# Supplementary material for: Systematic identification of cancer cell vulnerabilities to natural killer cell-mediated immune surveillance
Source: eLife. 2019 Aug 27;8:e47362. doi: 10.7554/eLife.47362 (PMC6713475; doi:10.7554/eLife.47362)
Supplement: Supplementary file 1. [file elife-47362-supp1.xlsx]

## Sheet: tableS1 guide library
guide_id	protospacer	target_locus (hg19 coordinates)	strand	target gene(s)
A1BG_0;1	GTGTGCCGAGGTGTGCTGCG	chr19:58863824-58863858	-	A1BG
A1BG_1;2	GGAAGTCTGGAGTCTCCAGG	chr19:58864450-58864484	+	A1BG
A1BG_2;1	TCAATGGTCACAGTAGCGCT	chr19:58863648-58863682	+	A1BG
A1BG_3;1	GTGGACTTCCAGCTACGGCG	chr19:58862926-58862960	-	A1BG
A1CF_0;1	GGATGCCCCCAACAAATAAT	chr10:52595999-52596033	+	A1CF
A1CF_1;1	GGAATCAAATCACAAATCCG	chr10:52619672-52619706	-	A1CF
A1CF_2;1	GCAGATAAAACCAAAAACCG	chr10:52595895-52595929	-	A1CF
A1CF_3;1	GGTGCAGCATCCCAACCAGG	chr10:52603821-52603855	+	A1CF
A1CF_4;1	ACTCCACGAAGGCAAAGCCT	chr10:52595873-52595907	+	A1CF
A1CF_5;1	GATGCTGCACCCCCTGAAAG	chr10:52603814-52603848	-	A1CF
A2M_0;1	AAGCCTGTGAATCTTCACCG	chr12:9260134-9260168	+	A2M
A2M_1;1	TTACTCATATAGGATCCCAA	chr12:9262617-9262651	-	A2M
A2M_2;1	GGATATGTACAGCTTCCTAG	chr12:9248130-9248164	-	A2M
A2M_3;1	ACTGTCTGAGTATGGCCACA	chr12:9254101-9254135	+	A2M
A2M_4;1	GCTTTCTGTGAGAAATTCAG	chr12:9260120-9260154	-	A2M
A2M_5;1	GCTTCCTTGGAGTCTGTCAG	chr12:9266016-9266050	-	A2M
A2ML1_0;1	ACAAACCTCTCTACACCCCA	chr12:8976440-8976474	+	A2ML1
A2ML1_1;1	GCAGACAGTTACTCACAGAG	chr12:9000284-9000318	-	A2ML1
A2ML1_2;1	ATAGCAACAGGATTGCACAG	chr12:8988101-8988135	+	A2ML1
A2ML1_3;1	AGTGCTGCCGAAGTTTAAGG	chr12:8988840-8988874	+	A2ML1
A2ML1_4;1	AGAAATGTAGATATTCTGAG	chr12:8991720-8991754	-	A2ML1
A2ML1_5;1	GCATTGCCTCTGGTGCCAGT	chr12:8988170-8988204	-	A2ML1
A3GALT2_0;1	GCTGGGACATTGTGGCCGAA	chr1:33778127-33778161	+	A3GALT2
A3GALT2_1;1	CCTGGAAGAGAATCTTCTGG	chr1:33778463-33778497	-	A3GALT2
A3GALT2_2;1	AGCTTCTTACCAGGGACGCA	chr1:33778083-33778117	+	A3GALT2
A3GALT2_3;1	CTAAGAGGCCAAGTGTAAGT	chr1:33778430-33778464	+	A3GALT2
A3GALT2_4;1	TCTGGAAGCCCTCATCCCCA	chr1:33778162-33778196	-	A3GALT2
A3GALT2_5;1	GTCCCGGGCCCAGCGCCACG	chr1:33772915-33772949	+	A3GALT2
A4GALT_0;1	AGTGAGATGCCCAGGTGCCG	chr22:43089554-43089588	+	A4GALT
A4GALT_1;1	CTTGAAGCCGATGATGAACA	chr22:43089862-43089896	+	A4GALT
A4GALT_2;1	TTTCATCAGGACCAGCACGT	chr22:43089604-43089638	+	A4GALT
A4GALT_3;1	ACTGGTACGCGGCCGTGCAG	chr22:43089462-43089496	-	A4GALT
A4GALT_4;1	CTGCACGGCCGCGTACCAGT	chr22:43089460-43089494	+	A4GALT
A4GALT_5;1	GTCTGCACCCTGTTCATCAT	chr22:43089874-43089908	-	A4GALT
A4GNT_0;1	GCCATCATCTGGAAATACGG	chr3:137843637-137843671	-	A4GNT
A4GNT_1;1	CCTTCTTTCAAGTCCCACCA	chr3:137849973-137850007	-	A4GNT
A4GNT_2;1	CCTGTGGTGTTCTTTATGAA	chr3:137849829-137849863	-	A4GNT
A4GNT_3;1	GCCACGTCTGTGGCTCAGGA	chr3:137849937-137849971	+	A4GNT
A4GNT_4;1	CTACGGAACAGGAGACCAAA	chr3:137849876-137849910	+	A4GNT
A4GNT_5;1	GCTGGGTATGTGGAGTTTGA	chr3:137849779-137849813	+	A4GNT
AAAS_0;2	GCTGCTCTCAGCTTCACCCG	chr12:53703395-53703429	-	AAAS
AAAS_1;1	GCCAAGACAGAGGCACTAAG	chr12:53708133-53708167	+	AAAS
AAAS_2;1	TATAGGGTGACTTGACCCCG	chr12:53715185-53715219	+	AAAS
AAAS_3;1	GCAGGCCACAGCCAAGACAG	chr12:53708123-53708157	+	AAAS
AAAS_4;1	ACTTGGGCACAGCCAGAAGA	chr12:53703473-53703507	+	AAAS
AAAS_5;1	GCCATGGTCCAGCCTTCCAG	chr12:53714399-53714433	+	AAAS
AACS_0;1	GCAGATGGACCGCTTCCGGG	chr12:125550202-125550236	+	AACS
AACS_1;1	GCAGAGTTCTGGAAATTCAG	chr12:125558466-125558500	+	AACS
AACS_2;1	CATCCTCCTGTGCTACACCA	chr12:125599073-125599107	+	AACS
AACS_3;1	TGAAGAGCTGAGGCAAGAAG	chr12:125570901-125570935	+	AACS
AACS_4;1	GGACTTACTTGCAATGTAAA	chr12:125561139-125561173	-	AACS
AACS_5;1	ACCAGACTTGAAGAAAGTGG	chr12:125587541-125587575	+	AACS
AADAC_0;1	TGAGGATCCCCACAATCAGA	chr3:151531967-151532001	-	AADAC
AADAC_1;1	AGTCTGAAGCACTAAGAAGG	chr3:151535302-151535336	+	AADAC
AADAC_2;1	TTTCTGGAGATAGTGCAGGA	chr3:151542564-151542598	+	AADAC
AADAC_3;1	CCACGCACCAGCCTCCACCA	chr3:151535341-151535375	-	AADAC
AADAC_4;1	CAGATAACGTTGAGGAGCCA	chr3:151532012-151532046	+	AADAC
AADAC_5;1	AGTGCTTCAGACTTTCTCTT	chr3:151535297-151535331	-	AADAC
AADACL2_0;1	TGACTTCCTGAATAGATGGA	chr3:151461885-151461919	+	AADACL2
AADACL2_1;1	ATTGCGGGAGACAGTTCTGG	chr3:151463409-151463443	+	AADACL2
AADACL2_2;1	TCTTCAATGTTGTCTGGCAT	chr3:151451883-151451917	-	AADACL2
AADACL2_3;1	CTTCAAACTGAGCAGGAAAG	chr3:151463314-151463348	-	AADACL2
AADACL2_4;1	GTGATGTATTCATCTGAAAG	chr3:151458508-151458542	-	AADACL2
AADACL2_5;1	GTATTCATCTGAAAGTGGTT	chr3:151458503-151458537	-	AADACL2
AADACL3_0;1	TCACCCAACTGCCAGAACCA	chr1:12780926-12780960	-	AADACL3
AADACL3_1;1	ATATGGAGTGGATCCAGCCC	chr1:12785267-12785301	+	AADACL3
AADACL3_2;1	GTGCAAGGAGAGTGACTCCG	chr1:12780904-12780938	+	AADACL3
AADACL3_3;1	CGAAGGGGTTTGTAAATCCA	chr1:12785415-12785449	-	AADACL3
AADACL3_4;1	CATGATGACCTCTTGCCAGG	chr1:12785517-12785551	-	AADACL3
AADACL3_5;1	TCTGCGGTGACAGTTTCGGA	chr1:12785296-12785330	+	AADACL3
AADACL4_0;1	TAGAAGATGATGCCTCGCCG	chr1:12711300-12711334	-	AADACL4
AADACL4_1;1	CTTTGAGCACTTCCTCACCA	chr1:12704628-12704662	+	AADACL4
AADACL4_2;1	GCAGTCTTGGAAAAGGGCAG	chr1:12725994-12726028	-	AADACL4
AADACL4_3;1	CTATGGGGTGGACCCCTCCA	chr1:12726050-12726084	+	AADACL4
AADACL4_4;1	CCAAGAGTAGCACTAGCCAG	chr1:12704570-12704604	-	AADACL4
AADACL4_5;1	TATCGTCCCAAAACGCAGGT	chr1:12711238-12711272	-	AADACL4
AADAT_0;1	GTAGCTGACATATTGAGCAG	chr4:171009693-171009727	-	AADAT
AADAT_1;1	TTAATAATGTTGCAGCCCAG	chr4:170994459-170994493	+	AADAT
AADAT_2;1	CAGAAGACATGAATTACGCA	chr4:171010823-171010857	-	AADAT
AADAT_3;1	TTTCTCACTCATGGTCCGGA	chr4:171010758-171010792	+	AADAT
AADAT_4;1	GCTCAACAGCTGCACCCACT	chr4:170994479-170994513	-	AADAT
AADAT_5;1	CATCTCTTCTCCAAATTGGA	chr4:171009573-171009607	+	AADAT
AAED1_0;1	GCACGAACACCACCACGGCG	chr9:99417365-99417399	+	AAED1
AAED1_1;1	GCTAACCTGCCGCGTGACCG	chr9:99417519-99417553	+	AAED1
AAED1_2;1	CGAACGGTACCCGCTGCCCG	chr9:99417407-99417441	+	AAED1
AAED1_3;1	CACCCGCACGAACACCACCA	chr9:99417360-99417394	+	AAED1
AAED1_4;1	GCCCTGGTCCCGGCCCCGAG	chr9:99417492-99417526	-	AAED1
AAED1_5;1	CATCTGCAAGGAATACGTAG	chr9:99417015-99417049	-	AAED1
AAGAB_0;1	ATTGGTAGAACTTAGTCCAG	chr15:67528331-67528365	-	AAGAB
AAGAB_1;1	GATGACTTCCCAGAATCTAC	chr15:67524210-67524244	-	AAGAB
AAGAB_2;1	TCCAATGTAGTGATGAAGAA	chr15:67524147-67524181	-	AAGAB
AAGAB_3;1	GATCTGCTGACCCAATGCTA	chr15:67501805-67501839	+	AAGAB
AAGAB_4;1	AGCAGATCCCTGTCACCCAG	chr15:67501795-67501829	-	AAGAB
AAGAB_5;1	AGTTGAGAAGGCTAAAGCCT	chr15:67501844-67501878	+	AAGAB
AAK1_0;1	GAAATGGTCAACCTGTACAG	chr2:69757784-69757818	-	AAK1
AAK1_1;1	AACATCCTCTTGCATGACCG	chr2:69759262-69759296	-	AAK1
AAK1_2;1	TCTGTACCTTCAGGTCCCGG	chr2:69769639-69769673	+	AAK1
AAK1_3;1	AGTATCAACAACGTGAGTAG	chr2:69771605-69771639	-	AAK1
AAK1_4;1	CCAGCTTTAGGCCTCTGGCG	chr2:69748049-69748083	+	AAK1
AAK1_5;1	GCAAAACTCCTATTATCCAC	chr2:69769660-69769694	-	AAK1
AAMDC_0;2	TGATAAGGAAGCAATTTCAG	chr11:77553546-77553580	-	AAMDC
AAMDC_1;1	AGGACTGCAAAGTATGGCCA	chr11:77553604-77553638	+	AAMDC
AAMDC_2;1	GACTGCAAAGTATGGCCAGG	chr11:77553606-77553640	+	AAMDC
AAMDC_3;1	TCCCAAGTCCGACTACCCCC	chr11:77553626-77553660	-	AAMDC
AAMDC_4;1	ACAACTTCCTTCACATCTGC	chr11:77580782-77580816	-	AAMDC
AAMDC_5;1	TGAAATTGCTTCCTTATCAT	chr11:77553545-77553579	+	AAMDC
AAMP_0;1	TGATGAAGAGATTATCGAGG	chr2:219134715-219134749	-	AAMP
AAMP_1;1	GGACCCCAAGACCAATACCT	chr2:219132288-219132322	-	AAMP
AAMP_2;1	GGAGTCCGAATCGGAAAGCG	chr2:219134781-219134815	-	AAMP
AAMP_3;1	CGATAATCTCTTCATCACCA	chr2:219134716-219134750	+	AAMP
AAMP_4;1	TTTCCGATTCGGACTCCATG	chr2:219134782-219134816	+	AAMP
AAMP_5;1	GGAGGGCCCCGACGATAGCG	chr2:219134122-219134156	-	AAMP
AANAT_0;1	CTATGTCCAGAGCTGTCCCT	chr17:74465308-74465342	+	AANAT
AANAT_1;1	GCCCTCCTCGAACCAGCCCA	chr17:74465329-74465363	-	AANAT
AANAT_2;1	GTTTCGCTGCCTCACCCCGG	chr17:74464927-74464961	+	AANAT
AANAT_3;1	GGATCTCATCCAGGTACAGG	chr17:74465276-74465310	-	AANAT
AANAT_4;1	TGAGTTTCGCTGCCTCACCC	chr17:74464924-74464958	+	AANAT
AANAT_5;1	CCGAGTCCCCGAGCTGTCAG	chr17:74464881-74464915	+	AANAT
AAR2_0;1	GATTGACTATAACTCCTGGG	chr20:34827880-34827914	+	AAR2
AAR2_1;1	TTGCACTCAATGCCACAGCG	chr20:34828321-34828355	-	AAR2
AAR2_2;1	GGAACTGGTCCAGCTCCTGG	chr20:34828128-34828162	-	AAR2
AAR2_3;1	GCTCTCCATGAAGCACACCA	chr20:34828273-34828307	+	AAR2
AAR2_4;1	GTCATCCTGAACATGCCCAA	chr20:34827845-34827879	+	AAR2
AAR2_5;1	GGAGAGCACAGGTAGCACAT	chr20:34828262-34828296	-	AAR2
AARD_0;1	GCAGAGAGAGAATTTCCCAG	chr8:117950499-117950533	+	AARD
AARD_1;1	GGGAAATTCTCTCTCTGCAG	chr8:117950499-117950533	-	AARD
AARD_2;1	GCTGACGCGCGCCTTCCAGT	chr8:117950659-117950693	+	AARD
AARD_3;1	TGCAGCGGCGGAAGTCCCCG	chr8:117950484-117950518	-	AARD
AARD_4;1	GTCCCCGAAGAAGTCGCACG	chr8:117950573-117950607	-	AARD
AARD_5;1	TCCCGCGTGCGACTTCTTCG	chr8:117950566-117950600	+	AARD
AARS_0;1	GTAGGCCATGTCAATCCCAT	chr16:70303589-70303623	+	AARS
AARS_1;1	TTATGTTACTTACTTTGGCG	chr16:70310443-70310477	-	AARS
AARS_2;1	GGGCGTATCGGACAGCTCGG	chr16:70302230-70302264	+	AARS
AARS_3;1	TGACACCTATGGGTTTCCAG	chr16:70299517-70299551	-	AARS
AARS_4;1	GCAGTGAGATCCACTACGAC	chr16:70305769-70305803	-	AARS
AARS_5;1	ACAGCAAGACCATTCCCGGT	chr16:70301553-70301587	-	AARS
AARS2_0;1	GGATGTGGTCAGCCACCACG	chr6:44275032-44275066	+	AARS2
AARS2_1;1	TCTGGCTGTTGGCCACACGT	chr6:44279916-44279950	+	AARS2
AARS2_2;1	GAACATATCTGAAGGCCCCA	chr6:44274012-44274046	+	AARS2
AARS2_3;1	TCAGCTCTACCATGTCCAAG	chr6:44273449-44273483	+	AARS2
AARS2_4;1	GCTGAGCCAGTTCAGAAGCA	chr6:44272894-44272928	-	AARS2
AARS2_5;1	TCCGCTTCCGTGCGGCCCCG	chr6:44280854-44280888	-	AARS2
AARSD1_0;1	GCGTGACAGTTATGCCCGAG	chr17:41116414-41116448	-	AARSD1
AARSD1_1;1	GCTGAGAGTGACTCGCCGTG	chr17:41113307-41113341	-	AARSD1;PTGES3L-AARSD1
AARSD1_2;1	CGTGGTCTCCTGCTGTCCCG	chr17:41116217-41116251	-	AARSD1;PTGES3L-AARSD1
AARSD1_3;1	AATGATCAGCCTGTTCCCCA	chr17:41113287-41113321	+	AARSD1;PTGES3L-AARSD1
AARSD1_4;1	GCTGAGAGTGACTCGCCGTG	chr17:41113307-41113341	-	AARSD1;PTGES3L-AARSD1
AARSD1_5;1	GGCAAGAAAGAAGTGCTGAG	chr17:41116171-41116205	-	AARSD1;PTGES3L-AARSD1
AARSD1_6;2	AGTGCTGAGCGGTTTCCAAG	chr17:41116160-41116194	-	PTGES3L-AARSD1;AARSD1
AARSD1_7;1	CGTGGTCTCCTGCTGTCCCG	chr17:41116217-41116251	-	AARSD1;PTGES3L-AARSD1
AASDH_0;1	GTAGCTCGCATTGTGCCAAG	chr4:57220302-57220336	+	AASDH
AASDH_1;2	ATATTACCCTAAAATCCAAG	chr4:57250220-57250254	+	AASDH
AASDH_2;1	ACTTCACTGGAAAAATACTG	chr4:57244527-57244561	-	AASDH
AASDH_3;1	AATGGCTTCACAATTCAGGA	chr4:57220887-57220921	-	AASDH
AASDH_4;1	TAATGTTTATGGTATCACAG	chr4:57221402-57221436	-	AASDH
AASDH_5;1	TACTCTGTCCATATAACAGG	chr4:57250403-57250437	+	AASDH
AASDHPPT_0;1	CCAAGCAGAACCGTTTGGCA	chr11:105948442-105948476	-	AASDHPPT
AASDHPPT_1;1	TGCTTGGTGCCATCCATGGA	chr11:105948453-105948487	+	AASDHPPT
AASDHPPT_2;1	AGTGCGATCGATTCAGCCCG	chr11:105948536-105948570	+	AASDHPPT
AASDHPPT_3;1	GCTGAACCTGAGCTGCAAGT	chr11:105950359-105950393	+	AASDHPPT
AASS_0;1	GTTCACATCCTCCCTCCGGA	chr7:121773670-121773704	+	AASS
AASS_1;1	GGAGACTCTGAGCATCTTGG	chr7:121755177-121755211	+	AASS
AASS_2;1	TCTGCATCATACATGCAAAA	chr7:121753664-121753698	+	AASS
AASS_3;1	TATTGATTATGAGAAAATGG	chr7:121766476-121766510	-	AASS
AASS_4;1	TGTGGTGAAGACCCTTGGAG	chr7:121773705-121773739	+	AASS
AASS_5;1	TGATACAGCCTTCGAATCGG	chr7:121773582-121773616	-	AASS
AATF_0;1	GGACCCTGAAGCGGACCCCG	chr17:35306482-35306516	+	AATF
AATF_1;1	CATGGAAGAAGGGGATGACG	chr17:35310430-35310464	+	AATF
AATF_2;1	TCTGGAGATGAAGATTCAGA	chr17:35310203-35310237	+	AATF
AATF_3;1	TTTGTCCGTGTCCAAGAGGG	chr17:35307603-35307637	-	AATF
AATF_4;1	ATACTCTGGACACTGAAGCC	chr17:35310337-35310371	-	AATF
AATF_5;1	GTCCGGCCTCACCTTCCTCG	chr17:35306502-35306536	-	AATF
AATK_0;1	GCTGGCTGCAGCCCGAGCAG	chr17:79096577-79096611	-	AATK
AATK_1;1	CTACCTGCGGAGCTGCCGGG	chr17:79100320-79100354	-	AATK
AATK_2;1	GTACCTTCCCGAACCAGCCA	chr17:79102257-79102291	+	AATK
AATK_3;1	GCACGTCGTCGCCGTCCGCG	chr17:79096331-79096365	+	AATK
ABAT_0;1	TGCAATTACGAAGAGAGCCG	chr16:8844294-8844328	+	ABAT
ABAT_1;1	TGATGAAGACGGAAGTCCCA	chr16:8839912-8839946	+	ABAT
ABAT_2;1	TTCTTTCTCCAAGAATGCAG	chr16:8844257-8844291	+	ABAT
ABAT_3;1	CTGTTGGATGAGTTTCAGCA	chr16:8851625-8851659	-	ABAT
ABAT_4;1	TGATGGGCCTCTGATGAAGA	chr16:8839901-8839935	+	ABAT
ABAT_5;1	GTGAATGGCTTTAGAGTGCG	chr16:8862690-8862724	-	ABAT
ABCA1_0;1	TGTCAAGTACAAGATCCGAA	chr9:107593939-107593973	-	ABCA1
ABCA1_1;1	ATTGTCTGCGGGCATCCCGA	chr9:107602669-107602703	-	ABCA1
ABCA1_2;1	AGGATCTTCCCAACGAGCAG	chr9:107599743-107599777	+	ABCA1
ABCA1_3;1	GACCATATCTCGCTTCATGG	chr9:107594850-107594884	-	ABCA1
ABCA1_4;1	GAGTCGGGTAACGGAAACAG	chr9:107646742-107646776	+	ABCA1
ABCA1_5;1	TATTGTCTGCGGGCATCCCG	chr9:107602670-107602704	-	ABCA1
ABCA10_0;1	TCTCCCTTAGAAATGAAAGG	chr17:67215818-67215852	+	ABCA10
ABCA10_1;1	GGAAAAGTAGAAGCATTGCA	chr17:67193200-67193234	-	ABCA10
ABCA10_2;1	GGGTATTTGCTAAAATAAAA	chr17:67189978-67190012	-	ABCA10
ABCA10_3;1	ATACCACCTTTCATTTCTAA	chr17:67215826-67215860	-	ABCA10
ABCA10_4;1	AAAATAATGGAGAATCCCCA	chr17:67197768-67197802	+	ABCA10
ABCA10_5;1	GCAAATGTATGTCAATCCCC	chr17:67212463-67212497	+	ABCA10
ABCA12_0;1	GGTGGTGTCATCCTGAACCG	chr2:215854129-215854163	+	ABCA12
ABCA12_1;1	GATCTTTGTGACCCCATGCA	chr2:215851358-215851392	+	ABCA12
ABCA12_2;1	GGTCTTGAGACTCATCCGGA	chr2:215865626-215865660	+	ABCA12
ABCA12_3;1	ACACAACCAGATCTATGGCA	chr2:215865546-215865580	-	ABCA12
ABCA12_4;1	ATATTCTTCCTAAAACAAAT	chr2:215855614-215855648	-	ABCA12
ABCA12_5;1	GGAAGAATTGGAAAATACCA	chr2:215852466-215852500	+	ABCA12
ABCA13_0;1	CATATGCTGGAGTTTCCAGG	chr7:48285516-48285550	-	ABCA13
ABCA13_1;1	GATGGATCTCAATAAGACCG	chr7:48266849-48266883	+	ABCA13
ABCA13_2;1	GTAGGAACTTCAGCTATGAA	chr7:48237906-48237940	+	ABCA13
ABCA13_3;1	CATGCTGTAAGGCTCCTGCA	chr7:48314508-48314542	+	ABCA13
ABCA13_4;1	AAGACAGCAGAGGTTCTTGG	chr7:48312300-48312334	+	ABCA13
ABCA13_5;1	ACACACTGACATTTGCTGAG	chr7:48312649-48312683	-	ABCA13
ABCA2_0;1	GGTCTGGCTCAACATCTCGG	chr9:139913685-139913719	-	ABCA2
ABCA2_1;1	CTACGGGCACGACATCCGCA	chr9:139910552-139910586	-	ABCA2
ABCA2_2;1	GGATAAAGAACAGCACCAGG	chr9:139918631-139918665	+	ABCA2
ABCA2_3;1	GGTTGCCTTCCTCCACCACG	chr9:139917259-139917293	+	ABCA2
ABCA2_4;1	ACTGTGCCTGAGAGTCAGAA	chr9:139915961-139915995	-	ABCA2
ABCA2_5;1	TCTGCCAGCCTTCTACACAG	chr9:139917486-139917520	-	ABCA2
ABCA3_0;1	AGAGTCATCCAGTTGTACCG	chr16:2358525-2358559	+	ABCA3
ABCA3_1;1	GCACTTGTGATCAACATGCG	chr16:2376006-2376040	-	ABCA3
ABCA3_2;1	GCTCCGCTTGAAGATTCAGT	chr16:2376181-2376215	-	ABCA3
ABCA3_3;1	GCTGGTACTGGATGGCCACG	chr16:2369659-2369693	+	ABCA3
ABCA3_4;1	TTTCCGACTGAATCTTCAAG	chr16:2376173-2376207	+	ABCA3
ABCA3_5;1	GCACCTTTATTTCTACGCCC	chr16:2348382-2348416	-	ABCA3
ABCA4_0;1	TTGTCCTTACAGCTTGGCAA	chr1:94574258-94574292	-	ABCA4
ABCA4_1;1	GTATTGATTGACCAGGCGGA	chr1:94543243-94543277	+	ABCA4
ABCA4_2;1	CCTCCTGTGTGGCTACCCCG	chr1:94546144-94546178	-	ABCA4
ABCA4_3;1	CGTCAGCCTGGCTTTCCCGA	chr1:94543314-94543348	+	ABCA4
ABCA4_4;1	CGTGAAGTATAAGATCCGAA	chr1:94528704-94528738	-	ABCA4
ABCA4_5;2	GAGCACCCAGAAGGAATACA	chr1:94514419-94514453	-	ABCA4
ABCA5_0;1	GATCAAGATAGACAGCCAAG	chr17:67297283-67297317	+	ABCA5
ABCA5_1;1	ATACAATATGTCGAGAACAG	chr17:67283826-67283860	+	ABCA5
ABCA5_2;1	TATAAGCTCACAATACCATC	chr17:67309208-67309242	+	ABCA5
ABCA5_3;1	GAAATAGATACCTTTCCCCG	chr17:67302994-67303028	-	ABCA5
ABCA5_4;1	TAAAATACAGAAAAGCCAAT	chr17:67283799-67283833	-	ABCA5
ABCA5_5;1	GATGAAGCTGACATTCTTGC	chr17:67283749-67283783	-	ABCA5
ABCA6_0;1	ACAGTCCTAGAAGTATTGAG	chr17:67133602-67133636	+	ABCA6
ABCA6_1;1	ACATCAACTCCTCCATCACA	chr17:67129963-67129997	+	ABCA6
ABCA6_2;1	GGTTCAAAATAATCATCAGA	chr17:67119407-67119441	+	ABCA6
ABCA6_3;1	GTACACCTACCTTTCAAAAG	chr17:67133418-67133452	+	ABCA6
ABCA6_4;1	GGCTCCTCAGAATCTGGGAA	chr17:67133535-67133569	-	ABCA6
ABCA6_5;1	GGAAAAGTGGAAGCATTGAA	chr17:67114034-67114068	-	ABCA6
ABCA7_0;1	GCAGCAGCTCCCAAATACCG	chr19:1051544-1051578	-	ABCA7
ABCA7_1;1	AGCCTAGCCAGAGCACCGCG	chr19:1046935-1046969	-	ABCA7
ABCA7_2;1	GCAGTGCCCGAAGCTCCACC	chr19:1043053-1043087	-	ABCA7
ABCA7_3;1	GCAGCCGTCCGCGTGCTCAG	chr19:1046311-1046345	+	ABCA7
ABCA7_4;1	GCTGACGTCACTGCTGCGCA	chr19:1042366-1042400	+	ABCA7
ABCA7_5;1	GCACTGCTGCAGAGACCCCG	chr19:1043064-1043098	+	ABCA7
ABCA8_0;1	GCATTTCCTCATCCATCGGA	chr17:66924145-66924179	-	ABCA8
ABCA8_1;1	GGAAAGTATTTCTCTCCCAA	chr17:66913563-66913597	-	ABCA8
ABCA8_2;1	GGGTACTGAAGAGGATCACG	chr17:66914209-66914243	+	ABCA8
ABCA8_3;1	AAGCGCCTCCAGAATTCCAA	chr17:66920852-66920886	-	ABCA8
ABCA8_4;1	CCTGCAGCCTTATTACCTGA	chr17:66920817-66920851	+	ABCA8
ABCA8_5;1	GGATGAGGCCGACATCCTGG	chr17:66914184-66914218	-	ABCA8
ABCA9_0;1	CAGGCCATAGAGGAGAAAGA	chr17:67031798-67031832	+	ABCA9
ABCA9_1;1	GGAAGGTGTTCATATCCAAT	chr17:67022579-67022613	-	ABCA9
ABCA9_2;1	GATGAGGCTGACATTCTGGC	chr17:67023112-67023146	-	ABCA9
ABCA9_3;1	GAGAGAGTAGAAGCTTTGAA	chr17:67025305-67025339	-	ABCA9
ABCA9_4;1	TGTCAATACCAAATACAGAA	chr17:67029883-67029917	+	ABCA9
ABCA9_5;1	ACTGCCCTCCTTGGTCACAG	chr17:67024728-67024762	-	ABCA9
ABCB1_0;1	ACTGATGGCCAAAATCACAA	chr7:87195413-87195447	+	ABCB1
ABCB1_1;1	TTTATAGTAGGATTTACACG	chr7:87195452-87195486	-	ABCB1
ABCB1_2;1	GCTGCTGTCTGGGCAAAGGT	chr7:87195377-87195411	-	ABCB1
ABCB1_3;1	TTTGGCTGCCATCATCCATG	chr7:87214923-87214957	-	ABCB1
ABCB1_4;1	GTATTTGTCTTCCAGCTGCC	chr7:87196189-87196223	+	ABCB1
ABCB1_5;1	CCAAACACCAGCATCATGAG	chr7:87214887-87214921	+	ABCB1
ABCB10_0;2	GATCTTCCCCAGGAAGAAAG	chr1:229685105-229685139	+	ABCB10
ABCB10_1;1	GTGCAGTGTCTGATGAGAGG	chr1:229683317-229683351	+	ABCB10
ABCB10_2;1	GGTAGCCTGCGTGTGGGCCG	chr1:229694299-229694333	-	ABCB10
ABCB10_3;1	GCCGGCCTCAGGCCAGTGAA	chr1:229694245-229694279	+	ABCB10
ABCB10_4;1	CCGCGCGCCCGGTTCCCGGG	chr1:229694034-229694068	-	ABCB10
ABCB10_5;1	TCACTGGCCTGAGGCCGGCG	chr1:229694246-229694280	-	ABCB10
ABCB11_0;1	CATTTCATCAATGAGAACAG	chr2:169847341-169847375	-	ABCB11
ABCB11_1;1	TGAAGGCCTATGCCAAAGCA	chr2:169847381-169847415	-	ABCB11
ABCB11_2;1	CTAGTGACTTTGCAAAGCCA	chr2:169825888-169825922	-	ABCB11
ABCB11_3;1	GCCTCCTCCTTCTCCAACAA	chr2:169826684-169826718	+	ABCB11
ABCB4_0;1	GCTGATGGCCATTATCACAA	chr7:87080966-87081000	+	ABCB4
ABCB4_1;1	ACACCACTGAACTCAATACG	chr7:87082264-87082298	-	ABCB4
ABCB4_2;1	TTTAGTTTCGATACTCCGAT	chr7:87092203-87092237	-	ABCB4
ABCB4_3;1	TTATGCAAAAGCAGGCGCCG	chr7:87079347-87079381	-	ABCB4
ABCB4_4;1	TATGAATCCTGCAAAAAACG	chr7:87081017-87081051	+	ABCB4
ABCB4_5;1	CATTTCGGACCGTAGACAGT	chr7:87060815-87060849	+	ABCB4
ABCB5_0;1	AGAGATGGAGAGAGCAGCAA	chr7:20691177-20691211	+	ABCB5
ABCB5_1;1	TTATCGAGACCATATTGGAG	chr7:20691078-20691112	+	ABCB5
ABCB5_2;1	ACATCAGAGCTTTAAATGTG	chr7:20691053-20691087	+	ABCB5
ABCB5_3;1	TTTGGATTGGCAGATCATGG	chr7:20691021-20691055	+	ABCB5
ABCB5_4;1	ATGGTGGTCCCGAACAAAAC	chr7:20691117-20691151	-	ABCB5
ABCB5_5;1	CTTGACTAACCACTCCAATA	chr7:20691092-20691126	-	ABCB5
ABCB6_0;1	TCACGCTCGTGCCCTCGACG	chr2:220083284-220083318	-	ABCB6
ABCB6_1;1	GCAACTACTGCGAGGCCGAA	chr2:220083356-220083390	-	ABCB6
ABCB6_2;1	GCTTCTGGCCACACTTCAGG	chr2:220083139-220083173	-	ABCB6
ABCB6_3;1	GTAGTTGCCCACAGTCACCA	chr2:220083366-220083400	+	ABCB6
ABCB6_4;1	CTAGGTTCAGTTTAGCCTGT	chr2:220082507-220082541	-	ABCB6
ABCB6_5;1	ACGAGCGTGAAGAAGAAGCA	chr2:220083292-220083326	+	ABCB6
ABCB7_0;1	GATGCATTCTTGGCGCTGGG	chrX:74376067-74376101	-	ABCB7
ABCB7_1;1	CCACACAGACCCAAAAGAAG	chrX:74332716-74332750	-	ABCB7
ABCB7_2;1	GAGCCGCTAACAGAGACTAA	chrX:74375989-74376023	+	ABCB7
ABCB7_3;1	AGTTGATGTGGCCTCCACTG	chrX:74375962-74375996	+	ABCB7
ABCB7_4;1	GTATGTACCAAGTGTTCCAA	chrX:74293726-74293760	+	ABCB7
ABCB7_5;1	GCTATTGACAGAGGAACAAG	chrX:74295272-74295306	-	ABCB7
ABCB8_0;1	GGTCGTGGCCAAGTACACAA	chr7:150731413-150731447	+	ABCB8
ABCB8_1;1	TCTTTGACGCCAATAAGACA	chr7:150731816-150731850	+	ABCB8
ABCB8_2;1	CCTGCACGTCAGTTGTCAAG	chr7:150731855-150731889	-	ABCB8
ABCB8_3;1	GGACTCCTTGCAGATCGCCA	chr7:150732947-150732981	+	ABCB8
ABCB8_4;1	CTTGGAACAAGGCGATGCCG	chr7:150733207-150733241	-	ABCB8
ABCB8_5;1	CATGGCTGTGGACATGCGGA	chr7:150731633-150731667	+	ABCB8
ABCB9_0;1	AGTGGCGGATGTCCTCCAGG	chr12:123444653-123444687	+	ABCB9
ABCB9_1;1	GCCCACGAAGAGGCACACGA	chr12:123444492-123444526	+	ABCB9
ABCB9_2;1	GAGGGTGATGACCAGCCACG	chr12:123444510-123444544	+	ABCB9
ABCB9_3;1	TTTGCCGCAGGTATTCGGGG	chr12:123434435-123434469	-	ABCB9
ABCB9_4;1	TGACGATGCCATCAATGGCG	chr12:123435053-123435087	+	ABCB9
ABCB9_5;1	GGTGGCTGCTGTCCACCGTG	chr12:123444356-123444390	-	ABCB9
ABCC1_0;1	ATAGACAGCCCCAATGACAG	chr16:16139838-16139872	-	ABCC1
ABCC1_1;1	TTACCCTGTGATCCACCAGA	chr16:16127005-16127039	-	ABCC1
ABCC1_2;1	TATCTCTCCCGACATGACCG	chr16:16101781-16101815	+	ABCC1
ABCC1_3;1	ATAACACCTTAAACAGAGAG	chr16:16138423-16138457	-	ABCC1
ABCC1_4;1	GCCGAAAGAGAGTTCCAAGG	chr16:16138340-16138374	+	ABCC1
ABCC1_5;1	CCTCTGGTCCTTAAACAAGG	chr16:16130362-16130396	+	ABCC1
ABCC10_0;1	GGAGACCATTGATCACCCAA	chr6:43403538-43403572	-	ABCC10
ABCC10_1;1	GGAATGTGCCAACACCCACA	chr6:43400067-43400101	-	ABCC10
ABCC10_2;1	ATAACGATGGAGATGACAAC	chr6:43402514-43402548	-	ABCC10
ABCC10_3;1	ATAGGGCTAGAGGTGTTGGC	chr6:43400001-43400035	+	ABCC10
ABCC10_4;1	ACTGGAAGAAGGTCTAGCAG	chr6:43399952-43399986	-	ABCC10
ABCC10_5;1	GCTGCAGGATGAGCAAGCAT	chr6:43400227-43400261	-	ABCC10
ABCC11_0;1	GCAGCATCATACTTCCCCCA	chr16:48264375-48264409	+	ABCC11
ABCC11_1;1	ACCTCTGTCATGTCTCCAAA	chr16:48237128-48237162	+	ABCC11
ABCC11_2;1	GTTGCACAAGATCAACCTGG	chr16:48244863-48244897	-	ABCC11
ABCC11_3;1	GGAACGGGCATGCTTCTGAG	chr16:48244945-48244979	-	ABCC11
ABCC11_4;1	TGTCGATGCCACGATTCACG	chr16:48265757-48265791	+	ABCC11
ABCC11_5;1	TAAGCTTTGGATCATGAGCG	chr16:48261779-48261813	+	ABCC11
ABCC12_0;1	GCATCATCATGGCAGCCATA	chr16:48175116-48175150	-	ABCC12
ABCC12_1;1	GCCAACCCAGACTTTCCCAG	chr16:48174760-48174794	+	ABCC12
ABCC12_2;1	TCTGGAATTTCCACACCACG	chr16:48175173-48175207	+	ABCC12
ABCC12_3;1	GCCCTTCTCCATCAAAGCAA	chr16:48164727-48164761	-	ABCC12
ABCC12_4;1	GAAGGCCTCTCTGAGCCACG	chr16:48175193-48175227	-	ABCC12
ABCC12_5;1	GTAGTTGATGGCCCAGGCAA	chr16:48174682-48174716	+	ABCC12
ABCC2_0;1	AGAGTCTTCTGTGAGTACAA	chr10:101552030-101552064	-	ABCC2
ABCC2_1;1	GTAGGAGATGAAGAACAGGC	chr10:101553670-101553704	-	ABCC2
ABCC2_2;1	GTTCTGGTGTGGATTCCCTT	chr10:101544413-101544447	+	ABCC2
ABCC2_3;1	ACAGTTTGCTCAAAACAAAG	chr10:101544397-101544431	-	ABCC2
ABCC2_4;1	GAGCGGCTAGAGAAGTACTT	chr10:101569897-101569931	+	ABCC2
ABCC2_5;1	GTAGTTGACTAAAGGCCAGC	chr10:101567211-101567245	-	ABCC2
ABCC3_0;1	ATACAGTATGAGCGGCTGCA	chr17:48734416-48734450	+	ABCC3
ABCC3_1;1	CCGCTCATACTGTATCAGCA	chr17:48734413-48734447	-	ABCC3
ABCC3_2;1	GATGAGGGCAGAGAGTACCA	chr17:48735488-48735522	-	ABCC3
ABCC3_3;1	TGAACCACCAGAAAAACAGG	chr17:48735827-48735861	-	ABCC3
ABCC3_4;1	CACAGGGTCGACATTCTTTG	chr17:48735545-48735579	-	ABCC3
ABCC3_5;1	GGGGGTGACAAAGAAAACAG	chr17:48734141-48734175	-	ABCC3
ABCC4_0;1	GCGTCACTGCCACGAACACG	chr13:95858869-95858903	+	ABCC4
ABCC4_1;1	AGAAGAACACGCGTGAGCAG	chr13:95953487-95953521	+	ABCC4
ABCC4_2;1	GATGCTGCCCGTGTACCAGG	chr13:95953543-95953577	-	ABCC4
ABCC4_3;1	AATGGCTGAGGGGAAGAAGA	chr13:95858819-95858853	+	ABCC4
ABCC4_4;1	GGAAGTTGTTCTCATCACTG	chr13:95861683-95861717	-	ABCC4
ABCC4_5;1	CTTCCCCTCAGCCATTGAGA	chr13:95858817-95858851	-	ABCC4
ABCC5_0;1	CTGGATGAGGAGCATCCCAA	chr3:183707061-183707095	-	ABCC5
ABCC5_1;1	CCTTAGACACCAGCACCCAG	chr3:183706495-183706529	-	ABCC5
ABCC5_2;1	TCCTGGGTATAGAAGTGTGA	chr3:183732113-183732147	-	ABCC5
ABCC5_3;1	TTACTTGGAAGTAGTCCGGA	chr3:183707001-183707035	+	ABCC5
ABCC5_4;1	TCTGAGCTGAGAATGCATGG	chr3:183707082-183707116	+	ABCC5
ABCC5_5;1	GGAAACAGCAGCCCGAGCCG	chr3:183707125-183707159	-	ABCC5
ABCC6_0;3	GTGCTTCCTGAGAACAGCAG	chr16:16315612-16315646	-	ABCC6
ABCC6_1;3	TGTGCTTCCTGAGAACAGCA	chr16:16315613-16315647	-	ABCC6
ABCC6_2;3	AGATGGGACCAAGGACCCAG	chr16:16315565-16315599	+	ABCC6
ABCC6_3;3	CGCCTGCTGAGCCCTGCGCG	chr16:16317258-16317292	-	ABCC6
ABCC6_4;3	AAGGACCCAGAGGTACATGG	chr16:16315575-16315609	+	ABCC6
ABCC6_5;3	AGGACCCAGAGGTACATGGG	chr16:16315576-16315610	+	ABCC6
ABCC8_0;1	TGATGACATTGACCTCCACG	chr11:17484984-17485018	+	ABCC8
ABCC8_1;1	GTTGTGATAGTAGACCACGG	chr11:17491673-17491707	+	ABCC8
ABCC8_2;1	GGTCTTGGTGATGAAGGCCA	chr11:17485102-17485136	+	ABCC8
ABCC8_3;1	GGAGATGCAGAAGGTCTCAG	chr11:17448608-17448642	-	ABCC8
ABCC8_4;1	CAGACCAACGAGATGCTCCG	chr11:17464379-17464413	-	ABCC8
ABCC8_5;1	GATGTTGTGATAGTAGACCA	chr11:17491670-17491704	+	ABCC8
ABCC9_0;1	ATACCAGCAGAGCTCCACGG	chr12:22063747-22063781	+	ABCC9
ABCC9_1;1	ACTATTCCAGAAATACAAAG	chr12:22065843-22065877	+	ABCC9
ABCC9_2;1	CCAATGTCTGCATCTCACCG	chr12:22025572-22025606	+	ABCC9
ABCC9_3;1	CTACGTCTAACTTATCCATG	chr12:22063189-22063223	-	ABCC9
ABCC9_4;1	GTACTGCTCTTTCTAGGCGG	chr12:22078987-22079021	-	ABCC9
ABCC9_5;1	ACAGCTATGAGCAATCAACA	chr12:22035735-22035769	-	ABCC9
ABCD1_0;1	GGTAGGCGTGGGCCACCAGA	chrX:152991209-152991243	-	ABCD1
ABCD1_1;1	TGGCCGTGAGGAACACCACG	chrX:152991461-152991495	-	ABCD1
ABCD1_2;1	GGTGAGCCGCACCTTCCTGT	chrX:152991015-152991049	+	ABCD1
ABCD1_3;1	GCTGCCAGCCAAAAGCCCGC	chrX:152991095-152991129	-	ABCD1
ABCD1_4;1	TGTGGGCTCCATAGGCCGCG	chrX:152990786-152990820	-	ABCD1
ABCD1_5;1	CCAGGCACTGGCGCACCAAG	chrX:152990816-152990850	-	ABCD1
ABCD2_0;1	AATTTGATGATGAAAGTCCG	chr12:40012969-40013003	+	ABCD2
ABCD2_1;1	GAGCATATGCCGCAGCCACC	chr12:40013312-40013346	+	ABCD2
ABCD2_2;1	TCAAACAGCTACTAGAACTT	chr12:40013138-40013172	-	ABCD2
ABCD2_3;1	CTTGCCAATGATGGGATAGA	chr12:40013283-40013317	+	ABCD2
ABCD2_4;1	TTTCTGTGTTCTCTGCAGCA	chr12:40013216-40013250	+	ABCD2
ABCD2_5;1	AACTTGTGACCACTGAAACA	chr12:40013099-40013133	-	ABCD2
ABCD3_0;1	GTACTTGCTGAAGGCCGCCA	chr1:94884029-94884063	-	ABCD3
ABCD3_1;1	GGCCTTCAGCAAGTACTTGA	chr1:94884031-94884065	+	ABCD3
ABCD3_2;1	CTTCTTACCCGTGCAGGCCG	chr1:94884126-94884160	-	ABCD3
ABCD3_3;1	TGCTCTGCCTGCTCCACAAG	chr1:94884090-94884124	+	ABCD3
ABCD3_4;1	CCTCTTTACAAAATGTTCTA	chr1:94930404-94930438	-	ABCD3
ABCD3_5;1	ACCCGTGCAGGCCGAGGGCG	chr1:94884120-94884154	-	ABCD3
ABCD4_0;1	GTAGTAGACGAGGGTGAACG	chr14:74763047-74763081	+	ABCD4
ABCD4_1;1	GCTCATTGTTCTGAACTCCA	chr14:74766246-74766280	-	ABCD4
ABCD4_2;1	GGATGACATCGATAACCCGT	chr14:74764624-74764658	-	ABCD4
ABCD4_3;1	GAGACTCCTTCAGACCCAGA	chr14:74759883-74759917	-	ABCD4
ABCD4_4;1	GTGCATCAGGAGAAGCTGGA	chr14:74762562-74762596	-	ABCD4
ABCD4_5;1	CAGTAGGGTCAGGCACAAAA	chr14:74766845-74766879	+	ABCD4
ABCE1_0;3	AATGTTGAAGATCTTTCAGG	chr4:146032134-146032168	+	ABCE1
ABCE1_1;2	GCAATTGTATGTCAGCAGCT	chr4:146031566-146031600	+	ABCE1
ABCE1_2;1	CCAAAACTTCACCTGGACGA	chr4:146030289-146030323	-	ABCE1
ABCE1_3;1	ACAATTGATAAGGCGCCAAA	chr4:146029169-146029203	-	ABCE1
ABCE1_4;1	AGTTGTCCTGTAGTTCGAAT	chr4:146025637-146025671	+	ABCE1
ABCE1_5;2	ATATAAACAGCAGATGAAGT	chr4:146038488-146038522	-	ABCE1
ABCF1_0;1	GTACCCGCCCCAAAACCCCG	chr6:30546115-30546149	+	ABCF1
ABCF1_1;1	GAGATACCCGAAAAGGCAGG	chr6:30545857-30545891	+	ABCF1
ABCF1_2;1	GATGGAGTATGAGCGCCAAG	chr6:30550833-30550867	+	ABCF1
ABCF1_3;1	TGACTTCTCCGTGTCCCAGG	chr6:30550887-30550921	+	ABCF1
ABCF1_4;1	AAAAGGAGCCTCCCAAACAA	chr6:30548238-30548272	+	ABCF1
ABCF1_5;1	GGACAAGAAGATCAAAAAAA	chr6:30545202-30545236	+	ABCF1
ABCF2_0;1	ACTTCCATCACACAATGCAA	chr7:150921065-150921099	+	ABCF2
ABCF2_1;1	CAGTCCATGCAAGATCCGCG	chr7:150920832-150920866	+	ABCF2
ABCF2_2;1	AACCAATGAGGCCATAACGA	chr7:150921865-150921899	+	ABCF2
ABCF2_3;1	GGAGCTCTACGAGCGCCTGG	chr7:150920890-150920924	-	ABCF2
ABCF2_4;1	TGCTGGAGAAAGAGGCAGAG	chr7:150921030-150921064	-	ABCF2
ABCF2_5;1	AGGCTGCCAAAGCTCGACAG	chr7:150923475-150923509	-	ABCF2
ABCF3_0;1	GTTCCCCTACAGCTTCCACC	chr3:183904334-183904368	-	ABCF3
ABCF3_1;1	TGCCCAGGCGTCTTGCACAG	chr3:183904279-183904313	+	ABCF3
ABCF3_2;1	TCAAAGATAACGGAGAACTA	chr3:183904633-183904667	+	ABCF3
ABCF3_3;1	GCGAGAGGATTTGCTACGGA	chr3:183906130-183906164	+	ABCF3
ABCF3_4;1	CGTCTTGCACAGCGGCAGCG	chr3:183904287-183904321	+	ABCF3
ABCF3_5;1	ACTATTGCAAGAGGTGTCCG	chr3:183904350-183904384	+	ABCF3
ABCG1_0;1	CTACCTTTCTTCCTCCACCA	chr21:43646002-43646036	-	ABCG1
ABCG1_1;1	AGAAGCGCTGGGCTTCCGTG	chr21:43645911-43645945	-	ABCG1
ABCG1_2;11	GGGAAGCCTCATGATCATGG	chr21:43636257-43636291	-	ABCG1
ABCG1_3;1	GTTCTGATCACCGTACTCGC	chr21:43708010-43708044	-	ABCG1
ABCG1_4;1	GATGCTCCTGACTTACCTGG	chr21:43702519-43702553	-	ABCG1
ABCG1_5;1	GGACCTGCGCTGCTTCCGGA	chr21:43693449-43693483	+	ABCG1
ABCG2_0;1	TTTCTCCTCCAGACACACCA	chr4:89042896-89042930	+	ABCG2
ABCG2_1;1	GGTCATTGGAAGCTGTCGCG	chr4:89061057-89061091	+	ABCG2
ABCG2_2;1	GTTGGAACTCAGTTTATCCG	chr4:89042918-89042952	-	ABCG2
ABCG2_3;1	TGTCCAAGAAGAAGTCTGCA	chr4:89036154-89036188	+	ABCG2
ABCG2_4;1	CGAATCATGAAAAAAACGAA	chr4:89052260-89052294	-	ABCG2
ABCG2_5;1	AGGCTCATCCAAGAACAAGA	chr4:89042831-89042865	+	ABCG2
ABCG4_0;1	TGATGCCAATCAGCTCCCGG	chr11:119024772-119024806	-	ABCG4
ABCG4_1;1	TAGCGCCTCTTGTTTCCAAG	chr11:119027039-119027073	+	ABCG4
ABCG4_2;1	TGGAGCTGTCCTATTCCGTG	chr11:119020857-119020891	+	ABCG4
ABCG4_3;1	TCCTGGTTAATGGAAGGCCA	chr11:119024984-119025018	+	ABCG4
ABCG4_4;1	TCATGGCTTCCAACACCGTG	chr11:119025074-119025108	-	ABCG4
ABCG4_5;1	GCACAGCCCTGAACAACATG	chr11:119027615-119027649	-	ABCG4
ABCG5_0;1	GGAAGGAGCCGGGATTGCCG	chr2:44058907-44058941	+	ABCG5
ABCG5_1;1	ATGGGTCTCCAAGTAAACAG	chr2:44065756-44065790	-	ABCG5
ABCG5_2;1	TCTCATCTTTGACCCCCGGA	chr2:44065782-44065816	-	ABCG5
ABCG5_3;1	GGTGGGACATCACATCTTGC	chr2:44065051-44065085	-	ABCG5
ABCG5_4;1	GGACATGGCGTCCAGCAGCG	chr2:44059179-44059213	+	ABCG5
ABCG5_5;1	GCGCTGCTGGCCATCCGCCG	chr2:44058929-44058963	-	ABCG5
ABCG8_0;1	CTAGATGTGATCACTGGCCG	chr2:44078734-44078768	+	ABCG8
ABCG8_1;1	TCAGCAGGATTGCTGTAGCG	chr2:44079973-44080007	-	ABCG8
ABCG8_2;1	GCACGTACATGTTGCCCACG	chr2:44079536-44079570	-	ABCG8
ABCG8_3;1	GGAGGGAGATGAGCACCAGC	chr2:44079825-44079859	-	ABCG8
ABCG8_4;1	TCACTCACCGAGGTATCCTG	chr2:44066237-44066271	-	ABCG8
ABCG8_5;1	GAGCCAGCTGCTCAAACCAA	chr2:44073310-44073344	-	ABCG8
ABHD1_0;1	GCTGTCGTGTTTAACAACCG	chr2:27352176-27352210	+	ABHD1
ABHD1_1;1	CGTTGGGTAGAAAGTCTCGG	chr2:27351366-27351400	-	ABHD1
ABHD1_2;1	GGTTTGCCCTCAGACCCACA	chr2:27352360-27352394	+	ABHD1
ABHD1_3;1	GACATCCTCCAAACACCAGA	chr2:27351805-27351839	+	ABHD1
ABHD1_4;1	TCACCCGCAGTTCCTCCCCA	chr2:27352207-27352241	-	ABHD1
ABHD1_5;1	CCAGTAGTAGCCCAAGTAGA	chr2:27346889-27346923	-	ABHD1
ABHD10_0;1	TCATATAAGAAAGATAGCCA	chr3:111700727-111700761	-	ABHD10
ABHD10_1;1	GGATACCTCAGCGGGCGCCA	chr3:111698009-111698043	+	ABHD10
ABHD10_2;1	GGGGACAACTACGAAGATGG	chr3:111697884-111697918	+	ABHD10
ABHD10_3;1	GTCCCCTTCGGTCCCCACCG	chr3:111697966-111698000	+	ABHD10
ABHD10_4;1	GCTTGCACGGATACCTCAGC	chr3:111698001-111698035	+	ABHD10
ABHD10_5;1	TGCTTGCACGGATACCTCAG	chr3:111698000-111698034	+	ABHD10
ABHD11_0;1	CCACGGCCCTAGCTTCGCGA	chr7:73153024-73153058	-	ABHD11
ABHD11_1;1	GAGCCCGTGCAAAAAGACGA	chr7:73152712-73152746	+	ABHD11
ABHD11_2;1	GTACCTTGTGAGATGCGAGC	chr7:73153113-73153147	-	ABHD11
ABHD11_3;1	GCAAAAAGACGACGGCCGGG	chr7:73152720-73152754	+	ABHD11
ABHD11_4;1	GGCCCAGCAGACAGGCCGTA	chr7:73152653-73152687	-	ABHD11
ABHD11_5;1	GCTGGGGCAGAAGGTCCTGC	chr7:73151957-73151991	+	ABHD11
ABHD12_0;1	TCACCTTGTAAAGCTCCACG	chr20:25297671-25297705	+	ABHD12
ABHD12_1;1	GCAGTCGGCGTCCAGCGCCG	chr20:25371229-25371263	+	ABHD12
ABHD12_2;1	GCAGGTACAGAATGATAGGG	chr20:25300845-25300879	+	ABHD12
ABHD12_3;1	GGTGACCACATGGTAACCAA	chr20:25295565-25295599	+	ABHD12
ABHD12_4;1	GGAGGAGGACGAGCCCGCGG	chr20:25371262-25371296	+	ABHD12
ABHD12_5;1	CCTACGCCTGACGGGCCCGG	chr20:25371197-25371231	-	ABHD12
ABHD12B_0;1	GGACGCGCAGGACTGCCAGG	chr14:51338886-51338920	+	ABHD12B
ABHD12B_1;1	CACAGTCCCCAGCTGCCGGG	chr14:51347164-51347198	+	ABHD12B
ABHD12B_2;1	GCACAGACTGAAGCTGGTAA	chr14:51348314-51348348	+	ABHD12B
ABHD12B_3;1	AATTGGGTTCCCATCACGAA	chr14:51347231-51347265	-	ABHD12B
ABHD12B_4;1	GCCCCCAGCCCGTAGCTGCG	chr14:51338931-51338965	+	ABHD12B
ABHD12B_5;1	CTACGGGCTGGGGGCCCGGG	chr14:51338928-51338962	-	ABHD12B
ABHD13_0;1	TTAAAGGTAAAAGAGAAATA	chr13:108881640-108881674	-	ABHD13
ABHD13_1;1	GGGAACATAAAGACGTGAAG	chr13:108881777-108881811	-	ABHD13
ABHD13_2;1	TTAATATTCATATCAATAGC	chr13:108881699-108881733	+	ABHD13
ABHD13_3;1	TGTGGAATGCCAGTGGGCAT	chr13:108881797-108881831	-	ABHD13
ABHD13_4;1	TGTGGAACTTTGTTGAAAGA	chr13:108881577-108881611	+	ABHD13
ABHD13_5;1	ACATAAAGACGTGAAGAGGA	chr13:108881773-108881807	-	ABHD13
ABHD14A_0;1	GGTTGAGTGGGAGCACCTCG	chr3:52012062-52012096	-	ABHD14A-ACY1;ABHD14A;ACY1
ABHD14A_1;1	CTGCAGCTACTGTCACAGAG	chr3:52012330-52012364	+	ABHD14A-ACY1;ABHD14A;ACY1
ABHD14A_2;1	GGGAGACTCACCGGGCCCAA	chr3:52009205-52009239	-	ABHD14A-ACY1;ABHD14A
ABHD14A_3;1	ACTCAACCAGGCACACAGGT	chr3:52012072-52012106	+	ABHD14A-ACY1;ABHD14A;ACY1
ABHD14A_4;1	GCCATGGTCGGGGCGCTGTG	chr3:52009140-52009174	+	ABHD14A-ACY1;ABHD14A
ABHD14A_5;1	AGGCCTTTAACTCTCACACG	chr3:52012292-52012326	+	ABHD14A-ACY1;ABHD14A;ACY1
ABHD14B_0;1	GCAAGCGTGGAGCAGCGCGA	chr3:52005654-52005688	-	ABHD14A;ABHD14B
ABHD14B_1;1	GCAGGTCAATGGCCACAGCC	chr3:52005470-52005504	+	ABHD14B
ABHD14B_2;1	CCAGGCCCTCTTCTTCCGAG	chr3:52005613-52005647	-	ABHD14A;ABHD14B
ABHD14B_3;1	ATGGACTGATCACAACCGGG	chr3:52004072-52004106	+	ABHD14B
ABHD14B_4;1	TTCTCTGTACTGCTGCTGCA	chr3:52005564-52005598	-	ABHD14A;ABHD14B
ABHD14B_5;1	AGGCATCCACCACAGCCGCC	chr3:52004105-52004139	+	ABHD14B
ABHD15_0;1	CCGGTCATCTTCCATCGCCG	chr17:27893397-27893431	-	ABHD15
ABHD15_1;1	CAGCGCCTCTGAGCGCCGCA	chr17:27893697-27893731	+	ABHD15
ABHD15_2;1	CATCCGCTTCCGACACCCGG	chr17:27893296-27893330	-	ABHD15
ABHD15_3;1	GGACCCGTCCGACCTCAAGG	chr17:27893329-27893363	-	ABHD15
ABHD15_4;1	CCTTCGCTCACCGCGAACAG	chr17:27893266-27893300	+	ABHD15
ABHD15_5;1	GCACGGCCAAGATGAGCGCG	chr17:27893933-27893967	+	ABHD15
ABHD16A_0;1	GGAAGATAAAAACAGAGCCG	chr6:31670507-31670541	+	ABHD16A
ABHD16A_1;1	ATACAGCATCCGGCGCCCTA	chr6:31659647-31659681	+	ABHD16A
ABHD16A_2;1	TGTTCCCCACAGCTACCTGG	chr6:31659681-31659715	-	ABHD16A
ABHD16A_3;1	ACATTGCTGCTACTTCTGGC	chr6:31668732-31668766	-	ABHD16A
ABHD16A_4;1	TATTCTGGAGAGCTGGCGGG	chr6:31670387-31670421	-	ABHD16A
ABHD16A_5;1	CCATCTTGGAAGCAACACAT	chr6:31664742-31664776	-	ABHD16A
ABHD16B_0;1	CGGCGCGCACGTCATCCCAG	chr20:62492988-62493022	-	C20ORF135;ABHD16B
ABHD16B_1;1	AGCTACACCTACCCATTCCG	chr20:62492945-62492979	+	C20ORF135;ABHD16B
ABHD16B_2;1	GGAAGGCCACGGGCCAGCCG	chr20:62492967-62493001	-	C20ORF135;ABHD16B
ABHD16B_3;1	CAGCAACCACACGCCCGCCG	chr20:62493053-62493087	-	C20ORF135;ABHD16B
ABHD16B_4;1	CATCTGCTGCGAAGGCAACG	chr20:62493406-62493440	+	ABHD16B
ABHD16B_5;1	TCAGCACGACGCCAACGCCA	chr20:62493532-62493566	+	ABHD16B
ABHD17A_0;3	CTTCTCGCACGGCAATGCCG	chr19:1880076-1880110	-	ABHD17A
ABHD17A_1;4	TACACGGTCCTCTTCTCGCA	chr19:1880087-1880121	-	ABHD17A
ABHD17A_2;1	TGGTGCCTGAGCCCGAGCCG	chr19:1881430-1881464	-	ABHD17A
ABHD17A_3;7	GCGCTGGCTGTACTGGAAGT	chr19:1881314-1881348	+	ABHD17A
ABHD17A_4;7	GCTTGGCAGCGATGCGGCCG	chr19:1881481-1881515	+	ABHD17A
ABHD17A_5;3	TCTCAGGGTCCCCAAGGGGG	chr19:1881386-1881420	+	ABHD17A
ABHD17B_0;1	TCTGCTGTCCACCTTGTCCA	chr9:74489933-74489967	-	ABHD17B
ABHD17B_1;1	ACACTGATGTGTGATGAAAG	chr9:74489865-74489899	-	ABHD17B
ABHD17B_2;1	TCACACATCAGTGTGTAAGT	chr9:74489869-74489903	+	ABHD17B
ABHD17B_3;1	GCAATCTTCCCTGGACAAGG	chr9:74489920-74489954	+	ABHD17B
ABHD17B_4;1	CAGACAGATGTAAAGTCCAA	chr9:74489834-74489868	+	ABHD17B
ABHD17B_5;1	GAGTAAAGTGTATTTCGCAT	chr9:74489703-74489737	+	ABHD17B
ABHD17C_0;1	GCGCTGCGAGTACTGCCAGT	chr15:80988050-80988084	-	ABHD17C
ABHD17C_1;1	GTGCTGGCGCCGGAGCAGCG	chr15:80987891-80987925	+	ABHD17C
ABHD17C_2;1	GCGCGAGAAGAAGACCTCGA	chr15:80988083-80988117	-	ABHD17C
ABHD17C_3;2	CTTCTCGCACGGCAACGCCG	chr15:80988169-80988203	+	ABHD17C
ABHD17C_4;1	GCAGCAGCCCGAGGAGGGCG	chr15:80987980-80988014	+	ABHD17C
ABHD17C_5;1	GCGAGAAGAGCAGCGTGTAG	chr15:80988159-80988193	-	ABHD17C
ABHD2_0;1	TTACCATAGGTGAACATGCG	chr15:89698743-89698777	-	ABHD2
ABHD2_1;1	ATAGGTGAACATGCGTGGCG	chr15:89698738-89698772	-	ABHD2
ABHD2_2;1	GGGCGTAGTCAACGAAAGTG	chr15:89698652-89698686	-	ABHD2
ABHD2_3;1	GCTCAGCCAAGGGCTCGAAG	chr15:89695045-89695079	-	ABHD2
ABHD3_0;1	TTACTTCCTGTACTGCACCG	chr18:19283532-19283566	+	ABHD3
ABHD3_1;1	TTAACAACAGAGGAGTGGCG	chr18:19263889-19263923	-	ABHD3
ABHD3_2;1	CCTTCAAGACCACTGTCCCG	chr18:19283641-19283675	-	ABHD3
ABHD3_3;1	TACAGAAACGTACTACCCGA	chr18:19283617-19283651	-	ABHD3
ABHD3_4;1	GGGGGCTTCGAAGTGATGAA	chr18:19283551-19283585	+	ABHD3
ABHD3_5;1	GACAGTGGTCTTGAAGGAAG	chr18:19283642-19283676	+	ABHD3
ABHD4_0;1	GCATTCCCAAGGGACCCGGA	chr14:23072507-23072541	+	ABHD4
ABHD4_1;1	AACCATGCACCATCACCAAG	chr14:23072385-23072419	-	ABHD4
ABHD4_2;1	CTCAAGGCCAGCATTCCCAA	chr14:23072497-23072531	+	ABHD4
ABHD4_3;1	GATCATGCTGGGGATCCCCA	chr14:23072579-23072613	-	ABHD4
ABHD4_4;1	TCACTGCTGCTCCAGATCAT	chr14:23067216-23067250	-	ABHD4
ABHD4_5;1	AAACCAGAATAAGATCTGGA	chr14:23072326-23072360	+	ABHD4
ABHD5_0;1	TTAAGGTGTGATATAGACGT	chr3:43740801-43740835	-	ABHD5
ABHD5_1;1	CAAGACCTCCTCCAAAACCA	chr3:43743812-43743846	-	ABHD5
ABHD5_2;1	TTTCCATTAGATATACGAAC	chr3:43743729-43743763	-	ABHD5
ABHD5_3;1	TCTGCATCACTGTCAAACCT	chr3:43743921-43743955	-	ABHD5
ABHD5_4;1	ATAGACGTAGGGCACCATGT	chr3:43740789-43740823	-	ABHD5
ABHD5_5;1	TACTTCGTCCAAAACCCAAT	chr3:43743893-43743927	-	ABHD5
ABHD6_0;1	GTATGCTGCTTACTACCCAT	chr3:58256727-58256761	+	ABHD6
ABHD6_1;1	GCAAGTTAAGAGGATACACC	chr3:58255131-58255165	+	ABHD6
ABHD6_2;1	ACAGGCTGGAGACATCCGAT	chr3:58256747-58256781	-	ABHD6
ABHD6_3;1	CCCTCCATCCTCATGCTCCA	chr3:58253001-58253035	+	ABHD6
ABHD6_4;1	CAGTTCTGTTATTCCTTCCG	chr3:58252962-58252996	+	ABHD6
ABHD6_5;1	CCGTGGAGCATGAGGATGGA	chr3:58253006-58253040	-	ABHD6
ABHD8_0;1	TCACCGTGTACCGCAATGGG	chr19:17412155-17412189	-	ABHD8
ABHD8_1;1	GATGAAAAAGAGCACCACGT	chr19:17411874-17411908	+	ABHD8
ABHD8_2;1	CATGCTTCACCCGCAGCACG	chr19:17412272-17412306	+	ABHD8
ABHD8_3;1	GCACGCCCCCCAACGCCGTG	chr19:17412356-17412390	-	ABHD8
ABHD8_4;1	CAGGCAACAGAAGATACCGT	chr19:17412378-17412412	+	ABHD8
ABHD8_5;1	GAGAGCGTCGAGTCCAGCGA	chr19:17412327-17412361	-	ABHD8
ABI1_0;1	AGTCCTCCCATGTCAGGCCG	chr10:27059179-27059213	-	ABI1
ABI1_1;1	TGTCAGGCCGGGGAACACTG	chr10:27059169-27059203	-	ABI1
ABI1_2;1	ATTCTTACCCCAGTGTTCCC	chr10:27059157-27059191	+	ABI1
ABI1_3;1	TAGTCATTAGGAACTGTTGG	chr10:27057853-27057887	+	ABI1
ABI1_4;1	ATCAGCGCCCTCTTGCCAGA	chr10:27149725-27149759	+	ABI1
ABI1_5;2	GCTGCAGATGTTACTAGAGG	chr10:27149758-27149792	-	ABI1
ABI2_0;1	TGAGTTGGAGGTGTTGTACG	chr2:204255798-204255832	-	ABI2
ABI2_1;1	GCAGCAGTGGGAGTAGTGGA	chr2:204260369-204260403	+	ABI2
ABI2_2;1	CCTGACATAGGGGGACTAGG	chr2:204255825-204255859	-	ABI2
ABI2_3;1	GCACTCCCCCTATCGCACAC	chr2:204259417-204259451	+	ABI2
ABI2_4;1	TGTCAGGGAAAGGGACACTT	chr2:204255836-204255870	+	ABI2
ABI2_5;1	GAGTACCCAGAACATGAAGA	chr2:204255762-204255796	+	ABI2
ABI3_0;1	GTAGTCAGCGACCCGCAGCA	chr17:47288156-47288190	-	ABI3
ABI3_1;1	GCACCTTAGCCACTGTCCAG	chr17:47295135-47295169	+	ABI3
ABI3_2;1	GCGGGTCGCTGACTACTGCG	chr17:47288158-47288192	+	ABI3
ABI3_3;1	CTAAGGTGCCGATCTCCCTT	chr17:47295126-47295160	-	ABI3
ABI3_4;1	ACGGGCTTCCACCTGCCGCA	chr17:47294016-47294050	-	ABI3
ABI3_5;1	GCAGATGGTGAACATGCATA	chr17:47295088-47295122	+	ABI3
ABI3BP_0;1	TTACCAGGTTTGGTTCTTGG	chr3:100567632-100567666	+	ABI3BP
ABI3BP_1;1	CTATGACCAAGACCACACAG	chr3:100604375-100604409	-	ABI3BP
ABI3BP_2;1	ACTTCCCTCTTCCCGCTGAA	chr3:100645164-100645198	-	ABI3BP
ABI3BP_3;1	GCATCATTCCCCATGCGAGG	chr3:100712235-100712269	-	ABI3BP
ABI3BP_4;1	CCTAGTATCACTCCTCCCAG	chr3:100594342-100594376	+	ABI3BP
ABI3BP_5;1	TTAGCTGTAGGCACAATCCA	chr3:100581184-100581218	+	ABI3BP
ABL1_0;1	GCTAGAGAAGGACTACCGCA	chr9:133753875-133753909	+	ABL1
ABL1_1;1	GAGCGTGGTGATGAGCCCGT	chr9:133738213-133738247	-	ABL1
ABL1_2;1	GCAAGGTACTCACAGCCCCA	chr9:133755914-133755948	-	ABL1
ABL1_3;1	GCTGCTCAGCAGATACTCAG	chr9:133730337-133730371	-	ABL1
ABL2_0;1	GGTTCAACATCACAACCATA	chr1:179100571-179100605	+	ABL2
ABL2_1;1	CTGCTGCCCCGGATCCCGCG	chr1:179198447-179198481	+	ABL2
ABL2_2;1	TGTACACCATCACTCCACAG	chr1:179090932-179090966	-	ABL2
ABL2_3;1	GTTCGCTCTAAGAATGGGCA	chr1:179095731-179095765	-	ABL2
ABL2_4;1	TCCATCTCGCTCAGGTACGA	chr1:179095551-179095585	-	ABL2
ABL2_5;1	GCCGCGTCGGGGAAGCTCCG	chr1:179198490-179198524	-	ABL2
ABLIM1_0;1	CTTACAGTCGGGATGCCAAA	chr10:116247738-116247772	+	ABLIM1
ABLIM1_1;1	CCTAGAATAAATACTTTCCG	chr10:116233671-116233705	+	ABLIM1
ABLIM1_2;1	TAAGCAATCTACGAAGACCG	chr10:116247724-116247758	-	ABLIM1
ABLIM1_3;1	GTCTGATTCGACGCACAGGA	chr10:116245067-116245101	-	ABLIM1
ABLIM1_4;1	CGAAGTGTAGAAAGGCTCAT	chr10:116232766-116232800	+	ABLIM1
ABLIM1_5;1	AATTGCCTTGACCTTCGGAA	chr10:116232817-116232851	+	ABLIM1
ABLIM2_0;1	GGACAGGCAGAGCTACGGCG	chr4:8037871-8037905	-	ABLIM2
ABLIM2_1;1	CCTGACTTACATAAATCACA	chr4:8046872-8046906	+	ABLIM2
ABLIM2_2;1	CGTTGGCGAGAGCAACTGAG	chr4:8034375-8034409	+	ABLIM2
ABLIM2_3;1	GTAGTGCTGTGGTGACCGTG	chr4:8031384-8031418	+	ABLIM2
ABLIM2_4;1	GCAGGGGACAGGCAGAGCTA	chr4:8037876-8037910	-	ABLIM2
ABLIM2_5;1	CTACATCAGCCACTCTGCAG	chr4:8037892-8037926	-	ABLIM2
ABLIM3_0;1	CAGAATCCTTACAATCCACG	chr5:148563017-148563051	+	ABLIM3
ABLIM3_1;1	ACATCTCTCCAGCATCTCGT	chr5:148617128-148617162	-	ABLIM3
ABLIM3_2;1	ATGACATTGGAGCTGCCCCG	chr5:148563037-148563071	-	ABLIM3
ABLIM3_3;1	CCTTAATTACAAAGACCTGG	chr5:148617022-148617056	+	ABLIM3
ABLIM3_4;1	TTTCATTTCCATAGGCAGGA	chr5:148596499-148596533	+	ABLIM3
ABLIM3_5;1	GACCCAATGCTGGATCCAGG	chr5:148612818-148612852	-	ABLIM3
ABR_0;1	CTTCGGTGTGAAGATCAGCG	chr17:915931-915965	-	ABR
ABR_1;1	GCAGCTGGACCCACAAACCG	chr17:916382-916416	-	ABR
ABR_2;1	GGAGACCAAGAACTGGCACA	chr17:916361-916395	-	ABR
ABR_3;1	GGACGTGATTGAGATGAACG	chr17:916340-916374	-	ABR
ABR_4;1	GGAGAAGAGGGGTATCGAGG	chr17:915148-915182	-	ABR
ABR_5;1	GATCTTCACACCGAAGACGC	chr17:915933-915967	+	ABR
ABRA_0;1	GGCTGTGCGTATCTTCCGGA	chr8:107782341-107782375	+	ABRA
ABRA_1;1	GCTCCGGGCGAAAAGGAAAG	chr8:107782389-107782423	-	ABRA
ABRA_2;1	CTGGTGTCTGAGCTAACCAA	chr8:107781897-107781931	-	ABRA
ABRA_3;1	CCTCAGCCACAGGTACGAGA	chr8:107782015-107782049	-	ABRA
ABRA_4;1	GACAGAATCCTCCACAGCCA	chr8:107781951-107781985	-	ABRA
ABRA_5;1	AAGCTCAGAGAAAGCCCCTG	chr8:107782114-107782148	-	ABRA
ABRACL_0;1	CGAGGTTAACCTCTTAGTGG	chr6:139355303-139355337	+	ABRACL
ABRACL_1;1	TCACGAGGTTAACCTCTTAG	chr6:139355300-139355334	+	ABRACL
ABRACL_2;1	GATGAATTTCCTCCACTAAG	chr6:139355317-139355351	-	ABRACL
ABRACL_3;1	GGTTGGCACATTTATCATCA	chr6:139363892-139363926	-	ABRACL
ABRACL_4;1	AGCAATGAATGTGGATCACG	chr6:139355285-139355319	+	ABRACL
ABRACL_5;1	CTCCCAGGCAGCAATGAATG	chr6:139355276-139355310	+	ABRACL
ABT1_0;1	GCTCGTGTCAGTCAACATGG	chr6:26597186-26597220	+	ABT1
ABT1_1;2	GGAATCGGAGAAGGCCGCAA	chr6:26597213-26597247	+	ABT1
ABT1_2;1	CAGCTGCCGGAGGAAAAAAG	chr6:26598166-26598200	+	ABT1
ABT1_3;1	CTACACCAAGGACTACACCG	chr6:26598191-26598225	+	ABT1
ABT1_4;1	AGAAGGTTGCGGACGTGCAG	chr6:26597381-26597415	-	ABT1
ABT1_5;1	GCAGGAGGAATCCGAAGAAG	chr6:26597285-26597319	+	ABT1
ABTB1_0;1	GCAGGGCCCCAAAGGCCACG	chr3:127395380-127395414	-	ABTB1
ABTB1_1;1	CTGCCCACAGATCAACCCCG	chr3:127395360-127395394	+	ABTB1
ABTB1_2;1	GCTCTACGCCAATGTCCAGG	chr3:127395807-127395841	-	ABTB1
ABTB1_3;1	CCAACATGCTGGACACCAAA	chr3:127395207-127395241	+	ABTB1
ABTB1_4;1	GGAAGCTGCAGCCAGCCACT	chr3:127396369-127396403	-	ABTB1
ABTB1_5;1	GCAGCGCCATGTCCTCCCGG	chr3:127396071-127396105	-	ABTB1
ABTB2_0;1	GCATACTTCAGCCCCTACAA	chr11:34226194-34226228	-	ABTB2
ABTB2_1;1	GCACCGCCGCAGCCTCACCG	chr11:34194768-34194802	-	ABTB2
ABTB2_2;1	AGCACCACCAGGCCGCCCCG	chr11:34378953-34378987	+	ABTB2
ABTB2_3;1	GCTGCGCCTCGCGGGCCACG	chr11:34378689-34378723	+	ABTB2
ABTB2_4;1	TGTAGGGGCTGAAGTATGCG	chr11:34226193-34226227	+	ABTB2
ABTB2_5;1	TCTTCGGCGCAGCAGCACCG	chr11:34378975-34379009	-	ABTB2
ACAA1_0;1	ATTCACGTCCTTGAGAACCG	chr3:38178108-38178142	+	ACAA1
ACAA1_1;1	TCTCTCGGCAGTCATGACCG	chr3:38178130-38178164	-	ACAA1
ACAA1_2;1	GCCTCACCTTGAAGCCGCCG	chr3:38178340-38178374	+	ACAA1
ACAA1_3;1	GCGCACGGCCATCTGCCGGG	chr3:38178369-38178403	-	ACAA1
ACAA1_4;1	GGTTGACCTGCGCAATGCAG	chr3:38178514-38178548	-	ACAA1
ACAA1_5;2	GTGCACCACCACCACGTCCG	chr3:38178392-38178426	+	ACAA1
ACAA2_0;1	AGGCCTCCGTAAGCTCCAAA	chr18:47329163-47329197	+	ACAA2
ACAA2_1;2	TTTGCGTGTGGGAATCCCAA	chr18:47323900-47323934	-	ACAA2
ACAA2_2;2	TCAGCATGTCCAGCTCCCCA	chr18:47320739-47320773	-	ACAA2
ACAA2_3;1	CCTTTACTCTACTAACCTGC	chr18:47329032-47329066	+	ACAA2
ACAA2_4;2	TCTCTGCAGTCATTGCCATG	chr18:47320719-47320753	+	ACAA2
ACAA2_5;1	ACGCCCTTTGGAGCTTACGG	chr18:47329171-47329205	-	ACAA2
ACACA_0;1	TCAATGGGAGAATCACCCCA	chr17:35615204-35615238	+	ACACA
ACACA_1;1	TTACCTTTCAGATTGCCATG	chr17:35615280-35615314	-	ACACA
ACACA_2;1	GCAGGCTCACATCTGCCACG	chr17:35608959-35608993	+	ACACA
ACACA_3;1	GTAATGATCAAGGCCTCAGA	chr17:35627702-35627736	-	ACACA
ACACA_4;1	TGACAGGCTGAACTTCACAC	chr17:35601630-35601664	-	ACACA
ACACA_5;1	ATAGACTTCTCCACATTGGG	chr17:35600345-35600379	+	ACACA
ACACB_0;1	GCACGTTCTGAACATCGCAT	chr12:109629700-109629734	-	ACACB
ACACB_1;1	GTATGCCAGCAACATCACCT	chr12:109647101-109647135	+	ACACB
ACACB_2;1	AATGAGGTAGTCCAACCACC	chr12:109629527-109629561	-	ACACB
ACACB_3;1	TGACCCTTCTAAAGTCCACC	chr12:109639476-109639510	+	ACACB
ACACB_4;1	GGTTCAGTAGTGAATCCGCT	chr12:109631461-109631495	-	ACACB
ACACB_5;1	ACAACGACATCGACACCGGG	chr12:109629507-109629541	+	ACACB
ACAD10_0;1	GCTCTCATAAATCTCATCCA	chr12:112140033-112140067	-	ACAD10
ACAD10_1;1	GAGTTCTCATTCCTTCTCCA	chr12:112130656-112130690	+	ACAD10
ACAD10_2;1	TGGAGGCAGCACCTACAGAG	chr12:112130615-112130649	+	ACAD10
ACAD10_3;1	GTACTCCATCACATAGAAGG	chr12:112165773-112165807	-	ACAD10
ACAD10_4;1	GCTCTTCTGGATGAAACACC	chr12:112171732-112171766	-	ACAD10
ACAD10_5;1	TGTAGGCCACATCAGCAAGG	chr12:112171801-112171835	-	ACAD10
ACAD11_0;1	CCTTGGCCAAAAGTAGAACA	chr3:132350219-132350253	+	ACAD11
ACAD11_1;1	TTAGGAAGAAGTGAACCTGG	chr3:132363642-132363676	+	ACAD11
ACAD11_2;1	CTAACTGTACCTCTTTAGGG	chr3:132358317-132358351	+	ACAD11
ACAD11_3;1	ATACAGTCACTGCAGCTGGA	chr3:132360846-132360880	-	ACAD11
ACAD11_4;1	ATATGGCTGAACGTTCTGCT	chr3:132360908-132360942	+	ACAD11
ACAD11_5;1	TGTAGTCCAGTTTCTGCCAG	chr3:132347187-132347221	+	ACAD11
ACAD8_0;1	GCTTCGGAAATGAGGAACAG	chr11:134128423-134128457	+	ACAD8
ACAD8_1;1	CCTTCCGCATCACATCCACT	chr11:134126986-134127020	-	ACAD8
ACAD8_2;1	CAAGGCTTCAAAAATGACAG	chr11:134127081-134127115	-	ACAD8
ACAD8_3;1	CTTAGCGGAGGTCAGAAGAG	chr11:134128916-134128950	-	ACAD8
ACAD8_4;1	AACTTCTCCATGGTACAGAG	chr11:134128466-134128500	-	ACAD8
ACAD8_5;1	TACATAGGAGCTGTTCCCAG	chr11:134126966-134127000	+	ACAD8
ACAD9_0;1	ACTAGGGGAGATCATCAGCA	chr3:128614178-128614212	+	ACAD9
ACAD9_1;1	TGGTCTCTACCGCGAACCGG	chr3:128598587-128598621	+	ACAD9
ACAD9_2;1	GCAGGCACGAGCCGCAGCCG	chr3:128598559-128598593	-	ACAD9
ACAD9_3;1	TGAACATCCTCAACAGCGGC	chr3:128621394-128621428	+	ACAD9
ACAD9_4;1	GCTGCGGCTCGTGCCTGCCG	chr3:128598559-128598593	+	ACAD9
ACAD9_5;1	GGAACATCGGGCAGCATGAG	chr3:128598511-128598545	+	ACAD9
ACADL_0;1	AAGATGTTCTCATTCCGGAG	chr2:211085503-211085537	-	ACADL
ACADL_1;1	CTCCTCCCAGACAATAGCTG	chr2:211082682-211082716	+	ACADL
ACADL_2;1	CGCGCCAGCTGCCCGCCGCG	chr2:211089906-211089940	-	ACADL
ACADL_3;1	TAAGATGTTCTCATTCCGGA	chr2:211085504-211085538	-	ACADL
ACADL_4;1	GGGTCCCTACGCGTCCTGGG	chr2:211089940-211089974	-	ACADL
ACADL_5;1	TTAAGATGTTCTCATTCCGG	chr2:211085505-211085539	-	ACADL
ACADM_0;1	ATTGGCTTATGGATGTACAG	chr1:76199250-76199284	+	ACADM
ACADM_1;1	CAGAGAGGAAATCATCCCAG	chr1:76198369-76198403	+	ACADM
ACADM_2;1	CAGAAGATGTGGATAACCAA	chr1:76205749-76205783	+	ACADM
ACADM_3;1	CCAACGGAGGAAAAGCTAAT	chr1:76205765-76205799	+	ACADM
ACADM_4;1	TATCATATTCTGCAGCCACT	chr1:76198389-76198423	-	ACADM
ACADM_5;1	CCCAGGCTCTTCTAATTAGG	chr1:76198542-76198576	-	ACADM
ACADS_0;1	TAAGGAACATCTCTTCCCAG	chr12:121164956-121164990	+	ACADS
ACADS_1;1	GCTGATCTCCTCCATGGCGA	chr12:121174870-121174904	-	ACADS
ACADS_2;1	GTCCGTGCTGGCAAAGACCA	chr12:121175747-121175781	-	ACADS
ACADS_3;1	GCCATGGAGGAGATCAGCCG	chr12:121174870-121174904	+	ACADS
ACADS_4;1	GACGTGCCCGAGGAGCTTGG	chr12:121174816-121174850	+	ACADS
ACADS_5;1	CCTGGCCTACGCCATCGCCA	chr12:121174854-121174888	+	ACADS
ACADSB_0;1	CTGGCAGTGCGGTTGCTGCG	chr10:124768546-124768580	+	ACADSB
ACADSB_1;1	AGTGAGCTGAGGCAAATAGG	chr10:124800153-124800187	-	ACADSB
ACADSB_2;1	TCATCTGTAAATGTTTGCAG	chr10:124793982-124794016	-	ACADSB
ACADSB_3;1	TATTGAGTAGAGCTTCTGAC	chr10:124793933-124793967	-	ACADSB
ACADSB_4;1	TCAGCAGTGCTGAGCACGCA	chr10:124800828-124800862	+	ACADSB
ACADSB_5;1	TCATCCATGGTTGAAACCAA	chr10:124797288-124797322	-	ACADSB
ACADVL_0;1	TTATCCCTTCCCTTACCGGA	chr17:7123985-7124019	-	ACADVL
ACADVL_1;1	GAGAGATTCGGAGATGCAGG	chr17:7123282-7123316	+	ACADVL
ACADVL_2;1	GCTGCGGTGACTTACCTGAG	chr17:7123505-7123539	-	ACADVL
ACADVL_3;1	GCTGCATCTGACCCGCTTGA	chr17:7125299-7125333	-	ACADVL
ACADVL_4;1	GGGCCCCCTGAGAAGAAGAT	chr17:7125978-7126012	+	ACADVL
ACADVL_5;1	GATGCTCTGATGGGCCCCCA	chr17:7124905-7124939	-	ACADVL
ACAN_0;1	TGATGTGTACTGCTTCGCCG	chr15:89385058-89385092	+	ACAN
ACAN_1;1	TCTAGGATCTCAGCTCCAGA	chr15:89398624-89398658	-	ACAN
ACAN_2;1	TGCCATGCATCACCTCGCAG	chr15:89382212-89382246	-	ACAN
ACAN_3;1	CTACCTCTACCCTAACCAGA	chr15:89392886-89392920	+	ACAN
ACAN_4;1	TCTGGAGCTGAGATCCTAGA	chr15:89398622-89398656	+	ACAN
ACAN_5;1	AGGTGTATACGGCTCTTCCG	chr15:89398322-89398356	-	ACAN
ACAP1_0;1	GTTCACACTTACCGGAAACG	chr17:7240092-7240126	-	ACAP1
ACAP1_1;1	ACCTTCCCCTACTTACCGCA	chr17:7245637-7245671	-	ACAP1
ACAP1_2;1	TCTGCCCTGACTCAGAAAGG	chr17:7249750-7249784	+	ACAP1
ACAP1_3;1	ACTTCTTCTGGTAAACCAGT	chr17:7249583-7249617	-	ACAP1
ACAP1_4;1	CATCCACCACCACAGTCACA	chr17:7249708-7249742	-	ACAP1
ACAP1_5;1	AAATGCCGACAACGAAGGCG	chr17:7245319-7245353	-	ACAP1
ACAP2_0;1	GCAGCTTTGGAAGAAGTAGA	chr3:195112849-195112883	-	ACAP2
ACAP2_1;1	CGTGCCGGTTACCTGAAGCG	chr3:195163503-195163537	+	ACAP2
ACAP2_2;1	GCTACTGCTTATAGAGAGAA	chr3:195027249-195027283	-	ACAP2
ACAP2_3;2	TTAATGTTCTTCAATCAAAA	chr3:195057678-195057712	-	ACAP2
ACAP2_4;1	GCACCAAGATCCTTCATGTA	chr3:195053752-195053786	+	ACAP2
ACAP2_5;1	GCAAATGGCATAGTTATGGA	chr3:195041471-195041505	-	ACAP2
ACAP3_0;1	GGAGGTGGTGAACTACCACA	chr1:1238297-1238331	-	ACAP3
ACAP3_1;1	GCACATAGTCCAGTGCCAGG	chr1:1235885-1235919	+	ACAP3
ACAP3_2;1	CTTTAGGGCGACCATTGACG	chr1:1239503-1239537	-	ACAP3
ACAP3_3;1	GACGCACTCCTCGAACTCCA	chr1:1243160-1243194	+	ACAP3
ACAP3_4;1	GCTCTGGAGCTGCTGCCGCA	chr1:1237370-1237404	+	ACAP3
ACAP3_5;1	GGTAGTTCACCACCTCCTGT	chr1:1238298-1238332	+	ACAP3
ACAT1_0;1	GTTCCATATGTAATGAACAG	chr11:108009655-108009689	+	ACAT1
ACAT1_1;1	TCTTGTGTCTTGCCAGGAAG	chr11:108004522-108004556	+	ACAT1
ACAT1_2;1	GCACCAGCCTCCGGAGCAGG	chr11:107992377-107992411	-	ACAT1
ACAT1_3;1	CTGCCTAAAAAAGATCCAAT	chr11:108004573-108004607	-	ACAT1
ACAT1_4;1	AATGGCTCCCTGAATTGCAA	chr11:108004628-108004662	-	ACAT1
ACAT1_5;1	AGTGCTACAAGAACACCCAT	chr11:108004553-108004587	+	ACAT1
ACAT2_0;1	CATCAAAGAAGTCTTGAAGA	chr6:160183997-160184031	+	ACAT2
ACAT2_1;1	CAGAGTATACTGTCAGTCAG	chr6:160189587-160189621	-	ACAT2
ACAT2_2;1	GCAGTCCAGTCAATAGGGAT	chr6:160188141-160188175	+	ACAT2
ACAT2_3;1	GATAGGAGACTCCAGCATTG	chr6:160188158-160188192	+	ACAT2
ACAT2_4;1	TCTATTGTAGGTTCCTTCAA	chr6:160183932-160183966	+	ACAT2
ACAT2_5;1	CAAGACTTCTTTGATGACAG	chr6:160183995-160184029	-	ACAT2
ACBD3_0;1	GCAGCAGCCGGAGATGGCGG	chr1:226374363-226374397	-	ACBD3
ACBD3_1;1	GCTGAGCGTGAGGCCGTCGA	chr1:226374308-226374342	+	ACBD3
ACBD3_2;1	GGGCCGCGACCGGATCCAGG	chr1:226374216-226374250	+	ACBD3
ACBD3_3;1	TGCATACTGCTGGAACTGCA	chr1:226346993-226347027	+	ACBD3
ACBD3_4;1	TATTCCTTACAGGAGAGAAT	chr1:226352616-226352650	-	ACBD3
ACBD3_5;1	GCTGAACGCAGAGCGACTCG	chr1:226374339-226374373	-	ACBD3
ACBD4_0;1	GCAGCATCTCTTCATAGGAG	chr17:43213873-43213907	-	ACBD4
ACBD4_1;1	AGGTGATCCCTGACATGCCG	chr17:43214444-43214478	+	ACBD4
ACBD4_2;1	GCATCTCTTCATAGGAGGGG	chr17:43213870-43213904	-	ACBD4
ACBD4_3;1	TCCTCTGCCACCTCACCCAG	chr17:43214397-43214431	-	ACBD4
ACBD4_4;1	TCAGGGATCACCTGGTACAG	chr17:43214439-43214473	-	ACBD4
ACBD4_5;1	ACCCCATTGGACGATATAAG	chr17:43213957-43213991	+	ACBD4
ACBD5_0;1	CCAGGCCTTGAAAGTTTACA	chr10:27524042-27524076	+	ACBD5
ACBD5_1;1	GCACGAGACTAGGTTTGAGG	chr10:27529277-27529311	-	ACBD5
ACBD5_2;1	ATTGTCGAGGACAAAAAGAG	chr10:27512286-27512320	-	ACBD5
ACBD5_3;1	ACTGGGTGATATGACCAAAG	chr10:27520708-27520742	-	ACBD5
ACBD5_4;1	GTTCTGATATAACCTCAGGT	chr10:27512258-27512292	-	ACBD5
ACBD5_5;1	TCTGCTGTTTGCATTCACCA	chr10:27506904-27506938	-	ACBD5
ACBD6_0;1	AATCAGGCCTTGCAGGTGCG	chr1:180471222-180471256	+	ACBD6
ACBD6_1;1	GATCGAGGAGACCAGTTGCC	chr1:180471271-180471305	-	ACBD6
ACBD6_2;1	GCTTCATCATTCCTGCCCGC	chr1:180471372-180471406	-	ACBD6
ACBD6_3;1	CCACAGATACCAGAGAAGAA	chr1:180399377-180399411	-	ACBD6
ACBD6_4;1	GTCGCCGGTGATGGCCCCCG	chr1:180471351-180471385	+	ACBD6
ACBD6_5;1	GGCTTCATCATTCCTGCCCG	chr1:180471373-180471407	-	ACBD6
ACBD7_0;1	ACAGGGCTGCAGAAGATGTG	chr10:15121003-15121037	-	ACBD7
ACBD7_1;1	ATAGTTGGAGACATTAATAT	chr10:15120917-15120951	-	ACBD7
ACBD7_2;1	CCGCGCCCCGGGTACCTGCA	chr10:15130692-15130726	+	ACBD7
ACBD7_3;1	CTGAAAGCAAGACCAGATGA	chr10:15120977-15121011	-	ACBD7
ACBD7_4;1	GGGTACCTGCAGGGCCATGG	chr10:15130701-15130735	+	ACBD7
ACBD7_5;1	CCCGGGTACCTGCAGGGCCA	chr10:15130698-15130732	+	ACBD7
ACCS_0;1	GCTCTTCTCTGCTCTGGCCA	chr11:44097093-44097127	+	ACCS
ACCS_1;1	CCAGTCAGCATACTGCAGCA	chr11:44095027-44095061	-	ACCS
ACCS_2;1	TCTTATCTTCAGCCTCCGGG	chr11:44096141-44096175	+	ACCS
ACCS_3;1	GGACAGGTAGGAGGTATCAG	chr11:44089343-44089377	-	ACCS
ACCS_4;1	ACTTGGCCACTTCCTCCCGG	chr11:44096158-44096192	-	ACCS
ACCS_5;1	CCCGGCCTCACACAGCACCG	chr11:44097115-44097149	-	ACCS
ACCSL_0;1	GTTCCTGACCTACTACTGCA	chr11:44072897-44072931	+	ACCSL
ACCSL_1;2	TCACCCCTAGAGTCCTCAGA	chr11:44069871-44069905	-	ACCSL
ACCSL_2;2	AGACAGAGATGTCAATCCCA	chr11:44069993-44070027	-	ACCSL
ACCSL_3;2	ATGGTTCTGTGTGATCCAGG	chr11:44073239-44073273	+	ACCSL
ACCSL_4;1	ACTCAACCTTTGCATACAGG	chr11:44074257-44074291	-	ACCSL
ACCSL_5;1	GCCTGGATCACACAGAACCA	chr11:44073242-44073276	-	ACCSL
ACD_0;1	TCAGGTACTACAGGACGCCG	chr16:67693926-67693960	-	ACD
ACD_1;1	GCAGCCGGCCCTCTGTCCCG	chr16:67693646-67693680	+	ACD
ACD_2;1	GCTTCTGGATGAAATGCGGG	chr16:67692940-67692974	-	ACD
ACD_3;1	TCCTCTTCCGAGGAAAGGCG	chr16:67694176-67694210	-	ACD
ACD_4;1	AGAATCAGCTCCCGAATCCA	chr16:67694062-67694096	+	ACD
ACD_5;1	ACTACAGGACGCCGAGGCCG	chr16:67693920-67693954	-	ACD
ACE_0;1	ATATGACCGGACATCCCAGG	chr17:61562631-61562665	+	ACE
ACE_1;1	GGTGTGGAACGAGTATGCCG	chr17:61562652-61562686	+	ACE
ACE_2;1	TGCAGAACACCACTATCAAG	chr17:61563985-61564019	+	ACE
ACE_3;1	GAGACCAGCAAGATTCTGGT	chr17:61562707-61562741	+	ACE
ACE_4;1	GCAGTACAACAAGATCCTGT	chr17:61564334-61564368	+	ACE
ACE_5;1	TATGGAAACCACCTACAGCG	chr17:61564358-61564392	+	ACE
ACE2_0;1	CATCTTCAATCAACTGGCCG	chrX:15607478-15607512	+	ACE2
ACE2_1;1	GATGGCTATGACTACAGCCG	chrX:15607500-15607534	-	ACE2
ACE2_2;1	TTAAATATAGGTGATATGTG	chrX:15603679-15603713	-	ACE2
ACE2_3;1	ACATCTTCATGCCTATGTGA	chrX:15605938-15605972	-	ACE2
ACE2_4;1	GTCATTTCAGAATAATGCTG	chrX:15613110-15613144	-	ACE2
ACE2_5;1	GAGCAGCAGTTACAGCAACA	chrX:15618974-15619008	+	ACE2
ACER1_0;1	CTTCGCCTATCAGAGCTCCG	chr19:6333525-6333559	-	ACER1
ACER1_1;1	CAGTGGTGATGAAGACCAGG	chr19:6309802-6309836	+	ACER1
ACER1_2;1	GGTGGCCGAGTTCTACAACA	chr19:6333465-6333499	-	ACER1
ACER1_3;1	AGTGGCCCGAAGATGAAGAA	chr19:6312467-6312501	+	ACER1
ACER1_4;1	CTATTTCCCCTCCTTCCTTG	chr19:6312163-6312197	-	ACER1
ACER1_5;1	GCTCTCACACCAGTCCACCT	chr19:6333503-6333537	+	ACER1
ACER2_0;1	CATCTGACCCAAGAAACTAA	chr9:19424721-19424755	-	ACER2
ACER2_1;1	TATCGCCGAGTTCTACAACA	chr9:19409160-19409194	+	ACER2
ACER2_2;2	ATACCTTCTGGGGAACCACA	chr9:19424787-19424821	-	ACER2
ACER2_3;1	GCTGCAGGCTGGTAGCTCGG	chr9:19409100-19409134	+	ACER2
ACER2_4;2	CAGCTGGTCCCACCAGTGCG	chr9:19409086-19409120	-	ACER2
ACER2_5;2	AACAAGCACATGCAGATGGG	chr9:19423883-19423917	-	ACER2
ACER3_0;1	GCAGTTCAGAGTGTTAGAGA	chr11:76637639-76637673	+	ACER3
ACER3_1;1	CCAGTAGCCCTCTCGGTCCG	chr11:76572027-76572061	-	ACER3
ACER3_2;1	TGAACTGCACCGAACATTGG	chr11:76637629-76637663	-	ACER3
ACER3_3;1	CTCGCACCAGTCCAGCGTGG	chr11:76572060-76572094	-	ACER3
ACER3_4;1	GCTCCGGCCGCGGACCGAGA	chr11:76572015-76572049	+	ACER3
ACER3_5;1	ACAGAACTCGGCGATGTACC	chr11:76572099-76572133	-	ACER3
ACHE_0;1	TCTCGGTGCCCTCAAAACCT	chr7:100491499-100491533	+	ACHE
ACHE_1;1	AGTGGGGGCTGAGGGCCGGG	chr7:100491744-100491778	-	ACHE
ACHE_2;1	GGTGTCCATGAACTACCGGG	chr7:100491297-100491331	-	ACHE
ACHE_3;1	ATAGATCCAGACGAGGACAG	chr7:100491395-100491429	+	ACHE
ACIN1_0;1	ATGTTGCTAATCTTGCCCCG	chr14:23532148-23532182	+	ACIN1
ACIN1_1;1	CTTCAACACTGCCCTCCGGG	chr14:23538693-23538727	+	ACIN1
ACIN1_2;1	GGAAACAGTGACACAGAGGG	chr14:23533648-23533682	-	ACIN1
ACIN1_3;1	TGATGACTCTCGCATCTCTG	chr14:23533381-23533415	-	ACIN1
ACIN1_4;1	TGATAGGTAGTACCTGCAGA	chr14:23532766-23532800	-	ACIN1
ACIN1_5;1	GCAGAGCATGAAGTAAAGAA	chr14:23532640-23532674	-	ACIN1
ACKR1_0;1	AATTCCCACAGTGAGCCCCA	chr1:159175722-159175756	-	DARC
ACKR1_1;1	ACACTGGTGAGGATGAAGAA	chr1:159175412-159175446	-	DARC
ACKR1_2;1	GCAGTGCAGAGTCATCCAGC	chr1:159175390-159175424	-	DARC
ACKR1_3;1	GTATGGCTCAGCCTTTGCCC	chr1:159175628-159175662	+	DARC
ACKR1_4;1	ACAGTAGCCCAGGCTACACA	chr1:159175605-159175639	-	DARC
ACKR1_5;1	GTGCCAGGACAGGCCAGCCA	chr1:159175504-159175538	-	DARC
ACKR2_0;1	CAGACACATGAAAATCCCAA	chr3:42906535-42906569	+	ACKR2
ACKR2_1;1	GCAGTGTCACCAGAAACAGA	chr3:42906266-42906300	-	ACKR2
ACKR2_2;1	GCAAGACCATGAGAAGAAGG	chr3:42906182-42906216	-	ACKR2
ACKR2_3;1	GCTCCTTGCTACCATAGTAT	chr3:42906471-42906505	+	ACKR2
ACKR2_4;1	TCCGCCTGCGAGGCACGTAA	chr3:42906206-42906240	-	ACKR2
ACKR2_5;1	TTACGTGCCTCGCAGGCGGA	chr3:42906204-42906238	+	ACKR2
ACKR3_0;1	TCTTCGACTACTCAGAGCCA	chr2:237489113-237489147	+	ACKR3
ACKR3_1;1	GGATGGTGAGGACAACCCAC	chr2:237489374-237489408	-	ACKR3
ACKR3_2;1	GATATTCACCCAGACCACCA	chr2:237489292-237489326	-	ACKR3
ACKR3_3;1	GGTGTTGGTGAAGTAGGTGA	chr2:237489538-237489572	-	ACKR3
ACKR3_4;1	AGTAGGTGATGGAGAGGTAG	chr2:237489527-237489561	-	ACKR3
ACKR3_5;1	CATGATTGCCAACTCCGTGG	chr2:237489273-237489307	+	ACKR3
ACKR4_0;2	CTATTGTGAGGAATACAGGG	chr3:132319366-132319400	-	ACKR4
ACKR4_1;2	TGGACTTGCAGGCAATTCCA	chr3:132319394-132319428	+	ACKR4
ACKR4_2;2	GGGCTGTTAATGCAGTTCAT	chr3:132319522-132319556	+	ACKR4
ACKR4_3;2	CTGGTTCTGTTCCAAAGCCA	chr3:132319236-132319270	-	ACKR4
ACKR4_4;2	ACTGCATTAACAGCCCAAAA	chr3:132319520-132319554	-	ACKR4
ACKR4_5;2	ACTGTATAAAAAACCAGCTG	chr3:132319748-132319782	-	ACKR4
ACLY_0;1	GGTGGCCCCAACTATCAGGA	chr17:40057968-40058002	-	ACLY
ACLY_1;1	GATACCATCTGTGATCTAGG	chr17:40061884-40061918	-	ACLY
ACLY_2;1	AAGCACACCCAGTTACCAAG	chr17:40065217-40065251	+	ACLY
ACLY_3;1	TGACCTTGCTGAACCCCAAA	chr17:40062824-40062858	-	ACLY
ACLY_4;1	AGTTCCCTCCCCCCTTCGGG	chr17:40063706-40063740	-	ACLY
ACLY_5;1	CTACGTCCTGTTCCACCACG	chr17:40065883-40065917	-	ACLY
ACMSD_0;1	CTTCTTTGAAGGCAGCCGAA	chr2:135625129-135625163	+	ACMSD
ACMSD_1;1	GAAAGAGCTGGGCTTTCCCG	chr2:135621105-135621139	+	ACMSD
ACMSD_2;1	GCAGCTCCAACACCACAGCA	chr2:135602817-135602851	+	ACMSD
ACMSD_3;1	CGTTGTTTAAAAGCTGGCAC	chr2:135620984-135621018	-	ACMSD
ACMSD_4;1	TCTCCACCAGGCCAAACCTG	chr2:135620946-135620980	+	ACMSD
ACMSD_5;1	CCAGACCCACGAACCTCCTG	chr2:135621032-135621066	-	ACMSD
ACO1_0;1	GATCTATTACAAGATCAGCA	chr9:32408595-32408629	-	ACO1
ACO1_1;1	GGTGGATGATTCCTGAGCCA	chr9:32418360-32418394	-	ACO1
ACO1_2;1	AAACTCATCACAATTCCGAA	chr9:32407294-32407328	-	ACO1
ACO1_3;1	GATGCTGTGAAAAAGTTAGG	chr9:32408540-32408574	+	ACO1
ACO1_4;1	GACCACAGAACCATGAGCAA	chr9:32425911-32425945	-	ACO1
ACO1_5;1	TGCCCACTACCCCAACCTGG	chr9:32420855-32420889	-	ACO1
ACO2_0;1	TGCCAATCAGAAGAACACCA	chr22:41911400-41911434	-	ACO2
ACO2_1;1	CCTGCAGCCGAGTCACCAGT	chr22:41865161-41865195	-	ACO2
ACO2_2;3	GGTGCAATCGTGGAATACCA	chr22:41911861-41911895	+	ACO2
ACO2_3;3	CCTTGCCCACTTCTGCCACA	chr22:41916215-41916249	-	ACO2
ACO2_4;2	GCAGGTGCCAAATATGGCGT	chr22:41907907-41907941	+	ACO2
ACO2_5;1	GCCAGCCAGGAAATTGAGCG	chr22:41903844-41903878	+	ACO2
ACOT1_0;1	GCTCGCCAAGGGTGTCGGCG	chr14:74004277-74004311	-	ACOT1
ACOT1_1;3	ACGCTGATCCTGGAGCCCGC	chr14:74004126-74004160	+	ACOT1
ACOT1_2;2	GCTCCAGGTCCAGCTCGCCA	chr14:74004289-74004323	-	ACOT1
ACOT1_3;2	CTCCAGGTCCAGCTCGCCAA	chr14:74004288-74004322	-	ACOT1
ACOT1_4;1	ACAATGCCAGGAAAGGGCCC	chr14:74008195-74008229	-	ACOT1
ACOT1_5;1	CTTGGAGCCCGAGAAACCCT	chr14:74004365-74004399	+	ACOT1
ACOT11_0;1	CGAGGGATACCGGAACCCCA	chr1:55050399-55050433	+	ACOT11
ACOT11_1;1	AGCTGAAGCAGATCACGCCG	chr1:55060224-55060258	+	ACOT11
ACOT11_2;1	CGATGGCTTTGAGCACCAGA	chr1:55065040-55065074	-	ACOT11
ACOT11_3;1	GCTCAAGTGGATTGACACCA	chr1:55050492-55050526	+	ACOT11
ACOT11_4;1	TCTCCAGGTGGGCATCCAGG	chr1:55059598-55059632	+	ACOT11
ACOT11_5;1	CTTACCGGACAGGCAAGCCG	chr1:55050514-55050548	-	ACOT11
ACOT12_0;1	GTAGATATGTTTAAGTTCCG	chr5:80641763-80641797	-	ACOT12
ACOT12_1;1	ACATTTGTAGCCAAACCAGT	chr5:80659613-80659647	-	ACOT12
ACOT12_2;1	CATGAGCCAAGCCATCCAGC	chr5:80689878-80689912	-	ACOT12
ACOT12_3;1	ATATCTACGGACTTCAGAAA	chr5:80641773-80641807	+	ACOT12
ACOT12_4;1	CAGTGGCTACTATTTCTGCA	chr5:80643588-80643622	-	ACOT12
ACOT12_5;1	TGTTGAAGTTGGAGTTCGCG	chr5:80640834-80640868	-	ACOT12
ACOT13_0;1	GCAATAGGCACTCTCCACGG	chr6:24698171-24698205	+	ACOT13
ACOT13_1;1	AATGCAATAGGCACTCTCCA	chr6:24698168-24698202	+	ACOT13
ACOT13_2;1	ACGTGGCTGTCAAACCGCCG	chr6:24698190-24698224	-	ACOT13
ACOT13_3;1	GCTCTGCTATGCACGGAAAG	chr6:24698231-24698265	+	ACOT13
ACOT13_4;1	TGATATGTTATCTACTAACG	chr6:24698207-24698241	-	ACOT13
ACOT13_5;1	AACAATGGCTCTGCTATGCA	chr6:24698224-24698258	+	ACOT13
ACOT2_0;1	GCTCGCCAAGAGTGTCGGCG	chr14:74036282-74036316	-	ACOT2
ACOT2_1;1	TCTCAGGTCTGAATTCAAAA	chr14:74035977-74036011	+	ACOT2
ACOT2_2;1	CAGACCTGAGAACAACTGAA	chr14:74035970-74036004	-	ACOT2
ACOT2_3;1	AGATCATTAGGGTTCCTGCT	chr14:74036099-74036133	+	ACOT2
ACOT2_4;1	CGTCTGGCACAGCAGCCGCC	chr14:74036473-74036507	-	ACOT2
ACOT2_5;1	ACGCTGATCCTGGAGCCTGC	chr14:74036131-74036165	+	ACOT2
ACOT4_0;2	GCTCCAGGTCCAGCTCGCCG	chr14:74058827-74058861	-	ACOT4
ACOT4_1;2	GGCTTCTTCGAAGTACTCCA	chr14:74060555-74060589	-	ACOT4
ACOT4_2;1	GGCTGGCTCGATATTCCAAG	chr14:74060451-74060485	-	ACOT4
ACOT4_3;1	CAGCAGCCTGGCTCACCTGG	chr14:74059110-74059144	-	ACOT4
ACOT4_4;1	GAGCCAACGTGGCAAAGCCA	chr14:74060484-74060518	-	ACOT4
ACOT4_5;1	TAGGACCTGGACCCTTCCCA	chr14:74060394-74060428	+	ACOT4
ACOT6_0;1	ACAGGCATTGATAAGTACAG	chr14:74086022-74086056	-	ACOT6
ACOT6_1;1	TGTTCCATTGGAAAAGGCGC	chr14:74086192-74086226	+	ACOT6
ACOT6_2;1	AGGTGACCTGTGTCTCTCAA	chr14:74085970-74086004	+	ACOT6
ACOT6_3;1	TCAATGGCTTCTTTCTTGAA	chr14:74085986-74086020	+	ACOT6
ACOT6_4;1	TTTCCAATGGAACAAGACTT	chr14:74086188-74086222	-	ACOT6
ACOT6_5;1	GGACACTTGGAGCAATCCAC	chr14:74086147-74086181	+	ACOT6
ACOT7_0;1	GCATTGCAACAGCCAGAACG	chr1:6409804-6409838	-	ACOT7
ACOT7_1;1	TCTTCAGGATGGTCCCCCCG	chr1:6409856-6409890	+	ACOT7
ACOT7_2;1	TGACCAATAAGGCCACCCTG	chr1:6393590-6393624	-	ACOT7
ACOT7_3;1	GGTGCGCTCGACACGAGCCA	chr1:6399602-6399636	+	ACOT7
ACOT7_4;1	TGAGGTGGCGCATGTCAGCG	chr1:6399558-6399592	-	ACOT7
ACOT7_5;2	GCCACCTCACCGATGCACAT	chr1:6399567-6399601	+	ACOT7
ACOT8_0;1	GGTCCCCAGGGGGATCGCCG	chr20:44485879-44485913	+	ACOT8
ACOT8_1;1	GCTGCCAGTACTGTACCAAG	chr20:44477278-44477312	-	ACOT8
ACOT8_2;1	AAGTGGAGCGGACACGAACA	chr20:44477261-44477295	-	ACOT8
ACOT8_3;1	CAGGCCCCAGAAGATGGGCA	chr20:44485916-44485950	-	ACOT8
ACOT8_4;1	AGACGCTACGGAGGTCCCCA	chr20:44485867-44485901	+	ACOT8
ACOT8_5;1	CAGCGGCTCGAGGTTGAGCA	chr20:44485835-44485869	+	ACOT8
ACOT9_0;1	TTTCAGTTCGAGATAAGTTG	chrX:23751314-23751348	-	ACOT9
ACOT9_1;1	AATTCAGGCTCACTGCCCAA	chrX:23748960-23748994	+	ACOT9
ACOT9_2;1	TGACTGTTCAAAACACCGTA	chrX:23748928-23748962	-	ACOT9
ACOT9_3;1	CTTACCAATCTTATCCACCA	chrX:23740773-23740807	+	ACOT9
ACOT9_4;1	CAATGAGGCGGGCAGCACTG	chrX:23761237-23761271	-	ACOT9
ACOT9_5;1	AATAGCACTGTGTTACCTTA	chrX:23748908-23748942	+	ACOT9
ACOX1_0;1	AATGATCTCCAAGTTCCAGG	chr17:73956318-73956352	+	ACOX1
ACOX1_1;1	TCTGTGGTAGGAATTACCGT	chr17:73951746-73951780	-	ACOX1
ACOX1_2;1	ACCAGTCTGAAATCAAGCCA	chr17:73949527-73949561	-	ACOX1
ACOX1_3;1	TTTGGGGCCGATGTCACCAA	chr17:73951725-73951759	+	ACOX1
ACOX1_4;1	TAAGTCAGCTTGTTACTCAG	chr17:73949643-73949677	+	ACOX1
ACOX1_5;1	GAAGGACCTGACAAACACCA	chr17:73949615-73949649	+	ACOX1
ACOX2_0;1	TTATAAGGCTGCCATGCGGA	chr3:58520156-58520190	-	ACOX2
ACOX2_1;1	GATGTGGAATGCCCTCCGCA	chr3:58520140-58520174	+	ACOX2
ACOX2_2;1	AGCGTTATAAGGCTGCCATG	chr3:58520160-58520194	-	ACOX2
ACOX2_3;1	TGATCTGCTCAGGAGCCAGG	chr3:58517474-58517508	-	ACOX2
ACOX2_4;1	GCCGGAGCCGGGATTGGCGG	chr3:58516188-58516222	+	ACOX2
ACOX2_5;1	CCAGGCGCCGAGCTATCAAC	chr3:58520118-58520152	+	ACOX2
ACOX3_0;1	GCTCTGACCGAATTAAGCCA	chr4:8416067-8416101	-	ACOX3
ACOX3_1;1	TCTGCTCCCAGAATTCCCCA	chr4:8418190-8418224	-	ACOX3
ACOX3_2;1	CCAGGCACTGAATCAAGGCG	chr4:8417531-8417565	+	ACOX3
ACOX3_3;1	GCCCGAGGACAGGCTCCCCA	chr4:8398790-8398824	+	ACOX3
ACOX3_4;1	ATACTTCTCCAAGGACAGAT	chr4:8417640-8417674	+	ACOX3
ACOX3_5;1	GCGCTGTTCACGGAAGGGGA	chr4:8418117-8418151	-	ACOX3
ACOXL_0;1	GTTCCTGTCCGGGATGAAAA	chr2:111556599-111556633	+	ACOXL
ACOXL_1;1	TCAGAGAGTGAAGTTTGCCA	chr2:111525975-111526009	+	ACOXL
ACOXL_2;1	TGACAAGGTTCGGATACCCA	chr2:111559254-111559288	+	ACOXL
ACOXL_3;1	GACCCCTTCGAGATTAGCTG	chr2:111562915-111562949	+	ACOXL
ACOXL_4;1	GTACTGTCCATCTGGAGCCA	chr2:111562844-111562878	-	ACOXL
ACOXL_5;1	CTTCTCCTATGACAAGGCTT	chr2:111542331-111542365	-	ACOXL
ACP1_0;1	GCAGTGGAGGGTAGACAGCG	chr2:272024-272058	+	ACP1
ACP1_1;2	ACCCAGACACACAAACAGCA	chr2:264983-265017	-	ACP1
ACP1_2;1	TCTGCCCTCGGTAGTCAGGG	chr2:272077-272111	-	ACP1
ACP1_3;1	GTTTCTTCCCCTGCAGTGGA	chr2:272012-272046	+	ACP1
ACP1_4;1	GCAACTTCCGGGTATGAGAT	chr2:272046-272080	+	ACP1
ACP1_5;1	GGGGTTCCCTATCTCATACC	chr2:272058-272092	-	ACP1
ACP2_0;1	GTTAACTGACCAAACCCCTG	chr11:47269584-47269618	+	ACP2
ACP2_1;1	GATATGTCTTCACTGGTGAA	chr11:47269636-47269670	+	ACP2
ACP2_2;1	GGAGCTGGAGGAGAGCCGCC	chr11:47270283-47270317	+	ACP2
ACP2_3;1	GGTTAACTGACCAAACCCCT	chr11:47269583-47269617	+	ACP2
ACP2_4;1	ACCCCTATCAGGAAGAAGAA	chr11:47269612-47269646	-	ACP2
ACP2_5;1	TCACTGGTGAACGGTCTCCA	chr11:47269645-47269679	+	ACP2
ACP5_0;1	TTTCCGGCTAGCACGTACCA	chr19:11687582-11687616	+	ACP5
ACP5_1;1	CCCCAATGCCCCATTCCACA	chr19:11687996-11688030	-	ACP5
ACP5_2;1	GTGGGATCTTGAAGTGCAGG	chr19:11687351-11687385	+	ACP5
ACP5_3;1	GCTCGGACTGTGCAGATCCT	chr19:11687944-11687978	-	ACP5
ACP5_4;1	TGAAGTGCAGGCGGTAGAAA	chr19:11687360-11687394	+	ACP5
ACP5_5;1	GCAGGCGGTAGAAAGGGCTG	chr19:11687366-11687400	+	ACP5
ACP6_0;1	ATACCATGAGACCACCCTGA	chr1:147131757-147131791	-	ACP6
ACP6_1;1	GCAGGTCGTGTTTCGACACG	chr1:147141986-147142020	-	ACP6
ACP6_2;1	TGACTCACAAGACCTCCTGT	chr1:147131494-147131528	+	ACP6
ACP6_3;1	GCTGAAGTTGAAAATGGTGC	chr1:147142004-147142038	-	ACP6
ACP6_4;1	GTGCAGGTCGTGTTTCGACA	chr1:147141988-147142022	-	ACP6
ACP6_5;1	CAGCCTGCTGAAGTTGAAAA	chr1:147142010-147142044	-	ACP6
ACPP_0;1	GACACCTTCTGGGGGAAACA	chr3:132051093-132051127	-	ACPP
ACPP_1;1	TCTCAAGTTCTTGAAAACGA	chr3:132056322-132056356	-	ACPP
ACPP_2;1	GCAGCCCTGTTTCCCCCAGA	chr3:132051084-132051118	+	ACPP
ACPP_3;1	TCAGTGGGAAAGGTGTCAAT	chr3:132047131-132047165	-	ACPP
ACPP_4;1	ACTCCTTGGCTAGTACACTT	chr3:132036377-132036411	-	ACPP
ACPP_5;1	AGGATTTGGCCAACTCACCC	chr3:132047176-132047210	+	ACPP
ACPT_0;1	GCAGCAGGAGAGGTCCAGCA	chr19:51293694-51293728	-	ACPT
ACPT_1;1	GACTCAGGAAGGCCTCGTAG	chr19:51294071-51294105	-	ACPT
ACPT_2;1	CCAGGTGTACATCCGCAGCA	chr19:51294900-51294934	+	ACPT
ACPT_3;1	CCTCCTTGTGTGGGTCCATG	chr19:51293885-51293919	-	ACPT
ACPT_4;1	CTTCCTGAGGAGCCGCTACG	chr19:51294054-51294088	+	ACPT
ACPT_5;1	TGTTTCCCGAGGCTGCTCCA	chr19:51294968-51295002	+	ACPT
ACR_0;1	GCAGCTTGCTGAATTCACGA	chr22:51177836-51177870	+	ACR
ACR_1;1	TCACCCCTCCCATTTCGTGT	chr22:51178274-51178308	+	ACR
ACR_2;1	GGGAGGGGTGATCTCCACGA	chr22:51178267-51178301	-	ACR
ACR_3;1	CAGCTTGCTGAATTCACGAT	chr22:51177837-51177871	+	ACR
ACR_4;1	GCTGGTCTTGGCAGTGTCCG	chr22:51176684-51176718	+	ACR
ACR_5;1	GCCTGAACCGTAACCCACAG	chr22:51177698-51177732	-	ACR
ACRBP_0;1	GCAGAAAGACTCAAACCAGG	chr12:6755685-6755719	+	ACRBP
ACRBP_1;1	TGAGAGGCTCAGCAACAACG	chr12:6753714-6753748	-	ACRBP
ACRBP_2;1	TTGCTGAGCCTCTCAGGCCA	chr12:6753717-6753751	+	ACRBP
ACRBP_3;1	GCAAGAAGAGGAACAGGAAG	chr12:6753558-6753592	-	ACRBP
ACRBP_4;1	AGTAGACGTGGTTGGAGCAA	chr12:6755648-6755682	+	ACRBP
ACRBP_5;1	TTCCTTCCCTCACTCCTGAA	chr12:6756485-6756519	-	ACRBP
ACRC_0;1	TGTTTCATCACTCAGCTCCG	chrX:70817776-70817810	+	ACRC
ACRC_1;2	GATGACAATGACGATGACAA	chrX:70823494-70823528	+	ACRC
ACRC_2;1	TTATTGGAAATAAACAGCGA	chrX:70817858-70817892	+	ACRC
ACRC_3;1	TCATCACTAATAACTATTGG	chrX:70823478-70823512	-	ACRC
ACRC_4;1	ATCAGAGTCAATCACTACCA	chrX:70817798-70817832	-	ACRC
ACRC_5;1	CTTAATGTCCAGTCAAGGAG	chrX:70814179-70814213	+	ACRC
ACRV1_0;1	CCTGAAGGCTGTTCTCCTGA	chr11:125547874-125547908	+	ACRV1
ACRV1_1;1	CCTTCAGGTGAACATGGCTC	chr11:125547789-125547823	-	ACRV1
ACRV1_2;1	CCTGACTCAAGCTCACTCAA	chr11:125547829-125547863	+	ACRV1
ACRV1_3;1	TATCTGCTTGGATCTGCCAG	chr11:125550619-125550653	-	ACRV1
ACRV1_4;1	CCTGAAGCGTGCTCACCTGA	chr11:125547724-125547758	+	ACRV1
ACRV1_5;1	CCTTCAGGAGAACAGCCTTC	chr11:125547879-125547913	-	ACRV1
ACSBG1_0;1	TATCCAGCTCCAGAATTGCG	chr15:78526809-78526843	+	ACSBG1
ACSBG1_1;1	CCACAGGTCGTAGATCTGGG	chr15:78474356-78474390	+	ACSBG1
ACSBG1_2;1	TGTGCATCGGATGTTCTACG	chr15:78486963-78486997	-	ACSBG1
ACSBG1_3;1	CAGTGGGCACAGTATTTGCA	chr15:78486269-78486303	-	ACSBG1
ACSBG1_4;1	GCAGCTGGAAAAGATCCTGA	chr15:78485843-78485877	-	ACSBG1
ACSBG1_5;1	CCTGCTGGACTTCTGCCGGC	chr15:78474415-78474449	+	ACSBG1
ACSBG2_0;1	GATGACATATTGACAAACCT	chr19:6156473-6156507	-	ACSBG2
ACSBG2_1;1	GTACTATGAGGCTTGTCGGA	chr19:6147635-6147669	+	ACSBG2
ACSBG2_2;1	TTATGCCACCAACTCTGCCG	chr19:6156451-6156485	+	ACSBG2
ACSBG2_3;1	GGGACCACAGGCATACCCAA	chr19:6165973-6166007	+	ACSBG2
ACSBG2_4;1	ACAGTTACAGAAAATCCTTT	chr19:6156532-6156566	+	ACSBG2
ACSBG2_5;1	ATACCAACACAAAGACCCCT	chr19:6156433-6156467	-	ACSBG2
ACSF2_0;1	GCTCCTGGATGAAGTGGTGG	chr17:48539826-48539860	+	ACSF2
ACSF2_1;1	CATCAACATCCAGTTCACCT	chr17:48539916-48539950	+	ACSF2
ACSF2_2;1	ACGTAGCTGAGGCCTCCGAT	chr17:48538065-48538099	-	ACSF2
ACSF2_3;1	TCAACCTGACGTCTTCATGG	chr17:48538184-48538218	-	ACSF2
ACSF2_4;1	GAATTGCTTGGGGAACACAA	chr17:48539554-48539588	-	ACSF2
ACSF2_5;1	GCCTGGAGACCACAGCACAG	chr17:48538130-48538164	+	ACSF2
ACSF3_0;1	TCTTAAGTTCTGAAACGCCG	chr16:89178504-89178538	+	ACSF3
ACSF3_1;1	CCTCTACAGGAAGCATCCCG	chr16:89167452-89167486	+	ACSF3
ACSF3_2;1	GCCATAAAGACATTGATCCG	chr16:89178526-89178560	-	ACSF3
ACSF3_3;1	TCTACACCAGTGGGACCACG	chr16:89167679-89167713	+	ACSF3
ACSF3_4;1	GATTCTGTCCCCAAAGGCCA	chr16:89167234-89167268	-	ACSF3
ACSF3_5;1	GAGCAGGGATGGAGGAACAA	chr16:89167645-89167679	+	ACSF3
ACSL1_0;1	TCAGCAGTCTTGGAACCACG	chr4:185689478-185689512	+	ACSL1
ACSL1_1;1	GTTTCCGAGAGCCTAAACAA	chr4:185705107-185705141	+	ACSL1
ACSL1_2;1	TCAACCCACTGTCTTCCCCG	chr4:185689498-185689532	-	ACSL1
ACSL1_3;1	AAGCCCATAAGCGTGTTGGT	chr4:185724562-185724596	+	ACSL1
ACSL1_4;1	ACCTGGGAAGAGCCAACAGA	chr4:185695002-185695036	-	ACSL1
ACSL1_5;1	ATAGTTGTCATGGATGCCTA	chr4:185697698-185697732	-	ACSL1
ACSL3_0;1	GGATCCACAGGACTTCCAAA	chr2:223786048-223786082	+	ACSL3
ACSL3_1;1	ACCTGGTCCGAGTTCCCCAA	chr2:223783833-223783867	+	ACSL3
ACSL3_2;1	TCTGTGAGACCAGGGCCGAG	chr2:223781143-223781177	+	ACSL3
ACSL3_3;1	GCAGTAATCATGTACACAAG	chr2:223786027-223786061	+	ACSL3
ACSL3_4;1	TGTGAGATCATGACTCCCTT	chr2:223786068-223786102	-	ACSL3
ACSL3_5;1	CTGTGCAGCTATCATCCACT	chr2:223781163-223781197	-	ACSL3
ACSL4_0;1	TGATGCATCATCACTCCCTT	chrX:108921539-108921573	+	ACSL4
ACSL4_1;1	CTAGCTGTAATAGACATCCC	chrX:108926488-108926522	-	ACSL4
ACSL4_2;1	GGTCTCACAGAAGATGGCAA	chrX:108925991-108926025	+	ACSL4
ACSL4_3;1	TCTGTGAGACCAGGGCCGAA	chrX:108925984-108926018	-	ACSL4
ACSL5_0;1	CAGGATGCAGATCAACGCCG	chr10:114154741-114154775	-	ACSL5
ACSL5_1;1	GCTTCCAGCTGATATCGCCA	chr10:114169248-114169282	+	ACSL5
ACSL5_2;1	GCTTCAGGTCATCATCAAAG	chr10:114169367-114169401	-	ACSL5
ACSL5_3;1	GGGTGTGTCACAGATCACCA	chr10:114169270-114169304	-	ACSL5
ACSL5_4;1	TGATGACCTGAAGCAAAGAG	chr10:114169371-114169405	+	ACSL5
ACSL5_5;1	GGTCCCAAGGTGTCATACAG	chr10:114168224-114168258	-	ACSL5
ACSL6_0;1	TGATGTAGCGGATAGCCCCA	chr5:131324498-131324532	+	ACSL6
ACSL6_1;1	GCCGCTTGTGAAACACACAA	chr5:131321098-131321132	+	ACSL6
ACSL6_2;1	TCAGCAGTCGTGGGACCACA	chr5:131308967-131309001	+	ACSL6
ACSL6_3;1	CCAGTGGCTGTCCTACCAGG	chr5:131325788-131325822	-	ACSL6
ACSL6_4;1	TGGCTTGTAGGACAGTGGCG	chr5:131326644-131326678	-	ACSL6
ACSL6_5;1	CTACACATATTCCATGGTGG	chr5:131324548-131324582	-	ACSL6
ACSM1_0;1	AGATGGCAAAACACTCCCAT	chr16:20682878-20682912	-	ACSM1
ACSM1_1;1	CTACAGTTGTCTAAAGCCAA	chr16:20693703-20693737	-	ACSM1
ACSM1_2;1	TGATGTCTCCTGGTGCCTGT	chr16:20681255-20681289	-	ACSM1
ACSM1_3;1	CAGACCTGTGGCCTACAACA	chr16:20696582-20696616	-	ACSM1
ACSM1_4;1	TTGGTGGGTGAATGGCCAAG	chr16:20696670-20696704	-	ACSM1
ACSM1_5;1	TGAAGACGTTGGCTACACGG	chr16:20696602-20696636	+	ACSM1
ACSM2A_0;1	TTACAGGCCTGAATATGCAT	chr16:20471414-20471448	+	ACSM2A
ACSM2A_1;1	GCAGGCAGCCAACGTCCTCT	chr16:20476925-20476959	+	ACSM2A
ACSM2A_2;1	ACAGGCTCCCGAGAGGACGT	chr16:20476938-20476972	-	ACSM2A
ACSM2A_3;1	AGAGGACGTTGGCTGCCTGC	chr16:20476927-20476961	-	ACSM2A
ACSM2A_4;2	GCGTGGGGATCGTGTGGCAG	chr16:20476964-20476998	+	ACSM2A
ACSM2A_5;1	TGTCTGAGAAAAGCTGTGAT	chr16:20480984-20481018	+	ACSM2A
ACSM2B_0;1	TTACAGGCCTGAACATGCAT	chr16:20576155-20576189	-	ACSM2B
ACSM2B_1;1	GCAGGCAGCCAACATCCTCT	chr16:20570648-20570682	-	ACSM2B
ACSM2B_2;1	TGTCTGAGAAAAGCTGCGAT	chr16:20566613-20566647	-	ACSM2B
ACSM2B_3;2	GGTTGGATACTGAACATCTT	chr16:20563544-20563578	-	ACSM2B
ACSM2B_4;1	AGAGGATGTTGGCTGCCTGC	chr16:20570646-20570680	+	ACSM2B
ACSM2B_5;2	CTTCCCATTCACCCACCACA	chr16:20570713-20570747	+	ACSM2B;ACSM2A
ACSM3_0;1	ATAGTTGGAGAAATTCTGAG	chr16:20781459-20781493	-	ACSM3
ACSM3_1;1	GGTAATTCTGATTCTGCCCA	chr16:20787298-20787332	+	ACSM3
ACSM3_2;1	ATTTCTGTTGATCCACCAGA	chr16:20787182-20787216	-	ACSM3
ACSM3_3;1	GAAGCCTGTTCCCTACAAAG	chr16:20787269-20787303	+	ACSM3
ACSM3_4;1	TATCAGAGAACTCCAGAGAG	chr16:20788845-20788879	+	ACSM3
ACSM3_5;1	GTATCAGAGAACTCCAGAGA	chr16:20788844-20788878	+	ACSM3
ACSM4_0;1	AGAGGGTGAACCCAATGCCG	chr12:7469843-7469877	-	ACSM4
ACSM4_1;1	TTTGCCATTCACCCACCACA	chr12:7459150-7459184	-	ACSM4
ACSM4_2;1	TCTCCTCTCTGCAGGCCACA	chr12:7459245-7459279	-	ACSM4
ACSM4_3;1	ATGTGTCCCTGGTCAGACAG	chr12:7459104-7459138	+	ACSM4
ACSM4_4;1	TCTTCCCTACCTTCCGCAGA	chr12:7469860-7469894	-	ACSM4
ACSM4_5;1	GTGGTGGGTGAATGGCAAAG	chr12:7459149-7459183	+	ACSM4
ACSM5_0;2	CCAGGCACTGAGGAACTCCA	chr16:20422827-20422861	+	ACSM5
ACSM5_1;1	GGAGTGCTCGACCATCTTGG	chr16:20432659-20432693	-	ACSM5
ACSM5_2;1	TGTGCCATTGACCCACCAGA	chr16:20429402-20429436	-	ACSM5
ACSM5_3;1	CTGGCCATCTACTTTACCAG	chr16:20432620-20432654	+	ACSM5
ACSM5_4;1	GCATGCACCCCCCAGCACAT	chr16:20429480-20429514	-	ACSM5
ACSM5_5;1	CTTTACCAGCGGAACCACCG	chr16:20432631-20432665	+	ACSM5
ACSM6_0;1	TTTGGCACTAACCTTCCAGA	chr10:96961763-96961797	-	C10orf129
ACSM6_1;1	GGTGTCTGAGAGGATGCTGG	chr10:96961838-96961872	-	C10orf129
ACSM6_2;1	ATGGCCATATTCTTCACCAA	chr10:96970447-96970481	+	C10orf129
ACSM6_3;1	CATGTAGGTCTGCTTTGGAG	chr10:96970408-96970442	-	C10orf129
ACSM6_4;1	ACTAGGCACCTGGAGTCAGG	chr10:96954341-96954375	-	C10orf129
ACSM6_5;1	GGGGCAAGATTATCATCAGC	chr10:96961881-96961915	-	C10orf129
ACSS1_0;1	GGTGGAGCTGAAGAAAATAG	chr20:25004199-25004233	-	ACSS1
ACSS1_1;1	GGGAGCACCGGAATGCCCAA	chr20:25003624-25003658	-	ACSS1
ACSS1_2;1	TCAGTTCTATGGCGCCCCAA	chr20:25000720-25000754	-	ACSS1
ACSS1_3;1	GTTTGCGCCCCAGAGAGCAT	chr20:25003681-25003715	-	ACSS1
ACSS1_4;1	GCATTGCTGCCACAGCCAAT	chr20:25011470-25011504	+	ACSS1
ACSS1_5;1	GCGATCATACTTCTTCACCC	chr20:25000662-25000696	+	ACSS1
ACSS2_0;1	TTACCTGCAGGCATTCAGAA	chr20:33501177-33501211	+	ACSS2
ACSS2_1;1	CGCTCCGTGGAGGAGCCGCG	chr20:33464596-33464630	+	ACSS2
ACSS2_2;1	CTTCTCCTGACACTTCTGCA	chr20:33501949-33501983	-	ACSS2
ACSS2_3;1	GCCAGTCCCCCCCAATTAAG	chr20:33502191-33502225	+	ACSS2
ACSS2_4;1	TGATGGGGCTTCCTGAGGAG	chr20:33464438-33464472	+	ACSS2
ACSS2_5;1	GGCGCTCCGTGGAGGAGCCG	chr20:33464594-33464628	+	ACSS2
ACSS3_0;1	TTAGTGGTCCCGGGCCCGCG	chr12:81471999-81472033	+	ACSS3
ACSS3_1;1	GTAAAGTCACCAGCGCCGGG	chr12:81471916-81471950	+	ACSS3
ACSS3_2;1	TTTACACATCTGGCACAACG	chr12:81536986-81537020	+	ACSS3
ACSS3_3;1	TTACGACACTGCAGCCAAGA	chr12:81471902-81471936	-	ACSS3
ACSS3_4;1	AACACTCGCCCTCTACCAGG	chr12:81472180-81472214	+	ACSS3
ACSS3_5;1	GCTGGTGTCTTGGTCAAGCA	chr12:81528598-81528632	+	ACSS3
ACTA1_0;1	GGTGAAAGCCGGCTTCGCCG	chr1:229568783-229568817	-	ACTA1
ACTA1_1;1	GCACCCCACCCTGCTCACCG	chr1:229568425-229568459	-	ACTA1
ACTA1_2;1	GGAGCCATTGTCGCACACGA	chr1:229568806-229568840	+	ACTA1
ACTA1_3;1	GGTCAGAAAGATTCCTACGT	chr1:229568583-229568617	-	ACTA1
ACTA1_4;1	CTTCTACAACGAGCTTCGCG	chr1:229568458-229568492	-	ACTA1
ACTA1_5;1	GCCATTGTCGCACACGAGGG	chr1:229568809-229568843	+	ACTA1
ACTA2_0;1	CATGTATGTGGCTATCCAGG	chr10:90701571-90701605	-	ACTA2
ACTA2_1;1	GGGACAAAAAGACAGCTACG	chr10:90707100-90707134	-	ACTA2
ACTA2_2;1	GGACAAAAAGACAGCTACGT	chr10:90707099-90707133	-	ACTA2
ACTA2_3;1	AGAGCCATTGTCACACACCA	chr10:90708631-90708665	+	ACTA2
ACTA2_4;1	GCATCCCACCCTGCTCACGG	chr10:90703591-90703625	-	ACTA2
ACTA2_5;1	CCTACCAGTTGTGCGTCCAG	chr10:90701528-90701562	+	ACTA2
ACTB_0;1	GCCGTTGTCGACGACGAGCG	chr7:5569241-5569275	+	ACTB
ACTB_1;3	ACACTGTGCCCATCTACGAG	chr7:5568206-5568240	-	ACTB
ACTB_2;1	GCCGCGCTCGTCGTCGACAA	chr7:5569247-5569281	-	ACTB
ACTB_3;1	GATAGCAACGTACATGGCTG	chr7:5568297-5568331	+	ACTB
ACTB_4;2	GGATTCCTATGTGGGCGACG	chr7:5568979-5569013	-	ACTB
ACTB_5;1	GGAGTCCATCACGATGCCAG	chr7:5568240-5568274	+	ACTB
ACTBL2_0;1	GCATCCCATCCTCCTCACCG	chr5:56778206-56778240	-	ACTBL2
ACTBL2_1;1	GATGCTCATCTGGTGCCACA	chr5:56778219-56778253	+	ACTBL2
ACTBL2_2;1	ATAGGGCGTCCTCGACACCA	chr5:56778403-56778437	-	ACTBL2
ACTBL2_3;2	TGTCCCTCTATGCCTCAGGA	chr5:56778087-56778121	-	ACTBL2
ACTBL2_4;1	CCATGCCTACCATAACGCCC	chr5:56778381-56778415	+	ACTBL2
ACTBL2_5;1	TGGAGGGGAACACAGCCCGG	chr5:56778423-56778457	+	ACTBL2
ACTC1_0;8	GGTGCTCCTCGGGAGCCACA	chr15:35085581-35085615	+	ACTC1
ACTC1_1;1	GTTGGCCTTGGGGTTCAGCG	chr15:35085540-35085574	+	ACTC1
ACTC1_2;1	GGTACGGCCAGAAGCATACA	chr15:35085441-35085475	+	ACTC1
ACTC1_3;1	CGATGGACGGGAAGACAGCG	chr15:35086892-35086926	+	ACTC1
ACTC1_4;1	GCCGTTGTCGCACACCAGGG	chr15:35086956-35086990	+	ACTC1
ACTC1_5;1	AGAGCCGTTGTCGCACACCA	chr15:35086953-35086987	+	ACTC1
ACTG1_0;4	GATGGCCACGTACATGGCCG	chr17:79478599-79478633	+	ACTG1
ACTG1_1;1	GCCATTGTCAATGACCAGCG	chr17:79479333-79479367	+	ACTG1
ACTG1_2;2	AGAGTCCATGACAATGCCAG	chr17:79478542-79478576	+	ACTG1
ACTG1_3;20	GTTTGAGACCTTCAACACCC	chr17:79478621-79478655	-	ACTG1
ACTG1_4;3	CACACGGTGCCCATCTACGA	chr17:79478509-79478543	-	ACTG1
ACTG1_5;2	TGACGATGCCATGCTCAATG	chr17:79479054-79479088	+	ACTG1
ACTG2_0;1	GCCATTGTCACACACGAGCG	chr2:74128454-74128488	-	ACTG2
ACTG2_1;1	GGTGGTCTCCTCTTCACACA	chr2:74128433-74128467	-	ACTG2
ACTG2_2;1	CCTAAATCCCAAGGCCAACA	chr2:74135865-74135899	+	ACTG2
ACTG2_3;1	ATTGTCACACACGAGCGCGG	chr2:74128451-74128485	-	ACTG2
ACTG2_4;1	TCTTCATGAGGTAGTCCGTG	chr2:74140711-74140745	-	ACTG2
ACTG2_5;1	GGAGGGGAAGACAGCCCGGG	chr2:74128514-74128548	-	ACTG2
ACTL10_0;1	TTACCCACGCTGAAACTGGC	chr20:32255606-32255640	-	ACTL10
ACTL10_1;1	GGAGCAGAGCGCCAGCAACG	chr20:32255310-32255344	-	ACTL10
ACTL10_2;1	AGATGTGTGATGGCCTTGCG	chr20:32255516-32255550	-	ACTL10
ACTL10_3;1	CCATCCGGCCAGTTTCAGCG	chr20:32255597-32255631	+	ACTL10
ACTL10_4;1	GTGACCCGCGTAGATGGGCG	chr20:32255385-32255419	-	ACTL10
ACTL10_5;1	CCGCCACCAGCAGATCCCGC	chr20:32255464-32255498	-	ACTL10
ACTL6A_0;1	CTAATGCTCTGCGTGTTCCG	chr3:179287958-179287992	+	ACTL6A
ACTL6A_1;1	ATGGTGGTAGAAAGAGATGA	chr3:179287870-179287904	+	ACTL6A
ACTL6A_2;1	GGTGCCTCTGACATGAGAAC	chr3:179291230-179291264	-	ACTL6A
ACTL6A_3;1	TCACCTCTAAAAAATGGGAT	chr3:179287999-179288033	+	ACTL6A
ACTL6A_4;1	CCATCCTGTTCTCATGTCAG	chr3:179291221-179291255	+	ACTL6A
ACTL6A_5;1	GGCGATAAAGGCAAACAAGG	chr3:179287915-179287949	+	ACTL6A
ACTL6B_0;1	ATGCCAGCTTTGCAAACGGG	chr7:100246427-100246461	-	ACTL6B
ACTL6B_1;1	GCAGCGGGCACTATGAGCGG	chr7:100253963-100253997	-	ACTL6B
ACTL6B_2;1	TTACTCATGCCATTCTTGAG	chr7:100253031-100253065	+	ACTL6B
ACTL6B_3;1	AGATGAAGTCCCCTGCCAGA	chr7:100246241-100246275	+	ACTL6B
ACTL6B_4;1	GCACCCAGTGCTCATGTCCG	chr7:100252643-100252677	-	ACTL6B
ACTL6B_5;1	GCTGTAGGTGTGATCCAGGA	chr7:100252687-100252721	+	ACTL6B
ACTL7A_0;1	GCAGGAGGTGACCAAAGCAG	chr9:111624788-111624822	+	ACTL7A
ACTL7A_1;1	ACAAGAGATGAAGATCGCCC	chr9:111625058-111625092	+	ACTL7A
ACTL7A_2;1	GTAGGCGATGTGCATTGCAG	chr9:111625176-111625210	-	ACTL7A
ACTL7A_3;1	GCGATTATCCCCAGTCTTGG	chr9:111624915-111624949	-	ACTL7A
ACTL7A_4;1	CCTTAAAGAGGCAGTCTGGA	chr9:111624678-111624712	-	ACTL7A
ACTL7A_5;1	GGGCGATCTTCATCTCTTGT	chr9:111625060-111625094	-	ACTL7A
ACTL7B_0;1	GTACTGCAAGTGCGGCTACG	chr9:111618008-111618042	-	ACTL7B
ACTL7B_1;1	GCTCTCCACCACCAGCCCCG	chr9:111617605-111617639	+	ACTL7B
ACTL7B_2;1	GCCGTGTTCCTGCCTCTCCA	chr9:111618132-111618166	+	ACTL7B
ACTL7B_3;1	GAAGGTGCACAAGATCAAGG	chr9:111618053-111618087	-	ACTL7B
ACTL7B_4;1	GCGGCTACGCGGGAGAGCCG	chr9:111617997-111618031	-	ACTL7B
ACTL7B_5;1	CTACTCCTACGGCAAGACCT	chr9:111617627-111617661	-	ACTL7B
ACTL8_0;1	TCTCCAACACAAATGACCAG	chr1:18149739-18149773	-	ACTL8
ACTL8_1;1	TGTCTCCGTGATGATCACAG	chr1:18149786-18149820	-	ACTL8
ACTL8_2;1	GAGACTCTTGAGGAGATAGG	chr1:18152451-18152485	-	ACTL8
ACTL8_3;2	TGTGTTGGAGAACCACAGAC	chr1:18149746-18149780	+	ACTL8
ACTL8_4;1	CCTTTAGCTACCCCATCGAG	chr1:18149679-18149713	+	ACTL8
ACTL8_5;1	TTTAGCTACCCCATCGAGCG	chr1:18149681-18149715	+	ACTL8
ACTL9_0;1	GCTGGAGCACGACCTCCGAG	chr19:8808630-8808664	-	ACTL9
ACTL9_1;1	GCTGCAGACGTTCATCGGCG	chr19:8808747-8808781	-	ACTL9
ACTL9_2;1	CTGCAGCCCGGACTGCCCCG	chr19:8808758-8808792	+	ACTL9
ACTL9_3;1	GGTGGGTCGGAGAACAGCAG	chr19:8808588-8808622	+	ACTL9
ACTL9_4;1	ACGACGATGCCGCTGCGCAG	chr19:8808684-8808718	+	ACTL9
ACTL9_5;1	GGCCAGCCCCACCTACACCG	chr19:8808822-8808856	-	ACTL9
ACTN1_0;1	GCAGGGCCTTGATCTCCGAG	chr14:69352218-69352252	+	ACTN1
ACTN1_1;1	TCTGGGCTCCAGAGAAGGCG	chr14:69369187-69369221	+	ACTN1
ACTN1_2;1	GTGTAACTCCCACCTCCGGA	chr14:69392349-69392383	-	ACTN1
ACTN1_3;1	GGATCCGCCGCACAATCCCG	chr14:69358964-69358998	-	ACTN1
ACTN1_4;2	GATGGTCCAGATCATGCCCA	chr14:69378901-69378935	+	ACTN1;ACTN3
ACTN1_5;1	GGATCAAAGCACAGAAGCCG	chr14:69376070-69376104	+	ACTN1
ACTN2_0;1	GTACAACTACGTGTACGACG	chr1:236849991-236850025	+	ACTN2
ACTN2_1;1	GGATGAGTACATGATCCAGG	chr1:236850012-236850046	+	ACTN2
ACTN2_2;1	GATGGTCCAGATCATACCCA	chr1:236883428-236883462	-	ACTN2
ACTN2_3;1	GCTCCGCGCCCGCAAAAGCG	chr1:236898992-236899026	-	ACTN2
ACTN2_4;1	GCAGGCTGAGAAGGGTTACG	chr1:236906216-236906250	+	ACTN2
ACTN2_5;1	GCTGCAGAAGGATTACGAGT	chr1:236907933-236907967	+	ACTN2
ACTN4_0;1	CGGAATGGTGGACTACCACG	chr19:39138373-39138407	+	ACTN4
ACTN4_1;1	GGTACGACTGGTTCGCCGCG	chr19:39138393-39138427	-	ACTN4
ACTN4_2;1	GATGGTCCAGATCATTCCCA	chr19:39195597-39195631	-	ACTN4
ACTN4_3;1	GCAGGCTGAGAAGGGCTACG	chr19:39208587-39208621	+	ACTN4
ACTN4_4;1	GGTTACCTAAGCCGGAGCGG	chr19:39191639-39191673	+	ACTN4
ACTN4_5;1	CTGTGTGCAGAGATTGTGGA	chr19:39195555-39195589	+	ACTN4
ACTR10_0;1	ATTCGATAATCACAACTCGG	chr14:58675737-58675771	-	ACTR10
ACTR10_1;1	GTATGTGGATGAATTCCTTT	chr14:58674700-58674734	-	ACTR10
ACTR10_2;1	ACTACCATGCCGCTCTACGA	chr14:58666921-58666955	+	ACTR10
ACTR10_3;1	CCGAGTTGTGATTATCGAAT	chr14:58675735-58675769	+	ACTR10
ACTR10_4;1	ATATCCACAATCTAGGACCA	chr14:58678070-58678104	-	ACTR10
ACTR10_5;1	TTATACTGAACAACTCTGAC	chr14:58674650-58674684	-	ACTR10
ACTR1A_0;1	GAAGGTCTCGAAGAAAACTT	chr10:104245401-104245435	+	ACTR1A
ACTR1A_1;2	CCAGCTGCAGACTTTCTCAG	chr10:104247905-104247939	-	ACTR1A
ACTR1A_2;1	GCTTTCAATCCGCTATCCCA	chr10:104247992-104248026	-	ACTR1A
ACTR1A_3;1	GATCACATCGTAGGACTCCA	chr10:104262375-104262409	+	ACTR1A
ACTR1A_4;1	TTGCATGGAGATGAAAAGAG	chr10:104245371-104245405	+	ACTR1A
ACTR1A_5;1	GCCATGACACGAACGTGCTT	chr10:104248854-104248888	+	ACTR1A
ACTR1B_0;1	TCCGTCCTAACAGTGTCGGG	chr2:98277096-98277130	-	ACTR1B
ACTR1B_1;1	GTTCTTACTCGGGTTGAGCG	chr2:98275413-98275447	+	ACTR1B
ACTR1B_2;1	TCAGCTGCAGACCTTCTCGG	chr2:98275813-98275847	-	ACTR1B
ACTR1B_3;1	GCTCAACCCGAGTAAGAACC	chr2:98275414-98275448	-	ACTR1B
ACTR1B_4;1	GCACCACGCCGTGCTCCATG	chr2:98275880-98275914	+	ACTR1B
ACTR1B_5;1	GCTGACCATCCGCTACCCCA	chr2:98275900-98275934	-	ACTR1B
ACTR2_0;1	GGTGTGCGACAACGGCACCG	chr2:65455061-65455095	+	ACTR2
ACTR2_1;1	GGATGACATGAAACACCTGT	chr2:65473735-65473769	+	ACTR2
ACTR2_2;2	GTAGTGGTAGACTCTGGAGA	chr2:65480867-65480901	+	ACTR2
ACTR2_3;1	GGGCGGACGATGGACAGCCA	chr2:65455026-65455060	+	ACTR2
ACTR2_4;3	CCAGTCTCCTGGTAAGATGA	chr2:65480934-65480968	-	ACTR2
ACTR2_5;2	GTTAGAAGTTAACTACCCTA	chr2:65473690-65473724	+	ACTR2
ACTR3_0;1	TTTCCCCTCTCTAGGCTGAA	chr2:114697513-114697547	+	ACTR3
ACTR3_1;1	ACCGGTACGGTAATAGACAG	chr2:114691904-114691938	+	ACTR3
ACTR3_2;1	GTAGGAGAACGGACGTTGAC	chr2:114691886-114691920	+	ACTR3
ACTR3_3;1	GATGACCTAGACTTCTTCAT	chr2:114674517-114674551	+	ACTR3
ACTR3_4;1	TCTTGGACCTCAAGACAAGT	chr2:114691868-114691902	+	ACTR3
ACTR3_5;1	AATCTTCAACTATACCATGG	chr2:114684926-114684960	-	ACTR3
ACTR3B_0;2	CATCTCCTATGAAAAAGTCA	chr7:152497682-152497716	-	ACTR3B
ACTR3B_1;1	TCAACACTCTCCTTTGAGCT	chr7:152497646-152497680	-	ACTR3B
ACTR3B_2;2	CATGAAGGAATAATGAACTG	chr7:152480302-152480336	-	ACTR3B
ACTR3B_3;1	GCTCAAAGGAGAGTGTTGAG	chr7:152497645-152497679	+	ACTR3B
ACTR3C_0;1	TGGGTGAACGTACATTAACG	chr7:149990442-149990476	-	ACTR3C
ACTR3C_1;1	AGTGGGTGAACGTACATTAA	chr7:149990444-149990478	-	ACTR3C
ACTR3C_2;2	ACGGGGATAGTCATTGACAG	chr7:149990425-149990459	-	ACTR3B;ACTR3C
ACTR3C_3;2	AGTCACCCATGTTATCCCAG	chr7:149990396-149990430	-	ACTR3B;ACTR3C
ACTR3C_4;2	GCTTACCACTGGGATAACAT	chr7:149990386-149990420	+	ACTR3B;ACTR3C
ACTR3C_5;3	TCTCCAGTGACTGCTCAGGA	chr7:149986547-149986581	+	ACTR3B;ACTR3C
ACTR5_0;1	GCCGCGCCTGCAGTTCCGCG	chr20:37377280-37377314	+	ACTR5
ACTR5_1;2	CTGAGGAGAAACAAGAAAGG	chr20:37383687-37383721	+	ACTR5
ACTR5_2;1	TGAGTGCTACGGGATTCCCA	chr20:37378727-37378761	+	ACTR5
ACTR5_3;1	TCATTTGCCGTGAATACAGT	chr20:37378693-37378727	-	ACTR5
ACTR5_4;1	GTACCGCTGGTGCTGGACAA	chr20:37377203-37377237	+	ACTR5
ACTR5_5;1	CATGCAGAATCTCCTCCATG	chr20:37380884-37380918	-	ACTR5
ACTR6_0;1	GGATGTAAAAGAGTCCAGAA	chr12:100598795-100598829	-	ACTR6
ACTR6_1;1	GGATGTTCAGAGACAAGTTT	chr12:100599462-100599496	+	ACTR6
ACTR6_2;1	CTGGGGCTCTCAGTGCACAT	chr12:100603842-100603876	+	ACTR6
ACTR6_3;1	TGAGATGACGACCTTAGTGC	chr12:100594617-100594651	+	ACTR6
ACTR6_4;1	TTAGGGCTACTTGGTGAATT	chr12:100599441-100599475	+	ACTR6
ACTR6_5;1	GGAGCTTACAACGCCAAAAT	chr12:100594645-100594679	+	ACTR6
ACTR8_0;1	GAGAACGGAAAGGAGAAGGG	chr3:53916075-53916109	-	ACTR8
ACTR8_1;1	ATAATGACCCAGGCTGAGAA	chr3:53916105-53916139	-	ACTR8
ACTR8_2;1	GAGAAGGAGAAGGAGCAGCG	chr3:53916051-53916085	-	ACTR8
ACTR8_3;1	CCCGAAGACACAAACAACAA	chr3:53914007-53914041	-	ACTR8
ACTR8_4;1	GGTCAGTTAAATATTCACCC	chr3:53911334-53911368	-	ACTR8
ACTR8_5;1	AGGCTTTGTCTGGCATACGG	chr3:53908367-53908401	-	ACTR8
ACTRT1_0;1	TTACCAGTCCACGCTCAATG	chrX:127185939-127185973	+	ACTRT1
ACTRT1_1;1	CTACCTGTCTAATCATGCGG	chrX:127185755-127185789	-	ACTRT1
ACTRT1_2;1	ATTTCCCTAGGATTCAAAGA	chrX:127185824-127185858	+	ACTRT1
ACTRT1_3;1	AATGGGGTAGTGCAAATGTA	chrX:127185955-127185989	+	ACTRT1
ACTRT1_4;1	TAGGGCCTCATACTTGTACA	chrX:127185973-127186007	+	ACTRT1
ACTRT1_5;1	TTTCTACCTGTCTAATCATG	chrX:127185758-127185792	-	ACTRT1
ACTRT2_0;1	GGAGCCCTCCCTGAACCCCA	chr1:2938571-2938605	+	ACTRT2
ACTRT2_1;1	TTTCTACCTGTCGGACCAGG	chr1:2938646-2938680	+	ACTRT2
ACTRT2_2;1	TGATGTCCCTGCCCGCCACG	chr1:2938792-2938826	-	ACTRT2
ACTRT2_3;1	ATGGAGCTGACCATGTGCCG	chr1:2938337-2938371	-	ACTRT2
ACTRT2_4;1	ATTGTCAAAAATCACAGCCG	chr1:2938272-2938306	-	ACTRT2
ACTRT2_5;1	TGATCAGGCCACGCTCGAAA	chr1:2938465-2938499	-	ACTRT2
ACTRT3_0;1	CTTTCCTTACAGTTACCCAG	chr3:169486124-169486158	-	ACTRT3
ACTRT3_1;1	CTACCGGTGGTGATCGACAA	chr3:169487267-169487301	-	ACTRT3
ACTRT3_2;1	GGGCGGGCTAGAACTCTGCG	chr3:169487145-169487179	-	ACTRT3
ACTRT3_3;1	CTAGCCCGCCCTGGGCCGCG	chr3:169487152-169487186	+	ACTRT3
ACTRT3_4;1	GGCGGGCTAGAACTCTGCGT	chr3:169487144-169487178	-	ACTRT3
ACTRT3_5;1	TCCAGTTGCTGCACACCATG	chr3:169485797-169485831	+	ACTRT3
ACVR1_0;1	TTACCTTCCATACTAGGGGA	chr2:158655926-158655960	+	ACVR1
ACVR1_1;1	GCCGTCCCCTGGCCAAGCCG	chr2:158636902-158636936	-	ACVR1
ACVR1_2;1	AGAGCAATCATGATAAGCAC	chr2:158655950-158655984	+	ACVR1
ACVR1_3;1	TGGAACACAGAATTTCCACT	chr2:158634815-158634849	-	ACVR1
ACVR1_4;1	TGGAGTATGGCACTATCGAA	chr2:158634675-158634709	-	ACVR1
ACVR1_5;1	AGCCGTGGAGTGCTGCCAAG	chr2:158636887-158636921	-	ACVR1
ACVR1B_0;1	GGAAGCAGAGATATACCAGA	chr12:52374901-52374935	+	ACVR1B
ACVR1B_1;1	TCCGAGCTCAGGCAGTAGAA	chr12:52369194-52369228	-	ACVR1B
ACVR1B_2;1	GTAGTCAGTGTAGCAGCAGT	chr12:52369231-52369265	-	ACVR1B
ACVR1B_3;1	ACTGTGCGCTGGACAAAGAG	chr12:52374754-52374788	-	ACVR1B
ACVR1B_4;1	AATAATCTCTTGTAAAACGA	chr12:52374785-52374819	-	ACVR1B
ACVR1B_5;1	TGATGCCTACCAGCTCCACC	chr12:52370144-52370178	-	ACVR1B
ACVR1C_0;1	GCATCAGTCATGCTAACCAA	chr2:158443835-158443869	-	ACVR1C
ACVR1C_1;1	ATAACACTGCACCTTCCAAC	chr2:158443694-158443728	-	ACVR1C
ACVR1C_2;1	CGAGCAGCAGGAGAGCCTGG	chr2:158485099-158485133	+	ACVR1C
ACVR1C_3;1	GCTCTGCTCAGCGCTCCGCC	chr2:158485119-158485153	-	ACVR1C
ACVR1C_4;1	GGCTCTCCTGCTGCTCGCAG	chr2:158485098-158485132	-	ACVR1C
ACVR1C_5;1	GTATCTGAATATCATGAACA	chr2:158401069-158401103	-	ACVR1C
ACVR2A_0;1	GAGTTGGAACAAGTACAGGA	chr2:148657439-148657473	-	ACVR2A
ACVR2A_1;1	TGCCACTTATGTTAATTGCG	chr2:148657364-148657398	+	ACVR2A
ACVR2A_2;1	TTATTAGAAGTGAAAGCAAG	chr2:148672802-148672836	+	ACVR2A
ACVR2A_3;1	GTTATTAGAAGTGAAAGCAA	chr2:148672801-148672835	+	ACVR2A
ACVR2A_4;1	ATATGCCAATCCTCTAGCCA	chr2:148676079-148676113	-	ACVR2A
ACVR2A_5;1	AGTAATGGAGAAGGTGGGGG	chr2:148672765-148672799	-	ACVR2A
ACVR2B_0;1	ACAGCAGCAGAAGTACACCT	chr3:38519377-38519411	-	ACVR2B
ACVR2B_1;1	CGGTCATGTGGACATCCATG	chr3:38519753-38519787	+	ACVR2B
ACVR2B_2;1	GCGAAGGCGAGCAGGACAAG	chr3:38518862-38518896	+	ACVR2B
ACVR2B_3;1	GCGATGCCGGTACATCCAAA	chr3:38519724-38519758	-	ACVR2B
ACVR2B_4;1	GCATCTACTACAACGCCAAC	chr3:38518802-38518836	+	ACVR2B
ACVR2B_5;1	GCACAGCGATCCCCAGAGGA	chr3:38495835-38495869	-	ACVR2B
ACVRL1_0;1	CCTCGAGGAGAAGATCTTGA	chr12:52308273-52308307	-	ACVRL1
ACVRL1_1;1	GGACGTACCCTCCAGCACCA	chr12:52307116-52307150	-	ACVRL1
ACVRL1_2;1	TGGACAGTGACTGCACCACA	chr12:52307756-52307790	+	ACVRL1
ACVRL1_3;1	TGTGAGAGCCCACATTGCAA	chr12:52306918-52306952	+	ACVRL1
ACVRL1_4;1	GTAGTGGTTGACGAACTCGG	chr12:52307059-52307093	-	ACVRL1
ACVRL1_5;1	CGCAGCCCCGATGTTCCTGG	chr12:52307003-52307037	-	ACVRL1
ACY1_0;1	CATCTTGCTCAACTCCCACA	chr3:52019430-52019464	+	ABHD14A-ACY1;ACY1
ACY1_1;1	CCAAGCTCATACTTACACCA	chr3:52020667-52020701	-	ABHD14A-ACY1;ACY1
ACY1_2;1	AATCCTTGAAGGCCTCAAAG	chr3:52019881-52019915	-	ABHD14A-ACY1;ACY1
ACY1_3;1	AGACAGGCACCACATCCGTG	chr3:52019450-52019484	-	ABHD14A-ACY1;ACY1
ACY1_4;1	CCTGGGCTGTCAGAAAGTAG	chr3:52019257-52019291	+	ABHD14A-ACY1;ACY1
ACY1_5;1	CCATGCCTCACGCTTCATGG	chr3:52021026-52021060	+	ABHD14A-ACY1;ACY1
ACY3_0;1	GGTCATGGTCCACGTAGCGG	chr11:67414301-67414335	+	ACY3
ACY3_1;1	CCTTGACCTGCACAACACCA	chr11:67413233-67413267	-	ACY3
ACY3_2;1	GTTGGCCAGCACAGGCACAG	chr11:67414344-67414378	+	ACY3
ACY3_3;1	GCAGGTGCCCATGTTGGCCG	chr11:67413211-67413245	+	ACY3
ACY3_4;1	GGGCTCTTGTCACCTCATAT	chr11:67413306-67413340	+	ACY3
ACY3_5;1	CCACAGTTCCAGGCCCACCC	chr11:67413338-67413372	-	ACY3
ACYP1_0;1	AGGAAACACCCTGATATCAG	chr14:75530222-75530256	-	ACYP1
ACYP1_1;1	ACAGGTTTGAGCATGGCAGA	chr14:75530242-75530276	-	ACYP1
ACYP1_2;1	TTCATAATCCACTGATATCA	chr14:75530209-75530243	+	ACYP1
ACYP1_3;1	TTTCATAATCCACTGATATC	chr14:75530208-75530242	+	ACYP1
ACYP1_4;1	CACATACCTGAGTATGCTTA	chr14:75530157-75530191	+	ACYP1
ACYP1_5;1	TAACTGGTAGCAAAGCTAAC	chr14:75528383-75528417	+	ACYP1
ACYP2_0;1	GAGGTGTTCGGAAGAGTGCA	chr2:54342863-54342897	+	ACYP2
ACYP2_1;1	TGAAGCTAGGAAAATAGGAG	chr2:54365778-54365812	+	ACYP2
ACYP2_2;1	ACTCAAATCCGTGGACTACG	chr2:54342844-54342878	+	ACYP2
ACYP2_3;1	CGCCCAGTCACTCAAATCCG	chr2:54342835-54342869	+	ACYP2
ACYP2_4;1	TACAGGTGTTTGCTTCAGAA	chr2:54362576-54362610	+	ACYP2
ACYP2_5;1	TCCGAACACCTCGTAGTCCA	chr2:54342857-54342891	-	ACYP2
ADA_0;1	TCCCAGCTAACACAGCAGAG	chr20:43257767-43257801	-	ADA
ADA_1;1	GTAGAGATGAAGGCCAAAGA	chr20:43255174-43255208	-	ADA
ADA_2;1	ATAGCCTCCCGGCAGCCCCT	chr20:43255214-43255248	+	ADA
ADA_3;1	GATGAAGGCCAAAGAGGGCG	chr20:43255169-43255203	-	ADA
ADA_4;1	TTACCTGCCATAGTATAAGA	chr20:43264855-43264889	+	ADA
ADA_5;1	GAAGTACCAGCAGCAGACCG	chr20:43252913-43252947	-	ADA
ADAD1_0;1	AAGACGATAACTACACCCAC	chr4:123301306-123301340	+	ADAD1
ADAD1_1;1	CGATAACTACACCCACAGGA	chr4:123301310-123301344	+	ADAD1
ADAD1_2;1	GGATGGTCCTCAGAAAGTTA	chr4:123301327-123301361	+	ADAD1
ADAD1_3;1	ATAAAACAACAGGTTCTGCA	chr4:123314753-123314787	-	ADAD1
ADAD1_4;1	CTTTCTGAGGACCATCCTGT	chr4:123301326-123301360	-	ADAD1
ADAD1_5;1	GAAAGATTCTTGGAAAGCAA	chr4:123302157-123302191	-	ADAD1
ADAD2_0;1	GTACTCCGTGAGCAAGGACA	chr16:84225179-84225213	-	ADAD2
ADAD2_1;1	GGGCACTGCGAATAGCAAGA	chr16:84228094-84228128	+	ADAD2
ADAD2_2;1	TCTGCAACGATGCAGCCAGG	chr16:84224883-84224917	-	ADAD2
ADAD2_3;1	CGCGCCCGCGACGTATCGCG	chr16:84224968-84225002	+	ADAD2
ADAD2_4;1	GCTTGTAGATCTCCTTCACG	chr16:84228917-84228951	-	ADAD2
ADAD2_5;1	GTTCCGCGCTCACCGAGAAG	chr16:84228054-84228088	-	ADAD2
ADAL_0;1	TTACCATTAGAATATCTTCA	chr15:43628862-43628896	-	ADAL
ADAL_1;1	ACTAATGGATCCATTCAAGT	chr15:43627900-43627934	-	ADAL
ADAL_2;1	CAGATGACTGTGATTGACAA	chr15:43627972-43628006	+	ADAL
ADAL_3;1	CTATTCTGAATTGCCAAAAG	chr15:43627338-43627372	+	ADAL
ADAL_4;1	CCCAGAAGAGAAAATGCTAC	chr15:43632520-43632554	+	ADAL
ADAL_5;1	CAAGGGAAAGAAAAGAACTT	chr15:43627989-43628023	+	ADAL
ADAM10_0;1	GGAAATCTAGACGTAAAAAT	chr15:59009780-59009814	+	ADAM10
ADAM10_1;1	CATAAATACGGTCCTCAGGG	chr15:58957362-58957396	-	ADAM10
ADAM10_2;1	GGATTCATCCAGACTCGTGG	chr15:58971405-58971439	-	ADAM10
ADAM10_3;1	TTTCAACCTACGAATGAAGA	chr15:58974484-58974518	-	ADAM10
ADAM10_4;1	CTAATGGTCCAGAACTTCTG	chr15:58938355-58938389	-	ADAM10
ADAM10_5;1	GGAAACGGAAAGGATTTGTA	chr15:58933102-58933136	+	ADAM10
ADAM11_0;1	GCTCAGGCAGACCCTCCCGT	chr17:42850744-42850778	-	ADAM11
ADAM11_1;1	CGGAGCTCTCCCTAACCAGA	chr17:42837177-42837211	-	ADAM11
ADAM11_2;1	CCTCTCCTCCCAGATCCCCT	chr17:42849656-42849690	+	ADAM11
ADAM11_3;1	CCTGGTTCCCTGCATCCGAG	chr17:42849676-42849710	-	ADAM11
ADAM11_4;1	GTAGACCATGAGCCGGGCCA	chr17:42850722-42850756	-	ADAM11
ADAM11_5;1	CCTCCTCTCCTCGCAATACG	chr17:42847344-42847378	+	ADAM11
ADAM12_0;1	GCATTGTCATGGGATTTGCG	chr10:127789644-127789678	+	ADAM12
ADAM12_1;1	GATCGTGGCAGACAACCGAG	chr10:127798339-127798373	-	ADAM12
ADAM12_2;1	GATGTGATCCACATGATCCC	chr10:127806663-127806697	+	ADAM12
ADAM12_3;1	GCAGGGCGCGAGCAGAGCAC	chr10:128076628-128076662	+	ADAM12
ADAM12_4;1	TCCAGTCCAGAAATTCATGG	chr10:127789684-127789718	+	ADAM12
ADAM12_5;1	CTCCCTCGCTCGAAATTACA	chr10:127843791-127843825	-	ADAM12
ADAM15_0;1	TGGATTCGCGAAATAATGGG	chr1:155026853-155026887	-	ADAM15
ADAM15_1;1	AGAGTCAGAGAAGGCCCCGA	chr1:155025160-155025194	+	ADAM15
ADAM15_2;1	ATCGGGCTGGTACCACACCA	chr1:155026405-155026439	-	ADAM15
ADAM15_3;1	TTAAGTCTCAGCATGCAATG	chr1:155024993-155025027	+	ADAM15
ADAM15_4;1	TGTTCTCCTGACTTCTCAGG	chr1:155028905-155028939	+	ADAM15
ADAM15_5;1	GATTGTGGCTGATCACTCGG	chr1:155028298-155028332	+	ADAM15
ADAM17_0;1	GTAGACAGAGAACCACCTGA	chr2:9667910-9667944	-	ADAM17
ADAM17_1;1	CTACAGATACATGGGCAGAG	chr2:9666262-9666296	-	ADAM17
ADAM17_2;1	CTTTAAGTCTTACCTTCAGG	chr2:9667893-9667927	+	ADAM17
ADAM17_3;1	CATGGAGGTGTTTGTCCAAA	chr2:9658227-9658261	-	ADAM17
ADAM17_4;1	CATCGCTTCTACAGATACAT	chr2:9666270-9666304	-	ADAM17
ADAM17_5;1	GGATGTGAAGATGTTGCTAG	chr2:9661327-9661361	-	ADAM17
ADAM18_0;1	GCAGTCTTCCAAGCTCAGTG	chr8:39442158-39442192	-	ADAM18
ADAM18_1;1	TTCTGCATGTCACAGTTCCA	chr8:39442801-39442835	+	ADAM18
ADAM18_2;1	GTATAAACCAAAAAGTTCTG	chr8:39466567-39466601	-	ADAM18
ADAM18_3;1	ATGACAGTGAAGTTTCAGAG	chr8:39442837-39442871	+	ADAM18
ADAM18_4;1	TCATTTGACTTAATCTTCCG	chr8:39442823-39442857	-	ADAM18
ADAM18_5;1	GGAAGACTGCAAGCCCACGA	chr8:39442166-39442200	+	ADAM18
ADAM19_0;1	GTAACCCTCAAACCACCACA	chr5:156964926-156964960	-	ADAM19
ADAM19_1;1	ACTCACCTCCAATTTCCGTG	chr5:156964906-156964940	+	ADAM19
ADAM19_2;1	CCTCTAAATAATCAGCCACG	chr5:156945821-156945855	+	ADAM19
ADAM19_3;1	CCAACTGAGAAAGGACCAGA	chr5:156936350-156936384	+	ADAM19
ADAM19_4;1	CTAATTGTACCCTGAGGCCG	chr5:156926616-156926650	-	ADAM19
ADAM19_5;1	TTGCTGTTTGACTCACCCAG	chr5:156932652-156932686	+	ADAM19
ADAM2_0;1	AAGCCAACTGAAGACTCCAG	chr8:39678618-39678652	+	ADAM2
ADAM2_1;1	ATGTTGGTGCAACCTTTCAA	chr8:39644528-39644562	-	ADAM2
ADAM2_2;1	TTACAGTTCCGGAGAAAATA	chr8:39694681-39694715	-	ADAM2
ADAM2_3;1	AGAATTTCTGCCACTACCAA	chr8:39679157-39679191	-	ADAM2
ADAM2_4;1	ATACGGTCAATAATAAAGGA	chr8:39694664-39694698	-	ADAM2
ADAM2_5;1	TGTGATGCAAACTATGCAGG	chr8:39644499-39644533	-	ADAM2
ADAM20_0;1	GGACCCCCTCCACATAACCA	chr14:70991111-70991145	+	ADAM20
ADAM20_1;1	AGTGACCCTGATGTGCACCA	chr14:70991427-70991461	+	ADAM20
ADAM20_2;1	ATGCACCCTGAACAGCTCAG	chr14:70991548-70991582	-	ADAM20
ADAM20_3;1	GATGGCTCTCCTATAGCCTG	chr14:70991273-70991307	-	ADAM20
ADAM20_4;1	TGGAGAAGTGAAATACTGGG	chr14:70991346-70991380	+	ADAM20
ADAM20_5;1	GGAGAAGTGAAATACTGGGA	chr14:70991347-70991381	+	ADAM20
ADAM21_0;1	AGTGACTCTGATGTACACGA	chr14:70924229-70924263	-	ADAM21
ADAM21_1;2	TTACTATCATGGTTACGTGG	chr14:70924534-70924568	+	ADAM21
ADAM21_2;2	GCTGATCCTCCAGGAGTGCA	chr14:70924497-70924531	-	ADAM21
ADAM21_3;2	GATGGCTCTCCTATAGTCTG	chr14:70924383-70924417	+	ADAM21
ADAM21_4;1	CGAGGAGTATTAAAAATAAG	chr14:70924604-70924638	+	ADAM21
ADAM21_5;2	TCAACTCCACAATCAATAGG	chr14:70925164-70925198	-	ADAM21
ADAM22_0;1	GCTTTCAGTTTAAAAAACAT	chr7:87759686-87759720	+	ADAM22
ADAM22_1;1	TGAGTTTATGAAATACAGGA	chr7:87760679-87760713	+	ADAM22
ADAM22_2;1	GTTGCATTGTCAACATGCCA	chr7:87737536-87737570	+	ADAM22
ADAM22_3;1	CTTAGGTGAATGTAAATGCG	chr7:87765281-87765315	+	ADAM22
ADAM22_4;1	CCTGGCCGCAGCGCGCCGGA	chr7:87563836-87563870	-	ADAM22
ADAM22_5;1	ACTGCGCCTCATCTACCGCT	chr7:87564402-87564436	+	ADAM22
ADAM23_0;1	GGATACTTACAGAATCCACA	chr2:207422206-207422240	-	ADAM23
ADAM23_1;1	GGAGAAGGACGAGAAGCAGG	chr2:207308718-207308752	-	ADAM23
ADAM23_2;1	CTATGAGCCATGAAGCCGCC	chr2:207308573-207308607	+	ADAM23
ADAM23_3;1	ACTCATGGAGCATCTGCACA	chr2:207424761-207424795	-	ADAM23
ADAM23_4;1	GCTTCCTGCGGCCCCCAACG	chr2:207308642-207308676	+	ADAM23
ADAM23_5;1	CCTTTCTCTCTGAATTACAG	chr2:207413020-207413054	+	ADAM23
ADAM28_0;1	CTTCATACTTCTTCACCCCA	chr8:24157502-24157536	-	ADAM28
ADAM28_1;1	TTAAGCCCCATACATCGGGA	chr8:24170935-24170969	+	ADAM28
ADAM28_2;1	TCAAGATGAGATCAGAAAGA	chr8:24178742-24178776	+	ADAM28
ADAM28_3;1	GCTAGCATCAGCACATGTAG	chr8:24168913-24168947	+	ADAM28
ADAM28_4;1	TCATCCACTGCATAAAAGAG	chr8:24157539-24157573	+	ADAM28
ADAM28_5;1	AGAATTATGACAGCACCTGT	chr8:24170996-24171030	+	ADAM28
ADAM29_0;1	ATGTGTTTCTGGCCTCCAAA	chr4:175896841-175896875	-	ADAM29
ADAM29_1;1	CAGGAATCACCACATCCGGA	chr4:175896759-175896793	-	ADAM29
ADAM29_2;1	ACAGGTACTGAGGGAAACCA	chr4:175897007-175897041	-	ADAM29
ADAM29_3;1	GTGTTCACCTACACAGACCA	chr4:175896905-175896939	+	ADAM29
ADAM29_4;1	GTATACCAGATGTTCAAACG	chr4:175897100-175897134	-	ADAM29
ADAM29_5;1	TCACAACTCTAGGATTAAGA	chr4:175897533-175897567	+	ADAM29
ADAM30_0;1	GAACTAGTAGAAGGAGCAAA	chr1:120438896-120438930	+	ADAM30
ADAM30_1;1	CCCCTTATGAGAATAAGGCG	chr1:120438383-120438417	-	ADAM30
ADAM30_2;1	CATCAATGTTAAATACACCT	chr1:120438530-120438564	+	ADAM30
ADAM30_3;1	GCATTGTCGGAACTAGTAGA	chr1:120438887-120438921	+	ADAM30
ADAM30_4;1	ACATGCATGGGGGGTCTCCG	chr1:120438552-120438586	-	ADAM30
ADAM30_5;1	ATGAGCAGACCAGGTAGCAG	chr1:120437937-120437971	+	ADAM30
ADAM32_0;1	ATAAAAATGTTGTCATCCAT	chr8:39009031-39009065	-	ADAM32
ADAM32_1;1	CCTCCAGAGTTATCTCCTTG	chr8:39044426-39044460	-	ADAM32
ADAM32_2;1	ACACTGTGCACCTTAAACAA	chr8:38994207-38994241	+	ADAM32
ADAM32_3;1	AACACTGCTCCCAAATAACG	chr8:39027444-39027478	-	ADAM32
ADAM33_0;1	GGATACATAGAAACCCACTA	chr20:3655710-3655744	-	ADAM33
ADAM33_1;1	GGTGCTGGCCCCCAACCACA	chr20:3655669-3655703	-	ADAM33
ADAM33_2;1	CACCCACGTGAGCAGCTGCG	chr20:3654376-3654410	+	ADAM33
ADAM33_3;1	TTACTCCAGGACATATCCCT	chr20:3660201-3660235	-	ADAM33
ADAM33_4;1	TCCAGGCTGACGGTGCGCCA	chr20:3660137-3660171	+	ADAM33
ADAM33_5;1	CTGCAGGCGCTGAACACGCG	chr20:3653504-3653538	+	ADAM33
ADAM7_0;1	GGTGTTCAAATATAACCTGA	chr8:24324375-24324409	+	ADAM7
ADAM7_1;1	TTACCAGAAAAACTGTTCCA	chr8:24324437-24324471	+	ADAM7
ADAM7_2;1	GTATCTCGCTTCTGTATCAG	chr8:24300035-24300069	-	ADAM7
ADAM7_3;1	TATAACCTGAGGGTGCCGTA	chr8:24324385-24324419	+	ADAM7
ADAM7_4;1	GTTGTTGACCCTCTACTCCA	chr8:24299992-24300026	-	ADAM7
ADAM7_5;1	GCAAGGAATTTCTTATCCAG	chr8:24342805-24342839	+	ADAM7
ADAM8_0;1	GGACACCCTGGCAAACCCCA	chr10:135085724-135085758	+	ADAM8
ADAM8_1;1	ACTTCACCGGGACTACCGTG	chr10:135085744-135085778	-	ADAM8
ADAM8_2;1	GCTACGTCCTTGGGGCCACA	chr10:135087691-135087725	-	ADAM8
ADAM8_3;2	CCAGGCCCACCAGGACCACA	chr10:135086038-135086072	+	ADAM8
ADAM8_4;1	TCAGAAACTCAACTTCCGTG	chr10:135086058-135086092	-	ADAM8
ADAM8_5;1	GCTGGAGGTGGTGAATCACG	chr10:135086303-135086337	-	ADAM8
ADAM9_0;1	TGTGGTTTATACTTACAACA	chr8:38871496-38871530	+	ADAM9
ADAM9_1;1	CTTTCTCTAGTTAATCTCCA	chr8:38865445-38865479	-	ADAM9
ADAM9_2;1	GAGAAAGAAGAGAAGCCCCT	chr8:38865456-38865490	+	ADAM9
ADAM9_3;1	GCCCAGTCCTCGGTGCGGCG	chr8:38854644-38854678	+	ADAM9
ADAMDEC1_0;1	TAGATCACTCAAAAGCCCAG	chr8:24254939-24254973	+	ADAMDEC1
ADAMDEC1_1;1	CGTCTTTACATCTAACCAGG	chr8:24254846-24254880	+	ADAMDEC1
ADAMDEC1_2;1	GAAACATTGTACTCACCCAG	chr8:24251598-24251632	+	ADAMDEC1
ADAMDEC1_3;1	CCAGCATCAGTACTTGTGAC	chr8:24253273-24253307	+	ADAMDEC1
ADAMDEC1_4;1	ATTGTACTCACCCAGAGGAG	chr8:24251603-24251637	+	ADAMDEC1
ADAMDEC1_5;1	CAGTGTAGTCTGGCCCCAGG	chr8:24251581-24251615	-	ADAMDEC1
ADAMTS1_0;1	AATGCTTTAGACCACTGCCG	chr21:28214885-28214919	+	ADAMTS1
ADAMTS1_1;1	CGACACGGCCAGTAGCGCCG	chr21:28217124-28217158	+	ADAMTS1
ADAMTS1_2;1	GAAAGCGGAGACCGAAGACG	chr21:28216621-28216655	-	ADAMTS1
ADAMTS1_3;1	GCAAAAGTTCCGCAGAGTGA	chr21:28214727-28214761	+	ADAMTS1
ADAMTS1_4;1	CAAGGCGTAGGACAGCCCAC	chr21:28216539-28216573	-	ADAMTS1
ADAMTS1_5;1	GCTTCACGCTCCAGAACGTG	chr21:28216952-28216986	-	ADAMTS1
ADAMTS10_0;1	GCAGGGTGTCCCGTCCACCA	chr19:8654369-8654403	+	ADAMTS10
ADAMTS10_1;1	AGAAGTTGAAGCCTTCCGCT	chr19:8654410-8654444	+	ADAMTS10
ADAMTS10_2;1	GATGTCGTCTGGATTCCCAA	chr19:8651746-8651780	-	ADAMTS10
ADAMTS10_3;1	GCACTTGTCCTCCCGCAGGT	chr19:8654190-8654224	+	ADAMTS10
ADAMTS10_4;1	GGAAGGCTTCAACTTCTACA	chr19:8654409-8654443	-	ADAMTS10
ADAMTS10_5;1	TCCTGTCTCCCCCCACCCAG	chr19:8656981-8657015	-	ADAMTS10
ADAMTS12_0;1	GGGCAATTGTGAAAGCCAGA	chr5:33658296-33658330	+	ADAMTS12
ADAMTS12_1;1	GGGCCTGCCAGAATACCACG	chr5:33881546-33881580	-	ADAMTS12
ADAMTS12_2;1	AATGCCACCGAGGATCGCTG	chr5:33624400-33624434	-	ADAMTS12
ADAMTS12_3;1	GCTCATTCCAAAAGGAGCAA	chr5:33616135-33616169	-	ADAMTS12
ADAMTS12_4;1	CTCGGACTGGACCCACCACG	chr5:33881526-33881560	+	ADAMTS12
ADAMTS12_5;1	GACATGGTCCAAGTGCAGCG	chr5:33649677-33649711	-	ADAMTS12
ADAMTS13_0;1	CCACCCACAGACGCTCAGCA	chr9:136291088-136291122	-	ADAMTS13
ADAMTS13_1;1	TTTGACCTGGAGTTGCCTGA	chr9:136291311-136291345	+	ADAMTS13
ADAMTS13_2;1	GTACAGAGTGGCCCTCACCG	chr9:136305550-136305584	+	ADAMTS13
ADAMTS13_3;1	CCTACTTCCAGCCTAAGCCA	chr9:136307569-136307603	+	ADAMTS13
ADAMTS14_0;1	GTACCAGGTCTGCAACAGCG	chr10:72500776-72500810	+	ADAMTS14
ADAMTS14_1;1	CCTGCTGGACGGCCTCCCGG	chr10:72462162-72462196	-	ADAMTS14
ADAMTS14_2;1	ACACTCCAGTCACCTCCGGG	chr10:72434454-72434488	+	ADAMTS14
ADAMTS14_3;1	TTACCACGATGAGTCCCTGG	chr10:72489052-72489086	+	ADAMTS14
ADAMTS14_4;1	ACATGTGGTGTACCGCCGGG	chr10:72462145-72462179	+	ADAMTS14
ADAMTS14_5;1	TGACAAGGTGGTTTACCTGT	chr10:72489123-72489157	-	ADAMTS14
ADAMTS15_0;1	AGCGTTTCGTGTCTATCCCG	chr11:130319491-130319525	+	ADAMTS15
ADAMTS15_1;1	GGTTCGCCCGGCGAAAGCCA	chr11:130318887-130318921	-	ADAMTS15
ADAMTS15_2;1	GCACACCTTCTCCAGCGCCG	chr11:130319319-130319353	+	ADAMTS15
ADAMTS15_3;1	CGTTAATGTCCGGGTCCAGT	chr11:130318951-130318985	-	ADAMTS15
ADAMTS15_4;1	CTCGGTAGCCAAAGGCTCCG	chr11:130319233-130319267	-	ADAMTS15
ADAMTS15_5;1	CCCTGGACCCTTACAAGCCG	chr11:130319419-130319453	+	ADAMTS15
ADAMTS16_0;1	GGATCTCTTGTACAGTACGT	chr5:5182253-5182287	-	ADAMTS16
ADAMTS16_1;1	TCCAATACGATGGCACCACA	chr5:5222911-5222945	-	ADAMTS16
ADAMTS16_2;1	GCATGATTCATGATGGAGAA	chr5:5200241-5200275	+	ADAMTS16
ADAMTS16_3;1	CGAAGGTCGCTGCTGTGCAG	chr5:5182345-5182379	-	ADAMTS16
ADAMTS16_4;1	TGGAAGTCCTCAGATCCATG	chr5:5146387-5146421	-	ADAMTS16
ADAMTS16_5;1	AAATCATGCACCATCAGCGG	chr5:5146291-5146325	+	ADAMTS16
ADAMTS17_0;1	CGACATGGTGCAGTACCACG	chr15:100821471-100821505	-	ADAMTS17
ADAMTS17_1;1	TGTGTTTCAGTGGTGCCGCG	chr15:100672341-100672375	-	ADAMTS17
ADAMTS17_2;1	CCAGTGACAGAAGCTCTCCA	chr15:100801776-100801810	+	ADAMTS17
ADAMTS17_3;1	GCCCGAGTAGAAGCACAGCT	chr15:100881298-100881332	+	ADAMTS17
ADAMTS17_4;1	GGTCAGGATGAACCTCTGGG	chr15:100821437-100821471	+	ADAMTS17
ADAMTS17_5;1	AGTAGAAGCACAGCTCGGCG	chr15:100881303-100881337	+	ADAMTS17
ADAMTS18_0;1	GCTGTCACTGGCTAAGGCCG	chr16:77468334-77468368	+	ADAMTS18
ADAMTS18_1;1	GATAATTCCGGCCAGAGCCG	chr16:77401434-77401468	+	ADAMTS18
ADAMTS18_2;1	TTAGCCAGTGACAGCAGCAG	chr16:77468331-77468365	-	ADAMTS18
ADAMTS18_3;1	TTTCTTGTCTGCCACCACGA	chr16:77398136-77398170	+	ADAMTS18
ADAMTS18_4;1	GTGACTGCTCAAAATCGCCG	chr16:77465315-77465349	+	ADAMTS18
ADAMTS18_5;1	TGACTGCTCAAAATCGCCGA	chr16:77465316-77465350	+	ADAMTS18
ADAMTS19_0;1	GCAGCCCCGCTGGATCCCCG	chr5:128797084-128797118	-	ADAMTS19
ADAMTS19_1;1	GAGTCGCAGGAGCTGCCGCG	chr5:128797064-128797098	+	ADAMTS19
ADAMTS19_2;1	GCAGTTCGCCCCCGACCGCG	chr5:128796790-128796824	+	ADAMTS19
ADAMTS19_3;1	AGAGATGTCAACAAACTGGG	chr5:128864299-128864333	+	ADAMTS19
ADAMTS19_4;1	TGAAAGAAGCCAGCGAGCCA	chr5:128797404-128797438	-	ADAMTS19
ADAMTS19_5;1	TCTACACCGGAGCTGTGCTG	chr5:128797374-128797408	+	ADAMTS19
ADAMTS2_0;1	ACACCACGTGGGACACCAAG	chr5:178771067-178771101	+	ADAMTS2
ADAMTS2_1;1	TCCCGAGCAGGGGCTCCACG	chr5:178770833-178770867	+	ADAMTS2
ADAMTS2_2;5	GCAGCAGCAGCAGCAGCGCG	chr5:178772260-178772294	+	ADAMTS2
ADAMTS2_3;1	GCTGCCATGGATCCGCCGGC	chr5:178772309-178772343	-	ADAMTS2
ADAMTS2_4;1	ACGTAGCTGCCGACACCACG	chr5:178771055-178771089	+	ADAMTS2
ADAMTS2_5;1	GCAGTTGCTGAGCGCCACAG	chr5:178770768-178770802	+	ADAMTS2
ADAMTS20_0;1	CCTGTGAGTTGACCTGGCCG	chr12:43944741-43944775	+	ADAMTS20
ADAMTS20_1;1	GTAGGCAGTGAAGCGATAGT	chr12:43944901-43944935	+	ADAMTS20
ADAMTS20_2;1	TCTGGCCGCCGGCTACACCG	chr12:43944842-43944876	-	ADAMTS20
ADAMTS20_3;1	TGTCACTCCTCTCTTCCAAA	chr12:43833470-43833504	+	ADAMTS20
ADAMTS20_4;1	GTTGTTGTAAAGATTCCCGC	chr12:43837652-43837686	-	ADAMTS20
ADAMTS20_5;1	GCTATGTGTAAACAAAGAAA	chr12:43847815-43847849	-	ADAMTS20
ADAMTS3_0;1	TGGCTATAAAATGTGCACCG	chr4:73184284-73184318	-	ADAMTS3
ADAMTS3_1;1	GCAATACCTTGCATTCCAGC	chr4:73186415-73186449	+	ADAMTS3
ADAMTS3_2;1	TCACAAAAAGAGGTCAGCGA	chr4:73414481-73414515	-	ADAMTS3
ADAMTS3_3;1	CATTCAGTCCCATCAAGTGG	chr4:73181579-73181613	+	ADAMTS3
ADAMTS3_4;2	ACAGTTGCTGATGGCAACAG	chr4:73414195-73414229	+	ADAMTS3
ADAMTS3_5;1	AGTCCTAACCTCTACCAGAG	chr4:73434417-73434451	+	ADAMTS3
ADAMTS4_0;1	GTGTTTCCAGAGAAGCTCAA	chr1:161168208-161168242	-	ADAMTS4
ADAMTS4_1;1	CAGCCCCTCGACCTGCACAC	chr1:161168088-161168122	+	ADAMTS4
ADAMTS4_2;1	CCAGGCACAGAAGCTGCGCA	chr1:161166410-161166444	+	ADAMTS4
ADAMTS4_3;1	GCTCCGAGCCGGGTCACAGA	chr1:161166010-161166044	+	ADAMTS4
ADAMTS4_4;1	GGAGCCTTGACGTTGCACAT	chr1:161167813-161167847	+	ADAMTS4
ADAMTS4_5;1	ACTCCGGTGTGCAGGTCGAG	chr1:161168096-161168130	-	ADAMTS4
ADAMTS5_0;1	GTAGACGTGCAGGATCCGTG	chr21:28338123-28338157	+	ADAMTS5
ADAMTS5_1;1	GGACTGGTCCAAGAGCTGCG	chr21:28337976-28338010	+	ADAMTS5
ADAMTS5_2;1	CCACCTTCACCACGGCCAGG	chr21:28337747-28337781	+	ADAMTS5
ADAMTS5_3;1	GGTGGGCTACCTCGTCTACG	chr21:28338427-28338461	-	ADAMTS5
ADAMTS5_4;1	GTTCCGCCTGCCCCTGGCCG	chr21:28338649-28338683	-	ADAMTS5
ADAMTS5_5;1	GCTCCTGCGCCGCTGCGCCA	chr21:28338492-28338526	+	ADAMTS5
ADAMTS6_0;1	ATACAGATGTCGTTGTTGAA	chr5:64756013-64756047	+	ADAMTS6
ADAMTS6_1;1	ACAGTATTCCAGCAGCTGAG	chr5:64569196-64569230	-	ADAMTS6
ADAMTS6_2;1	CCATTTACAGAAGCTATCGA	chr5:64747382-64747416	+	ADAMTS6
ADAMTS6_3;1	GTTTGTGGAGACATTGGTAG	chr5:64748601-64748635	-	ADAMTS6
ADAMTS6_4;1	GTATGATCACTCTCATTGTG	chr5:64755999-64756033	-	ADAMTS6
ADAMTS6_5;1	GAATACTGTTGGTGACACAG	chr5:64569205-64569239	+	ADAMTS6
ADAMTS7_0;4	CTACGAGTACACCATCCACA	chr15:79063587-79063621	-	ADAMTS7
ADAMTS7_1;4	TGTACTCGTAGTGCACCCCA	chr15:79063594-79063628	+	ADAMTS7
ADAMTS7_2;4	GTTCCAGGAGAGCAACCCTG	chr15:79063614-79063648	-	ADAMTS7
ADAMTS7_3;1	GGACATTATCGACTTCCCCT	chr15:79069865-79069899	-	ADAMTS7
ADAMTS7_4;1	TTCTACGAGCTACAATACCG	chr15:79092723-79092757	-	ADAMTS7
ADAMTS7_5;1	TTTGGCATCAGCTACTACCA	chr15:79088983-79089017	+	ADAMTS7
ADAMTS8_0;1	GGGCCACGAGTAGGACCAAG	chr11:130297539-130297573	-	ADAMTS8
ADAMTS8_1;1	TATCTCACAGAGCTTCTGGA	chr11:130286062-130286096	-	ADAMTS8
ADAMTS8_2;1	GTAACTTCTGCAACTGGCAG	chr11:130289010-130289044	-	ADAMTS8
ADAMTS8_3;1	GAGTTCACCATCCAGCCGCA	chr11:130297762-130297796	-	ADAMTS8
ADAMTS8_4;1	GGAAGGAGCCGCTCAGCCCG	chr11:130297794-130297828	+	ADAMTS8
ADAMTS8_5;1	GTCCATGGCTGCCTTCTACG	chr11:130297469-130297503	-	ADAMTS8
ADAMTS9_0;1	GTTCTGGAGCAGGTTCCAAA	chr3:64627563-64627597	+	ADAMTS9
ADAMTS9_1;1	TCCACTTCAAAAGAACGCGA	chr3:64672534-64672568	-	ADAMTS9
ADAMTS9_2;1	GCTTCTATAGGGATCACAAA	chr3:64640085-64640119	+	ADAMTS9
ADAMTS9_3;1	GACGTAGCAGCATTAAACAG	chr3:64644364-64644398	-	ADAMTS9
ADAMTS9_4;1	GGTGGTGGCAGACAACAGAA	chr3:64644227-64644261	-	ADAMTS9
ADAMTS9_5;1	GTTCTCCGAGAGCGTTCACT	chr3:64672567-64672601	+	ADAMTS9
ADAMTSL1_0;1	GTGTGCCAGGAGTTGCCCGA	chr9:18474238-18474272	-	ADAMTSL1
ADAMTSL1_1;1	CTTGGCACTTGAGTGAACAT	chr9:18574137-18574171	-	ADAMTSL1
ADAMTSL1_2;1	AGGTGCTAGTTCAACAACCA	chr9:18574172-18574206	-	ADAMTSL1
ADAMTSL1_3;1	CGAATATGTCTACTTCCATA	chr9:18635960-18635994	-	ADAMTSL1
ADAMTSL1_4;1	GGAAATCACCTGCTTCTGGT	chr9:18574029-18574063	-	ADAMTSL1
ADAMTSL1_5;1	GGAGCAGGAAAGCCAGAAAG	chr9:18474265-18474299	-	ADAMTSL1
ADAMTSL2_0;1	TCTCCCTTCCTGCAGCCCAT	chr9:136405976-136406010	+	ADAMTSL2
ADAMTSL2_1;1	GGACGGGAGGAGCTTCCGCG	chr9:136404895-136404929	+	ADAMTSL2
ADAMTSL2_2;1	ACTCCCACGTGTACAACGGG	chr9:136404936-136404970	+	ADAMTSL2
ADAMTSL2_3;1	GTACCACCGTGGACGGCCAG	chr9:136405753-136405787	+	ADAMTSL2
ADAMTSL2_4;1	GAGACATCCAGATTGTAGAG	chr9:136409619-136409653	+	ADAMTSL2
ADAMTSL2_5;1	GTACCCACCTAGCACGTCAG	chr9:136409654-136409688	-	ADAMTSL2
ADAMTSL3_0;1	TTTCTACGAGAAAGACGCCG	chr15:84539602-84539636	-	ADAMTSL3
ADAMTSL3_1;1	AATTTCAGAGGGGCTCCGAG	chr15:84539632-84539666	+	ADAMTSL3
ADAMTSL3_2;1	ATATGACCTTACCTGCGGGA	chr15:84324568-84324602	-	ADAMTSL3
ADAMTSL3_3;1	TTTCCTTTAGGAATTGTGAA	chr15:84473383-84473417	+	ADAMTSL3
ADAMTSL3_4;1	TCTCATCACATGCTTCCAGG	chr15:84581999-84582033	-	ADAMTSL3
ADAMTSL3_5;1	ACAACAGTGGAATTTCAGAG	chr15:84539622-84539656	+	ADAMTSL3
ADAMTSL4_0;1	ACATAGAAGCGGAAGCCACG	chr1:150527936-150527970	-	ADAMTSL4
ADAMTSL4_1;2	GCTAAGAGCCTGCAGCCAAG	chr1:150526568-150526602	+	ADAMTSL4
ADAMTSL4_2;1	GGAGACCCAGGAGATTCGAG	chr1:150525691-150525725	+	ADAMTSL4
ADAMTSL4_3;1	AGGAGATTCGAGCGGCCAGG	chr1:150525699-150525733	+	ADAMTSL4
ADAMTSL4_4;1	GGGAGCAAAGAGGCTCCAGA	chr1:150526512-150526546	-	ADAMTSL4
ADAMTSL4_5;1	CGAGACTGTGTCCTGTACAA	chr1:150525625-150525659	-	ADAMTSL4
ADAMTSL5_0;1	TGCGGCTCCTGTGTTCCACG	chr19:1507556-1507590	+	ADAMTSL5
ADAMTSL5_1;1	GGGCGCCAGACACATCCGCG	chr19:1507576-1507610	-	ADAMTSL5
ADAMTSL5_2;1	GCACACTGTAGGTCTCGGAA	chr19:1510205-1510239	+	ADAMTSL5
ADAMTSL5_3;1	GCGGGTCCAGGACACCCACG	chr19:1510682-1510716	+	ADAMTSL5
ADAMTSL5_4;1	CACATCCTAGGATACCCAGG	chr19:1507532-1507566	+	ADAMTSL5
ADAMTSL5_5;1	GACGAGTCCTTACAAGGCAG	chr19:1508420-1508454	+	ADAMTSL5
ADAP1_0;1	GCTTCCAGAGAAAACCCTCA	chr7:944774-944808	+	ADAP1
ADAP1_1;1	TGTACTCACTGGCAGTCGGA	chr7:966171-966205	+	ADAP1
ADAP1_2;1	GCCAAGATCGGCCACCCCCA	chr7:943826-943860	-	ADAP1
ADAP1_3;1	ACAGGCTCCTTCGAGAGCAG	chr7:959665-959699	-	ADAP1
ADAP1_4;1	TTTGTGCTGACAGAACGAGA	chr7:944721-944755	-	ADAP1
ADAP1_5;1	GTTTGTGCTGACAGAACGAG	chr7:944722-944756	-	ADAP1
ADAP2_0;1	CTTCGAACTTGGCCTTCACA	chr17:29253864-29253898	-	ADAP2
ADAP2_1;1	ACTGGGCCTCTTACAAGCTG	chr17:29249955-29249989	+	ADAP2
ADAP2_2;1	GCACTGCGCCGACTGCGGGG	chr17:29249092-29249126	+	ADAP2
ADAP2_3;1	ATTCCTGTGGAAGCGAGGAA	chr17:29261207-29261241	+	ADAP2
ADAR_0;1	TCTACAGTCATGGCTTGCCA	chr1:154573647-154573681	-	ADAR
ADAR_1;1	ACAATGGCCCCTCAAAAGCA	chr1:154573779-154573813	-	ADAR
ADAR_2;1	ACTCCAAAAGGCCACCCACA	chr1:154569342-154569376	+	ADAR
ADAR_3;1	GCTAGAGGAAGCCAAAGCCA	chr1:154570930-154570964	-	ADAR
ADAR_4;1	GAAACTCACCTGGTGCTGCG	chr1:154573689-154573723	+	ADAR
ADAR_5;1	AAGCCATGACTGTAGAAGGA	chr1:154573649-154573683	+	ADAR
ADARB1_0;1	AGAAAAGGAGGAAAACACCA	chr21:46595810-46595844	+	ADARB1
ADARB1_1;1	AGTACCGCCTGAAGAAAAGG	chr21:46595798-46595832	+	ADARB1
ADARB1_2;1	GGCTAGGCTGGCAGGCACCG	chr21:46596244-46596278	-	ADARB1
ADARB1_3;1	TGACTCCTTCAGTTCCAGCG	chr21:46596198-46596232	+	ADARB1
ADARB1_4;1	GATGACTCCTTCAGTTCCAG	chr21:46596196-46596230	+	ADARB1
ADARB1_5;1	TTGGAGCCCACGTAAAAGGG	chr21:46596174-46596208	-	ADARB1
ADARB2_0;1	GTAGGCCGCGGACAGAAGCG	chr10:1405538-1405572	+	ADARB2
ADARB2_1;1	GGAGCGGCAGAGGGTCTGGA	chr10:1779302-1779336	-	ADARB2
ADARB2_2;1	GGAGGAGGCGGAGGTCCAAG	chr10:1779245-1779279	-	ADARB2
ADARB2_3;1	GAAGAAGGCCAAGATGCGCG	chr10:1405752-1405786	-	ADARB2
ADARB2_4;1	GGTGAAGGAGAACCGCAACG	chr10:1406070-1406104	-	ADARB2
ADARB2_5;1	ACAGAAGCGCGGCGTCCCCG	chr10:1405549-1405583	+	ADARB2
ADAT1_0;1	GATGCTATCCTCTTTCAGGG	chr16:75651110-75651144	+	ADAT1
ADAT1_1;1	TAGCTGAGCAATCTCATCCG	chr16:75654659-75654693	+	ADAT1
ADAT1_2;1	CTACAGTGAGATCACAGCTG	chr16:75646463-75646497	+	ADAT1
ADAT1_3;1	TGAGTGGACATTATTGGCAG	chr16:75654585-75654619	-	ADAT1
ADAT1_4;1	AATCTCATCCGCGGTCCACA	chr16:75654668-75654702	+	ADAT1
ADAT1_5;1	TTCTGGCTATGACCTCAGCA	chr16:75652488-75652522	+	ADAT1
ADAT2_0;1	GCAGCTGCACACATAATGCA	chr6:143754973-143755007	+	ADAT2
ADAT2_1;1	TCTACAACAATGAAGTTGTA	chr6:143759756-143759790	-	ADAT2
ADAT2_2;1	CCAATCGAGGACCTGATCGA	chr6:143755062-143755096	+	ADAT2
ADAT2_3;1	CCATCGATCAGGTCCTCGAT	chr6:143755067-143755101	-	ADAT2
ADAT2_4;2	GTGTGTTCAAATACTTCAGA	chr6:143755018-143755052	+	ADAT2
ADAT2_5;2	GTCAAAGGATACTCATCAGG	chr6:143754947-143754981	+	ADAT2
ADAT3_0;1	CCTGTCCGAGAAGCAGTCAG	chr19:1912178-1912212	+	ADAT3
ADAT3_1;1	GCTTGAGGTGAGGCTGGGCG	chr19:1912297-1912331	-	ADAT3
ADAT3_2;1	GCGCTTGTCCAGGACGGGCG	chr19:1912230-1912264	-	ADAT3
ADAT3_3;1	GGCGGGCTCCATCCTCAGCG	chr19:1912080-1912114	-	ADAT3
ADAT3_4;1	CGGCCGGCTGTGGACCCCCG	chr19:1912419-1912453	+	ADAT3
ADAT3_5;1	CTGGCCCACGTCCTTCCACG	chr19:1912520-1912554	+	ADAT3
ADCK1_0;1	AGGCAGTGCTGCATGATGGG	chr14:78353492-78353526	+	ADCK1
ADCK1_1;1	AATCCACTGGGACCTGTCCA	chr14:78374145-78374179	+	ADCK1
ADCK1_2;1	CCAGGTCCCCCGAATCCACT	chr14:78374133-78374167	+	ADCK1
ADCK1_3;1	TGGATTTCCTCAATGAAGGG	chr14:78365522-78365556	+	ADCK1
ADCK1_4;1	CGTGAAGGTCCAGCACCCAA	chr14:78353523-78353557	+	ADCK1
ADCK1_5;1	GCTTGCTTCGTGGACCAGCA	chr14:78285333-78285367	+	ADCK1
ADCK2_0;2	GCCCCAGTATGTGAGAAGGG	chr7:140373841-140373875	-	ADCK2
ADCK2_1;1	GCGAAGGGTCCGCTGCAGCG	chr7:140373322-140373356	+	ADCK2
ADCK2_2;1	TGACGTTCTGAGTCGGCGAA	chr7:140373307-140373341	+	ADCK2
ADCK2_3;1	AGGTGCTTCGAGCTCAGACA	chr7:140373170-140373204	+	ADCK2
ADCK2_4;1	GTTCCCGGTTCTCAAAAGAG	chr7:140373717-140373751	-	ADCK2
ADCK2_5;1	GCATCGCGAGGGCACTCGGA	chr7:140373214-140373248	-	ADCK2
ADCK3_0;1	ACCTGGCTAAGATCTTCGAG	chr1:227170391-227170425	+	ADCK3
ADCK3_1;1	GTTTGCAAAGAGCCTCCCGT	chr1:227152941-227152975	-	ADCK3
ADCK3_2;1	GCAGCACTTGGGCATCGGAG	chr1:227149158-227149192	+	ADCK3
ADCK3_3;1	GAACAAGCAGCACAAACAGA	chr1:227153081-227153115	+	ADCK3
ADCK3_4;1	GCTCGAAGATCTTAGCCAGG	chr1:227170394-227170428	-	ADCK3
ADCK3_5;1	CGAAGATCTTAGCCAGGTGG	chr1:227170391-227170425	-	ADCK3
ADCK4_0;1	GCTAAGAAGTCCATGCCAGG	chr19:41215974-41216008	-	ADCK4
ADCK4_1;1	GGGTGAGGAGGACATTCGCA	chr19:41220217-41220251	-	ADCK4
ADCK4_2;1	GAATGCTCTGGGCTATGCCG	chr19:41209494-41209528	+	ADCK4
ADCK4_3;1	CTCCCTAGCCTCTTACCCAG	chr19:41220411-41220445	+	ADCK4
ADCK4_4;1	GGGCACAAGCCGCCTCACGA	chr19:41208506-41208540	+	ADCK4
ADCK4_5;1	CTTCTCCCTTTACAGTACCC	chr19:41209516-41209550	-	ADCK4
ADCK5_0;1	TGTGGATGTCCCCATCAAAG	chr8:145616580-145616614	-	ADCK5
ADCK5_1;1	GCTATGTCATGGCAGAGGCA	chr8:145608350-145608384	+	ADCK5
ADCK5_2;1	GGTGCACCACCAGTAGTCCA	chr8:145615893-145615927	-	ADCK5
ADCK5_3;1	TCTCCTGAAGAACACAGCAG	chr8:145603130-145603164	-	ADCK5
ADCK5_4;1	GGAGAGCACCTTCCTCCACA	chr8:145608295-145608329	-	ADCK5
ADCK5_5;1	GCTGCACGATGGCACCAGCG	chr8:145616435-145616469	+	ADCK5
ADCY1_0;1	GAGATGGCGGGGGCGCCGCG	chr7:45614131-45614165	+	ADCY1
ADCY1_1;1	TTCTGACTGAGCGTTCACAG	chr7:45632407-45632441	+	ADCY1
ADCY1_2;5	CCGCCGCCGCCTCCGCCGCG	chr7:45614151-45614185	-	ADCY1
ADCY1_3;1	TGTGCCATCCCATCGCCGAA	chr7:45699752-45699786	+	ADCY1
ADCY10_0;1	GCACAGGGAATGTTAACGAA	chr1:167825523-167825557	+	ADCY10
ADCY10_1;1	CTTCTCCATAAATCTCCAGG	chr1:167825588-167825622	+	ADCY10
ADCY10_2;1	GCTAACAGAGAAGTTAAACA	chr1:167817688-167817722	-	ADCY10
ADCY10_3;1	CCTACTACCTACCCAGCAAA	chr1:167844348-167844382	+	ADCY10
ADCY10_4;1	TATCCATCGGTGTTGCCAGT	chr1:167849398-167849432	-	ADCY10
ADCY10_5;1	GCGACTCTGTCACCTACAAT	chr1:167847784-167847818	-	ADCY10
ADCY2_0;1	TATCGCAAAGAAAATCGCCA	chr5:7414725-7414759	-	ADCY2
ADCY2_1;1	CTACTTTGTGATCAACCCCA	chr5:7707921-7707955	+	ADCY2
ADCY2_2;1	GAACGGCAAGATCAGCACCA	chr5:7709470-7709504	+	ADCY2
ADCY2_3;1	GCTGAAGAGCGAGTTCCATG	chr5:7626335-7626369	-	ADCY2
ADCY2_4;1	GCTGCCGGCCCACATCGCCA	chr5:7690815-7690849	+	ADCY2
ADCY2_5;1	TTTCATCTGTGGGAACCTGG	chr5:7626291-7626325	+	ADCY2
ADCY3_0;1	TCTCTTCTAGGTAATCACAG	chr2:25061385-25061419	+	ADCY3
ADCY3_1;1	CATGGGTCCGGCCCACCCCG	chr2:25141739-25141773	+	ADCY3
ADCY3_2;1	GCACAGGTAGAGGAAGACGT	chr2:25095550-25095584	+	ADCY3
ADCY3_3;1	CAGGTAGGAGAAGATCTGGG	chr2:25141383-25141417	+	ADCY3
ADCY3_4;1	ATTGAGACCAAGGAGCCCAA	chr2:25059837-25059871	-	ADCY3
ADCY3_5;1	GCACATCTCCCAGAGCACCA	chr2:25061459-25061493	-	ADCY3
ADCY4_0;1	GCGGCGTCCCGCATGCCCAA	chr14:24801813-24801847	+	ADCY4;RP11-934B9.3
ADCY4_1;1	AGATGATGAACTGGACACCG	chr14:24795324-24795358	-	ADCY4
ADCY4_2;1	AGTTCATCATCTAGTCCCCG	chr14:24795330-24795364	+	ADCY4
ADCY4_3;1	CTGACATCGTGGGCTTCACG	chr14:24800298-24800332	-	ADCY4
ADCY4_4;1	TCACCGATCCAGGCTCCACT	chr14:24795492-24795526	+	ADCY4
ADCY4_5;1	GTACACCGCCTGCCTCCATG	chr14:24799061-24799095	+	ADCY4
ADCY5_0;1	ATGCGTGTGGGAATTCACAG	chr3:123047589-123047623	-	ADCY5
ADCY5_1;1	GCACAACCCACCACACTGGG	chr3:123044227-123044261	-	ADCY5
ADCY5_2;1	GGAATGAAGTCTCAGAAAGA	chr3:123135091-123135125	-	ADCY5
ADCY5_3;1	GATGAAGAGGAAGACGAGCG	chr3:123036887-123036921	+	ADCY5
ADCY5_4;1	ACACCTGGTTGCCACCCAGG	chr3:123044180-123044214	+	ADCY5
ADCY5_5;1	TGTCACGCTAGCCAACCACA	chr3:123047506-123047540	-	ADCY5
ADCY6_0;1	ACTGGAACACCTGCACCAGA	chr12:49176827-49176861	+	ADCY6
ADCY6_1;1	CCACCCACATGGAGTCCTGG	chr12:49176578-49176612	+	ADCY6
ADCY6_2;1	TCCAGAGGAAGGCATCACCA	chr12:49176350-49176384	+	ADCY6
ADCY6_3;1	TGTGAATGTGAACATGCGCG	chr12:49170322-49170356	-	ADCY6
ADCY6_4;1	GGATGACGCCTTCATCCGGA	chr12:49176994-49177028	-	ADCY6
ADCY6_5;1	CGTGGTGCTGGGCATCCTGG	chr12:49176553-49176587	-	ADCY6
ADCY7_0;1	TCAAAGAACCGAGCACCAGG	chr16:50325741-50325775	-	ADCY7
ADCY7_1;1	GGTGGAGGATGCCAGCCAAG	chr16:50322074-50322108	+	ADCY7
ADCY7_2;1	CATCATTGCCTTCAGCCAGG	chr16:50322231-50322265	+	ADCY7
ADCY7_3;1	ACAGCGCCCCGCATGCTGAA	chr16:50325688-50325722	-	ADCY7
ADCY7_4;1	CTACTGCCCTTCAGCATGCG	chr16:50325677-50325711	+	ADCY7
ADCY7_5;1	CTACTTCCTCAACGAGGGCG	chr16:50322099-50322133	+	ADCY7
ADCY8_0;1	TGGGGGCTATAGCTACCGAG	chr8:132052122-132052156	-	ADCY8
ADCY8_1;1	TTTCCAGGACAACAAACCGG	chr8:131964190-131964224	+	ADCY8
ADCY8_2;1	GTACCTGCAGTACAGCGGCG	chr8:132051834-132051868	-	ADCY8
ADCY8_3;1	GCTGCAGGTCATCCTCCAAG	chr8:132051651-132051685	-	ADCY8
ADCY8_4;1	AAAGTCTTCCCGGAACGCAG	chr8:132052235-132052269	-	ADCY8
ADCY8_5;2	GTCCTTCCTGACCACCACCA	chr8:132051866-132051900	+	ADCY8
ADCY9_0;1	GCTGCATCACCACAGCACCG	chr16:4165391-4165425	-	ADCY9
ADCY9_1;1	GGTCAGGGCGAACACCAGCA	chr16:4164874-4164908	+	ADCY9
ADCY9_2;1	GCTGGAGTCGCAGCTCACCT	chr16:4165369-4165403	+	ADCY9
ADCY9_3;1	GCAGTAGTAACAGTCTCCCA	chr16:4164094-4164128	+	ADCY9
ADCY9_4;1	TCTGCTGCATCTTAAAAGGG	chr16:4164267-4164301	+	ADCY9
ADCY9_5;1	GGTGAGCTGCGACTCCAGCG	chr16:4165370-4165404	-	ADCY9
ADCYAP1_0;1	GATTATCCCATAGACCAGCA	chr18:905412-905446	-	ADCYAP1
ADCYAP1_1;1	AGAGGAAGAGGCGTACGGCG	chr18:907654-907688	+	ADCYAP1
ADCYAP1_2;1	CTCACCTTCTCCCGGCCGGG	chr18:907770-907804	-	ADCYAP1
ADCYAP1_3;1	GAGCCATCGAAGTCTGGCAG	chr18:907690-907724	-	ADCYAP1
ADCYAP1_4;1	GGGGAACCGGAGTCCGGCGG	chr18:905463-905497	-	ADCYAP1
ADCYAP1_5;1	CGCAGAATGACCATGTGTAG	chr18:905373-905407	+	ADCYAP1
ADCYAP1R1_0;1	GTGCCTGGAGAAGATCCAGA	chr7:31104485-31104519	+	ADCYAP1R1
ADCYAP1R1_1;1	GGTGAGCCGGAACTGCACGG	chr7:31123757-31123791	+	ADCYAP1R1
ADCYAP1R1_2;1	GTAGTGGAAGAAAACCATGA	chr7:31126007-31126041	-	ADCYAP1R1
ADCYAP1R1_3;1	ACAAAGGATGACCATGGCAG	chr7:31124415-31124449	-	ADCYAP1R1
ADCYAP1R1_4;1	GCAGTCAGAATGCATGGCAG	chr7:31104444-31104478	-	ADCYAP1R1
ADCYAP1R1_5;1	GTTTGTGTCGTTCATGCTGA	chr7:31124955-31124989	+	ADCYAP1R1
ADD1_0;2	AATCTGGGAGTGAATCAGGC	chr4:2896345-2896379	+	ADD1
ADD1_1;1	GGATCTCACAGGCAACCACA	chr4:2900230-2900264	-	ADD1
ADD1_2;2	GCACATTCACACCCCAGCAG	chr4:2896422-2896456	+	ADD1
ADD1_3;1	ATACAGGAGCAATTTAAGAA	chr4:2883643-2883677	+	ADD1
ADD1_4;1	GATCCTCTAAGATCGTTCAC	chr4:2886255-2886289	-	ADD1
ADD1_5;1	GAACAACCCAGAGTACTTGA	chr4:2877723-2877757	+	ADD1
ADD2_0;1	TTACTTTGACCGCTTCTCAG	chr2:70933458-70933492	-	ADD2
ADD2_1;1	GCACACACCGGCCACAGCAG	chr2:70919530-70919564	-	ADD2
ADD2_2;1	ACTCGGCCATCTATGCAGCG	chr2:70919579-70919613	-	ADD2
ADD2_3;1	AAATGGAGCAGGAAGCCGAT	chr2:70917950-70917984	-	ADD2
ADD2_4;1	GAAGTCCGCGATCTGTCGCA	chr2:70931487-70931521	+	ADD2
ADD2_5;1	CATGCGCCTTCGCAACCGGG	chr2:70933422-70933456	-	ADD2
ADD3_0;1	ATAGGAGAAGTGGTTGACCA	chr10:111878351-111878385	+	ADD3
ADD3_1;1	CTAGCCTGTGAGATTCAGGT	chr10:111879296-111879330	+	ADD3
ADD3_2;1	GCACCAGGAAGGTCATTGAT	chr10:111876030-111876064	-	ADD3
ADD3_3;1	GTAATGCTAGTAATCCAGTT	chr10:111872587-111872621	-	ADD3
ADD3_4;1	GATACATCCTCATATGTGAA	chr10:111876049-111876083	+	ADD3
ADD3_5;1	GGAAAATTATACCAAATTGG	chr10:111877166-111877200	-	ADD3
ADGRA1_0;1	CCTGAATTTCTGCTTCCACG	chr10:134912171-134912205	+	GPR123
ADGRA1_1;1	CTGCTTGTAGATGTTCCTGG	chr10:134916252-134916286	-	GPR123
ADGRA1_2;1	GTACCCCATCCTGTGCCAGG	chr10:134912237-134912271	+	GPR123
ADGRA1_3;1	GCACACAGCCCGAGGAGCAG	chr10:134941958-134941992	+	GPR123
ADGRA1_4;1	CCGTGCACGCGTACACCACG	chr10:134910524-134910558	-	GPR123
ADGRA1_5;1	TGCACTCAGTACCTGAGCAG	chr10:134916332-134916366	-	GPR123
ADGRA2_0;1	CTACACCAACGACATCACCA	chr8:37690675-37690709	+	GPR124
ADGRA2_1;1	GCGTGTTGCCAACAACCGCG	chr8:37689067-37689101	+	GPR124
ADGRA2_2;1	TGAGCAATAACAAGATCACG	chr8:37672410-37672444	+	GPR124
ADGRA2_3;1	GCTGCGCGTGTACACAGCCG	chr8:37691238-37691272	+	GPR124
ADGRA2_4;1	TTATGTCGACCAGATCAAAG	chr8:37691325-37691359	+	GPR124
ADGRA2_5;1	GGCCAAACCTGAAGTCCCCG	chr8:37689087-37689121	-	GPR124
ADGRA3_0;1	TCAAGTCTACTGGCTTCACG	chr4:22422652-22422686	-	GPR125
ADGRA3_1;2	AGATACTCTGCCCAACCGCA	chr4:22517154-22517188	-	GPR125;NB_targetLocus_is_a_mismatch!
ADGRA3_2;2	GATGGAGTCATGTAGAAAGA	chr4:22444438-22444472	+	GPR125;NB_targetLocus_is_a_mismatch!
ADGRA3_3;1	GCAGCCGGCGGGCAGCGCCG	chr4:22517270-22517304	+	GPR125
ADGRA3_4;2	GTTGAAACCGATGAATCGCA	chr4:22444317-22444351	-	GPR125;NB_targetLocus_is_a_mismatch!
ADGRA3_5;1	GGTAAAGGAGAAGAACATCA	chr4:22446673-22446707	-	GPR125
ADGRB1_0;1	GCTGGAGCACACGCTCCACG	chr8:143558495-143558529	-	BAI1
ADGRB1_1;1	TGTAGTCAATGGAAACACAG	chr8:143562678-143562712	-	BAI1
ADGRB1_2;1	GGGCGTGGAGAGCTTCGACG	chr8:143545895-143545929	+	BAI1
ADGRB1_3;1	GGGTCGCCAGTGCAACCGCG	chr8:143556956-143556990	+	BAI1
ADGRB2_0;1	GGTGGGGTCAGGGTTCTCCA	chr1:32222204-32222238	+	BAI2
ADGRB2_1;1	GTTCTTGTCGAAGTGCAGGA	chr1:32221961-32221995	+	BAI2
ADGRB2_2;1	GTAGAGCACACCCGAGGCCA	chr1:32222282-32222316	+	BAI2
ADGRB2_3;1	TGAGCAAGACCTCGACAAAG	chr1:32221867-32221901	+	BAI2
ADGRB2_4;1	GCTGCTCCCCGAGTGCAAAT	chr1:32221622-32221656	+	BAI2
ADGRB2_5;1	GCGCAGCCGGAAGTGCAGCG	chr1:32207722-32207756	-	BAI2
ADGRB3_0;1	GTTGATGTCTGTTAGAACAG	chr6:69758100-69758134	-	BAI3
ADGRB3_1;1	TTAAAGAGCACCTTGCTAAG	chr6:69703652-69703686	+	BAI3
ADGRB3_2;1	CCCCTGAATGAGCAGACAGA	chr6:69349219-69349253	+	BAI3
ADGRB3_3;1	TCGACATCAGATAATCCTCA	chr6:69684667-69684701	-	BAI3
ADGRB3_4;1	CCAAGTCTGCAATCTTACCA	chr6:69349269-69349303	+	BAI3
ADGRB3_5;1	GCTAACACTACCTGGACAGA	chr6:69646557-69646591	-	BAI3
ADGRD1_0;1	AGATGTGTCTGCTCACCACG	chr12:131475613-131475647	-	GPR133
ADGRD1_1;1	TTAGACCTTCTTAAAAGCCG	chr12:131484915-131484949	+	GPR133
ADGRD1_2;1	GTTGCTGCAGGACAGCGCCG	chr12:131487711-131487745	+	GPR133
ADGRD1_3;1	CCTGCTCAGACCCTATCACG	chr12:131471766-131471800	-	GPR133
ADGRD1_4;1	GATGCTGTCACTCACCTGGG	chr12:131466597-131466631	-	GPR133
ADGRD1_5;1	CTGAGCACCTCTGATCCGAG	chr12:131471702-131471736	+	GPR133
ADGRE1_0;1	TGCATATGCAGGTTTCACTG	chr19:6906509-6906543	-	EMR1
ADGRE1_1;1	GGGACCCAGTCATTTCCAGT	chr19:6897260-6897294	-	EMR1
ADGRE1_2;1	GCCGGAGTGATATTTGCTGA	chr19:6913795-6913829	-	EMR1
ADGRE1_3;2	ATGACTGGAGAGAAGAAAGA	chr19:6919687-6919721	+	EMR1;NB_targetLocus_is_a_mismatch!
ADGRE1_4;1	GCAGATCCAGCAATGCCAAG	chr19:6906478-6906512	+	EMR1
ADGRE1_5;1	ACACGGAAACCAAACACAAA	chr19:6890524-6890558	+	EMR1
ADGRE2_0;1	CGAGAAAGACGAGAAAGACG	chr19:14887529-14887563	+	EMR2
ADGRE2_1;1	TGAGCAAGAACCTTTCCAAT	chr19:14875272-14875306	-	EMR2
ADGRE2_2;1	TGACACACGAGGAGTCCTGA	chr19:14884819-14884853	+	EMR2
ADGRE2_3;2	CCAAGGCTCTGTAAAAGCTA	chr19:14877872-14877906	-	EMR2;CD97;NB_targetLocus_is_a_mismatch!
ADGRE2_4;1	CATCCTCTAGGCCATCCAGC	chr19:14875302-14875336	+	EMR2
ADGRE2_5;2	GAGCTCTCGACCTTCACAGA	chr19:14877027-14877061	+	EMR2;CD97;NB_targetLocus_is_a_mismatch!
ADGRE3_0;1	ACCTCCTCAAAGACAACCGA	chr19:14769331-14769365	-	EMR3
ADGRE3_1;1	TTACCGTTACATGTCTCCAA	chr19:14774217-14774251	+	EMR3
ADGRE3_2;1	CGTTGCAGTGACATCATCCA	chr19:14761904-14761938	-	EMR3
ADGRE3_3;1	GTGTCTACTGGAAGAGCACA	chr19:14755033-14755067	-	EMR3
ADGRE3_4;1	TTCCCCTTGGAGACATGTAA	chr19:14774225-14774259	-	EMR3
ADGRE3_5;1	CCTGGATGATGTCACTGCAA	chr19:14761900-14761934	+	EMR3
ADGRE5_0;2	AGTACTTACCGAGAAAGACG	chr19:14492340-14492374	-	CD97;NB_targetLocus_is_a_mismatch!
ADGRE5_1;1	TCTGAGCCACAACAACACCA	chr19:14513563-14513597	+	CD97
ADGRE5_2;2	TTTCCGCATGACACTTTCGA	chr19:14501752-14501786	-	CD97;NB_targetLocus_is_a_mismatch!
ADGRE5_3;1	TGAGATCATCACCACCCCGA	chr19:14499587-14499621	+	CD97
ADGRE5_4;1	CTTGGAATGCAGGTTCAAGG	chr19:14513462-14513496	-	CD97
ADGRE5_5;1	CATGAAGCTGAATTGGGCTG	chr19:14512520-14512554	+	CD97
ADGRF1_0;1	GGTGACCTATAGAGATTCCA	chr6:46993682-46993716	-	GPR110
ADGRF1_1;1	CATAGCACCAACTCACCCCC	chr6:46996704-46996738	+	GPR110
ADGRF1_2;1	TCTTTCTTCACCTTCACTGA	chr6:46996744-46996778	-	GPR110
ADGRF1_3;1	TCACCCCCAGGAAGCCACCG	chr6:46996716-46996750	+	GPR110
ADGRF1_4;1	TTCACCTTCACTGACGGCCA	chr6:46996738-46996772	-	GPR110
ADGRF1_5;1	GCAGACTGCAACAGCCTGAA	chr6:46991931-46991965	-	GPR110
ADGRF3_0;1	CACAAACCTGGCCTACACCG	chr2:26537305-26537339	-	GPR113
ADGRF3_1;1	GGACCAAGAGAATGGAGCAG	chr2:26540360-26540394	-	GPR113
ADGRF3_2;1	GCTGAGCACCATGAAATACG	chr2:26535857-26535891	-	GPR113
ADGRF3_3;1	AGCAGGGTCAGTAAGTCGGA	chr2:26535872-26535906	+	GPR113
ADGRF3_4;1	ACAGCAGCTGCACAGATGCG	chr2:26536268-26536302	-	GPR113
ADGRF3_5;1	AGGAGAGTCGAGCCTGCCCA	chr2:26534836-26534870	+	GPR113
ADGRF4_0;1	CGAAAGTCTAGAATATGCAG	chr6:47680134-47680168	-	GPR115
ADGRF4_1;1	CCATGAAAGTCCTTAGCACA	chr6:47678511-47678545	-	GPR115
ADGRF4_2;1	ATAAACTTCAAAGCCCTGAA	chr6:47675958-47675992	+	GPR115
ADGRF4_3;1	TTACATGTAATCAAAAAAAG	chr6:47678540-47678574	+	GPR115
ADGRF4_4;1	TTCTTTATAGAGAAATGCGA	chr6:47678452-47678486	+	GPR115
ADGRF4_5;1	TTATGCCTGCATCACTGACA	chr6:47680209-47680243	+	GPR115
ADGRF5_0;1	GCAATCAGCATCTTACCAGC	chr6:46834637-46834671	+	GPR116
ADGRF5_1;1	GTAGGACCTATAGAGGGCGG	chr6:46851308-46851342	+	GPR116
ADGRF5_2;1	TTGTGAAGACACCTTTCCCG	chr6:46851921-46851955	+	GPR116
ADGRF5_3;1	TCAAGGGCGTGACTGTGACA	chr6:46849787-46849821	-	GPR116
ADGRF5_4;1	GGTCTTGTAGGACCTATAGA	chr6:46851302-46851336	+	GPR116
ADGRF5_5;1	GACAGTCAAGACCTCGACCA	chr6:46836625-46836659	-	GPR116
ADGRG1_0;1	GGAGGACCGGATCAACGCCA	chr16:57687955-57687989	+	GPR56
ADGRG1_1;1	GACCTCTGTGAGATTCATGG	chr16:57687916-57687950	+	GPR56
ADGRG1_2;1	GGACATGTGCGAGCTCAAAA	chr16:57687140-57687174	+	GPR56
ADGRG1_3;1	GTCCCCCATGAATCTCACAG	chr16:57687923-57687957	-	GPR56
ADGRG1_4;1	GAGCTCGCACATGTCCACCG	chr16:57687138-57687172	-	GPR56
ADGRG1_5;1	ACACTCTTCCAGAGGACGAA	chr16:57689347-57689381	+	GPR56
ADGRG2_0;1	GGTAGTGTTGACATTCGCAG	chrX:19031817-19031851	+	GPR64
ADGRG2_1;1	TGTCTTGCTGACCATCCACG	chrX:19032144-19032178	-	GPR64
ADGRG2_2;1	TCACAGCCAGAGCCAAAGAA	chrX:19027800-19027834	+	GPR64
ADGRG2_3;1	GATGTACCTGAAGATTTGCA	chrX:19027728-19027762	+	GPR64
ADGRG2_4;1	GGTTGATCATTTCTCCTGCG	chrX:19028777-19028811	+	GPR64
ADGRG2_5;1	ATAATAGACAACTTACCCAT	chrX:19039197-19039231	+	GPR64
ADGRG3_0;1	GCGTGTGAGGATATGCACCG	chr16:57714432-57714466	-	GPR97
ADGRG3_1;1	AGTCACATCCCAGAATACAC	chr16:57713737-57713771	-	GPR97
ADGRG3_2;1	GTCAGGAAAAGCCCACCGAA	chr16:57707224-57707258	+	GPR97
ADGRG3_3;1	GGAAGTCGCACTCTGTCAGG	chr16:57712111-57712145	-	GPR97
ADGRG3_4;1	ACTGGAGACTGGTCTTCTGA	chr16:57714173-57714207	+	GPR97
ADGRG3_5;1	GTCTGTGGTTGTAGGTTCCG	chr16:57712059-57712093	+	GPR97
ADGRG4_0;1	CTTGTGGTAGAAGCACCCAG	chrX:135428754-135428788	-	GPR112
ADGRG4_1;1	TCTCAAGAATGAGAGCAGCG	chrX:135405346-135405380	+	GPR112
ADGRG4_2;1	TTATTGGCAGAGATGTGTGA	chrX:135429504-135429538	-	GPR112
ADGRG4_3;1	CTTCCTGACAGAGATTACCG	chrX:135429133-135429167	-	GPR112
ADGRG4_4;1	TGTGGTCTCATCAACAACAG	chrX:135429481-135429515	-	GPR112
ADGRG4_5;1	CCACTGAAAGCATCTCCAGA	chrX:135427966-135428000	+	GPR112
ADGRG5_0;1	TCAGGGCTCCAGCCCCCCCA	chr16:57600558-57600592	-	GPR114
ADGRG5_1;1	TGATGTTCACAGGATCCCTG	chr16:57599013-57599047	-	GPR114
ADGRG5_2;1	GCACAGGGCATGGATCACTG	chr16:57595988-57596022	+	GPR114
ADGRG5_3;1	GCTGAATAACTACGTCCTGG	chr16:57598957-57598991	+	GPR114
ADGRG5_4;1	TGGGCACGTGAACAACCTCA	chr16:57598993-57599027	+	GPR114
ADGRG5_5;1	GCAGGAGGTCAGCATGCCCG	chr16:57597751-57597785	+	GPR114
ADGRG6_0;1	TTACAATGCTACCAACCCAT	chr6:142723125-142723159	+	GPR126
ADGRG6_1;1	GTCCCCAGTAGGTTACCAAT	chr6:142723145-142723179	-	GPR126
ADGRG6_2;1	GGTAAAAGTACAGAGCAAGG	chr6:142711441-142711475	+	GPR126
ADGRG6_3;1	CTTGCCATGGAGGAACCCAA	chr6:142721621-142721655	+	GPR126
ADGRG6_4;1	GGGATGTGCCAACTGCCGAG	chr6:142688701-142688735	+	GPR126
ADGRG6_5;1	GCTGAAAGCAACCTAAGCTG	chr6:142691900-142691934	+	GPR126
ADGRG7_0;1	ATTCCTGCAGAACTCTGTAG	chr3:100348462-100348496	-	GPR128
ADGRG7_1;1	TGTGGCAAGGATACTCCAAA	chr3:100349623-100349657	+	GPR128
ADGRG7_2;1	ATTGTGATCAGGATCCAAAG	chr3:100328785-100328819	+	GPR128
ADGRG7_3;1	ATTCCAATAGACACAGGCAT	chr3:100365437-100365471	-	GPR128
ADGRG7_4;1	TATTAAAGCGGGCAATCCAA	chr3:100352092-100352126	+	GPR128
ADGRG7_5;1	GCACCCTAAGGTTCCAGGCA	chr3:100328708-100328742	-	GPR128
ADGRL1_0;1	TGGGACCTACAAGTACCTGG	chr19:14281514-14281548	-	LPHN1
ADGRL1_1;1	GTACGTGGATGATGACAGCG	chr19:14273609-14273643	-	LPHN1
ADGRL1_2;1	CAAAGCCTGTGCCATCCACG	chr19:14273970-14274004	+	LPHN1
ADGRL1_3;1	CTACCGCCTGCCCAACCGCG	chr19:14273990-14274024	-	LPHN1
ADGRL2_0;1	TATAATACCCGATTAAACCG	chr1:82409276-82409310	+	LPHN2
ADGRL2_1;1	AACTGGCTAAACATACCAAA	chr1:82417669-82417703	+	LPHN2
ADGRL2_2;1	ATATGAAGCTGAACAAAAGG	chr1:82408693-82408727	+	LPHN2
ADGRL2_3;1	TCTTTAACAAAGAAAGAACG	chr1:82408905-82408939	+	LPHN2
ADGRL2_4;1	TACGCCACTGAACAGAACAA	chr1:82409075-82409109	+	LPHN2
ADGRL2_5;1	TATGAAGCTGAACAAAAGGC	chr1:82408694-82408728	+	LPHN2
ADGRL3_0;1	TGATACCTCCCCTTACCGAT	chr4:62598818-62598852	+	LPHN3
ADGRL3_1;1	CCATGTTCCTTCGATCCGTA	chr4:62598954-62598988	-	LPHN3
ADGRL3_2;1	GCTCAAAGTTGTGGTCCGAA	chr4:62758421-62758455	-	LPHN3
ADGRL3_3;1	AGCTGTGGATTACAACCCCA	chr4:62599163-62599197	+	LPHN3
ADGRL3_4;1	TATGCAACAGAACAAAACAA	chr4:62598894-62598928	+	LPHN3
ADGRL3_5;1	GTCAGGGTATCAGTTCTGTA	chr4:62598599-62598633	-	LPHN3
ADGRL4_0;1	GCAAAATGTGAAATACGCAA	chr1:79470810-79470844	-	ELTD1
[truncated: 118,022 more rows]
