# Supplementary material for: Systematic identification of cancer cell vulnerabilities to natural killer cell-mediated immune surveillance
Source: eLife. 2019 Aug 27;8:e47362. doi: 10.7554/eLife.47362 (PMC6713475; doi:10.7554/eLife.47362)
Supplement: Supplementary file 2. — Normalized sgRNA counts and MAGeCK analysis output are provided. [file elife-47362-supp2.xlsx]

## Sheet: 2pt5_1 NK screen mageck
id	num	neg|score	neg log score	neg|p-value	neg|fdr	neg|rank	neg|goodsgrna	neg|lfc	pos|score	poslogscore	pos|p-value	pos|fdr	pos|rank	pos|goodsgrna	pos|lfc
DCAF15	6	3.6333e-10	9.4397	2.4202e-07	0.001238	1	6	-1.041	1	0	1	0.999999	20454	0	-1.041
PTPN2	4	4.1714e-10	9.37972	2.4202e-07	0.001238	2	4	-1.4973	0.99998	8.68598e-06	0.99998	0.999999	20447	0	-1.4973
PVRL2	6	7.6788e-10	9.11471	2.4202e-07	0.001238	3	4	-1.16	0.83964	0.0759069	0.88244	0.999999	17745	1	-1.16
SNF8	6	4.3288e-09	8.36363	2.4202e-07	0.001238	4	5	-1.9064	0.99871	0.000560602	0.9987	0.999999	20358	0	-1.9064
PTPN1	6	1.8972e-07	6.72189	2.1782e-06	0.008911	5	5	-3.0538	0.99893	0.000464944	0.99891	0.999999	20368	0	-3.0538
GEMIN4	6	3.4097e-07	6.46728	2.6622e-06	0.009076	6	5	-1.6566	0.51156	0.291103	0.69804	0.999999	14098	1	-1.6566
MGA	6	4.1659e-07	6.38029	3.1462e-06	0.009194	7	4	-1.4843	0.62606	0.203384	0.76457	0.999999	15390	1	-1.4843
COG7	6	5.4915e-07	6.26031	4.1143e-06	0.009351	8	4	-0.76044	0.23978	0.620187	0.44679	0.984603	9275	1	-0.76044
MAGEA2B	13	5.7125e-07	6.24317	4.1143e-06	0.009351	9	12	-0.47231	0.99993	3.04017e-05	0.99992	0.999999	20434	0	-0.47231
RAD51D	4	9.8752e-07	6.00545	6.7765e-06	0.013861	10	4	-3.7738	1	0	1	0.999999	20455	0	-3.7738
RPL28	6	2.5141e-06	5.59962	1.5247e-05	0.028353	11	4	-1.8061	0.44274	0.353851	0.65412	0.999999	13262	2	-1.8061
NELFCD	6	6.805e-06	5.16717	4.2837e-05	0.07302	12	5	-1.6284	0.9723	0.0121997	0.97241	0.999999	19607	0	-1.6284
HIST1H2AI	6	8.0389e-06	5.0948	4.7436e-05	0.074638	13	6	-1.6747	0.9993	0.000304113	0.99928	0.999999	20386	0	-1.6747
ADAT2	6	1.0641e-05	4.97302	6.5103e-05	0.09512	14	5	-1.076	0.72315	0.140772	0.82694	0.999999	16673	1	-1.076
MAZ	6	1.2005e-05	4.92064	7.43e-05	0.10132	15	5	-0.48962	0.99787	0.000926034	0.99787	0.999999	20328	0	-0.48962
TSC2	6	1.5584e-05	4.80732	9.2209e-05	0.106113	16	5	-1.34	0.97136	0.0126198	0.97145	0.999999	19590	0	-1.34
EVPLL	6	1.7174e-05	4.76513	9.8986e-05	0.106113	17	5	-0.64083	0.93422	0.0295508	0.93669	0.999999	18843	1	-0.64083
CDIPT	6	1.7711e-05	4.75176	0.00010237	0.106113	18	6	-2.7651	0.99998	8.68598e-06	0.99998	0.999999	20448	0	-2.7651
CBLC	6	1.796e-05	4.74569	0.00010334	0.106113	19	5	-1.1089	0.98909	0.00476419	0.98911	0.999999	20009	0	-1.1089
HDAC8	6	2.0158e-05	4.69555	0.00011593	0.106113	20	6	-1.152	0.99997	1.3029e-05	0.99997	0.999999	20443	0	-1.152
CLDN4	6	2.0423e-05	4.68988	0.00011786	0.106113	21	5	-0.6502	0.46807	0.329689	0.67113	0.999999	13577	1	-0.6502
MAGEA2	13	2.0567e-05	4.68683	0.00011883	0.106113	22	11	-0.55447	0.99999	4.34297e-06	0.99999	0.999999	20449	0	-0.55447
FLCN	6	2.0755e-05	4.68288	0.00011932	0.106113	23	4	-0.86143	0.9598	0.0178193	0.96	0.999999	19330	0	-0.86143
ATXN7L3	6	2.4265e-05	4.61502	0.0001365	0.116337	24	6	-0.76914	0.99978	9.55553e-05	0.99977	0.999999	20420	0	-0.76914
ZNF335	6	2.7347e-05	4.56309	0.00015562	0.126238	25	5	-0.63194	0.99255	0.00324761	0.99249	0.999999	20130	0	-0.63194
KIAA0195	6	2.8075e-05	4.55168	0.00016046	0.126238	26	3	-0.34309	0.68615	0.163581	0.80223	0.999999	16136	2	-0.34309
CENPA	6	3.0298e-05	4.51859	0.00016772	0.127063	27	4	-1.005	0.11104	0.954521	0.26729	0.937306	5824	1	-1.005
STAG2	6	3.3794e-05	4.47116	0.00018563	0.134688	28	5	-1.6167	0.98713	0.00562565	0.98715	0.999999	19957	0	-1.6167
MRC1	6	3.499e-05	4.45606	0.00019095	0.134688	29	4	-0.82403	0.66522	0.177035	0.78891	0.999999	15883	1	-0.82403
TRPC7	6	3.7409e-05	4.42702	0.00020257	0.136857	30	4	-1.0152	0.57452	0.240695	0.73411	0.999999	14793	2	-1.0152
TMEM258	6	3.8614e-05	4.41326	0.00020741	0.136857	31	6	-0.95126	0.99996	1.73721e-05	0.99996	0.999999	20440	0	-0.95126
MMGT1	6	4.0569e-05	4.39181	0.00021903	0.140006	32	4	-0.70488	0.3527	0.452595	0.56453	0.999999	11537	2	-0.70488
DHX33	6	4.5869e-05	4.33848	0.00025339	0.154193	33	5	-1.6667	0.7778	0.109132	0.85861	0.999999	17257	1	-1.6667
ZWINT	6	4.6253e-05	4.33486	0.0002563	0.154193	34	6	-0.68401	0.99995	2.17153e-05	0.99995	0.999999	20439	0	-0.68401
RRAGD	4	6.1985e-05	4.20771	0.00032842	0.191938	35	4	-1.8859	0.99994	2.60585e-05	0.99993	0.999999	20436	0	-1.8859
GNE	6	6.5174e-05	4.18593	0.00033858	0.192382	36	5	-1.8263	0.99894	0.000460596	0.99894	0.999999	20369	0	-1.8263
MCM2	6	7.4767e-05	4.12629	0.00038166	0.206227	37	4	-1.101	0.75541	0.121817	0.8495	0.999999	17077	2	-1.101
VMA21	6	7.4985e-05	4.12503	0.00038312	0.206227	38	2	0.094038	0.32636	0.486303	0.5375	0.995585	10976	3	0.094038
PMF1-BGLAP	6	8.5874e-05	4.06614	0.00043975	0.230642	39	5	-1.1161	0.057297	1.24187	0.16417	0.907491	3700	1	-1.1161
LIM2	6	9.2434e-05	4.03417	0.00046952	0.240099	40	5	-0.75425	0.95038	0.0221027	0.9507	0.999999	19151	1	-0.75425
SYS1	6	9.4436e-05	4.02486	0.00048186	0.240401	41	5	-3.447	0.78792	0.103518	0.86216	0.999999	17348	1	-3.447
NONO	6	0.00010017	3.99926	0.00051187	0.249293	42	5	-0.95775	0.55028	0.259416	0.72019	0.999999	14522	1	-0.95775
EIF3F	6	0.00010579	3.97556	0.00054866	0.260995	43	6	-1.4283	0.99989	4.7775e-05	0.99989	0.999999	20431	0	-1.4283
UXS1	6	0.00010924	3.96162	0.0005685	0.262596	44	5	-0.74544	0.30661	0.513414	0.51708	0.995585	10617	1	-0.74544
BAP1	6	0.00011108	3.95436	0.0005777	0.262596	45	5	-1.5828	0.99748	0.0010958	0.99746	0.999999	20312	0	-1.5828
WDR61	6	0.0001151	3.93892	0.00060287	0.267636	46	3	-0.38721	0.09731	1.01184	0.24206	0.934422	5290	2	-0.38721
BARD1	6	0.00011794	3.92834	0.00061739	0.267636	47	5	-0.79274	0.99255	0.00324761	0.99249	0.999999	20168	0	-0.79274
CBFB	6	0.00012001	3.92078	0.00062804	0.267636	48	6	-0.96085	0.99967	0.000143341	0.99965	0.999999	20407	0	-0.96085
LIAS	6	0.00012386	3.90707	0.00064692	0.267822	49	4	-1.4252	0.52011	0.283905	0.7032	0.999999	14189	2	-1.4252
EIF3D	6	0.00012559	3.90104	0.00065466	0.267822	50	6	-3.6547	0.99987	5.6462e-05	0.99987	0.999999	20427	0	-3.6547
SEH1L	6	0.0001291	3.88907	0.00067451	0.27053	51	3	-0.34013	0.94133	0.0262581	0.94249	0.999999	18958	1	-0.34013
ROPN1B	6	0.00013351	3.87449	0.00069871	0.274202	52	2	0.029155	0.68828	0.162235	0.80359	0.999999	16154	2	0.029155
HNRNPH1	6	0.00013775	3.86091	0.00071807	0.274202	53	5	-2.9014	0.99717	0.0012308	0.99717	0.999999	20300	0	-2.9014
KRTAP4-8	9	0.00013873	3.85783	0.00072388	0.274202	54	8	-0.47652	0.97051	0.013	0.97057	0.999999	19573	1	-0.47652
NGLY1	6	0.00015115	3.82059	0.00078705	0.292709	55	6	-1.0414	0.99984	6.94927e-05	0.99983	0.999999	20426	0	-1.0414
CDK5	6	0.00015514	3.80928	0.00080471	0.293936	56	5	-0.65651	0.98422	0.00690781	0.98425	0.999999	19879	0	-0.65651
TMC1	6	0.0001636	3.78622	0.00085166	0.299631	57	5	-1.2047	0.80306	0.095252	0.86768	0.999999	17461	1	-1.2047
ATG4A	6	0.0001639	3.78542	0.00085505	0.299631	58	3	-0.392	0.068662	1.16328	0.18708	0.925496	4128	1	-0.392
PAGR1	6	0.00016588	3.78021	0.00086425	0.299631	59	5	-2.1928	0.80582	0.093762	0.86873	0.999999	17484	1	-2.1928
CYP2S1	6	0.00017496	3.75706	0.00091653	0.312459	60	2	-0.24705	0.61485	0.211231	0.75786	0.999999	15253	1	-0.24705
FDX1	6	0.00017975	3.74533	0.00094363	0.313138	61	5	-0.88433	0.51436	0.288733	0.69981	0.999999	14121	1	-0.88433
SCAF1	12	0.00018163	3.74081	0.00095573	0.313138	62	9	-0.69527	0.99749	0.00109145	0.99747	0.999999	20313	1	-0.69527
SPRTN	6	0.00018414	3.73485	0.00096445	0.313138	63	5	-0.91122	0.93889	0.0273853	0.94039	0.999999	18921	1	-0.91122
BEND3	6	0.00019232	3.71598	0.0010056	0.319497	64	6	-0.73744	0.99981	8.25238e-05	0.9998	0.999999	20423	0	-0.73744
CDK8	4	0.00019481	3.71039	0.0010153	0.319497	65	3	-1.1337	0.52033	0.283721	0.70333	0.999999	14193	1	-1.1337
KRTAP19-6	6	0.00020235	3.6939	0.0010593	0.328308	66	4	-0.83831	0.15071	0.821858	0.33679	0.95724	7194	2	-0.83831
DHDDS	6	0.0002083	3.68131	0.0010956	0.334491	67	4	-0.9777	0.98097	0.00834427	0.98099	0.999999	19793	0	-0.9777
CDK9	6	0.00022907	3.64003	0.0011958	0.352706	68	6	-1.1683	0.9996	0.000173753	0.99958	0.999999	20405	0	-1.1683
REEP4	6	0.00023309	3.63248	0.0012166	0.352706	69	5	-1.1058	0.89451	0.0484148	0.90986	0.999999	18281	1	-1.1058
PRR7	6	0.00023492	3.62908	0.0012249	0.352706	70	4	-0.40069	0.82112	0.0855934	0.87472	0.999999	17600	1	-0.40069
POP4	6	0.00023688	3.62547	0.0012374	0.352706	71	3	-0.64896	0.093032	1.03137	0.23392	0.930459	5141	1	-0.64896
USP22	6	0.00023901	3.62158	0.00125	0.352706	72	4	-0.97168	0.92192	0.0353068	0.92744	0.999999	18660	1	-0.97168
HIST1H3G	6	0.00024104	3.61791	0.0012587	0.352706	73	6	-0.62947	0.99976	0.000104243	0.99974	0.999999	20416	0	-0.62947
SNAPC5	6	0.00025591	3.59191	0.0013289	0.355047	74	4	-1.9809	0.94527	0.0244441	0.94596	0.999999	19048	1	-1.9809
KRTAP19-7	6	0.00025869	3.58722	0.0013381	0.355047	75	5	-1.2183	0.86291	0.0640345	0.89303	0.999999	17939	1	-1.2183
METTL3	6	0.00025943	3.58598	0.0013434	0.355047	76	4	-1.1601	0.4885	0.311135	0.68356	0.999999	13824	1	-1.1601
HLA-DQB2	6	0.00026001	3.58501	0.0013464	0.355047	77	3	-0.35853	0.40457	0.393006	0.61657	0.999999	12565	3	-0.35853
THNSL2	6	0.0002673	3.573	0.0013899	0.355047	78	5	-0.81298	0.93034	0.0313583	0.93364	0.999999	18772	1	-0.81298
FRMD1	6	0.00026752	3.57264	0.0013909	0.355047	79	4	-0.6719	0.54387	0.264505	0.71657	0.999999	14435	1	-0.6719
RUNX1	6	0.00026966	3.56918	0.0013977	0.355047	80	6	-0.80091	0.99973	0.000117275	0.99972	0.999999	20414	0	-0.80091
SNAPC1	6	0.00027367	3.56277	0.0014185	0.355047	81	5	-1.1397	0.96274	0.016491	0.9629	0.999999	19416	0	-1.1397
SYNGR2	6	0.00027492	3.56079	0.0014233	0.355047	82	5	-0.88286	0.97758	0.00984769	0.97763	0.999999	19711	0	-0.88286
ZDHHC24	6	0.00028745	3.54144	0.0014882	0.365929	83	4	-0.99621	0.95672	0.0192151	0.95691	0.999999	19279	0	-0.99621
RUNX3	6	0.00029186	3.53483	0.0015119	0.365929	84	6	-0.57618	0.99971	0.000125964	0.99969	0.999999	20413	0	-0.57618
RBBP4	6	0.00029399	3.53167	0.0015206	0.365929	85	6	-3.7658	0.99959	0.000178097	0.99956	0.999999	20404	0	-3.7658
C2orf27B	10	0.0002976	3.52637	0.00154	0.366279	86	8	-1.1081	0.54594	0.262855	0.71775	0.999999	14461	1	-1.1081
CEBPB	6	0.00030874	3.51041	0.0015889	0.371681	87	6	-0.90545	0.99969	0.000134652	0.99967	0.999999	20410	0	-0.90545
CCDC22	6	0.00031117	3.507	0.001599	0.371681	88	3	-0.50961	0.15824	0.800684	0.34951	0.960624	7440	2	-0.50961
PWP1	6	0.00031697	3.49898	0.0016295	0.374513	89	5	-1.4764	0.9945	0.00239521	0.99449	0.999999	20200	0	-1.4764
VPS4A	6	0.0003249	3.48825	0.0016755	0.380753	90	4	-1.7871	0.96436	0.0157608	0.96453	0.999999	19442	0	-1.7871
C21orf59	6	0.00032981	3.48174	0.0016939	0.380753	91	4	-0.97709	0.96527	0.0153512	0.96543	0.999999	19461	0	-0.97709
SERPINA9	6	0.00034018	3.46829	0.0017488	0.384717	92	3	-0.39501	0.86085	0.0650725	0.89206	0.999999	17922	1	-0.39501
RPUSD4	6	0.00034241	3.46545	0.0017631	0.384717	93	5	-1.2293	0.23831	0.622858	0.44523	0.984603	9241	1	-1.2293
SHFM1	6	0.00034367	3.46386	0.0017679	0.384717	94	5	-1.7659	0.01362	1.86582	0.051167	0.8082	1288	1	-1.7659
UQCRB	6	0.00035305	3.45216	0.0018159	0.390985	95	3	-1.1601	0.82752	0.0822215	0.87729	0.999999	17647	1	-1.1601
PPP1R13L	6	0.00035835	3.44569	0.0018439	0.392894	96	5	-1.9033	0.69443	0.158372	0.80763	0.999999	16229	1	-1.9033
PHGR1	6	0.00037201	3.42945	0.0019199	0.397069	97	5	-0.7363	0.70145	0.154003	0.81233	0.999999	16336	1	-0.7363
ARMC7	6	0.00037488	3.42611	0.0019335	0.397069	98	2	-0.15548	0.028964	1.53814	0.098196	0.864229	2317	2	-0.15548
DHFRL1	6	0.0003779	3.42262	0.0019495	0.397069	99	2	-0.72282	0.39693	0.401286	0.60906	0.999999	12426	3	-0.72282
TLCD2	6	0.00037909	3.42126	0.0019562	0.397069	100	5	-0.53347	0.60129	0.220916	0.74971	0.999999	15098	1	-0.53347
SND1	6	0.00038044	3.41971	0.0019606	0.397069	101	5	-1.1498	0.99255	0.00324761	0.99249	0.999999	20151	0	-1.1498
RAB34	6	0.00039178	3.40696	0.0020105	0.403174	102	5	-0.86465	0.7802	0.107794	0.85945	0.999999	17280	1	-0.86465
TBCC	6	0.0004002	3.39772	0.0020564	0.406894	103	3	-0.58073	0.21384	0.669911	0.4188	0.977863	8758	2	-0.58073
FANCL	6	0.00040794	3.3894	0.0020947	0.406894	104	5	-1.5486	0.94752	0.0234116	0.94796	0.999999	19095	1	-1.5486
ZC3H13	6	0.0004135	3.38352	0.0021257	0.406894	105	4	-0.8753	0.92063	0.0359149	0.92657	0.999999	18643	1	-0.8753
SLC23A3	6	0.00041723	3.37962	0.0021455	0.406894	106	4	-0.72611	0.72412	0.140189	0.82762	0.999999	16698	2	-0.72611
ZNF185	6	0.00041811	3.37871	0.0021528	0.406894	107	4	-0.72453	0.96119	0.0171908	0.96137	0.999999	19358	0	-0.72453
CGB1	10	0.00041903	3.37775	0.0021552	0.406894	108	8	-0.37721	0.99997	1.3029e-05	0.99996	0.999999	20441	0	-0.37721
POTEM	11	0.00042098	3.37574	0.0021682	0.406894	109	9	-1.0176	0.99631	0.00160551	0.99631	0.999999	20266	0	-1.0176
PTPN23	6	0.00042687	3.3697	0.0021992	0.406966	110	4	-1.0032	0.79479	0.0997476	0.86459	0.999999	17397	1	-1.0032
2017-09-06	6	0.00042837	3.36818	0.0022084	0.406966	111	5	-0.98524	0.99779	0.000960853	0.99778	0.999999	20325	0	-0.98524
COG1	6	0.00043294	3.36357	0.0022389	0.408902	112	5	-0.86262	0.92896	0.032003	0.93256	0.999999	18747	1	-0.86262
RAI14	6	0.00045074	3.34607	0.002327	0.416994	113	4	-1.2964	0.29541	0.529575	0.50547	0.995585	10367	2	-1.2964
PCGF1	6	0.00045245	3.34443	0.0023367	0.416994	114	4	-0.78343	0.93197	0.0305981	0.93487	0.999999	18800	1	-0.78343
B3GNT2	6	0.00045712	3.33997	0.0023585	0.416994	115	3	-0.30598	0.13749	0.861729	0.31404	0.951681	6745	2	-0.30598
PINX1	6	0.00045848	3.33868	0.0023648	0.416994	116	3	-0.4431	0.18323	0.737003	0.3854	0.969722	8127	2	-0.4431
VPS18	6	0.00046257	3.33482	0.0023856	0.417069	117	3	-0.46505	0.72981	0.13679	0.83148	0.999999	16741	2	-0.46505
DCTN5	6	0.00047006	3.32785	0.0024229	0.417586	118	4	-1.5104	0.9947	0.00230788	0.9947	0.999999	20209	0	-1.5104
TMEM165	6	0.00047482	3.32347	0.00245	0.417586	119	5	-0.62042	0.94383	0.0251062	0.94465	0.999999	19015	1	-0.62042
THOC7	4	0.00047929	3.3194	0.0024751	0.417586	120	4	-2.7752	0.99952	0.000208511	0.9995	0.999999	20402	0	-2.7752
NAA15	6	0.00047975	3.31899	0.0024795	0.417586	121	6	-1.5154	0.99952	0.000208511	0.9995	0.999999	20401	0	-1.5154
MED12	6	0.00048211	3.31685	0.0024906	0.417586	122	3	-0.97123	0.76939	0.113853	0.85581	0.999999	17200	1	-0.97123
TSC1	6	0.00048644	3.31297	0.0025177	0.417638	123	5	-0.95487	0.83667	0.0774458	0.88111	0.999999	17720	1	-0.95487
GCNT2	6	0.00048896	3.31073	0.0025318	0.417638	124	6	-0.69375	0.99951	0.000212856	0.99949	0.999999	20399	0	-0.69375
NDRG3	6	0.00050863	3.2936	0.0026276	0.428007	125	5	-0.86837	0.020936	1.67911	0.074469	0.857715	1764	1	-0.86837
CCDC58	6	0.00051172	3.29097	0.0026421	0.428007	126	5	-1.1348	0.96936	0.0135149	0.96946	0.999999	19541	0	-1.1348
RNF40	6	0.00051742	3.28616	0.0026683	0.428007	127	3	-0.40453	0.50816	0.294	0.69593	0.999999	14053	2	-0.40453
NXT1	6	0.00052176	3.28253	0.0026857	0.428007	128	4	-1.1363	0.69301	0.15926	0.80668	0.999999	16208	1	-1.1363
PTPN6	6	0.00052479	3.28001	0.0026992	0.428007	129	1	0.054024	0.27286	0.56406	0.4819	0.988915	9965	2	0.054024
SRP19	6	0.00052938	3.27623	0.0027278	0.429208	130	6	-0.89793	0.99947	0.000230237	0.99944	0.999999	20396	0	-0.89793
HLA-C	6	0.00054375	3.2646	0.002797	0.434256	131	4	-1.1193	0.39778	0.400357	0.60989	0.999999	12438	2	-1.1193
NOL9	6	0.00054523	3.26342	0.0028023	0.434256	132	5	-1.9152	0.42086	0.375862	0.63271	0.999999	12873	1	-1.9152
LSM10	6	0.0005657	3.24741	0.0029117	0.438779	133	4	-2.0789	0.90028	0.0456224	0.91328	0.999999	18358	1	-2.0789
ACOT4	6	0.00056704	3.24639	0.002918	0.438779	134	4	-0.82591	0.99255	0.00324761	0.99249	0.999999	20087	0	-0.82591
CARS2	6	0.00057476	3.24051	0.0029599	0.438779	135	2	0.031699	0.20543	0.687336	0.40973	0.976612	8579	3	0.031699
RGS7	6	0.00057528	3.24012	0.0029621	0.438779	136	4	-0.89299	0.61985	0.207713	0.76087	0.999999	15307	2	-0.89299
TSEN54	6	0.00057678	3.23899	0.0029688	0.438779	137	4	-2.8167	0.41636	0.380531	0.62825	0.999999	12794	2	-2.8167
PHC3	6	0.00058138	3.23554	0.0029906	0.438779	138	4	-0.52875	0.976	0.0105502	0.97608	0.999999	19681	0	-0.52875
YIPF5	6	0.00059161	3.22796	0.0030439	0.438779	139	5	-0.69831	0.72315	0.140772	0.82694	0.999999	16651	1	-0.69831
C8orf37	6	0.00059227	3.22748	0.0030448	0.438779	140	4	-0.92004	0.34	0.468521	0.55153	0.999178	11285	2	-0.92004
DDX49	6	0.00059328	3.22674	0.0030516	0.438779	141	6	-0.97349	0.99941	0.000256309	0.99938	0.999999	20393	0	-0.97349
COPS6	6	0.00059409	3.22615	0.0030565	0.438779	142	3	-1.6669	0.0088153	2.05476	0.035329	0.769081	937	2	-1.6669
TLX2	6	0.00059989	3.22193	0.0030908	0.438779	143	3	-0.34518	0.65237	0.185506	0.78076	0.999999	15729	2	-0.34518
EXOSC7	6	0.00060136	3.22087	0.0030981	0.438779	144	5	-2.0826	0.99255	0.00324761	0.99249	0.999999	20089	0	-2.0826
FGF22	6	0.0006079	3.21617	0.0031286	0.438779	145	3	-0.53517	0.26179	0.582047	0.47027	0.988489	9724	1	-0.53517
hsa-mir-3910-1	4	0.00061642	3.21012	0.0031649	0.438779	146	2	0.078224	0.065454	1.18406	0.18065	0.922503	4000	2	0.078224
SLC35A2	6	0.00062473	3.20431	0.0032036	0.438779	147	3	-0.50066	0.36813	0.433999	0.58012	0.999999	11848	2	-0.50066
CLIC4	6	0.00062501	3.20411	0.0032046	0.438779	148	2	-0.042049	0.11434	0.941802	0.27317	0.938897	5951	3	-0.042049
ZNHIT1	6	0.00062521	3.20397	0.0032046	0.438779	149	3	-0.77984	0.95614	0.0194785	0.95636	0.999999	19269	0	-0.77984
TUBGCP4	6	0.00062757	3.20234	0.0032176	0.438779	150	4	-1.4786	0.99039	0.00419375	0.99037	0.999999	20054	0	-1.4786
hsa-mir-544b	4	0.00064304	3.19176	0.0033004	0.442406	151	4	-0.64861	0.99936	0.000278037	0.99933	0.999999	20392	0	-0.64861
MRPL46	4	0.00064474	3.19062	0.0033067	0.442406	152	3	-2.1536	0.76064	0.118821	0.85294	0.999999	17140	1	-2.1536
RASIP1	6	0.0006456	3.19004	0.0033091	0.442406	153	6	-0.4789	0.99935	0.000282383	0.99933	0.999999	20391	0	-0.4789
GLI3	6	0.00066201	3.17914	0.0033846	0.449563	154	6	-0.56092	0.99934	0.000286729	0.99931	0.999999	20389	0	-0.56092
STON1-GTF2A1L	6	0.00067987	3.16757	0.0034824	0.459566	155	6	-0.63743	0.99932	0.000295421	0.9993	0.999999	20388	0	-0.63743
DIS3L2	6	0.00068568	3.16388	0.0035105	0.460301	156	6	-0.48598	0.99931	0.000299767	0.99929	0.999999	20387	0	-0.48598
TMX2	6	0.00069001	3.16114	0.0035386	0.461027	157	4	-0.8218	0.22833	0.641437	0.43444	0.981293	9049	2	-0.8218
PGC	6	0.0007152	3.14557	0.0036538	0.472788	158	4	-0.64956	0.79847	0.0977414	0.86593	0.999999	17421	1	-0.64956
ZC4H2	6	0.00071951	3.14296	0.0036751	0.472788	159	5	-0.74064	0.91873	0.0368121	0.92523	0.999999	18614	1	-0.74064
SNTN	6	0.00074101	3.13018	0.0037593	0.4806	160	6	-0.622	0.99926	0.000321497	0.99924	0.999999	20385	0	-0.622
PRR19	4	0.00074966	3.12514	0.003799	0.48117	161	2	-0.41495	0.50515	0.29658	0.69402	0.999999	14012	1	-0.41495
GTSF1L	6	0.00075294	3.12324	0.0038135	0.48117	162	4	-0.54139	0.98108	0.00829558	0.9811	0.999999	19798	0	-0.54139
HIST1H4F	6	0.00075751	3.12061	0.0038343	0.48117	163	4	-0.68365	0.99255	0.00324761	0.99249	0.999999	20080	0	-0.68365
TOP3B	6	0.00077084	3.11304	0.0038982	0.484789	164	6	-1.9239	0.99914	0.000373654	0.99912	0.999999	20379	0	-1.9239
RGAG1	6	0.00077461	3.11092	0.0039142	0.484789	165	2	0.068266	0.33702	0.472344	0.54843	0.998931	11220	2	0.068266
PCDHGA12	6	0.00078076	3.10748	0.0039389	0.484789	166	4	-0.69835	0.845	0.0731433	0.88479	0.999999	17801	1	-0.69835
MRPL4	6	0.00078632	3.1044	0.0039616	0.484789	167	5	-1.0159	0.99847	0.000664979	0.99847	0.999999	20350	0	-1.0159
DEFB126	6	0.00079141	3.1016	0.0039844	0.484789	168	4	-0.55864	0.82783	0.0820588	0.87741	0.999999	17650	1	-0.55864
GOSR2	6	0.00079668	3.09872	0.0040081	0.484789	169	3	-0.80689	0.89002	0.0506002	0.90728	0.999999	18231	1	-0.80689
S100B	6	0.00082457	3.08377	0.0041422	0.484789	170	6	-0.36221	0.99915	0.000369307	0.99912	0.999999	20380	0	-0.36221
DPH5	6	0.00082812	3.08191	0.0041586	0.484789	171	6	-0.69542	0.99917	0.000360614	0.99915	0.999999	20382	0	-0.69542
CGB2	10	0.00083233	3.0797	0.0041814	0.484789	172	8	-0.47323	0.9936	0.00278842	0.99358	0.999999	20179	0	-0.47323
SRRD	6	0.00083285	3.07943	0.0041833	0.484789	173	5	-0.64183	0.99255	0.00324761	0.99249	0.999999	20092	0	-0.64183
RPAIN	6	0.00083368	3.079	0.0041867	0.484789	174	5	-1.831	0.97673	0.0102255	0.97676	0.999999	19694	0	-1.831
EIF6	6	0.00083473	3.07845	0.004192	0.484789	175	5	-1.6075	0.9837	0.00713733	0.98372	0.999999	19861	0	-1.6075
hsa-mir-4440	4	0.00083642	3.07758	0.0042012	0.484789	176	3	-0.56837	0.97107	0.0127495	0.97113	0.999999	19583	0	-0.56837
RIC1	6	0.00084043	3.0755	0.0042167	0.484789	177	3	-0.69376	0.37661	0.424108	0.58861	0.999999	12022	2	-0.69376
URB2	6	0.00084401	3.07365	0.0042302	0.484789	178	5	-1.0383	0.99751	0.00108274	0.9975	0.999999	20315	0	-1.0383
RPTOR	6	0.00084695	3.07214	0.0042423	0.484789	179	5	-1.8886	0.79964	0.0971055	0.86636	0.999999	17435	1	-1.8886
XPO4	6	0.00085829	3.06637	0.004298	0.488421	180	6	-0.98942	0.99914	0.000373654	0.99912	0.999999	20378	0	-0.98942
HAUS1	6	0.00086639	3.06229	0.0043406	0.488712	181	6	-0.73033	0.99913	0.000378001	0.99911	0.999999	20377	0	-0.73033
SRP72	6	0.00086796	3.0615	0.0043484	0.488712	182	5	-1.1269	0.99907	0.000404082	0.99905	0.999999	20372	0	-1.1269
DCK	6	0.00087373	3.05862	0.0043774	0.489287	183	5	-0.8743	0.99618	0.00166218	0.99617	0.999999	20262	0	-0.8743
OR2T29	7	0.00088491	3.0531	0.0044205	0.49042	184	6	-0.76977	0.99915	0.000369307	0.99912	0.999999	20381	0	-0.76977
CDK10	6	0.00088897	3.05111	0.0044355	0.49042	185	5	-0.80896	0.99707	0.00127435	0.99707	0.999999	20293	0	-0.80896
MAP3K4	6	0.0009137	3.0392	0.0045134	0.494721	186	5	-0.71997	0.1635	0.786482	0.35822	0.963557	7600	1	-0.71997
C2orf27A	10	0.00092874	3.03211	0.0045841	0.494721	187	8	-0.85558	0.99694	0.00133098	0.99693	0.999999	20288	0	-0.85558
NVL	6	0.00093286	3.03018	0.0046025	0.494721	188	4	-2.2078	0.77598	0.110149	0.858	0.999999	17246	1	-2.2078
FAM96B	6	0.00094039	3.02669	0.0046286	0.494721	189	5	-1.3288	0.32183	0.492373	0.53284	0.995585	10897	1	-1.3288
SLX4	6	0.00094207	3.02592	0.0046397	0.494721	190	5	-0.97737	0.9973	0.00117418	0.9973	0.999999	20307	0	-0.97737
CPNE1	6	0.00094577	3.02421	0.0046535	0.494721	191	3	-0.29856	0.12271	0.91112	0.28807	0.942423	6250	3	-0.29856
hsa-mir-4721	4	0.00095672	3.01922	0.0046935	0.494721	192	3	-0.80736	0.88132	0.0548664	0.90252	0.999999	18121	0	-0.80736
hsa-mir-939	4	0.00095857	3.01838	0.0047007	0.494721	193	4	-0.83769	0.99904	0.000417123	0.99902	0.999999	20370	0	-0.83769
OR8A1	6	0.00096373	3.01604	0.0047225	0.494721	194	3	-0.64525	0.6139	0.211902	0.75729	0.999999	15242	2	-0.64525
PHTF2	6	0.00096793	3.01416	0.0047356	0.494721	195	5	-0.84445	0.8931	0.0490999	0.90905	0.999999	18265	1	-0.84445
CDC34	6	0.00096879	3.01377	0.0047404	0.494721	196	3	-0.47018	0.4233	0.373352	0.63506	0.999999	12923	1	-0.47018
FDXACB1	6	0.00099791	3.00091	0.0048493	0.501757	197	4	-0.59054	0.89642	0.0474885	0.911	0.999999	18303	1	-0.59054
EFR3A	6	0.0010053	2.9977	0.0048769	0.501757	198	5	-3.2817	0.99255	0.00324761	0.99249	0.999999	20158	0	-3.2817
RPN1	6	0.0010086	2.99628	0.0048948	0.501757	199	4	-1.2145	0.48984	0.309946	0.68438	0.999999	13850	1	-1.2145
TRAF3IP3	6	0.0010114	2.99508	0.004906	0.501757	200	4	-0.62182	0.040903	1.38824	0.13038	0.895885	2975	1	-0.62182
KDSR	6	0.0010244	2.98953	0.0049486	0.503596	201	4	-1.0616	0.14778	0.830384	0.33178	0.955769	7100	1	-1.0616
DDX54	6	0.0010433	2.98159	0.0050279	0.509141	202	5	-2.7702	0.83968	0.0758862	0.88246	0.999999	17746	1	-2.7702
C1orf112	6	0.0010539	2.9772	0.0050662	0.510486	203	5	-0.70477	0.9945	0.00239521	0.99449	0.999999	20199	0	-0.70477
POU5F1B	6	0.0010612	2.9742	0.0050914	0.510508	204	4	-1.2865	0.76701	0.115199	0.85502	0.999999	17184	1	-1.2865
SRPX2	6	0.0010743	2.96887	0.0051475	0.513058	205	3	-0.23413	0.64583	0.189882	0.77664	0.999999	15649	2	-0.23413
NANS	6	0.0010806	2.96634	0.0051746	0.513058	206	5	-0.70128	0.99255	0.00324761	0.99249	0.999999	20088	0	-0.70128
CHMP4C	6	0.0010849	2.96461	0.005192	0.513058	207	5	-0.79338	0.97174	0.0124499	0.97183	0.999999	19594	0	-0.79338
hsa-mir-4540	4	0.001126	2.94846	0.0053624	0.525629	208	2	-1.031	0.88157	0.0547432	0.90265	0.999999	18126	0	-1.031
LSM11	6	0.0011283	2.94758	0.0053706	0.525629	209	5	-1.135	0.99662	0.0014704	0.99661	0.999999	20277	0	-1.135
hsa-mir-4669	4	0.0011436	2.94173	0.0054282	0.528736	210	3	-0.72375	0.97689	0.0101543	0.97692	0.999999	19701	0	-0.72375
hsa-mir-6816	4	0.0011544	2.93764	0.0054762	0.530876	211	3	-1.1139	0.98466	0.0067137	0.9847	0.999999	19891	0	-1.1139
LAMTOR4	6	0.0011742	2.93026	0.0055526	0.534026	212	3	-0.19107	0.915	0.0385789	0.9227	0.999999	18564	1	-0.19107
ARMC9	6	0.0011764	2.92944	0.0055609	0.534026	213	4	-0.71011	0.97927	0.00909755	0.9793	0.999999	19749	0	-0.71011
THTPA	6	0.0011989	2.92122	0.0056572	0.536161	214	4	-0.61189	0.4776	0.320936	0.677	0.999999	13691	2	-0.61189
CGRRF1	6	0.0012053	2.9189	0.0056766	0.536161	215	5	-0.59047	0.90064	0.0454488	0.91349	0.999999	18367	1	-0.59047
TRIM73	10	0.0012149	2.91546	0.005708	0.536161	216	6	-0.44641	0.91902	0.036675	0.92544	0.999999	18615	2	-0.44641
MTFR1	6	0.0012155	2.91525	0.0057109	0.536161	217	3	-0.54947	0.38815	0.411	0.60026	0.999999	12253	3	-0.54947
ADCK1	6	0.0012242	2.91215	0.0057424	0.536161	218	3	-0.19258	0.71864	0.143489	0.82389	0.999999	16553	2	-0.19258
THOC6	6	0.001228	2.9108	0.0057622	0.536161	219	5	-0.63243	0.99487	0.00223366	0.99485	0.999999	20219	0	-0.63243
SIM2	6	0.0012294	2.91031	0.0057666	0.536161	220	4	-1.0419	0.91464	0.0387498	0.92246	0.999999	18557	1	-1.0419
MRPL47	6	0.0012631	2.89856	0.0058944	0.545562	221	5	-1.0833	0.62443	0.204516	0.76361	0.999999	15366	1	-1.0833
ERCC4	6	0.0012741	2.8948	0.005935	0.545642	222	4	-0.67713	0.03269	1.48559	0.10868	0.874213	2543	1	-0.67713
SRCAP	6	0.0012772	2.89374	0.0059486	0.545642	223	5	-1.0608	0.98258	0.00763208	0.98258	0.999999	19832	0	-1.0608
TSEN34	6	0.0013008	2.88579	0.0060386	0.549548	224	4	-1.0165	0.99609	0.00170142	0.99609	0.999999	20257	0	-1.0165
C5orf47	6	0.0013205	2.87926	0.0061255	0.549548	225	4	-0.68936	0.62221	0.206063	0.76228	0.999999	15339	1	-0.68936
RRP12	6	0.001323	2.87844	0.0061345	0.549548	226	4	-1.6723	0.29309	0.532999	0.50307	0.995585	10318	1	-1.6723
TARS2	6	0.001324	2.87811	0.0061378	0.549548	227	4	-0.99646	0.99573	0.00185841	0.99572	0.999999	20245	0	-0.99646
NOP10	6	0.0013366	2.874	0.0061858	0.549548	228	5	-1.2033	0.9882	0.00515515	0.98823	0.999999	19981	0	-1.2033
SUPT20H	6	0.001337	2.87387	0.0061872	0.549548	229	5	-1.0656	0.66709	0.175816	0.7901	0.999999	15903	1	-1.0656
SSR2	6	0.0013406	2.8727	0.0062	0.549548	230	5	-1.1769	0.96505	0.0154502	0.96522	0.999999	19458	0	-1.1769
UCHL5	6	0.0013416	2.87238	0.0062061	0.549548	231	4	-0.5854	0.48832	0.311295	0.68346	0.999999	13822	2	-0.5854
CNPY2	6	0.001374	2.86201	0.0063348	0.558531	232	2	0.068944	0.36052	0.443071	0.57247	0.999999	11700	3	0.068944
HNRNPH2	4	0.0013808	2.85987	0.0063663	0.558896	233	2	-1.5697	0.75257	0.123453	0.84746	0.999999	17026	1	-1.5697
BACH2	6	0.0014041	2.8526	0.006452	0.560773	234	3	0.14251	0.10521	0.977943	0.25669	0.935747	5606	3	0.14251
hsa-mir-4482	4	0.0014157	2.84903	0.006498	0.560773	235	3	-0.22544	0.98934	0.00465443	0.98935	0.999999	20021	0	-0.22544
LAMTOR1	6	0.0014252	2.84612	0.0065309	0.560773	236	4	-0.59841	0.79133	0.101642	0.86337	0.999999	17378	1	-0.59841
RHOD	6	0.0014265	2.84573	0.0065386	0.560773	237	5	-0.69242	0.99255	0.00324761	0.99249	0.999999	20109	0	-0.69242
TAF13	6	0.001429	2.84497	0.0065454	0.560773	238	4	-1.6028	0.95649	0.0193196	0.95671	0.999999	19275	0	-1.6028
LYN	6	0.0014302	2.8446	0.0065522	0.560773	239	5	-1.1415	0.99255	0.00324761	0.99249	0.999999	20126	0	-1.1415
FMO1	6	0.0014396	2.84176	0.0065856	0.561283	240	3	-0.65451	0.81522	0.0887252	0.87232	0.999999	17561	1	-0.65451
E2F1	6	0.0014557	2.83693	0.0066577	0.565075	241	5	-0.93821	0.96263	0.0165406	0.96278	0.999999	19413	0	-0.93821
EDC4	6	0.0014648	2.83422	0.0066921	0.565645	242	5	-1.7436	0.7748	0.11081	0.85759	0.999999	17238	1	-1.7436
C17orf98	6	0.0014738	2.83156	0.0067269	0.566251	243	1	0.092853	0.48003	0.318732	0.67843	0.999999	13718	2	0.092853
SLC7A8	6	0.0014845	2.82842	0.0067719	0.56761	244	3	-0.81638	0.96844	0.0139273	0.96854	0.999999	19521	0	-0.81638
CACNA1G	6	0.0014912	2.82646	0.0067986	0.56761	245	3	-0.7214	0.57753	0.238425	0.73582	0.999999	14831	1	-0.7214
RGS14	6	0.0015001	2.82388	0.006845	0.569166	246	5	-0.77473	0.57212	0.242513	0.73275	0.999999	14776	1	-0.77473
MTTP	6	0.0015242	2.81696	0.0069428	0.57276	247	4	-0.54482	0.10118	0.994905	0.24929	0.934422	5454	2	-0.54482
RBM48	6	0.0015249	2.81676	0.0069442	0.57276	248	5	-1.4236	0.89309	0.0491048	0.90905	0.999999	18264	1	-1.4236
LHFPL1	6	0.001539	2.81276	0.0070004	0.573291	249	4	-0.44633	0.29114	0.535898	0.50103	0.995585	10283	2	-0.44633
DPH1	6	0.0015464	2.81068	0.0070319	0.573291	250	3	-0.48775	0.99678	0.00140068	0.99677	0.999999	20283	0	-0.48775
NFYC	6	0.0015473	2.81043	0.0070348	0.573291	251	3	-0.97967	0.90264	0.0444854	0.91471	0.999999	18396	1	-0.97967
TGFBR3	6	0.0015737	2.80308	0.0071417	0.578936	252	1	-0.08006	0.62648	0.203093	0.76482	0.999999	15394	1	-0.08006
SAE1	6	0.0015786	2.80173	0.0071659	0.578936	253	3	-1.7466	0.58188	0.235167	0.73831	0.999999	14875	1	-1.7466
CMTR1	6	0.0015931	2.79776	0.0072129	0.578936	254	5	-0.91754	0.99255	0.00324761	0.99249	0.999999	20098	0	-0.91754
hsa-mir-6736	4	0.0015946	2.79735	0.0072172	0.578936	255	3	-0.83922	0.51359	0.289383	0.69931	0.999999	14113	1	-0.83922
RASL11A	6	0.0016137	2.79218	0.0072889	0.580954	256	4	-0.40568	0.8404	0.075514	0.88277	0.999999	17758	1	-0.40568
DUSP13	6	0.0016236	2.78952	0.0073271	0.580954	257	2	0.026359	0.19679	0.705997	0.40026	0.973847	8405	3	0.026359
PLP2	6	0.0016238	2.78947	0.0073276	0.580954	258	3	-0.38378	0.1281	0.892451	0.29759	0.945364	6435	2	-0.38378
PNMT	6	0.0016365	2.78608	0.0073731	0.582304	259	4	-0.3387	0.94318	0.0254054	0.94408	0.999999	18999	1	-0.3387
IGF2R	6	0.0016506	2.78236	0.0074312	0.584634	260	5	-1.1513	0.98122	0.00823361	0.98122	0.999999	19802	0	-1.1513
GCN1L1	6	0.0016976	2.77016	0.0076311	0.591391	261	4	-1.0189	0.72315	0.140772	0.82694	0.999999	16586	1	-1.0189
HMP19	6	0.0017083	2.76744	0.0076708	0.591391	262	3	-0.38298	0.64523	0.190285	0.77627	0.999999	15640	2	-0.38298
hsa-mir-6859-2	4	0.0017153	2.76566	0.0076993	0.591391	263	2	-0.79108	0.96184	0.0168972	0.962	0.999999	19383	0	-0.79108
GTF3A	6	0.0017155	2.76561	0.0077008	0.591391	264	5	-1.5996	0.99564	0.00189766	0.99564	0.999999	20242	0	-1.5996
CHD1L	6	0.0017161	2.76546	0.0077032	0.591391	265	4	-0.51975	0.83023	0.0808016	0.87838	0.999999	17668	1	-0.51975
SHE	6	0.0017235	2.76359	0.0077318	0.591391	266	2	-0.031927	0.27002	0.568604	0.47895	0.988865	9907	3	-0.031927
KRT10	6	0.0017265	2.76283	0.0077439	0.591391	267	3	-0.0028179	0.23401	0.630766	0.44069	0.984006	9159	3	-0.0028179
CNOT10	6	0.0017338	2.761	0.0077724	0.591391	268	5	-0.70597	0.93759	0.027987	0.93935	0.999999	18900	1	-0.70597
CWF19L1	6	0.0017351	2.76068	0.0077773	0.591391	269	4	-1.1926	0.9292	0.0318908	0.93275	0.999999	18750	1	-1.1926
BRCA2	6	0.0017549	2.75575	0.0078625	0.595655	270	3	-0.56439	0.85425	0.068415	0.88897	0.999999	17871	1	-0.56439
MRE11A	6	0.0017734	2.75119	0.0079457	0.597944	271	5	-1.372	0.97856	0.00941254	0.9786	0.999999	19732	0	-1.372
MAP1LC3C	6	0.0017805	2.74946	0.0079719	0.597944	272	4	-0.73875	0.45763	0.339486	0.66477	0.999999	13458	2	-0.73875
NBN	4	0.0017843	2.74853	0.0079854	0.597944	273	3	-0.52427	0.96184	0.0168972	0.962	0.999999	19389	0	-0.52427
OSBPL7	6	0.0017908	2.74695	0.0080096	0.597944	274	4	-0.49893	0.98858	0.00498818	0.98859	0.999999	19999	0	-0.49893
FBXL5	6	0.0018031	2.74398	0.0080629	0.598382	275	4	-1.2862	0.30661	0.513414	0.51708	0.995585	10589	1	-1.2862
PPP4C	6	0.0018059	2.74331	0.008074	0.598382	276	3	-1.5855	0.9945	0.00239521	0.99449	0.999999	20197	0	-1.5855
FXYD5	6	0.0018233	2.73914	0.0081471	0.598716	277	3	-0.41289	0.71161	0.147758	0.81908	0.999999	16474	2	-0.41289
ALPK2	6	0.0018256	2.73859	0.0081543	0.598716	278	4	-1.2276	0.98208	0.00785313	0.98209	0.999999	19821	0	-1.2276
SNRPA	6	0.0018401	2.73516	0.0082095	0.598716	279	4	-0.67029	0.66743	0.175594	0.7903	0.999999	15907	1	-0.67029
SLC35A1	12	0.0018531	2.7321	0.0082647	0.598716	280	6	-0.24985	0.21329	0.67103	0.4182	0.977863	8739	3	-0.24985
TGFB1I1	6	0.0018613	2.73018	0.0083054	0.598716	281	5	-0.46913	0.99255	0.00324761	0.99249	0.999999	20104	0	-0.46913
CLTA	6	0.0018686	2.72848	0.0083402	0.598716	282	5	-0.69674	0.99024	0.00425953	0.99023	0.999999	20049	0	-0.69674
SCYL1	6	0.0018703	2.72809	0.0083499	0.598716	283	3	-0.76305	0.96655	0.0147757	0.96668	0.999999	19480	0	-0.76305
COX19	6	0.0018732	2.72742	0.0083673	0.598716	284	4	-0.63822	0.11682	0.932483	0.27761	0.939547	6040	1	-0.63822
COPS3	6	0.0018741	2.72721	0.0083697	0.598716	285	4	-1.283	0.55089	0.258935	0.72054	0.999999	14530	1	-1.283
ATP6AP1	6	0.0018747	2.72707	0.0083712	0.598716	286	5	-0.75817	0.86438	0.0632953	0.89377	0.999999	17952	1	-0.75817
SAMHD1	6	0.0018839	2.72494	0.0084157	0.599739	287	4	-0.66631	0.93665	0.0284227	0.93858	0.999999	18884	1	-0.66631
GRP	6	0.001898	2.7217	0.0084699	0.599739	288	5	-0.81062	0.89418	0.048575	0.90966	0.999999	18279	1	-0.81062
hsa-mir-6763	4	0.0019013	2.72095	0.0084782	0.599739	289	2	-0.28066	0.33755	0.471662	0.54897	0.998931	11230	2	-0.28066
PMPCB	6	0.0019134	2.71819	0.0085222	0.599739	290	2	-0.60155	0.88892	0.0511373	0.90666	0.999999	18217	1	-0.60155
UROD	6	0.0019193	2.71686	0.008545	0.599739	291	5	-0.9266	0.8614	0.0647951	0.8923	0.999999	17925	1	-0.9266
RGS10	6	0.0019231	2.716	0.0085614	0.599739	292	3	-0.32099	0.2747	0.561141	0.48388	0.990073	9997	2	-0.32099
COMMD7	6	0.0019479	2.71043	0.0086621	0.604721	293	5	-0.41239	0.96123	0.0171727	0.96141	0.999999	19360	0	-0.41239
NPLOC4	6	0.0019627	2.70715	0.00871	0.605998	294	4	-1.5578	0.85229	0.0694126	0.88805	0.999999	17860	1	-1.5578
C17orf49	6	0.0019905	2.70104	0.0088141	0.608679	295	4	-0.72239	0.61669	0.209933	0.75895	0.999999	15275	2	-0.72239
CEP44	6	0.0019963	2.69977	0.0088388	0.608679	296	5	-1.0394	0.99857	0.000621486	0.99856	0.999999	20353	0	-1.0394
OR10K2	6	0.0019964	2.69975	0.0088388	0.608679	297	2	-0.41123	0.45758	0.339533	0.66475	0.999999	13456	2	-0.41123
PATL1	6	0.0020076	2.69732	0.0088843	0.608679	298	4	-0.24621	0.99255	0.00324761	0.99249	0.999999	20076	0	-0.24621
TAF8	6	0.0020114	2.6965	0.0088973	0.608679	299	4	-0.97874	0.99663	0.00146604	0.99662	0.999999	20278	0	-0.97874
PSMD10	6	0.0020322	2.69203	0.0089695	0.609524	300	5	-0.4411	0.98822	0.00514636	0.98824	0.999999	19984	0	-0.4411
HGFAC	6	0.0020438	2.68956	0.0090217	0.609524	301	4	-0.39878	0.55165	0.258336	0.72096	0.999999	14538	2	-0.39878
CPOX	6	0.0020487	2.68852	0.0090382	0.609524	302	5	-0.65821	0.89197	0.0496498	0.90839	0.999999	18252	1	-0.65821
APOA1	6	0.0020539	2.68742	0.009059	0.609524	303	3	-0.455	0.23775	0.623879	0.44461	0.984603	9233	2	-0.455
ROBO4	6	0.0020627	2.68556	0.0090982	0.609524	304	4	-0.40996	0.54173	0.266217	0.71538	0.999999	14411	2	-0.40996
OR1M1	6	0.0020692	2.6842	0.0091176	0.609524	305	3	-0.21761	0.18738	0.727277	0.38992	0.970692	8216	2	-0.21761
KLHL2	6	0.0020728	2.68344	0.0091302	0.609524	306	3	-0.48787	0.95985	0.0177966	0.96004	0.999999	19332	0	-0.48787
PKMYT1	6	0.0020794	2.68206	0.0091481	0.609524	307	3	-0.40386	0.51313	0.289773	0.69903	0.999999	14111	1	-0.40386
PLEKHG1	6	0.0021004	2.6777	0.0092255	0.612688	308	5	-0.81555	0.31043	0.508036	0.52101	0.995585	10688	1	-0.81555
MTX3	6	0.0021425	2.66908	0.0093954	0.614908	309	4	-0.61493	0.084009	1.07567	0.21681	0.92723	4741	1	-0.61493
ATP5H	6	0.0021477	2.66803	0.0094177	0.614908	310	3	-0.91484	0.91681	0.0377207	0.92393	0.999999	18592	1	-0.91484
ANKHD1	6	0.0021495	2.66766	0.0094235	0.614908	311	5	-0.71167	0.88318	0.0539508	0.9035	0.999999	18142	1	-0.71167
ATPAF2	6	0.0021603	2.66549	0.0094656	0.614908	312	3	-1.236	0.99255	0.00324761	0.99249	0.999999	20071	0	-1.236
HIST1H2AJ	6	0.0021661	2.66432	0.0094864	0.614908	313	5	-0.70421	0.67919	0.168009	0.79778	0.999999	16038	1	-0.70421
TCEAL1	6	0.0021677	2.664	0.0094913	0.614908	314	3	-0.28375	0.17209	0.764244	0.37233	0.965863	7878	2	-0.28375
DCAF12	6	0.0021693	2.66368	0.009498	0.614908	315	5	-0.81127	0.96776	0.0142323	0.96791	0.999999	19499	0	-0.81127
GTF2F1	6	0.0021726	2.66302	0.0095101	0.614908	316	1	0.2198	0.29437	0.531106	0.50443	0.995585	10346	3	0.2198
ELSPBP1	6	0.0021793	2.66168	0.0095295	0.614908	317	4	-1.1183	0.91937	0.0365097	0.92569	0.999999	18622	1	-1.1183
TBRG4	4	0.0022027	2.65704	0.0096229	0.616208	318	4	-0.52854	0.9978	0.0009565	0.99779	0.999999	20326	0	-0.52854
LRRC73	6	0.0022084	2.65592	0.0096423	0.616208	319	3	-0.19684	0.6966	0.157017	0.8091	0.999999	16262	1	-0.19684
TBX6	6	0.0022143	2.65476	0.0096674	0.616208	320	4	-0.52441	0.21996	0.657656	0.4254	0.980061	8876	1	-0.52441
SREK1	6	0.0022225	2.65316	0.0096955	0.616208	321	4	-0.68355	0.79197	0.101291	0.86361	0.999999	17382	1	-0.68355
CLDN5	6	0.0022338	2.65096	0.0097468	0.616208	322	5	-0.68565	0.85455	0.0682625	0.8891	0.999999	17875	1	-0.68565
NEIL1	6	0.0022485	2.64811	0.0098035	0.616208	323	4	-0.71305	0.038534	1.41416	0.12496	0.885881	2885	2	-0.71305
LAMTOR2	6	0.0022528	2.64728	0.0098194	0.616208	324	4	-0.98495	0.27784	0.556205	0.48725	0.992088	10046	2	-0.98495
GFPT1	6	0.0022585	2.64618	0.0098373	0.616208	325	4	-0.78534	0.98208	0.00785313	0.98209	0.999999	19822	0	-0.78534
hsa-mir-4674	4	0.002259	2.64608	0.0098378	0.616208	326	3	-0.35787	0.8172	0.0876716	0.8731	0.999999	17572	1	-0.35787
OR4D1	4	0.0022629	2.64533	0.0098509	0.616208	327	3	-0.59663	0.49382	0.306431	0.68686	0.999999	13889	1	-0.59663
OR1A2	6	0.0022724	2.64352	0.0098867	0.616563	328	4	-0.88479	0.78641	0.104351	0.8616	0.999999	17330	1	-0.88479
NAA20	6	0.0023052	2.63729	0.010009	0.622303	329	5	-1.9904	0.93876	0.0274454	0.9403	0.999999	18920	1	-1.9904
PPP2R1A	6	0.0023184	2.63481	0.010066	0.62297	330	4	-0.88231	0.91204	0.0399861	0.92075	0.999999	18521	1	-0.88231
LEMD2	6	0.0023223	2.63408	0.010081	0.62297	331	4	-0.32393	0.96884	0.0137479	0.96895	0.999999	19534	0	-0.32393
FANCF	6	0.0023386	2.63104	0.010142	0.624851	332	5	-0.74654	0.73399	0.13431	0.83436	0.999999	16800	1	-0.74654
ST8SIA4	6	0.0023722	2.62485	0.010266	0.630586	333	2	0.063427	0.32375	0.48979	0.53483	0.995585	10929	3	0.063427
CPSF1	6	0.0024	2.61979	0.010374	0.632588	334	5	-1.7838	0.029793	1.52589	0.10053	0.866933	2369	1	-1.7838
OR2H1	6	0.0024004	2.61972	0.010377	0.632588	335	3	-0.37282	0.2327	0.633204	0.43925	0.982497	9142	2	-0.37282
ZBED9	6	0.0024038	2.6191	0.010391	0.632588	336	4	-0.71238	0.96133	0.0171275	0.96153	0.999999	19362	0	-0.71238
SLC29A1	6	0.0024253	2.61523	0.01046	0.634052	337	5	-0.61298	0.99825	0.000760681	0.99824	0.999999	20342	0	-0.61298
hsa-mir-3125	4	0.0024473	2.61131	0.010546	0.634052	338	3	-0.47028	0.77509	0.110648	0.85769	0.999999	17240	1	-0.47028
CDH4	6	0.0024526	2.61037	0.010562	0.634052	339	5	-0.80892	0.77246	0.112124	0.85683	0.999999	17221	1	-0.80892
hsa-mir-583	4	0.0024572	2.60956	0.010579	0.634052	340	2	-0.52876	0.78096	0.107371	0.8597	0.999999	17290	1	-0.52876
OR11H6	6	0.0024668	2.60787	0.010612	0.634052	341	5	-0.82166	0.97955	0.00897339	0.97957	0.999999	19759	0	-0.82166
DAD1	6	0.0024696	2.60737	0.010622	0.634052	342	5	-1.6561	0.98733	0.00553767	0.98735	0.999999	19962	0	-1.6561
THAP3	6	0.002472	2.60695	0.010633	0.634052	343	3	0.02578	0.20712	0.683778	0.41153	0.976895	8617	3	0.02578
ARHGAP23	6	0.0024794	2.60565	0.010663	0.634052	344	4	-0.70188	0.45095	0.345872	0.66075	0.999999	13391	1	-0.70188
NAA30	6	0.002508	2.60067	0.010772	0.636523	345	3	0.040173	0.025436	1.59455	0.088007	0.860958	2089	3	0.040173
hsa-mir-4763	4	0.0025139	2.59965	0.010798	0.636523	346	3	-0.19723	0.62573	0.203613	0.76438	0.999999	15386	1	-0.19723
STRA13	6	0.0025179	2.59896	0.010812	0.636523	347	5	-1.3676	0.90599	0.0428766	0.91678	0.999999	18441	1	-1.3676
RHOXF2	6	0.0025219	2.59827	0.010829	0.636523	348	2	0.42981	0.068733	1.16283	0.18722	0.925496	4134	3	0.42981
CD14	6	0.0025362	2.59582	0.010881	0.637496	349	3	-0.15268	0.53414	0.272345	0.7111	0.999999	14331	1	-0.15268
VPS25	6	0.0025458	2.59418	0.010908	0.637496	350	5	-1.8136	0.99255	0.00324761	0.99249	0.999999	20072	0	-1.8136
AR	6	0.0025613	2.59154	0.010981	0.638112	351	2	-0.014714	0.39442	0.404041	0.60658	0.999999	12377	2	-0.014714
FAM104A	6	0.0025638	2.59112	0.010992	0.638112	352	4	-0.76175	0.39147	0.407302	0.60355	0.999999	12322	2	-0.76175
TRAM1	6	0.0025803	2.58833	0.011063	0.638112	353	4	-0.60423	0.57899	0.237329	0.73666	0.999999	14842	1	-0.60423
hsa-mir-559	4	0.0025804	2.58831	0.011063	0.638112	354	1	-0.0040951	0.22681	0.644338	0.43283	0.981293	9008	2	-0.0040951
METTL14	6	0.0025834	2.58781	0.011075	0.638112	355	2	0.28102	0.18394	0.735324	0.3862	0.969722	8146	3	0.28102
BLVRB	6	0.0026211	2.58152	0.011198	0.643411	356	4	-0.39715	0.80925	0.0919173	0.87004	0.999999	17510	1	-0.39715
B3GNT5	6	0.00264	2.5784	0.01127	0.645714	357	4	-0.82219	0.99503	0.00216383	0.99502	0.999999	20223	0	-0.82219
TMEM160	6	0.0026618	2.57482	0.011355	0.648778	358	5	-0.53996	0.98036	0.00861442	0.98038	0.999999	19779	0	-0.53996
hsa-mir-548u	4	0.0026751	2.57266	0.011405	0.649491	359	4	-0.83046	0.99732	0.00116547	0.99732	0.999999	20309	0	-0.83046
URM1	6	0.0026829	2.5714	0.011431	0.649491	360	4	-0.5543	0.32667	0.485891	0.53783	0.995585	11002	2	-0.5543
HNRNPF	6	0.0027107	2.56692	0.011529	0.652322	361	5	-0.95609	0.99255	0.00324761	0.99249	0.999999	20114	0	-0.95609
FBXO47	6	0.0027136	2.56645	0.011547	0.652322	362	4	-0.80678	0.99587	0.00179735	0.99586	0.999999	20248	0	-0.80678
CGB7	9	0.0027337	2.56325	0.011614	0.652322	363	7	-0.36429	0.88322	0.0539311	0.90352	0.999999	18145	1	-0.36429
CRMP1	6	0.0027355	2.56296	0.011619	0.652322	364	3	-0.39428	0.46253	0.33486	0.66772	0.999999	13504	2	-0.39428
MED19	6	0.0027477	2.56103	0.011659	0.652322	365	3	-0.53623	0.38367	0.416042	0.5957	0.999999	12164	2	-0.53623
KANSL3	6	0.0027549	2.55989	0.011678	0.652322	366	5	-0.97409	0.99843	0.000682378	0.99844	0.999999	20349	0	-0.97409
TNPO2	6	0.0027647	2.55835	0.011709	0.652322	367	5	-0.96403	0.99255	0.00324761	0.99249	0.999999	20101	0	-0.96403
C21orf33	6	0.0027713	2.55732	0.011736	0.652322	368	1	0.15059	0.12166	0.914852	0.28618	0.941283	6218	4	0.15059
hsa-mir-8089	4	0.0027944	2.55371	0.011812	0.654767	369	3	-0.45218	0.26471	0.57723	0.47338	0.988735	9786	1	-0.45218
OR2A7	6	0.0028206	2.54966	0.011919	0.658938	370	4	-0.63998	0.67152	0.172941	0.79283	0.999999	15951	1	-0.63998
C5orf58	6	0.0028711	2.54195	0.012103	0.667276	371	1	0.34781	0.051956	1.28436	0.15336	0.902968	3465	4	0.34781
MFAP2	6	0.0028817	2.54035	0.012154	0.668304	372	5	-0.59962	0.52612	0.278915	0.70654	0.999999	14255	1	-0.59962
MKRN2OS	6	0.0029071	2.53654	0.012251	0.671847	373	5	-0.40715	0.99708	0.00126999	0.99708	0.999999	20294	0	-0.40715
UBE2M	6	0.002966	2.52783	0.012479	0.681018	374	3	-0.95768	0.93542	0.0289933	0.93762	0.999999	18862	1	-0.95768
PLCL2	6	0.002975	2.52651	0.012521	0.681018	375	3	-1.1732	0.58035	0.23631	0.73744	0.999999	14857	2	-1.1732
TLX3	6	0.002984	2.5252	0.012549	0.681018	376	4	-0.45014	0.19887	0.701431	0.40255	0.97388	8454	2	-0.45014
NCBP2	6	0.0030151	2.5207	0.012663	0.681018	377	4	-3.0808	0.79217	0.101182	0.86368	0.999999	17384	1	-3.0808
VRK1	6	0.0030207	2.51989	0.012682	0.681018	378	1	0.66276	0.06243	1.20461	0.17462	0.918866	3887	4	0.66276
RBM42	6	0.0030234	2.5195	0.01269	0.681018	379	4	-0.59274	0.15784	0.801783	0.34884	0.960355	7430	2	-0.59274
MYPN	6	0.0030546	2.51505	0.012811	0.681018	380	4	-0.87087	0.99574	0.00185405	0.99572	0.999999	20246	0	-0.87087
TRERF1	6	0.0030695	2.51293	0.012877	0.681018	381	5	-0.782	0.78446	0.105429	0.86094	0.999999	17315	1	-0.782
KIF2C	6	0.0030705	2.51279	0.01288	0.681018	382	3	-0.79165	0.98672	0.00580607	0.98676	0.999999	19948	0	-0.79165
PTBP1	6	0.0030752	2.51213	0.0129	0.681018	383	4	-0.55265	0.090633	1.04271	0.22937	0.927476	5058	2	-0.55265
SMG7	6	0.0030814	2.51125	0.012923	0.681018	384	4	-1.527	0.98382	0.00708435	0.98384	0.999999	19867	0	-1.527
RPIA	6	0.003101	2.5085	0.012998	0.681018	385	5	-1.7686	0.44421	0.352412	0.65557	0.999999	13291	1	-1.7686
RBFA	6	0.0031084	2.50746	0.013027	0.681018	386	4	-0.82242	0.11267	0.948192	0.2702	0.938563	5887	1	-0.82242
MED15	6	0.0031188	2.50601	0.013061	0.681018	387	5	-1.0959	0.82255	0.0848377	0.87527	0.999999	17616	1	-1.0959
KRBOX4	6	0.0031193	2.50594	0.013062	0.681018	388	5	-0.54166	0.84601	0.0726245	0.88524	0.999999	17809	1	-0.54166
CMAS	6	0.0031204	2.50579	0.013067	0.681018	389	4	-1.4104	0.72315	0.140772	0.82694	0.999999	16589	1	-1.4104
SV2C	6	0.0031334	2.50398	0.013111	0.681018	390	4	-0.64625	0.030792	1.51156	0.10337	0.866933	2438	2	-0.64625
CDK6	6	0.0031542	2.50111	0.01319	0.681018	391	4	-0.77246	0.83725	0.0771448	0.88139	0.999999	17724	1	-0.77246
hsa-mir-4794	3	0.0031586	2.50051	0.013204	0.681018	392	2	-0.28887	0.15129	0.82019	0.3378	0.95724	7213	1	-0.28887
RIT1	6	0.0031593	2.50041	0.013207	0.681018	393	5	-0.95513	0.17216	0.764068	0.37242	0.965863	7881	1	-0.95513
SYBU	6	0.0031702	2.49891	0.013247	0.681018	394	3	-0.45471	0.25341	0.596176	0.46132	0.987117	9539	2	-0.45471
ZNF534	6	0.0031727	2.49857	0.013254	0.681018	395	2	-0.55688	0.61261	0.212816	0.7565	0.999999	15228	1	-0.55688
TRPM4	6	0.003195	2.49553	0.013335	0.681018	396	4	-0.42327	0.85449	0.068293	0.88907	0.999999	17874	1	-0.42327
hsa-mir-1265	4	0.0032122	2.4932	0.0134	0.681018	397	2	-0.46492	0.39579	0.402535	0.60792	0.999999	12400	1	-0.46492
RQCD1	6	0.0032201	2.49213	0.013432	0.681018	398	3	-0.6411	0.46831	0.329467	0.67128	0.999999	13581	1	-0.6411
CT47A11	10	0.0032358	2.49002	0.013501	0.681018	399	7	-0.30884	0.98261	0.00761882	0.98261	0.999999	19833	1	-0.30884
MOB3A	6	0.0032383	2.48968	0.013507	0.681018	400	4	-0.58671	0.68321	0.165446	0.8003	0.999999	16094	2	-0.58671
SYNE3	6	0.0032438	2.48895	0.01353	0.681018	401	4	-0.45601	0.83516	0.0782303	0.88048	0.999999	17707	1	-0.45601
CHTF8	6	0.0032445	2.48885	0.013531	0.681018	402	5	-0.90706	0.048746	1.31206	0.14676	0.901711	3322	1	-0.90706
INPP1	6	0.0032574	2.48713	0.013583	0.681018	403	3	-1.1483	0.50076	0.30037	0.69117	0.999999	13970	1	-1.1483
HIST1H2BE	6	0.0032606	2.4867	0.013594	0.681018	404	2	-0.75066	0.71136	0.147911	0.81892	0.999999	16470	2	-0.75066
RERE	6	0.00327	2.48545	0.013626	0.681018	405	1	0.85501	0.0012247	2.91197	0.0060565	0.66984	184	5	0.85501
NOMO3	9	0.0032705	2.48539	0.013629	0.681018	406	7	-0.40243	0.99839	0.000699778	0.99839	0.999999	20348	0	-0.40243
ZNF689	6	0.0032807	2.48403	0.013666	0.681018	407	5	-0.61152	0.19099	0.718989	0.39391	0.97182	8291	1	-0.61152
CSH1	6	0.0032914	2.48262	0.013714	0.681018	408	4	-0.57785	0.99632	0.00160115	0.99632	0.999999	20267	0	-0.57785
MOS	6	0.0033109	2.48005	0.013781	0.681018	409	4	-0.41217	0.11669	0.932966	0.27738	0.939547	6034	1	-0.41217
CD81	6	0.0033198	2.47889	0.013813	0.681018	410	2	-0.079222	0.67916	0.168028	0.79776	0.999999	16037	2	-0.079222
C19orf81	6	0.0033308	2.47745	0.013849	0.681018	411	5	-0.37807	0.6258	0.203564	0.76442	0.999999	15387	1	-0.37807
TRAPPC5	4	0.0033508	2.47485	0.013928	0.681018	412	3	-0.95025	0.3115	0.506542	0.52211	0.995585	10718	1	-0.95025
hsa-mir-6511b-2	3	0.0033694	2.47245	0.013992	0.681018	413	3	-0.52991	0.98933	0.00465882	0.98934	0.999999	20020	0	-0.52991
ACTA2	6	0.0033697	2.47241	0.013994	0.681018	414	2	0.4364	0.05816	1.23538	0.16591	0.90985	3729	4	0.4364
MED17	4	0.0033719	2.47213	0.014003	0.681018	415	3	-1.5599	0.50126	0.299937	0.69149	0.999999	13977	1	-1.5599
hsa-mir-1306	4	0.0033785	2.47128	0.014027	0.681018	416	3	-0.79769	0.66653	0.17618	0.78976	0.999999	15897	1	-0.79769
FAM110C	6	0.0033827	2.47074	0.014046	0.681018	417	5	-0.78805	0.9626	0.0165541	0.96275	0.999999	19411	0	-0.78805
SLC25A16	6	0.003383	2.4707	0.014046	0.681018	418	3	-0.36796	0.34131	0.466851	0.55289	0.999178	11313	1	-0.36796
TNF	6	0.0033964	2.46898	0.014097	0.681018	419	2	0.029588	0.20978	0.678236	0.4144	0.977638	8666	2	0.029588
LPA	6	0.003397	2.4689	0.0141	0.681018	420	5	-0.92988	0.12123	0.91639	0.28543	0.94107	6204	1	-0.92988
HMHA1	6	0.0034039	2.46802	0.014123	0.681018	421	4	-1.1449	0.24222	0.61579	0.44945	0.985379	9328	1	-1.1449
IL24	6	0.0034096	2.4673	0.014141	0.681018	422	3	-0.48499	0.92097	0.0357545	0.92681	0.999999	18646	1	-0.48499
RPRD1B	6	0.0034109	2.46713	0.014147	0.681018	423	5	-1.0355	0.99769	0.00100438	0.99767	0.999999	20322	0	-1.0355
PVR	6	0.003418	2.46623	0.014172	0.681018	424	4	-0.7167	0.64885	0.187856	0.77853	0.999999	15685	1	-0.7167
CHMP3	6	0.0034195	2.46604	0.014178	0.681018	425	4	-0.65271	0.95566	0.0196966	0.9559	0.999999	19257	0	-0.65271
CNTNAP1	6	0.0034209	2.46586	0.014183	0.681018	426	4	-0.81533	0.11916	0.92387	0.28176	0.939726	6131	2	-0.81533
BPHL	6	0.0034395	2.4635	0.014244	0.681838	427	4	-0.84616	0.94636	0.0239436	0.94692	0.999999	19063	1	-0.84616
hsa-mir-6737	4	0.0034449	2.46282	0.014267	0.681838	428	2	-0.27833	0.045173	1.34512	0.13934	0.896552	3177	1	-0.27833
OR1C1	6	0.0034694	2.45975	0.014353	0.682307	429	2	-0.15988	0.70923	0.149213	0.81749	0.999999	16448	1	-0.15988
CCT8L2	6	0.0034711	2.45953	0.014358	0.682307	430	5	-1.6624	0.99856	0.000625835	0.99855	0.999999	20352	0	-1.6624
C20orf195	6	0.0034762	2.4589	0.014377	0.682307	431	2	0.15407	0.23437	0.630098	0.44106	0.984006	9167	3	0.15407
ANAPC13	6	0.003498	2.45618	0.014457	0.684555	432	5	-1.2238	0.99255	0.00324761	0.99249	0.999999	20156	0	-1.2238
KIF3A	6	0.0035569	2.44893	0.01469	0.69291	433	3	-0.16508	0.20243	0.693725	0.40649	0.975098	8527	3	-0.16508
KCTD9	6	0.0035664	2.44777	0.014727	0.69291	434	5	-0.68802	0.03984	1.39968	0.12809	0.88847	2944	1	-0.68802
MGAT2	6	0.0035691	2.44744	0.014736	0.69291	435	3	-0.70666	0.70349	0.152742	0.81364	0.999999	16374	1	-0.70666
OR12D2	6	0.0035862	2.44537	0.014796	0.693511	436	5	-0.45903	0.99699	0.0013092	0.99699	0.999999	20289	0	-0.45903
CRX	6	0.0035905	2.44485	0.014816	0.693511	437	4	-0.88589	0.68421	0.164811	0.80095	0.999999	16113	2	-0.88589
C7orf73	6	0.0036189	2.44142	0.014917	0.694881	438	3	-0.23663	0.89979	0.0458588	0.91298	0.999999	18346	1	-0.23663
HEXIM2	6	0.0036197	2.44133	0.01492	0.694881	439	4	-0.53992	0.43771	0.358814	0.64923	0.999999	13161	1	-0.53992
TFB2M	6	0.0036274	2.4404	0.014947	0.694881	440	4	-0.92016	0.32667	0.485891	0.53783	0.995585	11012	2	-0.92016
TBC1D25	6	0.003639	2.43902	0.014994	0.69546	441	3	-0.44172	0.27059	0.567688	0.47956	0.988915	9918	2	-0.44172
TFDP1	6	0.0036668	2.43571	0.015099	0.696615	442	3	-0.33047	0.092889	1.03204	0.23366	0.930459	5133	2	-0.33047
SRSF1	6	0.0036722	2.43507	0.015124	0.696615	443	5	-3.2087	0.98587	0.00618035	0.98592	0.999999	19926	0	-3.2087
MTRNR2L3	6	0.003677	2.43451	0.015142	0.696615	444	4	-0.97841	0.87567	0.0576595	0.89948	0.999999	18063	1	-0.97841
DDX60	6	0.0036985	2.43197	0.015222	0.696615	445	2	0.064363	0.65477	0.183911	0.7823	0.999999	15763	2	0.064363
PLSCR4	6	0.0037022	2.43154	0.015238	0.696615	446	2	-0.24705	0.46573	0.331866	0.66971	0.999999	13543	1	-0.24705
PDRG1	6	0.0037186	2.42962	0.015303	0.696615	447	5	-2.4268	0.69578	0.157528	0.80854	0.999999	16251	1	-2.4268
C4BPA	6	0.00372	2.42946	0.015308	0.696615	448	3	-0.3499	0.2492	0.603452	0.45688	0.987117	9458	2	-0.3499
hsa-mir-302a	4	0.0037292	2.42838	0.015342	0.696615	449	3	-0.59332	0.44914	0.347618	0.65965	0.999999	13372	1	-0.59332
hsa-mir-142	4	0.003731	2.42817	0.015348	0.696615	450	3	-1.0527	0.97694	0.0101321	0.97697	0.999999	19702	0	-1.0527
hsa-mir-6862-2	2	0.0037344	2.42778	0.015359	0.696615	451	2	-0.68451	0.99627	0.00162295	0.99626	0.999999	20263	0	-0.68451
hsa-mir-647	4	0.0037628	2.42449	0.015466	0.698192	452	3	-0.76833	0.98843	0.00505408	0.98845	0.999999	19992	0	-0.76833
EIF2B1	6	0.0037702	2.42364	0.015493	0.698192	453	4	-1.2186	0.12222	0.912858	0.28715	0.941444	6239	1	-1.2186
ANKRA2	6	0.0037816	2.42232	0.015536	0.698192	454	2	-0.25207	0.81053	0.0912309	0.87055	0.999999	17525	1	-0.25207
ZCCHC7	6	0.0037909	2.42126	0.015566	0.698192	455	5	-0.5169	0.92976	0.0316291	0.93319	0.999999	18761	1	-0.5169
FLJ21617	6	0.0037977	2.42048	0.015592	0.698192	456	5	-0.9438	0.85061	0.0702695	0.88729	0.999999	17846	1	-0.9438
ATF7IP	6	0.0038049	2.41966	0.015615	0.698192	457	4	-0.78957	0.0029226	2.53423	0.013823	0.712496	391	2	-0.78957
MED28	6	0.0038139	2.41863	0.015652	0.698192	458	4	-0.59784	0.93946	0.0271217	0.94087	0.999999	18932	1	-0.59784
TMED1	6	0.0038182	2.41814	0.015667	0.698192	459	2	-0.10301	0.38375	0.415952	0.59578	0.999999	12167	2	-0.10301
MFSD2B	6	0.0038399	2.41568	0.01575	0.69933	460	3	-0.17703	0.37582	0.42502	0.5878	0.999999	12003	3	-0.17703
COX18	4	0.0038438	2.41524	0.015761	0.69933	461	1	0.094963	0.40925	0.388011	0.62119	0.999999	12660	1	0.094963
ZMAT5	6	0.0038992	2.40902	0.015973	0.702897	462	3	-0.60063	0.51927	0.284607	0.70274	0.999999	14177	2	-0.60063
hsa-mir-7152	4	0.0039093	2.4079	0.016013	0.702897	463	2	-0.43754	0.47962	0.319103	0.67819	0.999999	13714	1	-0.43754
hsa-mir-8080	4	0.003913	2.40749	0.016029	0.702897	464	3	-0.41185	0.087693	1.05704	0.22388	0.92723	4883	1	-0.41185
STUB1	6	0.0039222	2.40647	0.016062	0.702897	465	3	-0.55596	0.91358	0.0392534	0.92175	0.999999	18544	1	-0.55596
PARP3	6	0.0039237	2.4063	0.016066	0.702897	466	4	-0.45744	0.41624	0.380656	0.62814	0.999999	12792	1	-0.45744
HEATR3	6	0.0039376	2.40477	0.016113	0.702897	467	4	-0.57181	0.87431	0.0583346	0.89877	0.999999	18053	1	-0.57181
PI3	4	0.0039435	2.40412	0.016135	0.702897	468	2	-0.49012	0.89778	0.0468301	0.91179	0.999999	18323	0	-0.49012
TAF6L	6	0.0039468	2.40375	0.016147	0.702897	469	3	-0.28813	0.67055	0.173569	0.79223	0.999999	15939	2	-0.28813
TMEM14A	6	0.00395	2.4034	0.016154	0.702897	470	5	-0.4215	0.98388	0.00705787	0.98391	0.999999	19869	0	-0.4215
DLX2	6	0.0039617	2.40212	0.016198	0.702897	471	4	-0.55079	0.5182	0.285503	0.70214	0.999999	14163	2	-0.55079
PRDM10	6	0.0039677	2.40146	0.016219	0.702897	472	4	-0.60688	0.90727	0.0422634	0.91757	0.999999	18462	1	-0.60688
RTEL1	6	0.0039829	2.3998	0.01627	0.703609	473	4	-0.90484	0.86724	0.0618607	0.89519	0.999999	17976	1	-0.90484
TIMM50	6	0.0040134	2.39649	0.016391	0.704081	474	4	-1.2588	0.53678	0.270204	0.71256	0.999999	14355	1	-1.2588
SECTM1	6	0.0040176	2.39603	0.016408	0.704081	475	4	-0.31618	0.11941	0.922959	0.28221	0.939726	6140	2	-0.31618
KIAA0141	6	0.0040177	2.39602	0.01641	0.704081	476	5	-1.0801	0.99879	0.000525815	0.99878	0.999999	20363	0	-1.0801
PDYN	6	0.0040196	2.39582	0.016419	0.704081	477	4	-0.51054	0.43015	0.36638	0.64183	0.999999	13025	1	-0.51054
FIGLA	6	0.0040481	2.39275	0.01653	0.707372	478	3	-0.34801	0.67741	0.169148	0.79663	0.999999	16014	2	-0.34801
TMEM55A	6	0.0040644	2.391	0.016584	0.707477	479	5	-0.85389	0.33211	0.478718	0.5434	0.997689	11141	1	-0.85389
DZIP3	6	0.0040674	2.39068	0.016602	0.707477	480	4	-0.4753	0.84172	0.0748324	0.88335	0.999999	17776	1	-0.4753
SMN1	6	0.0040783	2.38952	0.016643	0.707777	481	5	-1.179	0.99591	0.00177991	0.99589	0.999999	20251	0	-1.179
RPP21	6	0.0041011	2.3871	0.016729	0.709479	482	4	-1.3027	0.31102	0.507212	0.52162	0.995585	10705	1	-1.3027
H2AFY	6	0.0041074	2.38643	0.016753	0.709479	483	5	-0.86138	0.78178	0.106915	0.85999	0.999999	17297	1	-0.86138
SFTPD	6	0.004167	2.38018	0.016985	0.715591	484	3	-0.48951	0.34104	0.467195	0.55261	0.999178	11308	2	-0.48951
SERPINE1	6	0.0041677	2.3801	0.016988	0.715591	485	4	-0.37398	0.6129	0.21261	0.75667	0.999999	15232	1	-0.37398
PRPF18	6	0.0041706	2.3798	0.017002	0.715591	486	3	-1.6419	0.07725	1.1121	0.20392	0.92723	4472	1	-1.6419
ZAP70	6	0.0041865	2.37815	0.017071	0.716295	487	3	-0.065027	0.37238	0.429014	0.58434	0.999999	11931	2	-0.065027
TLX1	6	0.0041945	2.37732	0.01709	0.716295	488	2	-0.039395	0.79392	0.100223	0.86427	0.999999	17393	1	-0.039395
C6orf229	6	0.0042168	2.37502	0.017176	0.716295	489	2	-0.1226	0.6102	0.214528	0.75505	0.999999	15198	2	-0.1226
FAM25G	6	0.0042245	2.37422	0.017206	0.716295	490	5	-1.0624	0.99825	0.000760681	0.99825	0.999999	20344	0	-1.0624
IPO9	6	0.004231	2.37356	0.017227	0.716295	491	4	-1.1023	0.31497	0.501731	0.52577	0.995585	10774	1	-1.1023
HIST1H3D	6	0.0042385	2.37279	0.017256	0.716295	492	3	-0.11302	0.22247	0.652729	0.42812	0.981089	8926	2	-0.11302
SPAG5	6	0.0042435	2.37228	0.017278	0.716295	493	4	-1.4086	0.073269	1.13508	0.19619	0.92723	4312	1	-1.4086
TMEM247	6	0.0042549	2.37111	0.017329	0.716295	494	5	-0.72544	0.64996	0.187113	0.77924	0.999999	15696	1	-0.72544
HIST2H2AC	6	0.0042561	2.37099	0.017335	0.716295	495	4	-0.62424	0.34152	0.466584	0.55312	0.999178	11323	2	-0.62424
SMOC1	6	0.0042666	2.36992	0.017369	0.716295	496	2	-0.012712	0.71536	0.145475	0.82165	0.999999	16523	1	-0.012712
DEF8	6	0.0042796	2.3686	0.017419	0.716905	497	5	-0.50423	0.91745	0.0374176	0.92437	0.999999	18600	1	-0.50423
MED20	6	0.0043046	2.36607	0.017521	0.718598	498	4	-0.83432	0.027988	1.55303	0.095396	0.864229	2252	2	-0.83432
ALG13	6	0.0043165	2.36487	0.017559	0.718598	499	5	-1.0496	0.72315	0.140772	0.82694	0.999999	16679	1	-1.0496
MED14	6	0.004319	2.36462	0.017569	0.718598	500	5	-0.99411	0.99726	0.0011916	0.99726	0.999999	20304	0	-0.99411
RASL10B	6	0.0043419	2.36232	0.017639	0.718598	501	4	-0.60834	0.16775	0.775337	0.36516	0.964129	7743	1	-0.60834
OIP5	6	0.004344	2.36211	0.017646	0.718598	502	5	-0.30512	0.98753	0.0054497	0.98755	0.999999	19970	0	-0.30512
SENP8	6	0.0043597	2.36054	0.01769	0.718598	503	3	-0.3747	0.31024	0.508302	0.52082	0.995585	10684	2	-0.3747
TAF9	6	0.0043637	2.36015	0.017706	0.718598	504	3	-0.21811	0.98165	0.00804333	0.98165	0.999999	19807	0	-0.21811
ADAM11	6	0.0044161	2.35496	0.017885	0.722157	505	1	-0.10561	0.47667	0.321782	0.67643	0.999999	13681	2	-0.10561
PNKD	6	0.0044178	2.35479	0.017894	0.722157	506	4	-0.64409	0.54142	0.266466	0.71519	0.999999	14408	1	-0.64409
NPIPB5	6	0.0044189	2.35469	0.017899	0.722157	507	4	-1.6617	0.97032	0.013085	0.97039	0.999999	19567	0	-1.6617
SERPINB1	6	0.0044338	2.35322	0.01796	0.723182	508	5	-0.59825	0.99057	0.00411483	0.99053	0.999999	20057	0	-0.59825
CNOT4	6	0.0044537	2.35128	0.018035	0.723886	509	4	-0.74835	0.99255	0.00324761	0.99249	0.999999	20084	0	-0.74835
TMEM127	6	0.0044607	2.3506	0.018062	0.723886	510	5	-0.8759	0.9976	0.00104356	0.99757	0.999999	20317	0	-0.8759
ZSWIM8	6	0.0044659	2.35009	0.018084	0.723886	511	2	0.084898	0.35467	0.450176	0.56653	0.999999	11568	3	0.084898
LIN52	6	0.0044759	2.34912	0.018122	0.724	512	4	-0.96309	0.88111	0.0549699	0.9024	0.999999	18115	1	-0.96309
DPY30	6	0.0045027	2.34653	0.018208	0.724801	513	4	-0.53296	0.73812	0.131873	0.83723	0.999999	16843	2	-0.53296
hsa-mir-378h	4	0.0045082	2.346	0.018226	0.724801	514	2	-0.21639	0.29971	0.523299	0.50999	0.995585	10448	1	-0.21639
NLE1	6	0.0045149	2.34535	0.018248	0.724801	515	5	-0.81911	0.95555	0.0197466	0.95578	0.999999	19256	0	-0.81911
HACL1	6	0.0045648	2.34058	0.018429	0.727828	516	4	-0.93298	0.99255	0.00324761	0.99249	0.999999	20110	0	-0.93298
FBF-1	6	0.0045652	2.34054	0.018431	0.727828	517	3	-0.7041	0.51715	0.286383	0.70157	0.999999	14153	1	-0.7041
TNNI2	6	0.0045655	2.34051	0.018431	0.727828	518	4	-0.50744	0.99744	0.00111322	0.99742	0.999999	20310	0	-0.50744
RGPD1	15	0.0045903	2.33816	0.018533	0.729848	519	10	-0.68236	0.99993	3.04017e-05	0.99992	0.999999	20433	0	-0.68236
XRCC3	6	0.0046097	2.33633	0.018601	0.729848	520	5	-0.59716	0.40222	0.395536	0.61431	0.999999	12518	1	-0.59716
GATC	6	0.0046157	2.33576	0.018621	0.729848	521	3	-0.68437	0.99038	0.00419814	0.99036	0.999999	20053	0	-0.68437
CSTF2	6	0.0046259	2.3348	0.01866	0.729848	522	4	-0.48291	0.99255	0.00324761	0.99249	0.999999	20105	0	-0.48291
BTAF1	6	0.0046286	2.33455	0.018673	0.729848	523	5	-0.79038	0.96051	0.0174981	0.96069	0.999999	19351	0	-0.79038
IPO13	6	0.0046344	2.33401	0.018697	0.729848	524	4	-0.69692	0.34796	0.458471	0.55972	0.999938	11448	2	-0.69692
ARIH2	6	0.004657	2.33189	0.018771	0.730695	525	4	-0.66055	0.25934	0.58613	0.46769	0.988075	9679	2	-0.66055
PABPN1	6	0.0046675	2.33092	0.018811	0.730695	526	5	-0.61517	0.063869	1.19471	0.17748	0.91978	3945	1	-0.61517
NDFIP1	6	0.0046822	2.32955	0.018865	0.730695	527	3	-0.47934	0.59631	0.224528	0.74673	0.999999	15047	2	-0.47934
PLCB3	6	0.0046859	2.32921	0.018878	0.730695	528	5	-0.82715	0.98817	0.00516834	0.9882	0.999999	19980	0	-0.82715
NUP210L	6	0.0046991	2.32799	0.018921	0.730695	529	3	-0.77872	0.63093	0.200019	0.76751	0.999999	15449	2	-0.77872
SQLE	6	0.0047149	2.32653	0.018975	0.730695	530	3	-0.28045	0.3843	0.41533	0.59637	0.999999	12181	3	-0.28045
TSGA13	6	0.0047253	2.32557	0.019004	0.730695	531	4	-0.63038	0.12822	0.892044	0.29782	0.945364	6441	2	-0.63038
ZBTB17	6	0.0047338	2.32479	0.019036	0.730695	532	5	-0.57399	0.38755	0.411672	0.59967	0.999999	12241	1	-0.57399
GTF2F2	6	0.0047348	2.3247	0.01904	0.730695	533	5	-1.2348	0.93358	0.0298485	0.93615	0.999999	18833	1	-1.2348
DEK	6	0.0047647	2.32196	0.019152	0.733293	534	2	0.20774	0.40457	0.393006	0.61657	0.999999	12566	3	0.20774
ACBD4	6	0.0047714	2.32135	0.019179	0.733293	535	5	-0.47889	0.75914	0.119678	0.85206	0.999999	17118	1	-0.47889
RNASEH2A	6	0.0048052	2.31829	0.019315	0.737097	536	4	-0.79661	0.68126	0.166687	0.79906	0.999999	16067	1	-0.79661
DDX3X	6	0.0048221	2.31676	0.01937	0.737845	537	4	-0.97993	0.11049	0.956677	0.26633	0.937306	5806	1	-0.97993
OR2V2	6	0.0048581	2.31353	0.019497	0.74018	538	5	-0.90239	0.99885	0.000499726	0.99884	0.999999	20366	0	-0.90239
SLC7A5	6	0.0048643	2.31298	0.019515	0.74018	539	2	-1.3752	0.60287	0.219776	0.75066	0.999999	15115	2	-1.3752
SLC26A8	6	0.0048933	2.3104	0.01962	0.74018	540	5	-1.2198	0.77181	0.11249	0.85661	0.999999	17216	1	-1.2198
ZNF727	6	0.0049087	2.30903	0.019679	0.74018	541	5	-0.8135	0.57372	0.2413	0.73365	0.999999	14786	1	-0.8135
P2RX7	6	0.0049122	2.30872	0.019689	0.74018	542	3	-0.3615	0.582	0.235077	0.73839	0.999999	14878	1	-0.3615
HTT	6	0.0049139	2.30857	0.019695	0.74018	543	3	-0.32085	0.59147	0.228067	0.7439	0.999999	14981	2	-0.32085
FSBP	6	0.004914	2.30856	0.019696	0.74018	544	4	-0.29393	0.36049	0.443107	0.57244	0.999999	11699	2	-0.29393
WDR93	6	0.0049387	2.30639	0.019789	0.74018	545	4	-0.60347	0.89749	0.0469704	0.91162	0.999999	18315	1	-0.60347
BCAM	6	0.0049459	2.30575	0.019817	0.74018	546	4	-0.71534	0.8414	0.0749975	0.88323	0.999999	17770	1	-0.71534
HIST1H3B	6	0.0049464	2.30571	0.019818	0.74018	547	4	-1.0605	0.84277	0.0742909	0.8838	0.999999	17788	1	-1.0605
SEMA7A	6	0.0049494	2.30545	0.01983	0.74018	548	5	-0.52823	0.91341	0.0393342	0.92165	0.999999	18543	1	-0.52823
CAPN15	6	0.004985	2.30233	0.019947	0.741302	549	3	-0.361	0.82597	0.0830357	0.87666	0.999999	17635	1	-0.361
SPTSSA	6	0.0050136	2.29985	0.02006	0.741302	550	3	0.085483	0.094469	1.02471	0.23666	0.932949	5186	3	0.085483
HRH3	4	0.0050186	2.29942	0.020077	0.741302	551	3	-0.63841	0.31052	0.50791	0.5211	0.995585	10692	1	-0.63841
TFPT	6	0.0050208	2.29923	0.020086	0.741302	552	4	-0.4515	0.79541	0.099409	0.86483	0.999999	17402	1	-0.4515
hsa-mir-548j	4	0.0050375	2.29778	0.020145	0.741302	553	2	-0.39689	0.48525	0.314034	0.6816	0.999999	13789	1	-0.39689
MTMR11	6	0.0050463	2.29703	0.020174	0.741302	554	4	-0.54499	0.14084	0.851274	0.31987	0.953231	6863	2	-0.54499
JUP	6	0.0050506	2.29666	0.020189	0.741302	555	3	-0.04901	0.30847	0.510787	0.51895	0.995585	10654	3	-0.04901
CCT3	6	0.0050764	2.29444	0.020289	0.741302	556	4	-1.3673	0.99255	0.00324761	0.99249	0.999999	20172	0	-1.3673
GZMB	6	0.0050892	2.29335	0.020334	0.741302	557	4	-0.48304	0.76771	0.114803	0.85524	0.999999	17188	1	-0.48304
HTR2C	6	0.0050896	2.29332	0.020335	0.741302	558	4	-0.59032	0.96989	0.0132775	0.96997	0.999999	19555	0	-0.59032
STARD9	6	0.0050907	2.29322	0.02034	0.741302	559	4	-1.2821	0.98995	0.00438674	0.98995	0.999999	20038	0	-1.2821
C16orf71	6	0.0051041	2.29208	0.020393	0.741302	560	5	-0.442	0.98457	0.0067534	0.98461	0.999999	19890	0	-0.442
C22orf23	6	0.0051127	2.29135	0.02043	0.741302	561	4	-0.44366	0.70271	0.153224	0.81314	0.999999	16358	1	-0.44366
ZNF592	6	0.0051132	2.29131	0.02043	0.741302	562	3	-0.13956	0.022556	1.64674	0.079395	0.857715	1886	1	-0.13956
PPP1R1C	6	0.0051138	2.29126	0.020434	0.741302	563	4	-1.1462	0.84983	0.0706679	0.88695	0.999999	17839	1	-1.1462
PSAP	6	0.0051161	2.29106	0.02044	0.741302	564	3	-0.62306	0.058106	1.23578	0.1658	0.909721	3728	2	-0.62306
DSC3	6	0.0051425	2.28883	0.020548	0.743897	565	2	0.35368	0.024718	1.60699	0.085917	0.860225	2043	3	0.35368
HORMAD2	6	0.0051631	2.28709	0.020623	0.744657	566	4	-1.1036	0.78062	0.10756	0.85959	0.999999	17288	1	-1.1036
hsa-mir-664a	4	0.0051724	2.28631	0.020655	0.744657	567	2	-0.19891	0.94554	0.0243201	0.94621	0.999999	19053	0	-0.19891
CDA	6	0.0051777	2.28586	0.020678	0.744657	568	3	-0.44829	0.25853	0.587489	0.46683	0.987643	9668	2	-0.44829
OR4K15	6	0.005191	2.28475	0.020719	0.744828	569	4	-1.0984	0.26167	0.582246	0.47015	0.988489	9720	1	-1.0984
SUMO3	6	0.0052701	2.27818	0.021006	0.752242	570	4	-0.31353	0.61564	0.210673	0.75834	0.999999	15259	2	-0.31353
hsa-mir-645	4	0.0052744	2.27783	0.02102	0.752242	571	4	-0.5642	0.99473	0.00229478	0.99471	0.999999	20210	0	-0.5642
MAGEB6	6	0.0052794	2.27742	0.021036	0.752242	572	3	-0.22952	0.26148	0.582562	0.46995	0.988489	9718	2	-0.22952
TONSL	4	0.0053052	2.2753	0.021123	0.75269	573	2	-1.7757	0.90415	0.0437595	0.91564	0.999999	18412	0	-1.7757
hsa-mir-5692c-1	2	0.005317	2.27433	0.021171	0.75269	574	2	-3.5794	0.99396	0.00263109	0.99395	0.999999	20185	0	-3.5794
BRPF3	6	0.0053243	2.27374	0.0212	0.75269	575	4	-0.45283	0.92961	0.0316992	0.93306	0.999999	18760	1	-0.45283
KRTAP4-4	8	0.0053293	2.27333	0.021217	0.75269	576	6	-0.48553	0.97959	0.00895566	0.97961	0.999999	19760	1	-0.48553
CRYL1	6	0.0053332	2.27301	0.021232	0.75269	577	2	0.069653	0.31327	0.504081	0.52401	0.995585	10744	3	0.069653
TLR9	6	0.0053499	2.27165	0.021294	0.75358	578	3	-0.28777	0.19821	0.702874	0.40182	0.973847	8439	2	-0.28777
BTNL9	6	0.0054005	2.26757	0.021479	0.755539	579	2	-0.053569	0.33193	0.478953	0.5432	0.997689	11135	1	-0.053569
SIPA1	6	0.005405	2.2672	0.021496	0.755539	580	2	0.076339	0.28245	0.549058	0.49202	0.993138	10131	3	0.076339
AKR1B1	6	0.0054095	2.26684	0.021511	0.755539	581	3	-0.20897	0.94568	0.0242558	0.94633	0.999999	19055	1	-0.20897
IFNL2	6	0.0054118	2.26666	0.02152	0.755539	582	4	-0.79426	0.98854	0.00500575	0.98855	0.999999	19997	0	-0.79426
SAMD4A	4	0.0054334	2.26493	0.021594	0.755539	583	3	-0.68654	0.51182	0.290883	0.69821	0.999999	14099	1	-0.68654
ZC3H18	4	0.0054344	2.26485	0.021598	0.755539	584	3	-1.9265	0.96184	0.0168972	0.962	0.999999	19379	0	-1.9265
HINT1	6	0.0054475	2.2638	0.021648	0.755539	585	4	-0.53974	0.82741	0.0822792	0.87724	0.999999	17646	1	-0.53974
HIST1H4B	6	0.0054494	2.26365	0.021654	0.755539	586	3	-0.40676	0.91569	0.0382515	0.92317	0.999999	18571	1	-0.40676
C6orf25	6	0.0054616	2.26268	0.021706	0.755539	587	1	-0.0018392	0.8715	0.0597326	0.89731	0.999999	18021	1	-0.0018392
INO80B	6	0.0054652	2.26239	0.021719	0.755539	588	4	-0.57256	0.9577	0.0187705	0.95791	0.999999	19299	0	-0.57256
SMURF2	6	0.0054863	2.26072	0.021793	0.755539	589	2	-0.24705	0.72103	0.142047	0.8255	0.999999	16567	2	-0.24705
CTDP1	6	0.0054927	2.26021	0.021819	0.755539	590	5	-0.42835	0.97943	0.0090266	0.97947	0.999999	19755	0	-0.42835
WDR20	6	0.0055113	2.25875	0.021876	0.755539	591	1	-0.059651	0.38432	0.415307	0.59639	0.999999	12182	1	-0.059651
MED27	6	0.0055139	2.25854	0.021884	0.755539	592	4	-1.0723	0.17969	0.745476	0.38149	0.968538	8056	2	-1.0723
CAPZB	6	0.0055195	2.2581	0.021903	0.755539	593	4	-1.46	0.92024	0.0360989	0.92631	0.999999	18635	1	-1.46
HIRA	6	0.0055547	2.25534	0.022027	0.757821	594	4	-1.2656	0.95057	0.0220159	0.9509	0.999999	19158	1	-1.2656
RPS21	6	0.0055611	2.25484	0.022049	0.757821	595	3	-0.46667	0.95783	0.0187116	0.95804	0.999999	19301	0	-0.46667
TAF1C	6	0.0055773	2.25358	0.022109	0.757821	596	5	-1.6838	0.98917	0.00472906	0.98919	0.999999	20011	0	-1.6838
UTP14A	4	0.0055952	2.25218	0.022177	0.757821	597	4	-0.83399	0.9944	0.00243888	0.99439	0.999999	20195	0	-0.83399
ZFP36L2	6	0.0056012	2.25172	0.022197	0.757821	598	5	-0.53645	0.62986	0.200756	0.76685	0.999999	15435	1	-0.53645
S100A11	6	0.0056109	2.25097	0.022235	0.757821	599	4	-0.42273	0.075706	1.12087	0.20091	0.92723	4418	1	-0.42273
C9orf139	6	0.0056151	2.25064	0.022248	0.757821	600	4	-0.4486	0.30486	0.5159	0.51532	0.995585	10551	2	-0.4486
WASL	6	0.0056209	2.25019	0.022266	0.757821	601	3	-0.36811	0.3145	0.502379	0.52529	0.995585	10767	3	-0.36811
GNB2L1	6	0.0056382	2.24886	0.02233	0.75875	602	3	-0.44767	0.17787	0.749897	0.37949	0.967656	8022	3	-0.44767
HARS2	6	0.0056606	2.24714	0.022414	0.760332	603	3	-1.285	0.49238	0.3077	0.68597	0.999999	13878	1	-1.285
CFDP1	6	0.005706	2.24367	0.02258	0.763655	604	3	-0.92833	0.94408	0.0249912	0.94487	0.999999	19018	1	-0.92833
AMIGO2	6	0.0057104	2.24333	0.022594	0.763655	605	4	-0.36192	0.90157	0.0450005	0.91406	0.999999	18383	1	-0.36192
hsa-mir-1301	4	0.0057366	2.24135	0.022689	0.763655	606	1	0.26951	0.04977	1.30303	0.14891	0.901711	3369	2	0.26951
PSMG4	6	0.0057398	2.2411	0.022699	0.763655	607	5	-0.44173	0.87816	0.0564263	0.90081	0.999999	18081	1	-0.44173
FARS2	6	0.0057398	2.2411	0.022699	0.763655	608	5	-2.133	0.89647	0.0474642	0.91102	0.999999	18305	1	-2.133
SYNGR1	4	0.0057649	2.23921	0.022793	0.763726	609	3	-0.61594	0.35148	0.454099	0.56328	0.999999	11510	1	-0.61594
ZIC1	6	0.00578	2.23807	0.022842	0.763726	610	3	-0.36859	0.31941	0.495651	0.53032	0.995585	10857	2	-0.36859
TIPIN	6	0.0058016	2.23645	0.022926	0.763726	611	3	-0.69323	0.48819	0.311411	0.68336	0.999999	13820	2	-0.69323
hsa-mir-451a	4	0.005803	2.23635	0.02293	0.763726	612	1	-0.19909	0.82985	0.0810004	0.87822	0.999999	17665	1	-0.19909
RPL27	6	0.0058235	2.23482	0.023008	0.763726	613	5	-1.3612	0.99878	0.000530163	0.99877	0.999999	20362	0	-1.3612
ADAT3	6	0.0058311	2.23425	0.023034	0.763726	614	4	-0.65732	0.6094	0.215098	0.75458	0.999999	15186	1	-0.65732
LRCH2	6	0.005836	2.23388	0.023052	0.763726	615	4	-0.59071	0.87235	0.0593092	0.89776	0.999999	18033	1	-0.59071
MCEE	6	0.0058406	2.23354	0.023065	0.763726	616	5	-0.59615	0.81263	0.0901071	0.87132	0.999999	17537	1	-0.59615
GAS2L2	6	0.0058596	2.23213	0.02313	0.763726	617	1	0.030026	0.37698	0.423682	0.58897	0.999999	12026	3	0.030026
FGF10	6	0.0058661	2.23165	0.023147	0.763726	618	4	-1.1386	0.75997	0.119204	0.85265	0.999999	17138	1	-1.1386
C12orf71	6	0.005878	2.23077	0.023196	0.763726	619	3	-0.3073	0.35506	0.449698	0.56694	0.999999	11576	1	-0.3073
MZB1	6	0.0058807	2.23057	0.023209	0.763726	620	4	-0.56269	0.67373	0.171514	0.79426	0.999999	15973	1	-0.56269
GALT	6	0.0058819	2.23048	0.023214	0.763726	621	4	-0.32782	0.2307	0.636952	0.437	0.982155	9101	1	-0.32782
CORO7-PAM16	6	0.0058924	2.22971	0.023251	0.763726	622	5	-0.81585	0.98499	0.00656818	0.98502	0.999999	19897	0	-0.81585
FAM43A	6	0.0059136	2.22815	0.023321	0.763726	623	5	-0.25586	0.65212	0.185672	0.78061	0.999999	15723	1	-0.25586
MSX2	6	0.0059162	2.22796	0.02333	0.763726	624	5	-0.58528	0.98414	0.00694312	0.98416	0.999999	19877	0	-0.58528
PCBP1	6	0.0059235	2.22742	0.023357	0.763726	625	4	-0.88011	0.45623	0.340816	0.66394	0.999999	13439	1	-0.88011
IDH3B	6	0.0059333	2.2267	0.023399	0.763726	626	4	-1.1067	0.28427	0.546269	0.49394	0.994	10163	2	-1.1067
KIFC2	6	0.0059382	2.22635	0.02341	0.763726	627	4	-0.56484	0.23223	0.634082	0.43872	0.982497	9126	2	-0.56484
MRPL19	6	0.0059591	2.22482	0.02348	0.764781	628	4	-0.6004	0.80444	0.0945063	0.8682	0.999999	17472	1	-0.6004
NHLRC2	6	0.0059909	2.22251	0.02358	0.766715	629	5	-0.8498	0.98518	0.00648441	0.98523	0.999999	19910	0	-0.8498
hsa-mir-6894	4	0.0060085	2.22123	0.023651	0.766715	630	4	-0.56746	0.99399	0.00261798	0.99398	0.999999	20186	0	-0.56746
AAMP	6	0.0060088	2.22121	0.023652	0.766715	631	4	-1.0691	0.6007	0.221342	0.74934	0.999999	15092	2	-1.0691
ZKSCAN4	6	0.0060443	2.21865	0.023765	0.769168	632	4	-0.51243	0.87591	0.0575405	0.89961	0.999999	18066	1	-0.51243
SUPT6H	6	0.0060586	2.21763	0.023811	0.769423	633	3	-1.4564	0.99255	0.00324761	0.99249	0.999999	20173	0	-1.4564
CLSPN	6	0.0060734	2.21657	0.023863	0.769821	634	5	-0.87963	0.8578	0.066614	0.89065	0.999999	17899	1	-0.87963
DNAI2	6	0.0060842	2.2158	0.023898	0.769821	635	4	-0.75859	0.77888	0.108529	0.85896	0.999999	17270	1	-0.75859
DNAJA3	6	0.0061087	2.21405	0.023984	0.770591	636	4	-1.3673	0.78944	0.102681	0.86269	0.999999	17365	1	-1.3673
hsa-mir-4329	4	0.0061144	2.21365	0.023997	0.770591	637	2	-0.96889	0.18783	0.726235	0.39043	0.970698	8225	2	-0.96889
FXYD4	6	0.006167	2.20993	0.024184	0.773584	638	4	-1.0274	0.92802	0.0324427	0.93184	0.999999	18735	1	-1.0274
STARD10	4	0.0061703	2.20969	0.024199	0.773584	639	3	-0.59601	0.62618	0.203301	0.76463	0.999999	15391	1	-0.59601
PCSK1N	6	0.0061718	2.20959	0.024204	0.773584	640	3	-0.41872	0.6551	0.183692	0.7825	0.999999	15768	2	-0.41872
INCENP	6	0.006191	2.20824	0.024267	0.774401	641	3	-0.47206	0.74545	0.127581	0.8424	0.999999	16939	1	-0.47206
CSNK1G2	6	0.0062078	2.20706	0.024331	0.774856	642	3	-0.037527	0.16842	0.773606	0.36626	0.964129	7765	3	-0.037527
ZNF143	6	0.0062135	2.20666	0.024358	0.774856	643	5	-0.52121	0.15106	0.820851	0.33738	0.95724	7203	1	-0.52121
EIF4G1	6	0.0062575	2.2036	0.024521	0.776248	644	3	-0.37226	0.23327	0.632141	0.43987	0.982906	9154	2	-0.37226
KEAP1	4	0.0062823	2.20188	0.02462	0.776248	645	3	-1.1107	0.87548	0.0577538	0.89936	0.999999	18061	0	-1.1107
hsa-mir-6846	4	0.0062988	2.20074	0.024676	0.776248	646	3	-0.44109	0.61245	0.212929	0.75641	0.999999	15226	1	-0.44109
MAGEB3	4	0.0063006	2.20062	0.024682	0.776248	647	1	0.017517	0.8313	0.0802422	0.87882	0.999999	17676	1	0.017517
MZF1	6	0.0063058	2.20026	0.024704	0.776248	648	5	-0.60429	0.062709	1.20267	0.17515	0.919563	3896	1	-0.60429
PAOX	6	0.0063092	2.20003	0.024717	0.776248	649	4	-0.56459	0.94702	0.0236408	0.9475	0.999999	19082	1	-0.56459
ZBTB2	6	0.0063141	2.19969	0.024735	0.776248	650	5	-0.45572	0.99763	0.0010305	0.99761	0.999999	20319	0	-0.45572
CHMP7	6	0.006328	2.19873	0.024781	0.776248	651	5	-0.80355	0.34231	0.46558	0.55392	0.999178	11337	1	-0.80355
ZCCHC18	6	0.0063362	2.19817	0.024805	0.776248	652	4	-0.70276	0.76113	0.118541	0.85311	0.999999	17144	1	-0.70276
BMP2K	4	0.0063522	2.19708	0.024857	0.776248	653	4	-0.62119	0.99365	0.00276656	0.99362	0.999999	20180	0	-0.62119
KCNQ3	6	0.006357	2.19675	0.02487	0.776248	654	1	0.35868	0.071759	1.14412	0.19319	0.92723	4251	4	0.35868
PALMD	6	0.0063748	2.19553	0.024934	0.776248	655	4	-0.77172	0.57157	0.242931	0.73243	0.999999	14772	1	-0.77172
SP2	6	0.0063841	2.1949	0.024963	0.776248	656	4	-0.65033	0.93193	0.0306167	0.93484	0.999999	18799	1	-0.65033
GSTA3	6	0.0063945	2.19419	0.024998	0.776248	657	4	-0.72823	0.98372	0.0071285	0.98374	0.999999	19863	0	-0.72823
GIT1	6	0.0063987	2.19391	0.025015	0.776248	658	3	-0.79452	0.75307	0.123165	0.84784	0.999999	17038	1	-0.79452
RAB3C	6	0.0064067	2.19337	0.025034	0.776248	659	3	-0.37544	0.0022142	2.65478	0.010677	0.686906	313	2	-0.37544
PDHA1	6	0.0064301	2.19178	0.02512	0.776248	660	3	-0.22179	0.27854	0.555112	0.48796	0.992467	10057	3	-0.22179
CXCL12	6	0.0064564	2.19001	0.025204	0.776248	661	4	-0.37959	0.31792	0.497682	0.52879	0.995585	10836	2	-0.37959
FAM25BP	6	0.0064576	2.18993	0.025206	0.776248	662	5	-0.95519	0.99541	0.001998	0.99542	0.999999	20233	0	-0.95519
INO80	6	0.006459	2.18983	0.025211	0.776248	663	4	-0.6385	0.66602	0.176513	0.78942	0.999999	15892	2	-0.6385
FAM98A	6	0.0064765	2.18866	0.025279	0.776248	664	5	-0.32808	0.98672	0.00580607	0.98676	0.999999	19947	0	-0.32808
PTF1A	6	0.0064821	2.18828	0.025298	0.776248	665	2	-0.17446	0.74248	0.129315	0.84031	0.999999	16902	2	-0.17446
RBM14-RBM4	6	0.0064968	2.1873	0.02535	0.776248	666	4	-1.5957	0.39316	0.405431	0.60529	0.999999	12360	2	-1.5957
C12orf57	6	0.0065062	2.18667	0.02538	0.776248	667	3	-0.086824	0.14216	0.847223	0.3222	0.954172	6902	2	-0.086824
IKZF5	6	0.0065097	2.18644	0.025391	0.776248	668	5	-0.85352	0.99699	0.0013092	0.99699	0.999999	20290	0	-0.85352
REXO2	6	0.0065107	2.18637	0.025393	0.776248	669	5	-1.7456	0.99815	0.000804189	0.99814	0.999999	20340	0	-1.7456
FAM155A	6	0.0065362	2.18467	0.025488	0.776248	670	5	-0.86337	0.99415	0.00254808	0.99413	0.999999	20188	0	-0.86337
hsa-mir-6511a-1	4	0.0065379	2.18456	0.025491	0.776248	671	4	-0.48602	0.99346	0.00284961	0.99344	0.999999	20178	0	-0.48602
SBK1	6	0.0065401	2.18442	0.025502	0.776248	672	4	-0.71551	0.66327	0.17831	0.78768	0.999999	15854	1	-0.71551
MT1M	8	0.006559	2.18316	0.025568	0.776692	673	6	-0.35266	0.12894	0.889612	0.29906	0.945805	6463	2	-0.35266
hsa-mir-4418	4	0.006566	2.1827	0.025592	0.776692	674	2	-0.2499	0.65659	0.182706	0.7834	0.999999	15784	1	-0.2499
MTIF3	6	0.0065904	2.18109	0.025673	0.777998	675	4	-0.52255	0.011034	1.95727	0.04271	0.799024	1092	2	-0.52255
COPS2	6	0.0066056	2.18009	0.025718	0.778187	676	2	0.26457	0.091695	1.03765	0.23142	0.92949	5089	3	0.26457
SCNN1G	6	0.00663	2.17849	0.025813	0.778531	677	3	0.1879	0.18492	0.733016	0.38724	0.969841	8164	3	0.1879
GOLGA6L9	6	0.0066415	2.17773	0.025848	0.778531	678	4	-0.73925	0.41431	0.382675	0.62622	0.999999	12748	1	-0.73925
GPI	6	0.0066421	2.17769	0.025849	0.778531	679	5	-0.81903	0.073598	1.13313	0.1968	0.92723	4330	1	-0.81903
MCM5	6	0.0066498	2.17719	0.025881	0.778531	680	3	-0.98102	0.94158	0.0261428	0.94271	0.999999	18965	1	-0.98102
IGDCC4	6	0.0066746	2.17557	0.025975	0.779463	681	4	-0.73329	0.86344	0.0637678	0.8933	0.999999	17943	1	-0.73329
CIRBP	4	0.006691	2.17451	0.026035	0.779463	682	4	-0.63239	0.99331	0.00291519	0.99329	0.999999	20177	0	-0.63239
SH2B3	6	0.0066991	2.17398	0.026068	0.779463	683	4	-0.52117	0.89512	0.0481187	0.91022	0.999999	18288	1	-0.52117
ANKRD40	6	0.006705	2.1736	0.026093	0.779463	684	3	-0.20976	0.55643	0.254589	0.72374	0.999999	14595	1	-0.20976
HLA-B	4	0.00673	2.17198	0.02619	0.779463	685	2	-0.2751	0.38589	0.413536	0.59797	0.999999	12215	2	-0.2751
CCDC84	6	0.0067445	2.17105	0.026243	0.779463	686	3	-0.77533	0.77018	0.113408	0.85606	0.999999	17203	1	-0.77533
C20orf27	6	0.0067569	2.17025	0.026298	0.779463	687	5	-0.70661	0.98365	0.0071594	0.98367	0.999999	19858	0	-0.70661
EXOSC5	6	0.0067644	2.16977	0.026324	0.779463	688	4	-1.0309	0.99255	0.00324761	0.99249	0.999999	20132	0	-1.0309
TPI1	6	0.0067725	2.16925	0.026346	0.779463	689	3	-0.74863	0.68245	0.165929	0.79983	0.999999	16083	1	-0.74863
QRICH1	6	0.0068007	2.16745	0.02644	0.779463	690	3	-0.54019	0.9471	0.0236042	0.94757	0.999999	19084	1	-0.54019
KRR1	6	0.0068044	2.16721	0.026457	0.779463	691	4	-0.69403	0.58067	0.236071	0.73762	0.999999	14862	1	-0.69403
RHOU	6	0.0068045	2.1672	0.026457	0.779463	692	3	-0.23078	0.45207	0.344794	0.66141	0.999999	13403	1	-0.23078
CLPP	6	0.0068269	2.16578	0.02654	0.779463	693	4	-0.56149	0.73079	0.136207	0.83216	0.999999	16756	2	-0.56149
TMEM240	4	0.0068312	2.1655	0.026558	0.779463	694	3	-0.31532	0.97473	0.0111157	0.97484	0.999999	19654	0	-0.31532
KLHL18	6	0.0068441	2.16468	0.026607	0.779463	695	3	-0.4549	0.8434	0.0739664	0.88409	0.999999	17791	1	-0.4549
ALOX5	6	0.0068474	2.16447	0.026617	0.779463	696	5	-0.55066	0.98118	0.00825131	0.98118	0.999999	19801	0	-0.55066
POLE2	6	0.0068541	2.16405	0.026644	0.779463	697	4	-1.4563	0.82226	0.0849908	0.87516	0.999999	17614	1	-1.4563
C6orf226	4	0.0068714	2.16295	0.026708	0.779463	698	3	-0.61544	0.87858	0.0562187	0.90104	0.999999	18086	0	-0.61544
C16orf90	6	0.0069038	2.16091	0.026814	0.779463	699	1	0.2062	0.12358	0.908052	0.28956	0.94297	6278	4	0.2062
C15orf56	6	0.006905	2.16084	0.02682	0.779463	700	5	-0.33292	0.98367	0.00715057	0.98369	0.999999	19860	0	-0.33292
HIST2H2BE	6	0.0069052	2.16082	0.026821	0.779463	701	3	-0.16139	0.20994	0.677905	0.4146	0.977638	8669	3	-0.16139
ING1	6	0.0069099	2.16053	0.026838	0.779463	702	4	-0.55048	0.36591	0.436626	0.5779	0.999999	11814	2	-0.55048
TMEM239	6	0.0069189	2.15996	0.026862	0.779463	703	5	-0.31418	0.86144	0.064775	0.89232	0.999999	17926	1	-0.31418
ATP1B3	6	0.0069293	2.15931	0.026901	0.779463	704	3	-0.81269	0.78722	0.103904	0.86191	0.999999	17342	1	-0.81269
LMNB2	6	0.0069339	2.15902	0.026915	0.779463	705	5	-0.68175	0.95721	0.0189928	0.95741	0.999999	19289	0	-0.68175
TMEM248	6	0.0069535	2.1578	0.02698	0.779463	706	2	0.50199	0.10417	0.982257	0.25481	0.935747	5565	4	0.50199
REEP2	6	0.0069564	2.15762	0.026989	0.779463	707	4	-0.68737	0.70369	0.152619	0.81378	0.999999	16377	1	-0.68737
TUBB2A	6	0.0069619	2.15727	0.027011	0.779463	708	4	-0.95767	0.97463	0.0111602	0.97473	0.999999	19648	0	-0.95767
H2AFX	6	0.0069702	2.15675	0.027041	0.779463	709	4	-0.59268	0.73874	0.131508	0.83769	0.999999	16853	2	-0.59268
PARP2	6	0.0069757	2.15641	0.02706	0.779463	710	4	-0.4532	0.63844	0.19488	0.77207	0.999999	15529	2	-0.4532
CSPG4	6	0.0069862	2.15576	0.027097	0.779463	711	2	0.085123	0.26893	0.570361	0.4778	0.988735	9877	3	0.085123
LHFPL5	6	0.0070032	2.1547	0.027161	0.779463	712	2	-0.26217	0.46733	0.330376	0.67066	0.999999	13565	1	-0.26217
TARBP1	6	0.007006	2.15453	0.02717	0.779463	713	4	-0.47465	0.19027	0.72063	0.39314	0.971113	8278	2	-0.47465
CIT	6	0.0070293	2.15309	0.027243	0.780466	714	5	-0.57538	0.34021	0.468253	0.55175	0.999178	11288	1	-0.57538
CHD1	6	0.0070749	2.15028	0.027405	0.782104	715	4	-0.74529	0.52839	0.277045	0.70781	0.999999	14280	2	-0.74529
TXN2	6	0.0070882	2.14946	0.027454	0.782104	716	3	-0.30944	0.026473	1.5772	0.091022	0.864229	2149	1	-0.30944
CDRT15L2	6	0.0070982	2.14885	0.027494	0.782104	717	5	-0.65878	0.9832	0.00735813	0.98323	0.999999	19848	0	-0.65878
NCAPH2	6	0.0071086	2.14822	0.027528	0.782104	718	4	-0.86714	0.95067	0.0219702	0.951	0.999999	19161	1	-0.86714
EFCAB12	6	0.007115	2.14783	0.02755	0.782104	719	4	-0.70792	0.3445	0.462811	0.55617	0.999938	11374	2	-0.70792
LSM12	6	0.0071172	2.14769	0.027558	0.782104	720	3	-0.29136	0.56729	0.246195	0.72997	0.999999	14730	2	-0.29136
TEX261	6	0.0071217	2.14742	0.027575	0.782104	721	4	-0.55372	0.96498	0.0154817	0.96515	0.999999	19456	0	-0.55372
UBE2N	6	0.0071394	2.14634	0.027636	0.782104	722	3	-1.3198	0.13585	0.86694	0.31123	0.951012	6692	1	-1.3198
CFD	6	0.0071523	2.14555	0.027692	0.782104	723	2	0.17659	0.36425	0.4386	0.57624	0.999999	11771	3	0.17659
ATAD3B	6	0.0071813	2.1438	0.02781	0.782104	724	4	-1.8805	0.20731	0.68338	0.41174	0.977038	8620	1	-1.8805
WIPF3	6	0.0071861	2.14351	0.027827	0.782104	725	5	-0.38412	0.9208	0.0358347	0.9267	0.999999	18645	1	-0.38412
ZNF154	6	0.0071977	2.14281	0.02787	0.782104	726	3	-0.98879	0.96463	0.0156392	0.96479	0.999999	19450	0	-0.98879
PAQR8	6	0.0072179	2.14159	0.027946	0.782104	727	4	-0.63208	0.69646	0.157104	0.809	0.999999	16260	2	-0.63208
hsa-mir-6855	4	0.0072291	2.14092	0.027986	0.782104	728	1	0.15701	0.12761	0.894115	0.29673	0.945026	6418	3	0.15701
MUSTN1	6	0.007232	2.14074	0.027996	0.782104	729	3	-0.41204	0.98561	0.0062949	0.98565	0.999999	19919	0	-0.41204
HOXC9	6	0.007236	2.1405	0.028011	0.782104	730	3	-0.12644	0.21794	0.661663	0.4232	0.979472	8835	3	-0.12644
POF1B	6	0.0072405	2.14023	0.028029	0.782104	731	4	-0.87448	0.6131	0.212469	0.75678	0.999999	15236	2	-0.87448
UBE2Z	6	0.0072448	2.13997	0.028042	0.782104	732	5	-0.67674	0.9945	0.00239521	0.99449	0.999999	20207	0	-0.67674
C2orf57	6	0.0072517	2.13956	0.028065	0.782104	733	1	-0.10717	0.95833	0.0184849	0.95854	0.999999	19311	0	-0.10717
XKRX	6	0.0072518	2.13955	0.028065	0.782104	734	4	-0.53857	0.5957	0.224972	0.74638	0.999999	15035	1	-0.53857
ZCCHC9	6	0.0072676	2.13861	0.028114	0.782414	735	3	0.0021761	0.065735	1.1822	0.18118	0.922503	4015	3	0.0021761
ACTR6	6	0.0073028	2.13651	0.028234	0.783724	736	5	-2.256	0.80476	0.0943336	0.86832	0.999999	17477	1	-2.256
NBPF4	6	0.0073212	2.13542	0.028296	0.783724	737	4	-0.84736	0.97999	0.00877836	0.98002	0.999999	19769	0	-0.84736
TAF9B	6	0.0073269	2.13508	0.028313	0.783724	738	4	-0.53873	0.61095	0.213994	0.7555	0.999999	15206	2	-0.53873
ZNF8	4	0.0073369	2.13449	0.028351	0.783724	739	2	-1.2355	0.96184	0.0168972	0.962	0.999999	19393	0	-1.2355
COPS8	6	0.0073378	2.13443	0.028353	0.783724	740	3	-1.2018	0.73042	0.136427	0.83191	0.999999	16747	1	-1.2018
CRCP	6	0.0073612	2.13305	0.028436	0.784951	741	5	-0.96635	0.99799	0.00087381	0.99799	0.999999	20333	0	-0.96635
RAD23A	4	0.0073791	2.132	0.028499	0.785641	742	3	-1.0969	0.93178	0.0306866	0.93473	0.999999	18796	0	-1.0969
ITPRIPL2	6	0.0074505	2.12781	0.028767	0.791953	743	2	-0.1391	0.69415	0.158547	0.80745	0.999999	16227	1	-0.1391
NHP2	6	0.0074634	2.12706	0.028817	0.792152	744	3	-0.57199	0.067059	1.17354	0.18384	0.925092	4064	1	-0.57199
CCDC88A	6	0.0074717	2.12658	0.028851	0.792152	745	5	-0.86505	0.93845	0.0275889	0.94006	0.999999	18915	1	-0.86505
OSMR	6	0.0074963	2.12515	0.028929	0.792404	746	4	-0.61802	0.93536	0.0290212	0.93756	0.999999	18858	1	-0.61802
FXYD7	4	0.0075009	2.12489	0.02895	0.792404	747	3	-0.73247	0.73641	0.13288	0.83604	0.999999	16823	1	-0.73247
SMAD1	6	0.0075078	2.12449	0.028977	0.792404	748	4	-0.51576	0.98013	0.00871632	0.98015	0.999999	19774	0	-0.51576
DCUN1D1	6	0.0075339	2.12298	0.029084	0.794016	749	4	-0.65316	0.44638	0.350295	0.65772	0.999999	13340	1	-0.65316
TOLLIP	6	0.0075498	2.12206	0.029142	0.794016	750	3	-0.48012	0.72315	0.140772	0.82694	0.999999	16634	1	-0.48012
TP53TG3B	10	0.007555	2.12177	0.029162	0.794016	751	7	-0.3235	0.99935	0.000282383	0.99932	0.999999	20390	0	-0.3235
SGCA	6	0.0075718	2.1208	0.029217	0.794016	752	4	-0.63846	0.47579	0.322585	0.67588	0.999999	13673	1	-0.63846
SERINC5	6	0.0075765	2.12053	0.029232	0.794016	753	4	-0.77803	0.68058	0.167121	0.79864	0.999999	16056	2	-0.77803
LRRC10B	6	0.0075877	2.11989	0.029269	0.794016	754	5	-0.63048	0.5237	0.280917	0.70519	0.999999	14229	1	-0.63048
IRF2BP1	6	0.0075995	2.11921	0.029312	0.794145	755	1	0.23079	0.049153	1.30845	0.14761	0.901711	3343	3	0.23079
KANK2	6	0.0076551	2.11605	0.029494	0.798018	756	4	-0.6039	0.95017	0.0221987	0.95051	0.999999	19147	1	-0.6039
RPS19	6	0.0076807	2.1146	0.029582	0.799345	757	5	-2.4928	0.99255	0.00324761	0.99249	0.999999	20129	0	-2.4928
MAGEA3	13	0.007697	2.11368	0.029645	0.799434	758	8	-0.36115	0.97978	0.00887143	0.9798	0.999999	19764	2	-0.36115
KIAA1033	6	0.0077072	2.1131	0.029676	0.799434	759	5	-0.59448	0.068238	1.16597	0.18619	0.925431	4115	1	-0.59448
NFKBIB	6	0.0077258	2.11206	0.029739	0.799434	760	4	-0.37991	0.94375	0.025143	0.94459	0.999999	19013	1	-0.37991
FOXP4	6	0.0077351	2.11153	0.029773	0.799434	761	3	-0.60427	0.90354	0.0440526	0.91524	0.999999	18405	1	-0.60427
TRIM28	6	0.0077398	2.11127	0.02979	0.799434	762	5	-0.4221	0.25508	0.593324	0.46318	0.987117	9583	1	-0.4221
ADA	6	0.0077622	2.11002	0.029866	0.799434	763	3	-0.078261	0.35475	0.450078	0.56662	0.999999	11570	2	-0.078261
hsa-mir-5004	4	0.0077792	2.10907	0.029927	0.799434	764	2	-0.25665	0.64865	0.18799	0.77841	0.999999	15683	1	-0.25665
SLC43A1	6	0.0077976	2.10804	0.029996	0.799434	765	5	-0.44664	0.99529	0.00205036	0.99529	0.999999	20231	0	-0.44664
CST1	6	0.0077982	2.10801	0.029997	0.799434	766	3	-0.43529	0.099892	1.00047	0.24689	0.934422	5398	2	-0.43529
OTOP1	6	0.0077998	2.10792	0.030001	0.799434	767	5	-0.42339	0.97032	0.013085	0.97039	0.999999	19568	0	-0.42339
hsa-mir-940	4	0.0078051	2.10762	0.030015	0.799434	768	3	-0.73895	0.97931	0.00907981	0.97934	0.999999	19751	0	-0.73895
OLIG3	6	0.0078478	2.10525	0.030168	0.802463	769	3	-0.056944	0.10722	0.969724	0.26047	0.936649	5688	2	-0.056944
MSLN	6	0.0078656	2.10427	0.030235	0.802558	770	5	-0.36943	0.9096	0.0411495	0.9191	0.999999	18488	1	-0.36943
PPID	6	0.0078954	2.10263	0.030335	0.802558	771	5	-1.0553	0.75198	0.123794	0.84703	0.999999	17016	1	-1.0553
CCL27	6	0.0078975	2.10251	0.030341	0.802558	772	2	-0.096121	0.014534	1.83761	0.05415	0.821887	1341	2	-0.096121
VPS72	6	0.0079015	2.10229	0.030363	0.802558	773	4	-0.47283	0.96303	0.0163602	0.9632	0.999999	19420	0	-0.47283
FAM21C	6	0.0079177	2.1014	0.030428	0.802558	774	3	-0.89294	0.23993	0.619915	0.44694	0.984603	9280	2	-0.89294
SYCE2	6	0.0079227	2.10113	0.030447	0.802558	775	4	-0.43042	0.71964	0.142885	0.82455	0.999999	16562	2	-0.43042
PPP3R1	6	0.0079267	2.10091	0.030458	0.802558	776	4	-1.1076	0.32573	0.487142	0.53686	0.995585	10966	1	-1.1076
UTP15	6	0.0079472	2.09979	0.03053	0.802558	777	4	-2.5844	0.95396	0.0204698	0.9542	0.999999	19227	0	-2.5844
CTNNB1	6	0.0079506	2.0996	0.030541	0.802558	778	3	-0.57319	0.077484	1.11079	0.20437	0.92723	4484	1	-0.57319
TSSK1B	6	0.0079554	2.09934	0.030564	0.802558	779	4	-0.75486	0.080495	1.09423	0.21011	0.92723	4600	1	-0.75486
RAB5C	6	0.0079865	2.09764	0.030678	0.8045	780	4	-0.43982	0.086469	1.06314	0.22153	0.92723	4844	2	-0.43982
PSENEN	6	0.0080027	2.09676	0.030735	0.804966	781	4	-0.86004	0.99426	0.00250003	0.99425	0.999999	20191	0	-0.86004
DHX58	6	0.0080203	2.09581	0.030796	0.80535	782	2	-0.062197	0.37454	0.426502	0.58652	0.999999	11978	2	-0.062197
UBAP2	6	0.00803	2.09528	0.030828	0.80535	783	4	-0.58322	0.98629	0.00599537	0.98632	0.999999	19938	0	-0.58322
TAMM41	6	0.0080735	2.09294	0.030978	0.807434	784	5	-0.53768	0.40544	0.392073	0.61745	0.999999	12582	1	-0.53768
MAL	6	0.0080909	2.092	0.03104	0.807434	785	2	-0.18198	0.92412	0.0342716	0.92904	0.999999	18681	1	-0.18198
MUC17	6	0.0080961	2.09172	0.031057	0.807434	786	4	-0.22299	0.019265	1.71523	0.069174	0.844262	1667	2	-0.22299
SLC2A12	6	0.0080995	2.09154	0.031066	0.807434	787	4	-0.8271	0.19387	0.712489	0.39711	0.973367	8345	2	-0.8271
MAGOH	6	0.0081344	2.08967	0.031188	0.807715	788	4	-2.6326	0.98875	0.0049135	0.98875	0.999999	20001	0	-2.6326
COASY	6	0.0081414	2.0893	0.031213	0.807715	789	4	-0.75569	0.23443	0.629987	0.44113	0.984006	9168	1	-0.75569
PLK5	6	0.0081458	2.08907	0.031227	0.807715	790	2	0.28488	0.1423	0.846795	0.32243	0.954172	6912	4	0.28488
TCF23	6	0.0081552	2.08857	0.031265	0.807715	791	5	-0.56094	0.98854	0.00500575	0.98855	0.999999	19998	0	-0.56094
C17orf75	6	0.0081617	2.08822	0.031292	0.807715	792	4	-0.49108	0.95467	0.0201467	0.95495	0.999999	19241	0	-0.49108
RNF181	6	0.0081746	2.08753	0.031336	0.807715	793	3	-0.47637	0.39768	0.400466	0.60979	0.999999	12436	3	-0.47637
IFFO1	6	0.008186	2.08693	0.031372	0.807715	794	4	-0.45999	0.38617	0.413221	0.59827	0.999999	12220	2	-0.45999
G3BP1	6	0.0081921	2.0866	0.031393	0.807715	795	5	-0.77885	0.58525	0.232659	0.74024	0.999999	14913	1	-0.77885
C1QA	6	0.008211	2.0856	0.031456	0.808162	796	2	0.37592	0.027032	1.56812	0.09264	0.864229	2190	4	0.37592
UBAP2L	6	0.0082282	2.0847	0.031516	0.808162	797	3	-1.2168	0.81487	0.0889117	0.87219	0.999999	17558	1	-1.2168
HIST1H2BD	6	0.0082329	2.08445	0.031532	0.808162	798	3	-0.30648	0.63032	0.200439	0.76714	0.999999	15443	1	-0.30648
DDX11	6	0.0082451	2.0838	0.031574	0.808162	799	4	-0.67103	0.95482	0.0200785	0.9551	0.999999	19244	0	-0.67103
PFDN4	6	0.0082555	2.08326	0.031607	0.808162	800	4	-0.79753	0.63876	0.194662	0.77228	0.999999	15534	1	-0.79753
RASAL1	6	0.0082713	2.08243	0.031661	0.808525	801	3	-0.099536	0.70362	0.152662	0.81373	0.999999	16376	2	-0.099536
TIMM13	6	0.0082869	2.08161	0.031722	0.808743	802	3	-1.1648	0.9705	0.0130045	0.97057	0.999999	19572	0	-1.1648
SETD1A	6	0.0082947	2.0812	0.031749	0.808743	803	3	-0.70141	0.50171	0.299547	0.69177	0.999999	13978	1	-0.70141
CPSF4	6	0.0083102	2.08039	0.031803	0.809129	804	3	-2.973	0.96819	0.0140394	0.9683	0.999999	19513	0	-2.973
XPNPEP2	6	0.0083444	2.0786	0.031929	0.811322	805	2	-0.19292	0.90961	0.0411448	0.9191	0.999999	18489	1	-0.19292
HDC	6	0.0083626	2.07766	0.031989	0.811838	806	5	-0.45166	0.82546	0.083304	0.87645	0.999999	17633	1	-0.45166
LRRC14B	6	0.008391	2.07619	0.032088	0.812413	807	4	-0.40176	0.75337	0.122992	0.84804	0.999999	17045	1	-0.40176
GSDMB	6	0.008394	2.07603	0.032099	0.812413	808	1	0.2728	0.10859	0.96421	0.2629	0.936702	5739	4	0.2728
PCDHGA7	6	0.0084129	2.07505	0.032169	0.812413	809	4	-0.51493	0.99617	0.00166654	0.99616	0.999999	20260	0	-0.51493
RAC3	6	0.0084135	2.07502	0.032171	0.812413	810	5	-0.56741	0.97463	0.0111602	0.97473	0.999999	19649	0	-0.56741
CAND1	6	0.0084437	2.07347	0.032284	0.812718	811	3	-0.49374	0.79354	0.100431	0.86414	0.999999	17391	1	-0.49374
ITGB7	6	0.0084481	2.07324	0.032299	0.812718	812	3	-0.59078	0.92723	0.0328125	0.93126	0.999999	18721	1	-0.59078
AFP	6	0.0084933	2.07092	0.032454	0.812718	813	2	0.072317	0.15332	0.814401	0.34123	0.957977	7285	2	0.072317
SLC35B1	6	0.0085315	2.06897	0.032593	0.812718	814	3	-0.41946	0.075472	1.12221	0.20046	0.92723	4411	3	-0.41946
TP53I13	6	0.0085316	2.06897	0.032594	0.812718	815	3	-0.26586	0.34642	0.460397	0.55814	0.999938	11414	3	-0.26586
SGPL1	6	0.008565	2.06727	0.032697	0.812718	816	4	-0.68377	0.9459	0.0241548	0.94653	0.999999	19058	1	-0.68377
LSM14B	6	0.0085762	2.06671	0.032738	0.812718	817	3	-0.10491	0.17352	0.76065	0.37465	0.965863	7932	2	-0.10491
CP	6	0.0085947	2.06577	0.032797	0.812718	818	5	-0.35047	0.30661	0.513414	0.51708	0.995585	10600	1	-0.35047
NDRG2	6	0.0085986	2.06557	0.032808	0.812718	819	3	-0.43912	0.61446	0.211506	0.75763	0.999999	15250	1	-0.43912
OR3A1	6	0.0086027	2.06537	0.032818	0.812718	820	4	-0.55548	0.25226	0.598152	0.46009	0.987117	9513	1	-0.55548
SLC17A2	6	0.0086097	2.06501	0.032841	0.812718	821	3	-0.18692	0.016335	1.78688	0.059963	0.831264	1461	2	-0.18692
ALS2CL	6	0.0086117	2.06491	0.03285	0.812718	822	3	-0.25624	0.93944	0.027131	0.94086	0.999999	18931	1	-0.25624
PFDN6	4	0.0086205	2.06447	0.032891	0.812718	823	1	0.029282	0.56013	0.251711	0.7259	0.999999	14637	1	0.029282
ZNF511	6	0.0086378	2.0636	0.032947	0.812718	824	3	-0.24761	0.78736	0.103827	0.86195	0.999999	17344	1	-0.24761
PAXIP1	6	0.0086422	2.06338	0.032962	0.812718	825	2	-0.44916	0.008121	2.09039	0.032983	0.766827	875	1	-0.44916
DLL4	6	0.0086775	2.06161	0.033085	0.812718	826	5	-0.37498	0.97795	0.00968335	0.97798	0.999999	19718	0	-0.37498
BCOR	6	0.008681	2.06143	0.033096	0.812718	827	5	-0.4396	0.90583	0.0429533	0.91666	0.999999	18440	1	-0.4396
NAA60	6	0.0087277	2.0591	0.033266	0.812718	828	2	0.26433	0.067083	1.17339	0.1839	0.925092	4066	4	0.26433
SLC25A19	6	0.0087415	2.05841	0.03332	0.812718	829	2	-0.24705	0.70342	0.152785	0.81359	0.999999	16373	2	-0.24705
RNF4	6	0.0087455	2.05822	0.033333	0.812718	830	5	-1.0903	0.99255	0.00324761	0.99249	0.999999	20175	0	-1.0903
NAT10	4	0.0087547	2.05776	0.033362	0.812718	831	2	-0.65332	0.24298	0.614429	0.45026	0.98556	9344	1	-0.65332
U2SURP	6	0.0087551	2.05774	0.033363	0.812718	832	4	-1.6319	0.021427	1.66904	0.075982	0.857715	1806	2	-1.6319
GFPT2	6	0.0087664	2.05718	0.033399	0.812718	833	4	-0.38854	0.39981	0.398146	0.6119	0.999999	12472	1	-0.38854
PAPOLA	6	0.0087758	2.05671	0.033434	0.812718	834	3	-0.70279	0.98375	0.00711525	0.98378	0.999999	19864	0	-0.70279
RAE1	6	0.0087826	2.05638	0.033455	0.812718	835	5	-1.724	0.99769	0.00100438	0.99768	0.999999	20323	0	-1.724
SYNJ2BP	6	0.0087911	2.05596	0.033482	0.812718	836	1	-0.19612	0.17344	0.760851	0.37455	0.965863	7929	1	-0.19612
DIS3	6	0.008792	2.05591	0.033485	0.812718	837	5	-0.84665	0.99908	0.000399735	0.99906	0.999999	20374	0	-0.84665
LAMTOR3	6	0.0088063	2.05521	0.033532	0.812718	838	4	-0.90057	0.083385	1.07891	0.21558	0.92723	4711	2	-0.90057
RAB35	6	0.0088068	2.05518	0.033535	0.812718	839	4	-0.54669	0.6525	0.185419	0.78084	0.999999	15731	2	-0.54669
TAF11	6	0.0088352	2.05378	0.033631	0.812718	840	5	-0.3859	0.99705	0.00128306	0.99704	0.999999	20291	0	-0.3859
HLA-F	6	0.0088407	2.05351	0.033647	0.812718	841	1	0.17098	0.14669	0.833599	0.32997	0.955063	7065	3	0.17098
hsa-mir-627	4	0.0088418	2.05346	0.033651	0.812718	842	2	-0.79668	0.067888	1.16821	0.18552	0.925292	4095	1	-0.79668
GPR173	6	0.008847	2.0532	0.033669	0.812718	843	3	-0.088091	0.38473	0.414844	0.5968	0.999999	12187	3	-0.088091
PRC1	6	0.0088786	2.05166	0.033793	0.812718	844	5	-1.2846	0.99687	0.00136147	0.99685	0.999999	20285	0	-1.2846
HMGXB3	6	0.0088811	2.05153	0.033798	0.812718	845	5	-0.59911	0.8595	0.0657541	0.89143	0.999999	17911	1	-0.59911
CHTF18	6	0.0088895	2.05112	0.033821	0.812718	846	5	-0.49082	0.99537	0.00201545	0.99536	0.999999	20232	0	-0.49082
D2HGDH	6	0.0088903	2.05108	0.033825	0.812718	847	3	-0.39612	0.41167	0.385451	0.62359	0.999999	12703	1	-0.39612
MAP1LC3B	8	0.0088988	2.05067	0.033859	0.812718	848	4	-0.36082	0.31751	0.498243	0.52838	0.995585	10826	2	-0.36082
MYCN	6	0.0089399	2.04867	0.033982	0.812718	849	1	-0.012393	0.17838	0.748654	0.38008	0.968429	8028	2	-0.012393
GTF2H5	6	0.0089659	2.04741	0.034068	0.812718	850	4	-0.72433	0.97055	0.0129821	0.97061	0.999999	19574	0	-0.72433
VSNL1	6	0.0089675	2.04733	0.034074	0.812718	851	3	-0.68208	0.7122	0.147398	0.81948	0.999999	16483	1	-0.68208
SLC5A3	6	0.0089684	2.04729	0.034079	0.812718	852	4	-0.59593	0.70383	0.152532	0.81387	0.999999	16382	2	-0.59593
hsa-mir-6864	4	0.0089847	2.0465	0.034135	0.812718	853	2	-1.0132	0.76462	0.116554	0.85422	0.999999	17170	1	-1.0132
OTOA	6	0.008994	2.04605	0.034167	0.812718	854	5	-0.38477	0.99416	0.00254371	0.99415	0.999999	20190	0	-0.38477
DDX41	6	0.0089963	2.04594	0.034172	0.812718	855	5	-1.2043	0.99716	0.00123515	0.99716	0.999999	20298	0	-1.2043
CMPK1	6	0.0090268	2.04447	0.034285	0.812718	856	3	-1.0071	0.37991	0.420319	0.59189	0.999999	12077	2	-1.0071
FAM26D	6	0.0090293	2.04435	0.034293	0.812718	857	4	-0.35989	0.87016	0.0604009	0.89667	0.999999	18009	1	-0.35989
CHCHD3	6	0.0090293	2.04435	0.034294	0.812718	858	3	-0.73554	0.90725	0.042273	0.91755	0.999999	18461	1	-0.73554
KCTD1	4	0.0090302	2.0443	0.034298	0.812718	859	3	-0.7185	0.57522	0.240166	0.73451	0.999999	14801	1	-0.7185
PRR14	6	0.0090359	2.04403	0.034318	0.812718	860	4	-0.44859	0.84212	0.074626	0.88352	0.999999	17778	1	-0.44859
MAPKAPK3	6	0.0090392	2.04387	0.034335	0.812718	861	2	-0.13672	0.467	0.330683	0.67048	0.999999	13559	2	-0.13672
UPF2	6	0.0090861	2.04162	0.034492	0.812718	862	3	-0.42867	0.16281	0.788319	0.3571	0.963271	7583	1	-0.42867
ETHE1	6	0.009108	2.04058	0.034573	0.812718	863	5	-0.50774	0.78562	0.104787	0.86134	0.999999	17326	1	-0.50774
GPN2	6	0.0091091	2.04052	0.034578	0.812718	864	4	-1.5683	0.99475	0.00228605	0.99475	0.999999	20211	0	-1.5683
BEND7	6	0.0091321	2.03943	0.034662	0.812718	865	4	-0.47713	0.53535	0.271362	0.71177	0.999999	14344	2	-0.47713
HLA-G	6	0.0091384	2.03913	0.03468	0.812718	866	2	-0.0298	0.63284	0.198706	0.76866	0.999999	15472	2	-0.0298
PRRC2A	6	0.0091409	2.03901	0.034691	0.812718	867	5	-0.77373	0.99255	0.00324761	0.99249	0.999999	20106	0	-0.77373
DTL	6	0.0091503	2.03856	0.034727	0.812718	868	4	-2.4143	0.97239	0.0121595	0.9725	0.999999	19611	0	-2.4143
MED6	6	0.0091549	2.03835	0.034749	0.812718	869	5	-1.7581	0.99911	0.000386694	0.99909	0.999999	20375	0	-1.7581
OR56A1	6	0.0091869	2.03683	0.034851	0.812718	870	4	-0.38598	0.62201	0.206203	0.76215	0.999999	15337	2	-0.38598
DNAH1	6	0.009188	2.03678	0.034853	0.812718	871	3	-0.22139	0.54317	0.265064	0.71619	0.999999	14428	2	-0.22139
ZC3H3	6	0.0092113	2.03568	0.034928	0.812718	872	3	-0.10776	0.18632	0.729741	0.38877	0.969841	8199	3	-0.10776
BMP3	6	0.0092128	2.03561	0.03493	0.812718	873	3	-0.22652	0.62676	0.202899	0.765	0.999999	15400	2	-0.22652
hsa-mir-595	4	0.0092164	2.03544	0.034947	0.812718	874	2	0.1712	0.10085	0.996324	0.24869	0.934422	5435	2	0.1712
SPACA4	6	0.0092359	2.03452	0.035021	0.812718	875	3	-0.31134	0.91316	0.0394531	0.92149	0.999999	18537	1	-0.31134
PPP1R8	6	0.0092371	2.03446	0.035025	0.812718	876	4	-0.82105	0.61154	0.213575	0.75587	0.999999	15213	2	-0.82105
OR2T4	6	0.0092376	2.03444	0.035026	0.812718	877	4	-0.3339	0.3206	0.494036	0.53156	0.995585	10877	1	-0.3339
SLC9A3R1	6	0.0092842	2.03226	0.035162	0.812718	878	5	-0.82592	0.95259	0.021094	0.95289	0.999999	19200	0	-0.82592
POTEB3	12	0.0093083	2.03113	0.035244	0.812718	879	8	-0.75227	0.3784	0.422049	0.59038	0.999999	12050	2	-0.75227
BRD4	6	0.0093105	2.03103	0.035251	0.812718	880	5	-0.87617	0.48221	0.316764	0.67976	0.999999	13750	1	-0.87617
SPATA16	6	0.0093171	2.03072	0.035277	0.812718	881	2	-0.23592	0.25116	0.60005	0.45891	0.987117	9495	2	-0.23592
ZNF547	6	0.009328	2.03021	0.035313	0.812718	882	4	-0.75875	0.081729	1.08762	0.21245	0.92723	4648	2	-0.75875
RAB12	6	0.0093368	2.0298	0.03534	0.812718	883	3	-0.043703	0.18402	0.735135	0.38628	0.969722	8147	3	-0.043703
CXorf38	6	0.0093482	2.02927	0.035375	0.812718	884	4	-0.69206	0.98575	0.00623321	0.98578	0.999999	19922	0	-0.69206
ELOVL4	6	0.0093636	2.02856	0.035423	0.812718	885	3	-0.77384	0.70703	0.150562	0.81602	0.999999	16417	1	-0.77384
EIF5	6	0.0093638	2.02855	0.035423	0.812718	886	4	-2.4052	0.99634	0.00159243	0.99634	0.999999	20268	0	-2.4052
MAG	6	0.0093733	2.02811	0.035457	0.812718	887	5	-0.52862	0.99813	0.000812891	0.99812	0.999999	20339	0	-0.52862
OR4F21	10	0.0093746	2.02805	0.035463	0.812718	888	7	-0.92353	0.94749	0.0234254	0.94794	0.999999	19094	2	-0.92353
hsa-mir-92a-1	4	0.0093818	2.02771	0.03549	0.812718	889	3	-1.8602	0.98727	0.00556406	0.98729	0.999999	19961	0	-1.8602
ITPKA	6	0.0093864	2.0275	0.035502	0.812718	890	2	-0.064283	0.46695	0.33073	0.67045	0.999999	13558	1	-0.064283
CSNK1A1	6	0.0093939	2.02715	0.035534	0.812718	891	4	-0.89114	0.93646	0.0285108	0.93842	0.999999	18882	1	-0.89114
MGAT4B	6	0.0094137	2.02624	0.035603	0.812718	892	5	-0.42008	0.08266	1.0827	0.2142	0.92723	4685	1	-0.42008
HECTD1	6	0.0094219	2.02586	0.035628	0.812718	893	2	-0.57108	0.042447	1.37215	0.13366	0.895885	3043	2	-0.57108
CCDC171	6	0.0094327	2.02536	0.035664	0.812718	894	5	-0.39761	0.72315	0.140772	0.82694	0.999999	16683	1	-0.39761
MICAL3	6	0.0094352	2.02525	0.035672	0.812718	895	5	-0.55466	0.28768	0.54109	0.4975	0.995409	10222	1	-0.55466
PSME2	6	0.0094694	2.02368	0.035788	0.812718	896	5	-0.55352	0.96448	0.0157068	0.96465	0.999999	19445	0	-0.55352
PTPRA	6	0.0094939	2.02256	0.03587	0.812718	897	4	-0.52988	0.73067	0.136279	0.83207	0.999999	16753	1	-0.52988
POT1	6	0.0095072	2.02195	0.03592	0.812718	898	4	-1.0612	0.99255	0.00324761	0.99249	0.999999	20091	0	-1.0612
MYO18B	6	0.00952	2.02136	0.035966	0.812718	899	4	-0.64494	0.71975	0.142818	0.82462	0.999999	16563	2	-0.64494
SMG6	6	0.009539	2.0205	0.036027	0.812718	900	4	-0.64977	0.93508	0.0291512	0.93735	0.999999	18851	1	-0.64977
RAD52	6	0.0095625	2.01943	0.036106	0.812718	901	4	-0.59903	0.98558	0.00630812	0.98562	0.999999	19918	0	-0.59903
SMYD5	6	0.0095687	2.01915	0.036127	0.812718	902	3	-0.22485	0.72315	0.140772	0.82694	0.999999	16647	2	-0.22485
DNAAF5	4	0.0095804	2.01862	0.036171	0.812718	903	2	-0.14787	0.47127	0.32673	0.67308	0.999999	13611	2	-0.14787
CDK7	6	0.0095848	2.01842	0.036192	0.812718	904	4	-1.0702	0.33411	0.476111	0.54544	0.998931	11166	1	-1.0702
TNNT1	6	0.0095978	2.01783	0.036233	0.812718	905	3	-0.3638	0.86482	0.0630743	0.894	0.999999	17957	1	-0.3638
TOM1L2	6	0.0096162	2.017	0.036296	0.812718	906	5	-0.3852	0.99904	0.000417123	0.99903	0.999999	20371	0	-0.3852
TTC33	6	0.0096266	2.01653	0.036328	0.812718	907	4	-1.0039	0.90151	0.0450295	0.91401	0.999999	18381	1	-1.0039
HOXB5	6	0.0096344	2.01618	0.036351	0.812718	908	3	-0.13851	0.37411	0.427001	0.5861	0.999999	11969	2	-0.13851
hsa-mir-8085	4	0.0096485	2.01554	0.036396	0.812718	909	3	-0.73868	0.91839	0.0369729	0.92502	0.999999	18607	0	-0.73868
RBFOX3	6	0.0096492	2.01551	0.036398	0.812718	910	3	-0.43718	0.16908	0.771908	0.36735	0.964129	7781	2	-0.43718
GZMK	6	0.0096508	2.01544	0.036402	0.812718	911	4	-0.63553	0.97881	0.0093016	0.97883	0.999999	19740	0	-0.63553
ECHDC2	6	0.0096525	2.01536	0.036409	0.812718	912	4	-0.52868	0.8701	0.0604308	0.89663	0.999999	18006	1	-0.52868
EIF2B4	4	0.0096703	2.01456	0.03647	0.812718	913	2	-0.10385	0.16967	0.770395	0.36833	0.964129	7811	2	-0.10385
OSR2	6	0.0096745	2.01437	0.036481	0.812718	914	3	-0.25608	0.22532	0.6472	0.43124	0.981293	8973	2	-0.25608
RBBP7	6	0.0096793	2.01416	0.036496	0.812718	915	5	-0.81334	0.38546	0.414021	0.59755	0.999999	12201	1	-0.81334
C1RL	6	0.009684	2.01395	0.036512	0.812718	916	4	-0.45453	0.69815	0.156051	0.81013	0.999999	16285	1	-0.45453
FAM163B	6	0.0096858	2.01386	0.036519	0.812718	917	5	-0.4679	0.96293	0.0164053	0.9631	0.999999	19417	0	-0.4679
FUCA1	6	0.0096906	2.01365	0.036536	0.812718	918	4	-0.53293	0.98204	0.00787082	0.98205	0.999999	19818	0	-0.53293
PADI4	6	0.0096978	2.01333	0.036561	0.812718	919	3	-0.37061	0.2476	0.606249	0.4552	0.987117	9432	2	-0.37061
POLRMT	6	0.0097248	2.01212	0.03665	0.812718	920	3	-0.6968	0.75651	0.121185	0.85023	0.999999	17088	1	-0.6968
GPS1	6	0.009741	2.0114	0.036703	0.812718	921	3	-0.31545	0.36184	0.441483	0.5738	0.999999	11728	2	-0.31545
MRPS35	6	0.0097497	2.01101	0.03673	0.812718	922	4	-0.78674	0.28061	0.551897	0.49012	0.993138	10084	2	-0.78674
NDUFA8	6	0.009781	2.00962	0.036839	0.812718	923	4	-2.9079	0.96758	0.0143131	0.96771	0.999999	19495	0	-2.9079
DAZAP1	6	0.0097934	2.00907	0.03688	0.812718	924	5	-0.97658	0.9988	0.000521466	0.99879	0.999999	20364	0	-0.97658
ANG	6	0.0098443	2.00682	0.037046	0.812718	925	5	-0.50058	0.95934	0.0180274	0.95955	0.999999	19325	0	-0.50058
EHBP1	6	0.0098627	2.006	0.03711	0.812718	926	5	-0.4284	0.99574	0.00185405	0.99573	0.999999	20247	0	-0.4284
RIMBP3B	12	0.0098753	2.00545	0.037155	0.812718	927	8	-0.69454	0.99952	0.000208511	0.99949	0.999999	20400	0	-0.69454
RAF1	6	0.0098823	2.00514	0.03718	0.812718	928	2	-0.16393	0.94562	0.0242834	0.94628	0.999999	19054	1	-0.16393
FANCG	6	0.0098879	2.0049	0.037199	0.812718	929	4	-0.99299	0.97239	0.0121595	0.97249	0.999999	19609	0	-0.99299
DNAI1	6	0.0099145	2.00373	0.037274	0.812718	930	5	-0.70487	0.25469	0.593988	0.46274	0.987117	9575	1	-0.70487
TEN1	6	0.0099195	2.00351	0.037292	0.812718	931	5	-1.2365	0.96512	0.0154187	0.96529	0.999999	19459	0	-1.2365
CISD3	6	0.0099242	2.0033	0.037305	0.812718	932	4	-0.30393	0.3758	0.425043	0.58778	0.999999	12002	2	-0.30393
ZNF562	6	0.0099319	2.00297	0.037331	0.812718	933	1	0.037842	0.64232	0.192249	0.77447	0.999999	15590	2	0.037842
ZNF230	6	0.0099422	2.00252	0.037366	0.812718	934	3	-0.27766	0.41965	0.377113	0.63153	0.999999	12849	3	-0.27766
GNAT1	6	0.0099427	2.0025	0.037368	0.812718	935	3	-0.46081	0.24434	0.612005	0.45173	0.98556	9375	3	-0.46081
RBM19	6	0.0099661	2.00147	0.037442	0.812718	936	3	-0.56459	0.64741	0.188821	0.77763	0.999999	15671	2	-0.56459
EXOSC2	6	0.0099781	2.00095	0.03748	0.812718	937	3	-1.0172	0.6532	0.184954	0.78128	0.999999	15740	2	-1.0172
CCL20	6	0.0099815	2.0008	0.037491	0.812718	938	2	0.11909	0.38541	0.414077	0.5975	0.999999	12198	3	0.11909
TMEM150C	6	0.010015	1.99935	0.037612	0.812718	939	5	-0.90342	0.83682	0.0773679	0.88119	0.999999	17722	1	-0.90342
hsa-mir-6129	4	0.01003	1.9987	0.03766	0.812718	940	2	-0.2288	0.49194	0.308088	0.68569	0.999999	13871	2	-0.2288
CARD11	6	0.01003	1.9987	0.03766	0.812718	941	5	-0.55092	0.97923	0.00911529	0.97926	0.999999	19747	0	-0.55092
HNRNPAB	6	0.01005	1.99783	0.037734	0.812718	942	3	-0.33532	0.83693	0.0773109	0.88123	0.999999	17723	1	-0.33532
CSNK2B	6	0.010081	1.9965	0.037838	0.812718	943	4	-0.65172	0.57109	0.243295	0.73215	0.999999	14768	2	-0.65172
PSMG3	6	0.010108	1.99533	0.037947	0.812718	944	3	-1.5301	0.57865	0.237584	0.73646	0.999999	14840	1	-1.5301
RGPD2	6	0.010113	1.99512	0.037963	0.812718	945	4	-0.39766	0.2232	0.651306	0.42892	0.981293	8938	1	-0.39766
TRPM2	6	0.010119	1.99486	0.037987	0.812718	946	5	-0.23481	0.96956	0.0134253	0.96965	0.999999	19547	0	-0.23481
SMG5	6	0.01013	1.99439	0.038018	0.812718	947	4	-0.63329	0.33809	0.470968	0.54954	0.998931	11244	1	-0.63329
ARRDC2	6	0.010135	1.99418	0.038035	0.812718	948	2	0.10124	0.41319	0.38385	0.62511	0.999999	12729	3	0.10124
STRIP1	6	0.010144	1.99379	0.038064	0.812718	949	3	-0.52039	0.098136	1.00817	0.24363	0.934422	5323	2	-0.52039
DAB2	6	0.010147	1.99366	0.038073	0.812718	950	4	-0.5392	0.93558	0.0289191	0.93774	0.999999	18866	1	-0.5392
PLA2G4C	6	0.010169	1.99272	0.038136	0.812718	951	3	-0.35706	0.79897	0.0974695	0.86614	0.999999	17429	1	-0.35706
ZMYND15	6	0.010174	1.99251	0.038149	0.812718	952	5	-0.63484	0.18384	0.73556	0.38607	0.969722	8140	1	-0.63484
NOL3	6	0.01018	1.99225	0.03817	0.812718	953	3	-0.11716	0.070568	1.15139	0.19081	0.92723	4205	3	-0.11716
ATP5C1	6	0.010213	1.99085	0.038278	0.812718	954	2	-0.72149	0.41599	0.380917	0.6279	0.999999	12783	2	-0.72149
CPB1	6	0.010225	1.99034	0.038322	0.812718	955	5	-0.63913	0.99255	0.00324761	0.99249	0.999999	20155	0	-0.63913
TET1	6	0.010238	1.98978	0.038372	0.812718	956	4	-0.49317	0.38085	0.419246	0.59288	0.999999	12100	2	-0.49317
HIST1H4I	6	0.010249	1.98932	0.03841	0.812718	957	5	-0.39277	0.99555	0.00193692	0.99556	0.999999	20239	0	-0.39277
TMEM194A	6	0.010271	1.98839	0.038483	0.812718	958	5	-0.54154	0.78778	0.103595	0.86211	0.999999	17346	1	-0.54154
KRT85	6	0.010279	1.98805	0.038512	0.812718	959	1	0.12647	0.42226	0.37442	0.63405	0.999999	12904	3	0.12647
SH3BGR	6	0.010297	1.98729	0.038575	0.812718	960	3	-0.45112	0.65365	0.184655	0.78158	0.999999	15747	2	-0.45112
GPKOW	6	0.010304	1.98699	0.038594	0.812718	961	3	-0.16366	0.24442	0.611863	0.45181	0.98556	9377	2	-0.16366
hsa-mir-4461	4	0.010312	1.98666	0.038616	0.812718	962	3	-0.73153	0.94907	0.0227018	0.94945	0.999999	19119	0	-0.73153
DICER1	6	0.010317	1.98645	0.038632	0.812718	963	5	-0.88831	0.81978	0.0863027	0.87415	0.999999	17592	1	-0.88831
PPIL4	6	0.01032	1.98632	0.038641	0.812718	964	4	-0.67725	0.38645	0.412907	0.59856	0.999999	12225	1	-0.67725
ULK2	6	0.010323	1.98619	0.03865	0.812718	965	2	0.32926	0.061819	1.20888	0.17337	0.918716	3859	4	0.32926
CCDC120	6	0.010328	1.98598	0.038672	0.812718	966	1	0.40236	0.082654	1.08274	0.2142	0.92723	4684	4	0.40236
ARL2	6	0.010342	1.9854	0.038718	0.812718	967	4	-1.9741	0.8827	0.0541869	0.90325	0.999999	18138	1	-1.9741
hsa-mir-1234	4	0.010353	1.98493	0.038747	0.812718	968	2	-0.3121	0.10386	0.983552	0.25421	0.935747	5551	2	-0.3121
BUB1B	6	0.010356	1.98481	0.03876	0.812718	969	4	-0.60579	0.76895	0.114102	0.85567	0.999999	17194	1	-0.60579
MPHOSPH9	6	0.010359	1.98468	0.03877	0.812718	970	3	-0.63212	0.93618	0.0286406	0.93819	0.999999	18878	1	-0.63212
TSEN2	6	0.010362	1.98456	0.038785	0.812718	971	5	-0.61725	0.019265	1.71523	0.069174	0.844262	1674	1	-0.61725
FAM126B	6	0.010377	1.98393	0.038835	0.812718	972	5	-0.54271	0.84026	0.0755863	0.88272	0.999999	17756	1	-0.54271
ZCCHC12	6	0.010377	1.98393	0.038837	0.812718	973	3	-0.075355	0.0026965	2.5692	0.012813	0.712185	367	3	-0.075355
ZNF805	6	0.010378	1.98389	0.038839	0.812718	974	5	-0.36564	0.7044	0.152181	0.81426	0.999999	16390	1	-0.36564
MIDN	6	0.01038	1.9838	0.038845	0.812718	975	5	-0.45666	0.45923	0.33797	0.66576	0.999999	13476	1	-0.45666
NUP85	6	0.010387	1.98351	0.038867	0.812718	976	5	-2.3487	0.17761	0.750533	0.3792	0.967503	8017	1	-2.3487
MIS12	6	0.010387	1.98351	0.038867	0.812718	977	5	-1.8936	0.98046	0.00857012	0.98048	0.999999	19782	0	-1.8936
CYP2F1	6	0.010427	1.98184	0.038988	0.812718	978	4	-0.86882	0.71492	0.145743	0.82136	0.999999	16517	1	-0.86882
OR5H6	7	0.01043	1.98172	0.038997	0.812718	979	5	-0.56008	0.72409	0.140207	0.82759	0.999999	16697	1	-0.56008
hsa-let-7a-3	4	0.010433	1.98159	0.039009	0.812718	980	3	-0.62133	0.43903	0.357506	0.65053	0.999999	13193	1	-0.62133
C16orf93	4	0.01044	1.9813	0.039041	0.812718	981	2	-0.14129	0.71032	0.148546	0.81822	0.999999	16458	1	-0.14129
PHYHIPL	6	0.010469	1.98009	0.039138	0.812718	982	3	-0.70277	0.42585	0.370743	0.63763	0.999999	12960	1	-0.70277
ZFX	6	0.010477	1.97976	0.039164	0.812718	983	2	0.12455	0.40038	0.397528	0.61247	0.999999	12488	3	0.12455
ATP5J2	6	0.010478	1.97972	0.039167	0.812718	984	4	-0.92991	0.99255	0.00324761	0.99249	0.999999	20097	0	-0.92991
HSP90AB1	6	0.0105	1.97881	0.03924	0.812718	985	2	-0.63223	0.50269	0.2987	0.69242	0.999999	13984	1	-0.63223
EMILIN2	6	0.010512	1.97831	0.039291	0.812718	986	2	-0.042405	0.1376	0.861382	0.31422	0.951681	6749	3	-0.042405
ATP6V1E1	6	0.010527	1.9777	0.039339	0.812718	987	2	-0.49384	0.78925	0.102785	0.86262	0.999999	17362	1	-0.49384
RANBP10	6	0.010543	1.97704	0.039395	0.812718	988	3	-0.28191	0.026767	1.5724	0.09189	0.864229	2172	3	-0.28191
SPAG9	6	0.010571	1.97588	0.039483	0.812718	989	4	-1.1068	0.98613	0.00606583	0.98616	0.999999	19931	0	-1.1068
PPP1R14C	6	0.010576	1.97568	0.039496	0.812718	990	3	-0.35575	0.96574	0.0151398	0.96592	0.999999	19467	0	-0.35575
NUBP2	6	0.010594	1.97494	0.039557	0.812718	991	5	-2.0171	0.99877	0.000534511	0.99875	0.999999	20361	0	-2.0171
PLXDC2	6	0.010603	1.97457	0.039593	0.812718	992	5	-0.43484	0.79555	0.0993325	0.86487	0.999999	17403	1	-0.43484
C6orf10	6	0.010626	1.97363	0.039665	0.812718	993	2	-0.40533	0.055056	1.2592	0.15963	0.906137	3595	2	-0.40533
hsa-mir-1324	4	0.010648	1.97273	0.039732	0.812718	994	3	-1.6491	0.83733	0.0771033	0.88143	0.999999	17725	1	-1.6491
LIG4	6	0.010649	1.97269	0.039735	0.812718	995	4	-0.77571	0.055129	1.25862	0.15979	0.906137	3602	2	-0.77571
HCRT	6	0.01067	1.97184	0.039808	0.812718	996	5	-0.38581	0.98759	0.00542332	0.9876	0.999999	19972	0	-0.38581
hsa-mir-4750	4	0.010672	1.97175	0.039816	0.812718	997	1	0.26493	0.10934	0.961221	0.26421	0.936702	5767	3	0.26493
SOD1	6	0.010675	1.97163	0.039822	0.812718	998	2	0.27472	0.077434	1.11107	0.20429	0.92723	4480	4	0.27472
COX16	6	0.010689	1.97106	0.039859	0.812718	999	3	-0.50272	0.47535	0.322987	0.67561	0.999999	13670	1	-0.50272
PLEKHM1	6	0.010697	1.97074	0.039891	0.812718	1000	3	-0.18226	0.93925	0.0272188	0.9407	0.999999	18928	1	-0.18226
LILRA5	6	0.010701	1.97058	0.039905	0.812718	1001	4	-0.37046	0.79923	0.0973282	0.86622	0.999999	17433	1	-0.37046
ARHGEF18	6	0.010707	1.97033	0.039929	0.812718	1002	4	-0.44533	0.7005	0.154592	0.81171	0.999999	16326	2	-0.44533
UBB	6	0.01072	1.96981	0.039976	0.812718	1003	4	-0.5065	0.067177	1.17278	0.1841	0.925142	4070	2	-0.5065
RAB6B	6	0.010725	1.9696	0.039995	0.812718	1004	3	-0.30441	0.3417	0.466355	0.55329	0.999178	11326	2	-0.30441
MAPKAPK2	6	0.010732	1.96932	0.040018	0.812718	1005	4	-0.46541	0.065878	1.18126	0.18147	0.922925	4022	2	-0.46541
RIMBP3C	12	0.010732	1.96932	0.040019	0.812718	1006	8	-0.77967	0.9998	8.68676e-05	0.9998	0.999999	20422	0	-0.77967
C1orf109	6	0.01075	1.96859	0.040075	0.812718	1007	4	-2.419	0.88212	0.0544723	0.90294	0.999999	18134	1	-2.419
GEMIN2	6	0.010763	1.96807	0.040117	0.812718	1008	5	-1.5263	0.69979	0.155032	0.81126	0.999999	16310	1	-1.5263
WBSCR22	6	0.01077	1.96778	0.040139	0.812718	1009	3	-0.79506	0.86402	0.0634762	0.89359	0.999999	17950	1	-0.79506
QRSL1	6	0.010774	1.96762	0.040153	0.812718	1010	2	-0.27045	0.026913	1.57004	0.092312	0.864229	2182	2	-0.27045
hsa-mir-517b	2	0.010794	1.96682	0.040208	0.812718	1011	1	-0.50367	0.093085	1.03112	0.23401	0.930459	5142	1	-0.50367
GPM6A	6	0.010794	1.96682	0.040209	0.812718	1012	5	-0.34216	0.17272	0.762657	0.37335	0.965863	7905	1	-0.34216
RBP1	6	0.010828	1.96545	0.040312	0.813195	1013	5	-0.37668	0.33479	0.475228	0.54613	0.998931	11181	1	-0.37668
C17orf58	6	0.010873	1.96365	0.04046	0.813195	1014	2	-0.58716	0.94775	0.0233062	0.94818	0.999999	19098	1	-0.58716
ATG101	6	0.010888	1.96305	0.040508	0.813195	1015	4	-1.0207	0.66802	0.175211	0.79067	0.999999	15914	1	-1.0207
TNFRSF19	6	0.01089	1.96297	0.040519	0.813195	1016	4	-0.55198	0.95769	0.018775	0.9579	0.999999	19298	0	-0.55198
FUT5	6	0.01089	1.96297	0.040519	0.813195	1017	3	-0.35867	0.41202	0.385082	0.62394	0.999999	12711	1	-0.35867
ELP3	6	0.010892	1.96289	0.040521	0.813195	1018	5	-1.6627	0.99797	0.000882514	0.99796	0.999999	20331	0	-1.6627
SURF6	6	0.010894	1.96281	0.04053	0.813195	1019	4	-0.65957	0.90682	0.0424789	0.91729	0.999999	18455	1	-0.65957
UCMA	6	0.010909	1.96222	0.040579	0.813195	1020	2	-0.061272	0.63449	0.197575	0.76963	0.999999	15493	2	-0.061272
ZNF814	6	0.010921	1.96174	0.040626	0.813195	1021	2	-0.063551	0.59548	0.225133	0.74626	0.999999	15033	2	-0.063551
FNDC9	6	0.010934	1.96122	0.040669	0.813195	1022	3	-0.3411	0.30671	0.513272	0.51719	0.995585	10625	2	-0.3411
PCYOX1L	6	0.010958	1.96027	0.040737	0.813195	1023	4	-0.35196	0.35699	0.447344	0.56896	0.999999	11623	2	-0.35196
RRS1	6	0.010971	1.95975	0.040777	0.813195	1024	5	-1.5202	0.9852	0.0064756	0.98525	0.999999	19911	0	-1.5202
SLC14A1	6	0.010973	1.95967	0.040783	0.813195	1025	1	0.089534	0.096391	1.01596	0.24029	0.934422	5257	3	0.089534
OR4C6	6	0.010981	1.95936	0.040815	0.813195	1026	4	-0.56603	0.31263	0.504969	0.52333	0.995585	10734	1	-0.56603
hsa-mir-6890	4	0.010985	1.9592	0.04083	0.813195	1027	3	-0.54649	0.64343	0.191499	0.77514	0.999999	15616	1	-0.54649
PABPC1L	6	0.011	1.95861	0.040878	0.813195	1028	4	-0.60836	0.85178	0.0696726	0.88783	0.999999	17852	1	-0.60836
LGALS16	6	0.011022	1.95774	0.040959	0.813195	1029	4	-0.50774	0.30251	0.51926	0.51292	0.995585	10503	2	-0.50774
DNAH9	6	0.011043	1.95691	0.041034	0.813195	1030	4	-0.67596	0.87706	0.0569707	0.90024	0.999999	18074	1	-0.67596
VPS8	6	0.011053	1.95652	0.04106	0.813195	1031	2	0.13363	0.193	0.714443	0.39614	0.972593	8330	2	0.13363
PIK3C3	6	0.011053	1.95652	0.041063	0.813195	1032	5	-0.55023	0.99859	0.000612787	0.99858	0.999999	20354	0	-0.55023
ADHFE1	6	0.011064	1.95609	0.041096	0.813195	1033	4	-0.8193	0.57907	0.237269	0.73671	0.999999	14843	2	-0.8193
NPHP4	6	0.011072	1.95577	0.041115	0.813195	1034	4	-0.50324	0.58486	0.232948	0.74001	0.999999	14909	1	-0.50324
SNAPC2	6	0.011084	1.9553	0.041161	0.813195	1035	3	-0.87729	0.56512	0.247859	0.72872	0.999999	14701	1	-0.87729
SERPINF1	6	0.011091	1.95503	0.041187	0.813195	1036	5	-0.45245	0.93833	0.0276444	0.93997	0.999999	18914	1	-0.45245
RAB37	6	0.011112	1.95421	0.041258	0.813784	1037	4	-0.5299	0.57909	0.237254	0.73672	0.999999	14844	2	-0.5299
TICAM2	6	0.011121	1.95386	0.041296	0.813784	1038	2	-0.24705	0.57394	0.241134	0.73376	0.999999	14788	1	-0.24705
TPD52	6	0.011171	1.95191	0.041451	0.81511	1039	3	-0.4344	0.3795	0.420788	0.59148	0.999999	12069	2	-0.4344
TYW1	6	0.011179	1.9516	0.04147	0.81511	1040	3	-0.36659	0.93392	0.0296903	0.93645	0.999999	18838	1	-0.36659
TBC1D3B	12	0.011183	1.95144	0.041483	0.81511	1041	8	-0.70545	0.98666	0.00583248	0.98672	0.999999	19944	1	-0.70545
NDNL2	6	0.011217	1.95012	0.041606	0.815784	1042	5	-0.50277	0.97964	0.00893349	0.97965	0.999999	19761	0	-0.50277
hsa-mir-519c	4	0.011234	1.94947	0.041656	0.815784	1043	3	-0.8145	0.91579	0.0382041	0.92324	0.999999	18573	0	-0.8145
AREL1	6	0.011242	1.94916	0.041684	0.815784	1044	4	-0.57372	0.74963	0.125153	0.84537	0.999999	16985	1	-0.57372
PCDHA1	6	0.011254	1.94869	0.041726	0.815784	1045	3	-0.29163	0.96949	0.0134567	0.96958	0.999999	19543	0	-0.29163
TCL1B	6	0.011268	1.94815	0.041774	0.815784	1046	4	-0.4027	0.56314	0.249384	0.7276	0.999999	14677	2	-0.4027
CAPG	6	0.01127	1.94808	0.041778	0.815784	1047	2	0.044807	0.73586	0.133205	0.83565	0.999999	16818	2	0.044807
C6orf136	6	0.011289	1.94734	0.041832	0.815784	1048	3	-0.90889	0.053579	1.27101	0.15667	0.906137	3527	2	-0.90889
ATP6V1G2	6	0.01129	1.94731	0.041836	0.815784	1049	4	-0.45128	0.37331	0.42793	0.58527	0.999999	11950	2	-0.45128
MIS18A	6	0.011338	1.94546	0.041975	0.817704	1050	5	-0.4422	0.94443	0.0248302	0.94516	0.999999	19034	1	-0.4422
CHIC2	6	0.011369	1.94428	0.042077	0.818279	1051	3	-0.30877	0.99657	0.00149219	0.99657	0.999999	20275	0	-0.30877
RBBP5	6	0.011379	1.9439	0.042106	0.818279	1052	5	-1.1665	0.99255	0.00324761	0.99249	0.999999	20148	0	-1.1665
ADCK4	6	0.011387	1.94359	0.042139	0.818279	1053	4	-0.41715	0.74454	0.128112	0.84175	0.999999	16931	2	-0.41715
PSMC3IP	6	0.011418	1.94241	0.042243	0.818279	1054	3	0.362	0.031814	1.49738	0.10619	0.867891	2492	3	0.362
SCARF2	6	0.011436	1.94173	0.042295	0.818279	1055	5	-0.49316	0.78071	0.10751	0.85962	0.999999	17289	1	-0.49316
SMIM9	6	0.011447	1.94131	0.042337	0.818279	1056	3	-0.91356	0.94677	0.0237555	0.94727	0.999999	19075	1	-0.91356
hsa-mir-624	4	0.011456	1.94097	0.042368	0.818279	1057	2	-0.2369	0.26763	0.572465	0.47645	0.988735	9848	2	-0.2369
COX7C	6	0.011466	1.94059	0.042401	0.818279	1058	5	-0.79958	0.31697	0.498982	0.5278	0.995585	10815	1	-0.79958
TLR1	6	0.011468	1.94051	0.042405	0.818279	1059	2	0.28551	0.087393	1.05852	0.22332	0.92723	4870	4	0.28551
KLF11	6	0.011471	1.9404	0.042415	0.818279	1060	4	-0.41819	0.44784	0.348877	0.65886	0.999999	13356	1	-0.41819
KIAA0196	6	0.011493	1.93957	0.042491	0.818279	1061	5	-0.49047	0.94639	0.0239299	0.94694	0.999999	19065	1	-0.49047
COIL	6	0.011495	1.93949	0.042496	0.818279	1062	3	-0.38425	0.43218	0.364335	0.64387	0.999999	13059	2	-0.38425
SHQ1	6	0.011503	1.93919	0.042527	0.818279	1063	5	-0.92606	0.99712	0.00125257	0.99711	0.999999	20296	0	-0.92606
CATSPER2	6	0.011517	1.93866	0.042564	0.818279	1064	3	-0.15678	0.64977	0.18724	0.77911	0.999999	15694	2	-0.15678
PRKAR1A	6	0.011531	1.93813	0.042615	0.818459	1065	5	-0.46268	0.87981	0.0556111	0.90169	0.999999	18105	1	-0.46268
G3BP2	6	0.011567	1.93678	0.042736	0.818459	1066	5	-0.40723	0.99255	0.00324761	0.99249	0.999999	20121	0	-0.40723
TMEM79	6	0.011567	1.93678	0.042737	0.818459	1067	2	0.13374	0.1485	0.828274	0.33301	0.956427	7121	3	0.13374
DCPS	6	0.011574	1.93652	0.042763	0.818459	1068	3	-0.83583	0.66266	0.178709	0.78728	0.999999	15845	1	-0.83583
TNS4	6	0.011599	1.93558	0.042858	0.818459	1069	2	-0.024067	0.47589	0.322493	0.67595	0.999999	13675	2	-0.024067
SALL3	6	0.011618	1.93487	0.042921	0.818459	1070	4	-0.45966	0.80106	0.096335	0.86691	0.999999	17450	1	-0.45966
POTEG	10	0.011618	1.93487	0.042922	0.818459	1071	7	-0.71591	0.99726	0.0011916	0.99726	0.999999	20305	0	-0.71591
NRK	6	0.011625	1.93461	0.042939	0.818459	1072	3	-0.40769	0.99255	0.00324761	0.99249	0.999999	20100	0	-0.40769
CYP2A13	6	0.011629	1.93446	0.042956	0.818459	1073	5	-0.42011	0.98744	0.00548928	0.98746	0.999999	19966	0	-0.42011
hsa-mir-6878	4	0.011635	1.93423	0.042974	0.818459	1074	3	-0.91696	0.79006	0.10234	0.86289	0.999999	17371	1	-0.91696
CHST3	6	0.011664	1.93315	0.043061	0.81875	1075	4	-0.533	0.73211	0.135424	0.83309	0.999999	16773	1	-0.533
MED18	6	0.011666	1.93308	0.043069	0.81875	1076	1	-0.00070011	0.34188	0.466126	0.5535	0.999178	11330	2	-0.00070011
XRCC1	6	0.011728	1.93078	0.043274	0.821438	1077	2	0.034537	0.38324	0.416529	0.59525	0.999999	12149	3	0.034537
IAPP	6	0.011735	1.93052	0.043291	0.821438	1078	2	-0.21682	0.59406	0.22617	0.74543	0.999999	15005	1	-0.21682
IPPK	6	0.01177	1.92922	0.043409	0.822417	1079	4	-0.93543	0.89085	0.0501954	0.90775	0.999999	18236	1	-0.93543
CHRNA9	6	0.011812	1.92768	0.043542	0.822417	1080	4	-0.61866	0.34231	0.46558	0.55392	0.999178	11338	2	-0.61866
WDR25	6	0.011814	1.9276	0.043552	0.822417	1081	4	-0.593	0.9787	0.00935041	0.97874	0.999999	19736	0	-0.593
BHMT2	6	0.011814	1.9276	0.043554	0.822417	1082	4	-0.59692	0.96261	0.0165496	0.96277	0.999999	19412	0	-0.59692
NUDT3	6	0.011822	1.92731	0.043578	0.822417	1083	5	-0.33427	0.99255	0.00324761	0.99249	0.999999	20094	0	-0.33427
MRPL11	6	0.011824	1.92724	0.043583	0.822417	1084	4	-0.64625	0.82997	0.0809376	0.87827	0.999999	17666	1	-0.64625
TSLP	6	0.011837	1.92676	0.043637	0.822663	1085	5	-0.54207	0.039018	1.40873	0.12629	0.88847	2904	1	-0.54207
KIT	6	0.011864	1.92577	0.043734	0.823643	1086	3	-0.31257	0.34135	0.4668	0.55294	0.999178	11315	3	-0.31257
SLC25A53	6	0.011889	1.92485	0.043805	0.823643	1087	3	-0.60583	0.99505	0.0021551	0.99505	0.999999	20225	0	-0.60583
USP18	6	0.01189	1.92482	0.04381	0.823643	1088	5	-0.89859	0.91931	0.036538	0.92565	0.999999	18621	1	-0.89859
CLPTM1	6	0.011913	1.92398	0.043886	0.823761	1089	2	0.10684	0.26281	0.580358	0.47138	0.988619	9753	3	0.10684
MREG	6	0.011938	1.92307	0.043967	0.823761	1090	4	-0.50153	0.94943	0.022537	0.94981	0.999999	19130	1	-0.50153
HIST1H2AG	6	0.011941	1.92296	0.043978	0.823761	1091	4	-0.43822	0.66034	0.180232	0.78581	0.999999	15819	2	-0.43822
CX3CL1	6	0.011963	1.92216	0.044046	0.823761	1092	2	0.019253	0.07982	1.09789	0.20885	0.92723	4574	2	0.019253
KHNYN	6	0.012012	1.92038	0.044211	0.823761	1093	4	-0.51128	0.68975	0.161308	0.80453	0.999999	16171	1	-0.51128
NUAK1	6	0.012024	1.91995	0.044248	0.823761	1094	4	-0.44576	0.11416	0.942486	0.27285	0.938897	5943	1	-0.44576
EPHA3	6	0.012029	1.91977	0.04426	0.823761	1095	5	-0.51502	0.03984	1.39968	0.12809	0.88847	2936	1	-0.51502
TRIM37	6	0.012032	1.91966	0.04427	0.823761	1096	4	-0.45823	0.96482	0.0155537	0.96499	0.999999	19453	0	-0.45823
ZNF536	6	0.01204	1.91937	0.044293	0.823761	1097	3	-0.015924	0.17674	0.752665	0.37826	0.967455	7992	3	-0.015924
IST1	6	0.012053	1.9189	0.044337	0.823761	1098	4	-0.49428	0.98371	0.00713291	0.98374	0.999999	19862	0	-0.49428
C17orf70	6	0.012067	1.9184	0.04439	0.823761	1099	5	-0.34862	0.90756	0.0421247	0.91776	0.999999	18467	1	-0.34862
KRTAP1-4	7	0.012068	1.91836	0.044391	0.823761	1100	4	-0.2525	0.42094	0.37578	0.6328	0.999999	12874	2	-0.2525
CLC	6	0.012073	1.91818	0.044409	0.823761	1101	3	-0.61621	0.93588	0.0287798	0.93797	0.999999	18873	1	-0.61621
RNASEH2B	6	0.012085	1.91775	0.044452	0.823761	1102	3	-0.3407	0.94112	0.026355	0.9423	0.999999	18955	1	-0.3407
MCRS1	6	0.012086	1.91772	0.044453	0.823761	1103	4	-0.29694	0.99676	0.0014094	0.99675	0.999999	20281	0	-0.29694
DHPS	6	0.01209	1.91757	0.044464	0.823761	1104	5	-1.2252	0.99908	0.000399735	0.99906	0.999999	20373	0	-1.2252
FAM47A	6	0.012135	1.91596	0.044612	0.823761	1105	3	-0.20054	0.59933	0.222334	0.74853	0.999999	15076	2	-0.20054
NPNT	6	0.012154	1.91528	0.044676	0.823761	1106	3	-0.3024	0.13607	0.866238	0.31158	0.951399	6699	2	-0.3024
C22orf31	6	0.012158	1.91514	0.044694	0.823761	1107	3	-0.23949	0.96826	0.014008	0.96837	0.999999	19516	0	-0.23949
MYEOV2	6	0.012161	1.91503	0.044704	0.823761	1108	2	0.16843	0.16901	0.772088	0.36723	0.964129	7779	4	0.16843
KCTD5	6	0.012178	1.91442	0.044761	0.823761	1109	4	-0.81981	0.58422	0.233424	0.73962	0.999999	14901	1	-0.81981
SLC5A4	6	0.012185	1.91417	0.044781	0.823761	1110	4	-0.89707	0.8132	0.0898026	0.87156	0.999999	17544	1	-0.89707
JKAMP	6	0.012194	1.91385	0.044812	0.823761	1111	3	-0.35005	0.52998	0.275741	0.70873	0.999999	14295	2	-0.35005
TADA1	6	0.012196	1.91378	0.044822	0.823761	1112	4	-0.5098	0.97133	0.0126332	0.97143	0.999999	19589	0	-0.5098
CCL7	6	0.012197	1.91375	0.044823	0.823761	1113	3	-0.47339	0.95978	0.0178283	0.95998	0.999999	19328	0	-0.47339
CBX7	6	0.012224	1.91279	0.044903	0.824506	1114	3	-0.071195	0.082499	1.08355	0.21391	0.92723	4679	3	-0.071195
SIT1	6	0.012237	1.91233	0.044946	0.824548	1115	2	0.17512	0.15605	0.806736	0.34583	0.959585	7366	3	0.17512
CTNNA3	6	0.01226	1.91151	0.045021	0.825176	1116	4	-0.32384	0.88292	0.0540786	0.90336	0.999999	18140	1	-0.32384
ZNF777	6	0.01229	1.91045	0.045121	0.826083	1117	2	-0.015625	0.80052	0.0966278	0.8667	0.999999	17443	1	-0.015625
GPR152	6	0.012309	1.90978	0.04519	0.826083	1118	3	-0.12142	0.075285	1.12329	0.20012	0.92723	4402	3	-0.12142
CXorf56	6	0.012316	1.90953	0.045212	0.826083	1119	4	-0.67214	0.75298	0.123217	0.84777	0.999999	17035	1	-0.67214
NRROS	6	0.012362	1.90791	0.045351	0.826083	1120	3	-0.090175	0.39194	0.40678	0.60404	0.999999	12338	2	-0.090175
KCNE2	4	0.012378	1.90735	0.045398	0.826083	1121	2	-2.6159	0.45277	0.344122	0.66184	0.999999	13413	1	-2.6159
CYB561D1	6	0.012408	1.9063	0.045497	0.826083	1122	2	0.097234	0.36076	0.442782	0.57271	0.999999	11705	3	0.097234
COA3	6	0.01242	1.90588	0.045542	0.826083	1123	5	-0.57631	0.85614	0.0674552	0.88983	0.999999	17889	1	-0.57631
hsa-mir-4269	4	0.012423	1.90577	0.045558	0.826083	1124	2	0.062947	0.19829	0.702699	0.40191	0.973847	8441	2	0.062947
PNOC	6	0.012446	1.90497	0.045638	0.826083	1125	5	-0.35205	0.99884	0.000504074	0.99882	0.999999	20365	0	-0.35205
GAGE10	9	0.012467	1.90424	0.045708	0.826083	1126	6	-0.44363	0.38288	0.416937	0.59489	0.999999	12141	1	-0.44363
LMTK2	6	0.012468	1.9042	0.045711	0.826083	1127	4	-0.24407	0.78978	0.102494	0.8628	0.999999	17368	1	-0.24407
ESCO2	6	0.012469	1.90417	0.045713	0.826083	1128	4	-0.51646	0.37014	0.431634	0.5821	0.999999	11892	2	-0.51646
UTP23	4	0.01247	1.90413	0.045717	0.826083	1129	2	-2.2226	0.9104	0.0407678	0.91962	0.999999	18499	0	-2.2226
AKNAD1	6	0.012507	1.90285	0.045837	0.826083	1130	2	0.6522	0.034898	1.4572	0.11489	0.87845	2670	4	0.6522
THOC3	6	0.012511	1.90271	0.045844	0.826083	1131	4	-1.2417	0.98836	0.00508484	0.98839	0.999999	19989	0	-1.2417
RNASEH2C	6	0.012528	1.90212	0.045902	0.826083	1132	5	-0.48726	0.9959	0.00178427	0.99588	0.999999	20250	0	-0.48726
DNAJC12	4	0.012547	1.90146	0.045966	0.826083	1133	2	-0.26151	0.045359	1.34334	0.13973	0.896648	3186	2	-0.26151
hsa-mir-127	4	0.012549	1.90139	0.045974	0.826083	1134	3	-0.53913	0.43136	0.36516	0.64304	0.999999	13041	1	-0.53913
F13A1	6	0.012555	1.90118	0.045993	0.826083	1135	2	-0.54818	0.58786	0.230726	0.74176	0.999999	14945	2	-0.54818
TRIM15	6	0.012557	1.90111	0.046002	0.826083	1136	3	-0.31885	0.74569	0.127442	0.84255	0.999999	16942	1	-0.31885
LHPP	6	0.012568	1.90073	0.04604	0.826083	1137	2	0.16778	0.079715	1.09846	0.20865	0.92723	4566	3	0.16778
RPS6KB2	6	0.01258	1.90032	0.046076	0.826083	1138	3	-0.043821	0.12676	0.897018	0.29522	0.945026	6384	3	-0.043821
HIST1H2BC	6	0.012581	1.90028	0.046082	0.826083	1139	4	-0.83741	0.99506	0.00215073	0.99506	0.999999	20226	0	-0.83741
FAM25C	6	0.012583	1.90022	0.046085	0.826083	1140	5	-0.80746	0.99872	0.000556253	0.99872	0.999999	20359	0	-0.80746
CERK	6	0.012594	1.89984	0.04612	0.826083	1141	3	-0.82791	0.68915	0.161686	0.80414	0.999999	16164	2	-0.82791
BAK1	6	0.012601	1.89959	0.046142	0.826083	1142	2	-0.41851	0.095058	1.02201	0.23777	0.932949	5210	2	-0.41851
NPHS2	6	0.012606	1.89942	0.04616	0.826083	1143	4	-0.5248	0.26465	0.577328	0.47334	0.988735	9785	2	-0.5248
hsa-mir-3197	4	0.012626	1.89873	0.046208	0.826218	1144	3	-0.46266	0.99023	0.00426392	0.99022	0.999999	20048	0	-0.46266
SMPX	6	0.012656	1.8977	0.046285	0.826871	1145	2	-0.058806	0.95234	0.021208	0.95264	0.999999	19194	0	-0.058806
hsa-mir-762	4	0.01268	1.89688	0.046357	0.827386	1146	2	-0.068218	0.040934	1.38792	0.13045	0.895885	2976	2	-0.068218
FAM69C	6	0.012705	1.89603	0.046426	0.827386	1147	2	-0.14121	0.19431	0.711505	0.39758	0.973411	8351	2	-0.14121
ITPRIP	6	0.012742	1.89476	0.04653	0.827386	1148	4	-0.81458	0.35811	0.445984	0.57008	0.999999	11648	2	-0.81458
FBXO41	6	0.012749	1.89452	0.046545	0.827386	1149	4	-0.44723	0.36676	0.435618	0.57873	0.999999	11826	1	-0.44723
hsa-mir-4498	4	0.012752	1.89442	0.046552	0.827386	1150	3	-0.44577	0.86367	0.0636522	0.89341	0.999999	17946	1	-0.44577
NDUFAF6	6	0.012754	1.89435	0.046557	0.827386	1151	2	0.89501	0.020153	1.69566	0.071989	0.855929	1718	4	0.89501
C11orf16	6	0.01278	1.89347	0.046625	0.827871	1152	4	-0.40479	0.36867	0.433362	0.58068	0.999999	11868	2	-0.40479
KCNAB2	6	0.012804	1.89265	0.046694	0.82839	1153	2	-0.13201	0.6251	0.204051	0.764	0.999999	15378	2	-0.13201
hsa-mir-6514	4	0.012862	1.89069	0.046856	0.829827	1154	3	-0.71401	0.80574	0.0938051	0.8687	0.999999	17483	1	-0.71401
MRPL10	6	0.012863	1.89066	0.046857	0.829827	1155	4	-1.0629	0.98535	0.00640948	0.98539	0.999999	19913	0	-1.0629
DDX59	6	0.012888	1.88981	0.046917	0.83018	1156	4	-1.5356	0.97688	0.0101588	0.9769	0.999999	19699	0	-1.5356
ZNF750	6	0.012931	1.88837	0.047013	0.830283	1157	3	-0.3589	0.93273	0.0302441	0.93547	0.999999	18821	1	-0.3589
POC1B-GALNT4	6	0.012937	1.88817	0.047033	0.830283	1158	2	-0.18027	0.27897	0.554442	0.4884	0.992957	10061	2	-0.18027
B4GALT5	6	0.012952	1.88766	0.047069	0.830283	1159	4	-0.5177	0.83164	0.0800646	0.87897	0.999999	17680	1	-0.5177
TNPO1	6	0.012991	1.88636	0.047171	0.830283	1160	2	-0.068954	0.07402	1.13065	0.19762	0.92723	4347	2	-0.068954
NDUFB4	6	0.012996	1.88619	0.047187	0.830283	1161	3	-1.37	0.99861	0.000604089	0.9986	0.999999	20355	0	-1.37
CAD	6	0.013002	1.88599	0.047197	0.830283	1162	2	-0.55513	0.93254	0.0303325	0.93532	0.999999	18813	1	-0.55513
PTK6	6	0.013004	1.88592	0.047207	0.830283	1163	4	-0.42884	0.45875	0.338424	0.66546	0.999999	13473	1	-0.42884
KCNJ15	6	0.013025	1.88522	0.047261	0.830522	1164	3	0.03651	0.19361	0.713072	0.39682	0.973365	8337	3	0.03651
KIF22	6	0.013051	1.88436	0.047325	0.830923	1165	1	0.27292	0.11975	0.921724	0.2828	0.939726	6154	4	0.27292
DEFB118	6	0.013101	1.8827	0.047463	0.832136	1166	1	0.25602	0.22909	0.639994	0.43524	0.981925	9066	3	0.25602
ARHGAP24	6	0.013133	1.88164	0.047537	0.832136	1167	4	-0.3523	0.82198	0.0851387	0.87505	0.999999	17608	1	-0.3523
FGF9	6	0.013147	1.88117	0.047577	0.832136	1168	2	0.16118	0.1131	0.946537	0.27096	0.938772	5904	3	0.16118
USP39	6	0.01315	1.88107	0.047583	0.832136	1169	2	0.035094	0.38495	0.414596	0.59705	0.999999	12192	3	0.035094
HLA-DOB	6	0.013156	1.88088	0.047597	0.832136	1170	4	-0.36167	0.90838	0.0417324	0.91828	0.999999	18473	1	-0.36167
ZNHIT2	6	0.013229	1.87847	0.047773	0.832643	1171	4	-1.3183	0.63866	0.19473	0.77221	0.999999	15533	1	-1.3183
PNMA5	6	0.013236	1.87824	0.047789	0.832643	1172	3	-0.47732	0.68405	0.164912	0.80085	0.999999	16106	2	-0.47732
GRIPAP1	6	0.013284	1.87667	0.047914	0.832643	1173	3	-0.40955	0.56203	0.250241	0.72696	0.999999	14661	2	-0.40955
MAGEA6	13	0.01329	1.87648	0.047928	0.832643	1174	7	-0.38808	0.85566	0.0676988	0.8896	0.999999	17885	2	-0.38808
PRICKLE4	6	0.013321	1.87546	0.048004	0.832643	1175	4	-0.74895	0.76241	0.117811	0.85351	0.999999	17154	1	-0.74895
CMC1	6	0.013325	1.87533	0.048012	0.832643	1176	3	-0.39251	0.92499	0.033863	0.92964	0.999999	18693	1	-0.39251
CSNK2A2	6	0.013327	1.87527	0.048018	0.832643	1177	4	-0.49111	0.055582	1.25507	0.16074	0.90648	3627	1	-0.49111
FBXW5	4	0.013327	1.87527	0.048023	0.832643	1178	3	-0.38738	0.16013	0.795527	0.35263	0.962029	7497	1	-0.38738
TMIGD1	6	0.013335	1.87501	0.048046	0.832643	1179	4	-0.98582	0.036404	1.43885	0.11902	0.881297	2762	1	-0.98582
SEC24D	6	0.013345	1.87468	0.048071	0.832643	1180	3	-0.12882	0.3976	0.400554	0.60972	0.999999	12434	2	-0.12882
hsa-mir-6757	4	0.013347	1.87462	0.048074	0.832643	1181	1	-0.07147	0.68476	0.164462	0.80132	0.999999	16117	1	-0.07147
FAM53A	6	0.013373	1.87377	0.048135	0.832994	1182	3	-0.19209	0.45479	0.342189	0.66302	0.999999	13429	1	-0.19209
MORF4L2	6	0.013397	1.87299	0.048197	0.833142	1183	2	-0.16329	0.56361	0.249021	0.72787	0.999999	14685	2	-0.16329
hsa-mir-4512	4	0.013407	1.87267	0.048225	0.833142	1184	3	-2.1886	0.12705	0.896025	0.29572	0.945026	6393	1	-2.1886
hsa-mir-4728	4	0.013453	1.87118	0.048348	0.834562	1185	3	-0.65572	0.60249	0.22005	0.75042	0.999999	15110	1	-0.65572
hsa-mir-634	4	0.013479	1.87034	0.048418	0.83506	1186	3	-0.81801	0.49276	0.307365	0.68619	0.999999	13882	1	-0.81801
C7orf43	6	0.01352	1.86902	0.048532	0.835732	1187	4	-0.56297	0.22305	0.651598	0.42875	0.981293	8936	2	-0.56297
DDX50	6	0.013532	1.86864	0.048567	0.835732	1188	3	-0.39207	0.73257	0.135151	0.83341	0.999999	16779	2	-0.39207
MLIP	6	0.013546	1.86819	0.048596	0.835732	1189	2	-0.18998	0.54473	0.263819	0.71704	0.999999	14446	1	-0.18998
hsa-mir-3171	2	0.013576	1.86723	0.048675	0.835732	1190	1	-3.3708	0.87386	0.0585581	0.89854	0.999999	18050	0	-3.3708
POLR1E	6	0.013595	1.86662	0.048722	0.835732	1191	4	-0.84273	0.50269	0.2987	0.69242	0.999999	13983	2	-0.84273
TMEM261	6	0.013595	1.86662	0.048723	0.835732	1192	3	-0.25554	0.39859	0.399474	0.6107	0.999999	12456	2	-0.25554
NGDN	6	0.013628	1.86557	0.0488	0.835732	1193	2	-0.63494	0.84852	0.0713379	0.88635	0.999999	17829	1	-0.63494
AUP1	6	0.013628	1.86557	0.048802	0.835732	1194	4	-0.50393	0.47345	0.324726	0.67445	0.999999	13642	2	-0.50393
C14orf1	6	0.013644	1.86506	0.048844	0.835732	1195	3	-0.051219	0.63741	0.195581	0.77144	0.999999	15516	2	-0.051219
PRSS37	6	0.013662	1.86449	0.04889	0.835732	1196	2	0.090674	0.28691	0.542254	0.49666	0.994834	10212	3	0.090674
CD28	6	0.013669	1.86426	0.048906	0.835732	1197	2	0.06617	0.16464	0.783465	0.36014	0.963878	7638	3	0.06617
QPCT	6	0.013694	1.86347	0.048976	0.83575	1198	2	-0.13321	0.65419	0.184296	0.78193	0.999999	15753	2	-0.13321
hsa-mir-590	3	0.013697	1.86337	0.048989	0.83575	1199	1	-0.17209	0.66467	0.177394	0.78855	0.999999	15871	1	-0.17209
CPA2	6	0.013765	1.86122	0.049165	0.837738	1200	3	-0.2082	0.16701	0.777258	0.36394	0.963878	7719	3	-0.2082
FBLN1	6	0.013773	1.86097	0.049187	0.837738	1201	2	0.25331	0.071141	1.14788	0.19195	0.92723	4228	4	0.25331
USP8	6	0.013809	1.85984	0.049272	0.838113	1202	3	-0.70288	0.82123	0.0855352	0.87476	0.999999	17601	1	-0.70288
TP53RK	6	0.013839	1.8589	0.049355	0.838113	1203	3	-0.41436	0.8213	0.0854982	0.8748	0.999999	17602	1	-0.41436
PARP6	6	0.013842	1.8588	0.049364	0.838113	1204	3	-0.2682	0.10297	0.987289	0.25254	0.935747	5515	3	-0.2682
ZNF775	6	0.013872	1.85786	0.049444	0.838113	1205	3	-0.28549	0.26057	0.584076	0.469	0.988489	9703	2	-0.28549
KRT35	6	0.013886	1.85742	0.049481	0.838113	1206	3	-0.15817	0.58407	0.233535	0.73954	0.999999	14898	2	-0.15817
SMARCA4	6	0.013891	1.85727	0.049496	0.838113	1207	2	-0.22972	0.87973	0.0556506	0.90165	0.999999	18103	1	-0.22972
PHLDB3	6	0.013891	1.85727	0.049496	0.838113	1208	3	-0.26171	0.56584	0.247306	0.72914	0.999999	14711	2	-0.26171
TUBGCP2	6	0.013941	1.85571	0.049626	0.839297	1209	2	-0.54305	0.48198	0.316971	0.67961	0.999999	13748	2	-0.54305
ZBTB12	6	0.013949	1.85546	0.049648	0.839297	1210	4	-0.42168	0.13035	0.884889	0.3015	0.946787	6513	2	-0.42168
NCAPD3	6	0.013983	1.8544	0.049734	0.839562	1211	4	-1.0936	0.070027	1.15473	0.18976	0.92723	4177	2	-1.0936
UBE2QL1	6	0.01399	1.85418	0.049754	0.839562	1212	3	-0.24875	0.3189	0.496345	0.52981	0.995585	10848	2	-0.24875
GALNT1	6	0.014034	1.85282	0.049881	0.839562	1213	4	-0.47682	0.89834	0.0465593	0.91211	0.999999	18332	1	-0.47682
TMEM208	4	0.014037	1.85273	0.049882	0.839562	1214	3	-1.6482	0.5901	0.229074	0.74307	0.999999	14968	1	-1.6482
APBA3	6	0.014057	1.85211	0.049937	0.839562	1215	4	-0.42867	0.59592	0.224812	0.7465	0.999999	15039	2	-0.42867
hsa-mir-6849	4	0.014061	1.85198	0.049951	0.839562	1216	3	-1.0433	0.60365	0.219215	0.75112	0.999999	15126	1	-1.0433
ANKRD29	6	0.014062	1.85195	0.049951	0.839562	1217	4	-0.47118	0.38795	0.411224	0.60005	0.999999	12250	2	-0.47118
CHD7	6	0.014089	1.85112	0.050023	0.839623	1218	2	-0.13528	0.44445	0.352177	0.65581	0.999999	13294	2	-0.13528
PPIP5K2	6	0.014095	1.85093	0.050037	0.839623	1219	4	-0.40884	0.90092	0.0453138	0.91364	0.999999	18374	1	-0.40884
SORT1	6	0.014123	1.85007	0.050107	0.840119	1220	3	-0.63551	0.63418	0.197787	0.76947	0.999999	15490	2	-0.63551
TFG	6	0.014138	1.84961	0.050149	0.840137	1221	3	-0.278	0.96793	0.014156	0.96806	0.999999	19505	0	-0.278
TMEM91	6	0.014188	1.84808	0.050275	0.840949	1222	2	0.24607	0.087035	1.06031	0.22261	0.92723	4861	4	0.24607
SART1	6	0.0142	1.84771	0.050308	0.840949	1223	3	0.014379	0.20909	0.679667	0.41367	0.977638	8650	3	0.014379
hsa-mir-432	4	0.014205	1.84756	0.050321	0.840949	1224	3	-0.20271	0.55538	0.25541	0.72315	0.999999	14583	1	-0.20271
RASSF4	6	0.014226	1.84692	0.050377	0.8412	1225	4	-0.59627	0.99691	0.00134405	0.99689	0.999999	20286	0	-0.59627
OR2T35	6	0.014266	1.8457	0.050497	0.842232	1226	3	-0.60784	0.95414	0.0203879	0.95439	0.999999	19234	0	-0.60784
KIAA1324L	6	0.014292	1.84491	0.050572	0.842232	1227	3	-0.34593	0.76734	0.115012	0.85512	0.999999	17186	1	-0.34593
C6orf223	6	0.014299	1.84469	0.050593	0.842232	1228	3	-0.26594	0.89796	0.046743	0.91189	0.999999	18326	1	-0.26594
hsa-mir-4799	4	0.014303	1.84457	0.05061	0.842232	1229	2	-0.13204	0.48163	0.317286	0.67941	0.999999	13744	1	-0.13204
ATAD2B	6	0.014314	1.84424	0.050645	0.842232	1230	3	-0.28821	0.0069507	2.15797	0.028964	0.755655	777	2	-0.28821
SLC22A4	6	0.014367	1.84263	0.050798	0.8423	1231	4	-0.63199	0.65181	0.185879	0.78042	0.999999	15719	1	-0.63199
SUPT4H1	6	0.014377	1.84233	0.050824	0.8423	1232	3	-0.96132	0.32667	0.485891	0.53783	0.995585	10999	2	-0.96132
HBA2	6	0.014382	1.84218	0.050836	0.8423	1233	3	-0.2763	0.90363	0.0440094	0.91531	0.999999	18407	1	-0.2763
COPS5	6	0.014384	1.84212	0.05084	0.8423	1234	2	0.73338	0.045118	1.34565	0.13924	0.896552	3173	4	0.73338
CNOT11	6	0.014433	1.84064	0.050961	0.8423	1235	4	-0.36273	0.6207	0.207118	0.76139	0.999999	15320	1	-0.36273
OXCT2	6	0.014435	1.84058	0.050965	0.8423	1236	1	0.018394	0.39103	0.40779	0.60313	0.999999	12310	2	0.018394
hsa-mir-597	4	0.014435	1.84058	0.050966	0.8423	1237	2	-0.24324	0.91227	0.0398766	0.9209	0.999999	18526	0	-0.24324
NTF4	6	0.014441	1.8404	0.050979	0.8423	1238	3	-0.44353	0.0050634	2.29556	0.022279	0.734223	611	2	-0.44353
TTC31	6	0.014462	1.83977	0.05103	0.84233	1239	2	0.41545	0.03124	1.50529	0.10462	0.867891	2462	3	0.41545
CAV2	6	0.014484	1.83911	0.051083	0.84233	1240	3	-0.081181	0.31795	0.497641	0.52882	0.995585	10839	2	-0.081181
B2M	6	0.014504	1.83851	0.051132	0.84233	1241	2	-0.25016	0.94719	0.0235629	0.94765	0.999999	19088	1	-0.25016
SH2D5	6	0.014525	1.83788	0.051185	0.84233	1242	4	-0.48956	0.54452	0.263986	0.71693	0.999999	14443	2	-0.48956
NDOR1	6	0.014534	1.83761	0.051207	0.84233	1243	2	-0.063532	0.86594	0.0625122	0.89453	0.999999	17969	1	-0.063532
ESRRA	6	0.014583	1.83615	0.051332	0.84233	1244	3	-0.29635	0.77424	0.111124	0.85742	0.999999	17236	1	-0.29635
PCBP2	6	0.014617	1.83514	0.05141	0.84233	1245	3	-0.82752	0.8426	0.0743785	0.88372	0.999999	17785	1	-0.82752
hsa-mir-130b	4	0.014633	1.83467	0.051452	0.84233	1246	3	-2.8094	0.92169	0.0354151	0.9273	0.999999	18656	0	-2.8094
CCNB1	6	0.014653	1.83407	0.051497	0.84233	1247	4	-1.6988	0.9945	0.00239521	0.99449	0.999999	20206	0	-1.6988
ATP6V1B2	6	0.014655	1.83401	0.051502	0.84233	1248	4	-1.1381	0.75881	0.119867	0.85183	0.999999	17114	2	-1.1381
hsa-mir-328	4	0.014667	1.83366	0.051533	0.84233	1249	3	-0.29112	0.83908	0.0761966	0.88221	0.999999	17740	1	-0.29112
SH3GLB2	6	0.014682	1.83321	0.051569	0.84233	1250	2	0.096725	0.28744	0.541453	0.49724	0.995208	10220	3	0.096725
FAM222B	6	0.014703	1.83259	0.051618	0.84233	1251	4	-0.47777	0.4227	0.373968	0.63448	0.999999	12910	1	-0.47777
PPP2R2C	6	0.014704	1.83256	0.051621	0.84233	1252	3	-0.37534	0.70783	0.150071	0.81653	0.999999	16426	2	-0.37534
WDR92	6	0.014711	1.83236	0.051635	0.84233	1253	4	-0.98349	0.9945	0.00239521	0.99449	0.999999	20204	0	-0.98349
CDC37	6	0.014719	1.83212	0.051649	0.84233	1254	2	-0.78033	0.30753	0.512113	0.51801	0.995585	10638	2	-0.78033
SLC26A7	6	0.014731	1.83177	0.05168	0.84233	1255	2	-0.045899	0.35669	0.447709	0.56864	0.999999	11617	2	-0.045899
YEATS4	6	0.014781	1.8303	0.051808	0.843359	1256	3	-0.10946	0.28932	0.538622	0.4992	0.995585	10252	3	-0.10946
hsa-mir-3180-3	4	0.014798	1.8298	0.051857	0.843359	1257	2	-0.26051	0.41662	0.38026	0.62852	0.999999	12800	1	-0.26051
PHC1	6	0.01483	1.82886	0.051942	0.843359	1258	4	-0.39257	0.65929	0.180924	0.78514	0.999999	15810	2	-0.39257
CCDC42B	6	0.014879	1.82743	0.052056	0.843359	1259	1	-0.027538	0.075613	1.1214	0.20073	0.92723	4414	2	-0.027538
C6orf47	6	0.014884	1.82728	0.052066	0.843359	1260	2	-0.057341	0.6969	0.15683	0.8093	0.999999	16266	2	-0.057341
IL17B	6	0.014903	1.82673	0.052119	0.843359	1261	4	-0.57286	0.70524	0.151663	0.81483	0.999999	16400	2	-0.57286
TATDN3	6	0.014929	1.82597	0.052182	0.843359	1262	2	-0.12166	0.97359	0.0116239	0.97368	0.999999	19632	0	-0.12166
VCAM1	6	0.014934	1.82582	0.052199	0.843359	1263	3	-0.24467	0.71074	0.148289	0.8185	0.999999	16461	2	-0.24467
ERAL1	6	0.014938	1.82571	0.05221	0.843359	1264	3	-0.38899	0.76205	0.118017	0.85339	0.999999	17153	1	-0.38899
UGGT1	6	0.014944	1.82553	0.052228	0.843359	1265	4	-0.83494	0.33475	0.475279	0.5461	0.998931	11180	2	-0.83494
UGP2	6	0.014944	1.82553	0.052228	0.843359	1266	4	-1.5546	0.055821	1.2532	0.16123	0.90665	3634	1	-1.5546
AEN	6	0.014963	1.82498	0.052267	0.843359	1267	2	-0.12879	0.49982	0.301186	0.69061	0.999999	13953	2	-0.12879
DLG5	6	0.014985	1.82434	0.052314	0.843359	1268	2	-0.38795	0.51008	0.292362	0.6971	0.999999	14082	2	-0.38795
STXBP4	6	0.015027	1.82313	0.052437	0.843359	1269	1	0.023197	0.090541	1.04315	0.22922	0.927476	5053	2	0.023197
PTGES3	6	0.015057	1.82226	0.052518	0.843359	1270	2	-0.22981	0.95729	0.0189565	0.95749	0.999999	19290	0	-0.22981
LRP6	6	0.015061	1.82215	0.052531	0.843359	1271	4	-0.60842	0.95136	0.0216551	0.95166	0.999999	19176	1	-0.60842
RREB1	6	0.015091	1.82128	0.0526	0.843359	1272	4	-1.5405	0.037518	1.42576	0.12212	0.884094	2824	2	-1.5405
NUP205	6	0.015094	1.8212	0.052606	0.843359	1273	3	-0.91327	0.63056	0.200274	0.76729	0.999999	15447	2	-0.91327
ZNF550	6	0.015097	1.82111	0.052617	0.843359	1274	3	-0.29427	0.94277	0.0255942	0.94373	0.999999	18990	1	-0.29427
TFAP2B	6	0.015106	1.82085	0.052639	0.843359	1275	4	-0.60031	0.77163	0.112591	0.85654	0.999999	17215	1	-0.60031
SOCS4	6	0.015126	1.82028	0.052695	0.843359	1276	3	-0.26084	0.091326	1.03941	0.23066	0.928588	5081	2	-0.26084
XIAP	6	0.015137	1.81996	0.052723	0.843359	1277	4	-0.68893	0.10404	0.9828	0.25455	0.935747	5559	2	-0.68893
NDUFA3	6	0.015154	1.81947	0.052767	0.843359	1278	4	-0.43588	0.6166	0.209996	0.75891	0.999999	15274	1	-0.43588
CXCL13	6	0.015179	1.81876	0.05283	0.843359	1279	4	-0.28396	0.85558	0.0677394	0.88956	0.999999	17884	1	-0.28396
PRRT4	6	0.01518	1.81873	0.052833	0.843359	1280	3	-0.45801	0.92942	0.031788	0.93291	0.999999	18754	1	-0.45801
PPP1R16B	6	0.015202	1.8181	0.052882	0.843359	1281	2	0.060218	0.75089	0.124424	0.84625	0.999999	17004	2	0.060218
MRPS36	6	0.015214	1.81776	0.052916	0.843359	1282	3	-0.88046	0.69779	0.156275	0.8099	0.999999	16278	2	-0.88046
PSME4	6	0.015225	1.81744	0.05294	0.843359	1283	1	-0.18889	0.72315	0.140772	0.82694	0.999999	16611	1	-0.18889
ABRA	6	0.015241	1.81699	0.052982	0.843359	1284	4	-0.58083	0.6398	0.193956	0.77291	0.999999	15549	2	-0.58083
DPH2	6	0.015243	1.81693	0.052986	0.843359	1285	3	-0.39582	0.58313	0.234235	0.73901	0.999999	14888	1	-0.39582
TBC1D3C	17	0.015256	1.81656	0.053022	0.843359	1286	10	-0.56395	0.90183	0.0448753	0.91422	0.999999	18386	4	-0.56395
ABCA6	6	0.015297	1.81539	0.053123	0.844319	1287	2	-0.1607	0.76348	0.117202	0.85386	0.999999	17162	1	-0.1607
ADAMTS17	6	0.015324	1.81463	0.053196	0.844775	1288	1	-0.0086888	0.46899	0.328836	0.67168	0.999999	13588	2	-0.0086888
LCE3E	7	0.015382	1.81299	0.053356	0.844775	1289	4	-0.36649	0.75267	0.123395	0.84754	0.999999	17029	2	-0.36649
ABCB10	6	0.015386	1.81287	0.053368	0.844775	1290	4	-1.1636	0.71438	0.146071	0.82098	0.999999	16512	2	-1.1636
DNLZ	4	0.015388	1.81282	0.053374	0.844775	1291	3	-0.65748	0.8808	0.0551227	0.90222	0.999999	18111	0	-0.65748
PDXDC1	6	0.015406	1.81231	0.053422	0.844775	1292	3	-0.25041	0.74732	0.126493	0.84368	0.999999	16961	2	-0.25041
SPDYE2B	11	0.015432	1.81158	0.053487	0.844775	1293	7	-0.9104	0.99967	0.000143341	0.99965	0.999999	20408	0	-0.9104
ACAD10	6	0.015436	1.81147	0.053499	0.844775	1294	4	-1.0851	0.71273	0.147075	0.81984	0.999999	16490	2	-1.0851
FIBCD1	6	0.015468	1.81057	0.053578	0.844775	1295	4	-1.0006	0.40764	0.389723	0.61964	0.999999	12619	2	-1.0006
RPL22L1	6	0.015472	1.81045	0.053586	0.844775	1296	2	0.0044294	0.22233	0.653002	0.42797	0.980999	8923	3	0.0044294
UVRAG	6	0.015504	1.80956	0.053664	0.844775	1297	4	-0.55981	0.74493	0.127885	0.84205	0.999999	16936	2	-0.55981
DACT3	6	0.015509	1.80942	0.05367	0.844775	1298	2	-0.43335	0.75292	0.123251	0.84772	0.999999	17034	1	-0.43335
FECH	6	0.015551	1.80824	0.053793	0.844775	1299	4	-0.61666	0.32911	0.482659	0.54031	0.996788	11086	1	-0.61666
hsa-mir-6892	4	0.015556	1.8081	0.053807	0.844775	1300	2	-0.14236	0.43933	0.357209	0.65081	0.999999	13202	2	-0.14236
F2RL3	6	0.01557	1.80771	0.053848	0.844775	1301	3	0.0083948	0.061629	1.21021	0.17299	0.918716	3851	3	0.0083948
ABCC6	6	0.015575	1.80757	0.053859	0.844775	1302	2	-0.050316	0.32667	0.485891	0.53783	0.995585	11026	3	-0.050316
SPINK5	6	0.01558	1.80743	0.05387	0.844775	1303	4	-0.37332	0.068049	1.16718	0.18584	0.925292	4107	2	-0.37332
CABIN1	6	0.01559	1.80715	0.053897	0.844775	1304	4	-0.43541	0.73339	0.134665	0.83397	0.999999	16791	2	-0.43541
POTED	11	0.015624	1.80621	0.053985	0.844775	1305	7	-0.57821	0.99799	0.00087381	0.99799	0.999999	20334	0	-0.57821
FAM110B	6	0.015626	1.80615	0.05399	0.844775	1306	4	-0.74591	0.27717	0.557254	0.4865	0.991647	10034	2	-0.74591
EEF1A2	6	0.015633	1.80596	0.054007	0.844775	1307	3	-0.31924	0.98485	0.00662991	0.9849	0.999999	19895	0	-0.31924
HYPK	6	0.015641	1.80574	0.054019	0.844775	1308	4	-0.61392	0.6119	0.21332	0.75607	0.999999	15218	1	-0.61392
CMIP	6	0.015718	1.8036	0.054222	0.845837	1309	2	-0.72095	0.96183	0.0169017	0.96198	0.999999	19375	0	-0.72095
AGAP5	6	0.015731	1.80324	0.054258	0.845837	1310	4	-0.60728	0.83992	0.0757621	0.88257	0.999999	17752	1	-0.60728
MTA1	6	0.015766	1.80228	0.054348	0.845837	1311	2	0.10122	0.27515	0.56043	0.48437	0.990201	10005	3	0.10122
TMSB10	6	0.015768	1.80222	0.05435	0.845837	1312	2	0.012352	0.40381	0.393823	0.61583	0.999999	12549	3	0.012352
ZBTB9	6	0.015817	1.80088	0.05448	0.845837	1313	2	-0.0069253	0.45112	0.345708	0.66086	0.999999	13394	2	-0.0069253
hsa-mir-425	4	0.015827	1.8006	0.054502	0.845837	1314	3	-0.45424	0.98837	0.00508045	0.9884	0.999999	19991	0	-0.45424
CCKBR	6	0.015862	1.79964	0.054598	0.845837	1315	2	0.1112	0.43829	0.358238	0.64981	0.999999	13177	3	0.1112
MYRIP	6	0.015907	1.79841	0.054708	0.845837	1316	3	-0.25291	0.19639	0.706881	0.39983	0.973847	8393	2	-0.25291
TBC1D22A	6	0.015909	1.79836	0.054715	0.845837	1317	4	-0.42363	0.94323	0.0253824	0.94413	0.999999	19000	1	-0.42363
MAGEA4	6	0.015916	1.79817	0.054732	0.845837	1318	2	0.11756	0.12005	0.920638	0.28334	0.939726	6165	3	0.11756
hsa-mir-1470	4	0.015918	1.79811	0.054739	0.845837	1319	1	-0.26928	0.19228	0.716066	0.39536	0.972297	8316	2	-0.26928
BCAN	6	0.01597	1.7967	0.054876	0.845837	1320	4	-0.65346	0.25339	0.596211	0.46129	0.987117	9538	2	-0.65346
TAP1	6	0.015973	1.79661	0.05488	0.845837	1321	4	-0.52984	0.74359	0.128666	0.84108	0.999999	16923	1	-0.52984
FOXD4L1	11	0.015978	1.79648	0.054893	0.845837	1322	7	-0.46835	0.92408	0.0342904	0.929	0.999999	18680	2	-0.46835
VPS37C	6	0.01599	1.79615	0.054924	0.845837	1323	4	-0.57769	0.98277	0.00754811	0.98278	0.999999	19836	0	-0.57769
OXTR	6	0.016014	1.7955	0.054987	0.845837	1324	4	-0.45597	0.94676	0.0237601	0.94726	0.999999	19074	1	-0.45597
KRT20	6	0.016026	1.79517	0.055016	0.845837	1325	4	-0.38111	0.66328	0.178303	0.78769	0.999999	15855	2	-0.38111
GCGR	6	0.016041	1.79477	0.055054	0.845837	1326	4	-0.66515	0.99808	0.000834647	0.99807	0.999999	20336	0	-0.66515
hsa-mir-6867	4	0.016047	1.79461	0.055065	0.845837	1327	3	-0.45347	0.98917	0.00472906	0.98918	0.999999	20010	0	-0.45347
ANP32D	6	0.016064	1.79415	0.055104	0.845837	1328	3	-0.2088	0.75159	0.124019	0.84675	0.999999	17010	2	-0.2088
hsa-mir-943	4	0.016072	1.79393	0.05512	0.845837	1329	3	-0.3747	0.43487	0.361641	0.64651	0.999999	13105	1	-0.3747
VGF	6	0.016113	1.79282	0.055229	0.845837	1330	2	0.07438	0.17278	0.762507	0.37346	0.965863	7906	3	0.07438
ZP3	6	0.016119	1.79266	0.055248	0.845837	1331	4	-0.47461	0.73922	0.131226	0.83802	0.999999	16859	1	-0.47461
YWHAZ	6	0.016145	1.79196	0.055307	0.845837	1332	2	-0.64484	0.58886	0.229988	0.74235	0.999999	14955	2	-0.64484
TACR2	6	0.016155	1.79169	0.055336	0.845837	1333	4	-0.79985	0.74065	0.130387	0.83904	0.999999	16876	2	-0.79985
BECN1	6	0.01616	1.79156	0.055348	0.845837	1334	3	-0.15986	0.6409	0.19321	0.77358	0.999999	15570	1	-0.15986
DLG2	6	0.016178	1.79108	0.055396	0.845837	1335	4	-0.65052	0.49764	0.303085	0.68926	0.999999	13936	2	-0.65052
KAZALD1	6	0.01618	1.79102	0.055402	0.845837	1336	4	-0.51736	0.40111	0.396737	0.61321	0.999999	12503	1	-0.51736
DDOST	4	0.016181	1.79099	0.055404	0.845837	1337	3	-0.18981	0.88227	0.0543985	0.90302	0.999999	18135	0	-0.18981
CDPF1	6	0.016189	1.79078	0.055417	0.845837	1338	3	-0.38579	0.87379	0.0585929	0.89851	0.999999	18049	1	-0.38579
hsa-mir-4278	4	0.016211	1.79019	0.055474	0.845837	1339	3	-0.53205	0.58772	0.23083	0.74168	0.999999	14941	1	-0.53205
TSKS	6	0.016211	1.79019	0.055474	0.845837	1340	4	-0.89706	0.37693	0.423739	0.58893	0.999999	12024	2	-0.89706
SPATA3	6	0.016212	1.79016	0.055477	0.845837	1341	3	-0.25103	0.76096	0.118638	0.85305	0.999999	17142	1	-0.25103
SUMO2	6	0.016216	1.79006	0.055493	0.845837	1342	4	-1.7205	0.906	0.0428718	0.91678	0.999999	18442	1	-1.7205
FADS2	6	0.016257	1.78896	0.055612	0.846527	1343	4	-0.3698	0.87825	0.0563818	0.90087	0.999999	18083	1	-0.3698
OR10C1	6	0.016302	1.78776	0.055734	0.846527	1344	2	-0.12157	0.43805	0.358476	0.64957	0.999999	13168	2	-0.12157
COX5B	6	0.01631	1.78755	0.055748	0.846527	1345	3	-0.82904	0.16331	0.786987	0.35791	0.963557	7597	2	-0.82904
B3GALT5	6	0.01631	1.78755	0.05575	0.846527	1346	2	-0.024367	0.13212	0.879031	0.3046	0.946829	6580	3	-0.024367
CRTAM	6	0.016359	1.78624	0.055876	0.846527	1347	2	-0.12163	0.58768	0.230859	0.74166	0.999999	14940	2	-0.12163
hsa-mir-3663	4	0.01636	1.78622	0.055877	0.846527	1348	3	-0.32777	0.9004	0.0455645	0.91335	0.999999	18361	0	-0.32777
PRSS12	6	0.016377	1.78577	0.055916	0.846527	1349	4	-0.58863	0.9831	0.0074023	0.98313	0.999999	19845	0	-0.58863
STAT5B	4	0.016385	1.78555	0.055938	0.846527	1350	3	-1.8178	0.95029	0.0221438	0.95062	0.999999	19148	0	-1.8178
EIF4G2	6	0.016394	1.78532	0.055965	0.846527	1351	4	-0.94903	0.049225	1.30781	0.14776	0.901711	3347	1	-0.94903
PHF1	6	0.016397	1.78524	0.05597	0.846527	1352	4	-1.6381	0.80867	0.0922287	0.86982	0.999999	17503	1	-1.6381
FOXR2	6	0.016409	1.78492	0.055994	0.846527	1353	1	-0.0031845	0.18311	0.737288	0.38526	0.969722	8124	2	-0.0031845
BLK	6	0.016452	1.78378	0.056084	0.846878	1354	3	-0.060575	0.18386	0.735513	0.38609	0.969722	8141	3	-0.060575
AP3M1	6	0.016458	1.78362	0.0561	0.846878	1355	3	-0.034351	0.14203	0.84762	0.32199	0.954172	6896	3	-0.034351
SSR1	6	0.016508	1.78231	0.056244	0.847661	1356	3	-0.48614	0.87094	0.0600118	0.89706	0.999999	18014	1	-0.48614
CLUAP1	6	0.016522	1.78194	0.056274	0.847661	1357	4	-0.81671	0.82027	0.0860432	0.87436	0.999999	17597	1	-0.81671
SAMD5	6	0.016523	1.78191	0.056276	0.847661	1358	3	-0.1033	0.083414	1.07876	0.21564	0.92723	4715	3	-0.1033
GPATCH2L	6	0.016543	1.78139	0.056333	0.847827	1359	2	-0.10029	0.68222	0.166076	0.79967	0.999999	16078	2	-0.10029
TOMM20	6	0.016558	1.78099	0.05637	0.847827	1360	3	-1.6423	0.99761	0.00103921	0.99759	0.999999	20318	0	-1.6423
SMARCA5	6	0.016583	1.78034	0.056433	0.84815	1361	3	-0.95122	0.4408	0.355758	0.65221	0.999999	13231	1	-0.95122
MKLN1	6	0.016606	1.77973	0.056492	0.848372	1362	4	-0.24435	0.84086	0.0752763	0.88298	0.999999	17764	1	-0.24435
KRTAP9-7	11	0.01662	1.77937	0.056531	0.848372	1363	7	-0.24617	0.98321	0.00735371	0.98323	0.999999	19849	1	-0.24617
FOXD4L4	11	0.01666	1.77833	0.056637	0.849347	1364	7	-0.42379	0.91562	0.0382847	0.92314	0.999999	18570	2	-0.42379
POM121L12	6	0.016705	1.77715	0.056748	0.850394	1365	3	-0.18666	0.49091	0.308998	0.68505	0.999999	13855	2	-0.18666
MT2A	6	0.016733	1.77643	0.056825	0.850454	1366	4	-0.4499	0.93735	0.0280982	0.93917	0.999999	18896	1	-0.4499
C9orf72	6	0.016747	1.77606	0.056857	0.850454	1367	4	-0.50631	0.018035	1.74388	0.065361	0.840852	1590	2	-0.50631
CHRAC1	6	0.016754	1.77588	0.056877	0.850454	1368	3	-0.46482	0.98935	0.00465004	0.98936	0.999999	20022	0	-0.46482
FADS1	6	0.016778	1.77526	0.05694	0.850773	1369	4	-0.37529	0.56778	0.24582	0.73022	0.999999	14735	2	-0.37529
IRS1	6	0.016852	1.77335	0.057128	0.850854	1370	4	-0.73253	0.98444	0.00681075	0.98449	0.999999	19887	0	-0.73253
CDHR3	6	0.016882	1.77258	0.057213	0.850854	1371	4	-0.49315	0.64967	0.187307	0.77904	0.999999	15693	1	-0.49315
PARP1	6	0.016889	1.7724	0.057234	0.850854	1372	4	-0.59001	0.6227	0.205721	0.76258	0.999999	15346	1	-0.59001
ACACA	6	0.016899	1.77214	0.057258	0.850854	1373	3	-0.53806	0.69406	0.158603	0.80738	0.999999	16224	2	-0.53806
SELE	6	0.016902	1.77206	0.057262	0.850854	1374	2	0.069035	0.41009	0.387121	0.62203	0.999999	12675	1	0.069035
CEACAM8	6	0.016915	1.77173	0.057291	0.850854	1375	4	-0.45353	0.69421	0.158509	0.80748	0.999999	16228	2	-0.45353
SARAF	6	0.016951	1.7708	0.057384	0.850854	1376	1	0.27486	0.11969	0.921942	0.2827	0.939726	6152	4	0.27486
SDAD1	6	0.016971	1.77029	0.057435	0.850854	1377	4	-2.1956	0.48434	0.31485	0.68103	0.999999	13781	1	-2.1956
YTHDF2	6	0.016983	1.76999	0.057465	0.850854	1378	2	-0.53742	0.0055363	2.25678	0.024031	0.745588	658	2	-0.53742
CCDC47	6	0.017002	1.7695	0.057511	0.850854	1379	4	-0.74793	0.73882	0.131461	0.83776	0.999999	16856	2	-0.74793
MRPL50	4	0.017004	1.76945	0.057517	0.850854	1380	2	-1.7064	0.85585	0.0676023	0.88969	0.999999	17886	1	-1.7064
NPEPPS	6	0.017009	1.76932	0.057529	0.850854	1381	4	-0.91455	0.28926	0.538712	0.49913	0.995585	10248	2	-0.91455
LRRC59	6	0.017045	1.7684	0.05761	0.850854	1382	4	-0.38677	0.38768	0.411527	0.5998	0.999999	12244	1	-0.38677
GSTM5	6	0.01705	1.76828	0.057619	0.850854	1383	2	0.01361	0.037537	1.42554	0.12218	0.884094	2825	3	0.01361
AIF1L	6	0.017059	1.76805	0.057643	0.850854	1384	4	-1.461	0.14515	0.838183	0.32735	0.954984	7008	2	-1.461
FKBP1A	6	0.017075	1.76764	0.057682	0.850854	1385	2	-0.14585	0.73405	0.134274	0.8344	0.999999	16801	2	-0.14585
LYRM9	6	0.017079	1.76754	0.05769	0.850854	1386	4	-0.68136	0.11745	0.930147	0.27876	0.939547	6066	2	-0.68136
hsa-mir-548aq	2	0.017086	1.76736	0.057709	0.850854	1387	2	-1.3638	0.98291	0.00748625	0.98293	0.999999	19841	0	-1.3638
C20orf144	6	0.017106	1.76685	0.05776	0.850854	1388	3	-0.23467	0.13753	0.861603	0.31411	0.951681	6746	2	-0.23467
hsa-mir-548ab	4	0.017113	1.76667	0.057777	0.850854	1389	3	-0.65315	0.36857	0.43348	0.58057	0.999999	11853	1	-0.65315
MSL3	6	0.017148	1.76579	0.057871	0.851624	1390	2	0.11756	0.38118	0.41887	0.59319	0.999999	12105	3	0.11756
hsa-mir-514a-3	1	0.017184	1.76488	0.057953	0.851887	1391	1	-1.4622	0.98282	0.00752601	0.98283	0.999999	19837	0	-1.4622
DAPK3	4	0.017202	1.76442	0.057997	0.851887	1392	1	-0.03848	0.7703	0.11334	0.85609	0.999999	17207	1	-0.03848
HSPA14	6	0.017208	1.76427	0.058014	0.851887	1393	3	-0.38371	0.97374	0.011557	0.97384	0.999999	19636	0	-0.38371
ZNFX1	6	0.017247	1.76329	0.058121	0.852247	1394	3	-0.33154	0.97733	0.00995877	0.97736	0.999999	19707	0	-0.33154
NFRKB	6	0.017265	1.76283	0.058177	0.852247	1395	4	-0.66421	0.97872	0.00934154	0.97875	0.999999	19737	0	-0.66421
CPSF3L	6	0.017267	1.76278	0.058183	0.852247	1396	2	-0.18127	0.96354	0.0161303	0.96372	0.999999	19430	0	-0.18127
FOXK2	6	0.017275	1.76258	0.058205	0.852247	1397	4	-0.45846	0.44169	0.354882	0.65311	0.999999	13240	2	-0.45846
SEL1L3	6	0.017296	1.76205	0.058249	0.852275	1398	4	-0.4145	0.0015737	2.80308	0.0076689	0.678384	229	2	-0.4145
AAR2	6	0.017331	1.76118	0.058344	0.853016	1399	3	-0.023796	0.11835	0.926832	0.28034	0.939607	6101	3	-0.023796
LMF1	6	0.017345	1.76083	0.058383	0.853016	1400	2	0.27858	0.06227	1.20572	0.1743	0.918866	3874	4	0.27858
TMEM14B	6	0.017435	1.75858	0.058593	0.853941	1401	3	-0.23247	0.101	0.995679	0.24896	0.934422	5443	3	-0.23247
WDR77	6	0.017437	1.75853	0.058599	0.853941	1402	4	-1.4091	0.73632	0.132933	0.83598	0.999999	16822	1	-1.4091
HLA-A	6	0.017444	1.75835	0.058618	0.853941	1403	1	0.035967	0.44585	0.350811	0.65719	0.999999	13323	3	0.035967
VMP1	6	0.017456	1.75806	0.058653	0.853941	1404	2	-0.78401	0.093769	1.02794	0.23536	0.932414	5163	2	-0.78401
hsa-mir-153-2	3	0.017457	1.75803	0.058655	0.853941	1405	2	-0.22577	0.62316	0.2054	0.76285	0.999999	15351	1	-0.22577
hsa-mir-7855	4	0.017499	1.75699	0.058762	0.85489	1406	3	-0.45052	0.30526	0.51533	0.51573	0.995585	10557	1	-0.45052
HBEGF	6	0.01757	1.75523	0.058942	0.856067	1407	4	-0.73237	0.99255	0.00324761	0.99249	0.999999	20083	0	-0.73237
GIF	6	0.017578	1.75503	0.058969	0.856067	1408	4	-0.58614	0.99666	0.00145297	0.99666	0.999999	20279	0	-0.58614
ISG20	6	0.017591	1.75471	0.059003	0.856067	1409	4	-0.50936	0.56337	0.249206	0.72773	0.999999	14682	1	-0.50936
GPRC5C	6	0.017593	1.75466	0.05901	0.856067	1410	3	-0.50066	0.3654	0.437231	0.57737	0.999999	11800	1	-0.50066
BET1	6	0.017621	1.75397	0.05908	0.856471	1411	3	-0.28504	0.042209	1.37459	0.13316	0.895885	3027	2	-0.28504
FANCM	6	0.017667	1.75284	0.059196	0.857139	1412	4	-0.78042	0.1965	0.706637	0.39995	0.973847	8398	2	-0.78042
GUK1	6	0.017677	1.75259	0.059223	0.857139	1413	4	-1.6189	0.9679	0.0141695	0.96804	0.999999	19502	0	-1.6189
NDUFA10	6	0.01769	1.75227	0.059252	0.857139	1414	2	0.018942	0.21294	0.671743	0.41782	0.977863	8732	2	0.018942
CCDC108	6	0.017739	1.75107	0.059378	0.85836	1415	4	-0.4589	0.58357	0.233907	0.73926	0.999999	14895	1	-0.4589
PSD2	6	0.017761	1.75053	0.05943	0.858509	1416	3	-0.08766	0.22544	0.646969	0.43136	0.981293	8976	3	-0.08766
DUSP19	6	0.017809	1.74936	0.059556	0.859501	1417	2	-0.04086	0.14866	0.827806	0.33329	0.956427	7126	3	-0.04086
FAM149B1	6	0.017866	1.74797	0.0597	0.859501	1418	3	-0.43699	0.44647	0.350208	0.6578	0.999999	13342	1	-0.43699
SLC25A27	6	0.017878	1.74768	0.059729	0.859501	1419	4	-1.0536	0.98474	0.00667842	0.98479	0.999999	19893	0	-1.0536
CCDC142	6	0.01788	1.74763	0.059731	0.859501	1420	3	-0.28252	0.32212	0.491982	0.53312	0.995585	10902	2	-0.28252
TRIM61	6	0.017888	1.74744	0.059751	0.859501	1421	3	-0.34227	0.99025	0.00425515	0.99023	0.999999	20050	0	-0.34227
TRMT1	6	0.017936	1.74627	0.059867	0.859501	1422	2	-0.5288	0.94912	0.0226789	0.94951	0.999999	19120	1	-0.5288
RFC2	6	0.017953	1.74586	0.059907	0.859501	1423	4	-0.92652	0.35322	0.451955	0.56504	0.999999	11543	1	-0.92652
COA5	4	0.01797	1.74545	0.059955	0.859501	1424	2	-1.2737	0.17237	0.763538	0.37277	0.965863	7891	1	-1.2737
BRWD3	6	0.017987	1.74504	0.060009	0.859501	1425	4	-0.48394	0.98176	0.00799467	0.98176	0.999999	19809	0	-0.48394
ZNF98	4	0.017991	1.74494	0.060018	0.859501	1426	1	0.076436	0.31019	0.508372	0.52077	0.995585	10681	2	0.076436
HYOU1	6	0.017997	1.7448	0.060035	0.859501	1427	3	-0.21759	0.68278	0.165719	0.80004	0.999999	16087	2	-0.21759
RSPO2	6	0.018013	1.74441	0.060079	0.859501	1428	2	-0.087181	0.0050724	2.29479	0.022318	0.734223	616	2	-0.087181
SERPINB8	6	0.018019	1.74427	0.060093	0.859501	1429	4	-0.30772	0.9143	0.0389113	0.92223	0.999999	18554	1	-0.30772
ANKRD54	6	0.018031	1.74398	0.060121	0.859501	1430	4	-0.42529	0.76101	0.11861	0.85307	0.999999	17143	1	-0.42529
PTRH2	6	0.018035	1.74388	0.060129	0.859501	1431	2	0.028636	0.40508	0.392459	0.6171	0.999999	12577	3	0.028636
PSTK	6	0.018084	1.74271	0.060255	0.860188	1432	2	-0.05478	0.091372	1.03919	0.23075	0.928775	5082	1	-0.05478
CTU1	6	0.018115	1.74196	0.060332	0.860188	1433	3	-0.15185	0.55831	0.253125	0.72484	0.999999	14615	1	-0.15185
ERG	6	0.018126	1.7417	0.060358	0.860188	1434	3	-0.32901	0.52073	0.283387	0.70354	0.999999	14197	2	-0.32901
C1QC	6	0.018133	1.74153	0.060372	0.860188	1435	2	0.09734	0.28543	0.5445	0.49511	0.994752	10181	3	0.09734
HHLA3	6	0.018182	1.74036	0.060482	0.860188	1436	1	0.075869	0.17773	0.750239	0.37935	0.967656	8018	2	0.075869
DEFB113	6	0.018186	1.74026	0.060492	0.860188	1437	4	-0.58599	0.92764	0.0326205	0.93156	0.999999	18731	1	-0.58599
MRPL51	6	0.018213	1.73962	0.060555	0.860188	1438	4	-1.1086	0.12768	0.893877	0.29685	0.945026	6423	1	-1.1086
FAM133A	6	0.018215	1.73957	0.06056	0.860188	1439	4	-0.45838	0.44451	0.352118	0.65588	0.999999	13295	1	-0.45838
FEZF2	6	0.018232	1.73917	0.060604	0.860188	1440	2	-0.11425	0.40394	0.393683	0.61594	0.999999	12550	2	-0.11425
RFXANK	6	0.018236	1.73907	0.060615	0.860188	1441	4	-0.50085	0.64043	0.193528	0.77329	0.999999	15559	2	-0.50085
GALR1	4	0.018279	1.73805	0.060716	0.860188	1442	2	-0.75469	0.70019	0.154784	0.81151	0.999999	16318	1	-0.75469
COX17	6	0.018281	1.738	0.06072	0.860188	1443	1	0.40807	0.037953	1.42075	0.12338	0.884094	2851	3	0.40807
STARD6	6	0.018308	1.73736	0.060787	0.860188	1444	4	-0.91503	0.99255	0.00324761	0.99249	0.999999	20131	0	-0.91503
TCP11X2	6	0.01833	1.73684	0.060839	0.860188	1445	4	-0.33195	0.11876	0.92533	0.28106	0.939726	6114	1	-0.33195
CEP41	6	0.018334	1.73674	0.060848	0.860188	1446	4	-0.61353	0.91518	0.0384935	0.92282	0.999999	18566	1	-0.61353
AGO2	6	0.018356	1.73622	0.060913	0.860188	1447	4	-0.36339	0.64071	0.193338	0.77346	0.999999	15565	2	-0.36339
MAFA	6	0.018369	1.73591	0.060938	0.860188	1448	4	-0.38749	0.71531	0.145506	0.82161	0.999999	16521	1	-0.38749
C12orf42	6	0.018379	1.73568	0.060965	0.860188	1449	3	-0.55176	0.37363	0.427558	0.5856	0.999999	11958	1	-0.55176
COQ2	6	0.018384	1.73556	0.060976	0.860188	1450	4	-0.57168	0.95981	0.0178147	0.96001	0.999999	19331	0	-0.57168
HLA-DRA	6	0.01842	1.73471	0.061073	0.860633	1451	4	-0.28646	0.41902	0.377765	0.63095	0.999999	12835	2	-0.28646
TRIM16	6	0.018429	1.7345	0.061092	0.860633	1452	4	-0.63198	0.49424	0.306062	0.68711	0.999999	13894	2	-0.63198
DNAJB8	6	0.018448	1.73405	0.061138	0.860688	1453	4	-0.39549	0.59589	0.224834	0.74648	0.999999	15037	2	-0.39549
C7orf71	6	0.018544	1.7318	0.061371	0.862472	1454	3	-0.24514	0.95103	0.0218058	0.95134	0.999999	19169	1	-0.24514
ACIN1	6	0.018554	1.73156	0.061398	0.862472	1455	2	-0.24705	0.76426	0.116759	0.85411	0.999999	17168	1	-0.24705
GPATCH1	6	0.018556	1.73152	0.061402	0.862472	1456	4	-0.57966	0.68952	0.161453	0.80437	0.999999	16166	2	-0.57966
S1PR2	6	0.018626	1.72988	0.061588	0.862472	1457	2	-0.063733	0.65446	0.184117	0.7821	0.999999	15758	2	-0.063733
RNF43	6	0.018643	1.72948	0.061628	0.862472	1458	4	-0.39648	0.1731	0.761703	0.374	0.965863	7916	2	-0.39648
B3GAT2	6	0.018646	1.72941	0.061635	0.862472	1459	4	-0.46938	0.48403	0.315128	0.68084	0.999999	13774	2	-0.46938
UBE2O	4	0.018648	1.72937	0.06164	0.862472	1460	3	-0.36517	0.92101	0.0357357	0.92683	0.999999	18647	0	-0.36517
BYSL	6	0.018652	1.72927	0.061655	0.862472	1461	4	-1.1229	0.89553	0.0479199	0.91045	0.999999	18290	1	-1.1229
FBXO48	6	0.018657	1.72916	0.061667	0.862472	1462	4	-0.5497	0.83315	0.0792768	0.87961	0.999999	17692	1	-0.5497
LRRC6	6	0.018664	1.729	0.061686	0.862472	1463	3	-0.31287	0.48727	0.31223	0.6828	0.999999	13808	2	-0.31287
IL2RG	6	0.018712	1.72788	0.061803	0.862767	1464	4	-0.27924	0.89903	0.0462258	0.91254	0.999999	18339	1	-0.27924
OR5D14	6	0.01872	1.72769	0.061827	0.862767	1465	3	-0.19455	0.0087503	2.05798	0.035111	0.769081	932	3	-0.19455
NEU2	6	0.018724	1.7276	0.061834	0.862767	1466	2	-0.08658	0.48146	0.31744	0.67929	0.999999	13739	1	-0.08658
F12	6	0.018749	1.72702	0.061908	0.863205	1467	2	-0.0060452	0.89979	0.0458588	0.91299	0.999999	18347	1	-0.0060452
EIF2S3	6	0.018773	1.72647	0.061964	0.863406	1468	1	-0.76462	0.99255	0.00324761	0.99249	0.999999	20143	0	-0.76462
VBP1	6	0.018797	1.72591	0.062013	0.863497	1469	3	-0.726	0.17646	0.753354	0.37795	0.967455	7985	1	-0.726
ADH7	6	0.018822	1.72533	0.062078	0.863497	1470	4	-0.25595	0.98767	0.00538814	0.98769	0.999999	19973	0	-0.25595
RSPH9	6	0.018845	1.7248	0.062131	0.863497	1471	3	-0.16906	0.20522	0.68778	0.40949	0.976612	8576	3	-0.16906
CWF19L2	6	0.018872	1.72418	0.062198	0.863497	1472	2	-0.35333	0.37624	0.424535	0.58823	0.999999	12015	1	-0.35333
NFKBIZ	6	0.018956	1.72225	0.062394	0.863497	1473	4	-0.6045	0.51032	0.292157	0.69726	0.999999	14086	1	-0.6045
OR51B6	6	0.01897	1.72193	0.062425	0.863497	1474	2	0.089644	0.2318	0.634887	0.43822	0.982497	9117	3	0.089644
RARRES2	6	0.018973	1.72186	0.062433	0.863497	1475	3	-0.424	0.98544	0.00636981	0.98549	0.999999	19916	0	-0.424
ZMYM2	6	0.018979	1.72173	0.062445	0.863497	1476	3	-0.44831	0.49707	0.303582	0.68892	0.999999	13930	2	-0.44831
hsa-mir-7854	4	0.01901	1.72102	0.06251	0.863497	1477	1	0.1691	0.14167	0.848722	0.3213	0.954145	6888	2	0.1691
SIX3	6	0.019019	1.72081	0.062535	0.863497	1478	2	0.16366	0.043193	1.36459	0.13519	0.895885	3080	3	0.16366
ARSI	6	0.019053	1.72004	0.062623	0.863497	1479	3	-0.32606	0.86163	0.0646792	0.89241	0.999999	17927	1	-0.32606
NARS2	6	0.019062	1.71983	0.062647	0.863497	1480	4	-1.4735	0.038268	1.41716	0.12422	0.884094	2871	1	-1.4735
ADH4	6	0.019067	1.71972	0.062659	0.863497	1481	4	-0.67781	0.94649	0.023884	0.94703	0.999999	19067	1	-0.67781
CALU	6	0.019068	1.71969	0.062663	0.863497	1482	1	0.43014	0.010029	1.99874	0.039386	0.778892	1034	5	0.43014
CCL23	6	0.019085	1.71931	0.062701	0.863497	1483	3	-0.22092	0.019265	1.71523	0.069174	0.844262	1672	1	-0.22092
hsa-mir-935	4	0.019092	1.71915	0.062714	0.863497	1484	3	-0.53972	0.53854	0.268782	0.71354	0.999999	14379	1	-0.53972
CCRL2	6	0.019098	1.71901	0.062726	0.863497	1485	4	-0.84424	0.59474	0.225673	0.74583	0.999999	15015	1	-0.84424
HUNK	6	0.019123	1.71844	0.062782	0.863497	1486	4	-1.064	0.96192	0.016861	0.96208	0.999999	19396	0	-1.064
CCDC140	6	0.019126	1.71838	0.062789	0.863497	1487	4	-0.41235	0.81948	0.0864616	0.87403	0.999999	17586	1	-0.41235
TGFB3	6	0.019166	1.71747	0.062896	0.863497	1488	3	-0.23131	0.20041	0.698081	0.40426	0.974128	8488	2	-0.23131
NUDT19	6	0.019167	1.71745	0.062897	0.863497	1489	2	0.40646	0.060349	1.21933	0.17039	0.916402	3798	4	0.40646
GSDMD	6	0.019182	1.71711	0.062942	0.863497	1490	4	-0.31606	0.81443	0.0891462	0.87203	0.999999	17554	1	-0.31606
VENTX	6	0.019206	1.71656	0.063003	0.863497	1491	4	-0.41245	0.095587	1.0196	0.23878	0.933542	5232	1	-0.41245
VPS13D	6	0.019216	1.71634	0.063025	0.863497	1492	2	-0.064052	0.32241	0.491591	0.53341	0.995585	10906	2	-0.064052
POLH	6	0.019254	1.71548	0.063114	0.863497	1493	4	-0.81955	0.39186	0.406869	0.60396	0.999999	12333	2	-0.81955
ORC3	6	0.019257	1.71541	0.063124	0.863497	1494	4	-0.71667	0.98877	0.00490472	0.98878	0.999999	20002	0	-0.71667
HCFC1R1	6	0.019265	1.71523	0.063143	0.863497	1495	2	-0.096636	0.73261	0.135127	0.83344	0.999999	16780	1	-0.096636
hsa-mir-19a	3	0.019268	1.71516	0.063153	0.863497	1496	3	-0.55619	0.98073	0.00845054	0.98076	0.999999	19789	0	-0.55619
ST8SIA6	6	0.019311	1.7142	0.063272	0.864551	1497	4	-0.44581	0.84535	0.0729634	0.88494	0.999999	17804	1	-0.44581
CCL2	6	0.019331	1.71375	0.063321	0.864635	1498	3	-0.22039	0.19475	0.710523	0.39807	0.973411	8365	3	-0.22039
MALSU1	6	0.019363	1.71303	0.063411	0.865205	1499	2	0.13667	0.0020527	2.68767	0.0099351	0.686906	291	3	0.13667
LSG1	6	0.019376	1.71274	0.063447	0.865205	1500	4	-1.406	0.91978	0.036316	0.92599	0.999999	18628	1	-1.406
AES	6	0.019405	1.71209	0.063521	0.865223	1501	4	-0.56502	0.88436	0.0533709	0.90412	0.999999	18158	1	-0.56502
PCDH11Y	6	0.019413	1.71191	0.063544	0.865223	1502	1	0.010193	0.75972	0.119346	0.85248	0.999999	17132	2	0.010193
MNAT1	6	0.019425	1.71164	0.063575	0.865223	1503	2	-0.24705	0.99255	0.00324761	0.99249	0.999999	20170	0	-0.24705
ASB11	6	0.019462	1.71081	0.063685	0.866136	1504	2	-0.06749	0.57367	0.241338	0.73363	0.999999	14785	2	-0.06749
CYP11B2	6	0.019511	1.70972	0.063806	0.867212	1505	1	0.14387	0.27744	0.556831	0.48681	0.991904	10039	3	0.14387
UBR5	6	0.019561	1.70861	0.063932	0.868119	1506	4	-0.73485	0.9945	0.00239521	0.99449	0.999999	20205	0	-0.73485
PTPN11	6	0.019586	1.70805	0.063999	0.868119	1507	3	-1.7041	0.21257	0.672498	0.41743	0.977863	8727	2	-1.7041
DCTN3	6	0.019587	1.70803	0.064	0.868119	1508	2	-0.22999	0.95384	0.0205245	0.95408	0.999999	19225	0	-0.22999
MINA	6	0.019628	1.70712	0.064099	0.868859	1509	3	0.025714	0.2465	0.608183	0.45403	0.98641	9414	3	0.025714
IRF6	6	0.019652	1.70659	0.064161	0.868859	1510	3	-0.85599	0.80933	0.0918744	0.87006	0.999999	17511	1	-0.85599
FAM20A	6	0.019659	1.70644	0.064182	0.868859	1511	3	-0.22024	0.12558	0.90108	0.29313	0.945026	6340	2	-0.22024
hsa-mir-3157	4	0.019716	1.70518	0.064343	0.869962	1512	2	-0.61395	0.934	0.0296531	0.93653	0.999999	18840	0	-0.61395
FEM1C	6	0.019718	1.70514	0.064349	0.869962	1513	4	-0.41467	0.48621	0.313176	0.68216	0.999999	13795	1	-0.41467
FUT1	6	0.019752	1.70439	0.06442	0.870027	1514	3	-0.67936	0.44271	0.353881	0.65411	0.999999	13261	2	-0.67936
TSPAN19	6	0.019806	1.7032	0.064568	0.870027	1515	2	0.25128	0.052468	1.28011	0.15442	0.904605	3491	3	0.25128
CRTC3	6	0.019815	1.70301	0.064586	0.870027	1516	4	-0.33279	0.91473	0.0387071	0.92252	0.999999	18559	1	-0.33279
CNTD1	6	0.019816	1.70298	0.064586	0.870027	1517	3	-0.21141	0.19896	0.701234	0.40265	0.97388	8457	3	-0.21141
NDUFC2	9	0.019835	1.70257	0.064638	0.870027	1518	6	-0.61691	0.99799	0.00087381	0.99799	0.999999	20332	0	-0.61691
SLAMF7	6	0.019835	1.70257	0.064638	0.870027	1519	4	-0.30486	0.44627	0.350402	0.65761	0.999999	13336	2	-0.30486
CLUH	6	0.019838	1.7025	0.064651	0.870027	1520	4	-0.52008	0.75616	0.121386	0.85	0.999999	17084	2	-0.52008
hsa-mir-6086	3	0.019887	1.70143	0.06478	0.871193	1521	3	-0.44853	0.98011	0.00872518	0.98013	0.999999	19773	0	-0.44853
KLHL31	6	0.019959	1.69986	0.064973	0.873209	1522	2	0.26432	0.096762	1.0143	0.24102	0.934422	5272	4	0.26432
TAF1D	6	0.019996	1.69906	0.065058	0.873486	1523	3	-0.50604	0.90617	0.0427903	0.91688	0.999999	18447	1	-0.50604
LIFR	6	0.020004	1.69888	0.065079	0.873486	1524	3	-0.2834	0.95682	0.0191698	0.95703	0.999999	19281	0	-0.2834
FAM136A	6	0.020036	1.69819	0.065158	0.873501	1525	3	-0.50189	0.40632	0.391132	0.6183	0.999999	12599	3	-0.50189
OAF	6	0.020052	1.69784	0.065196	0.873501	1526	3	-0.098243	0.074981	1.12505	0.1995	0.92723	4390	2	-0.098243
KRTAP4-7	9	0.020057	1.69773	0.065208	0.873501	1527	6	-0.22946	0.92565	0.0335532	0.93011	0.999999	18702	2	-0.22946
hsa-mir-138-1	4	0.020126	1.69624	0.065387	0.874825	1528	2	-0.26323	0.70338	0.15281	0.81357	0.999999	16370	1	-0.26323
DUXA	4	0.020162	1.69547	0.065478	0.874825	1529	2	-0.41902	0.75919	0.11965	0.85209	0.999999	17119	1	-0.41902
TSPAN11	6	0.020194	1.69478	0.065565	0.874825	1530	3	-0.26875	0.45154	0.345304	0.66109	0.999999	13395	2	-0.26875
MASP1	6	0.020199	1.69467	0.065576	0.874825	1531	4	-0.27721	0.97439	0.0112672	0.97449	0.999999	19642	0	-0.27721
KCNMB3	6	0.020217	1.69428	0.065621	0.874825	1532	3	-0.1906	0.22688	0.644204	0.4329	0.981293	9009	3	-0.1906
OR10H3	6	0.020243	1.69373	0.065685	0.874825	1533	3	-0.32738	0.51604	0.287317	0.70088	0.999999	14138	2	-0.32738
RGP1	6	0.020259	1.69338	0.065728	0.874825	1534	3	-0.35955	0.1423	0.846795	0.32242	0.954172	6911	1	-0.35955
ADRA2B	6	0.020268	1.69319	0.065749	0.874825	1535	3	-0.22053	0.26296	0.58011	0.47153	0.988735	9755	3	-0.22053
MRPL1	6	0.020272	1.6931	0.065758	0.874825	1536	3	-0.79371	0.42968	0.366855	0.64138	0.999999	13019	1	-0.79371
PDE4DIP	6	0.020277	1.693	0.06577	0.874825	1537	4	-0.57748	0.03984	1.39968	0.12809	0.88847	2932	2	-0.57748
SRRT	6	0.02028	1.69293	0.065778	0.874825	1538	3	-1.0107	0.9772	0.0100165	0.97722	0.999999	19705	0	-1.0107
GJD3	6	0.020318	1.69212	0.065884	0.87554	1539	3	-0.23193	0.95589	0.0195921	0.95612	0.999999	19262	0	-0.23193
ASIC5	6	0.020352	1.69139	0.065959	0.87554	1540	3	-0.68686	0.5276	0.277695	0.70737	0.999999	14268	2	-0.68686
MEGF8	6	0.020367	1.69107	0.065997	0.87554	1541	2	-0.0056051	0.39998	0.397962	0.61208	0.999999	12474	3	-0.0056051
SAP130	6	0.020396	1.69045	0.066081	0.87554	1542	3	-0.20743	0.65463	0.184004	0.7822	0.999999	15762	2	-0.20743
KPNA3	6	0.020424	1.68986	0.066145	0.87554	1543	3	-0.33445	0.32803	0.484086	0.53921	0.99632	11070	3	-0.33445
CLEC2D	6	0.020429	1.68975	0.066159	0.87554	1544	3	0.069035	0.028984	1.53784	0.098251	0.864229	2319	3	0.069035
ZFY	6	0.020445	1.68941	0.066203	0.87554	1545	1	0.18762	0.31543	0.501097	0.52625	0.995585	10784	3	0.18762
CPA5	6	0.020449	1.68933	0.066212	0.87554	1546	4	-0.39206	0.97571	0.0106792	0.97578	0.999999	19674	0	-0.39206
CPLX1	6	0.02045	1.68931	0.066217	0.87554	1547	3	-0.2465	0.5181	0.285586	0.70209	0.999999	14161	2	-0.2465
hsa-mir-6807	4	0.020483	1.68861	0.066287	0.875688	1548	2	-0.18705	0.37434	0.426734	0.58632	0.999999	11974	1	-0.18705
PRKCI	6	0.020494	1.68837	0.066313	0.875688	1549	3	-0.35987	0.031491	1.50181	0.10531	0.867891	2469	2	-0.35987
DNAJC8	6	0.020539	1.68742	0.066435	0.875696	1550	4	-0.59422	0.58729	0.231147	0.74141	0.999999	14937	1	-0.59422
RHBDF2	6	0.020592	1.6863	0.066568	0.875696	1551	2	0.3292	0.070217	1.15356	0.19012	0.92723	4189	4	0.3292
CD96	4	0.020618	1.68575	0.066636	0.875696	1552	3	-0.77978	0.98437	0.00684163	0.98441	0.999999	19885	0	-0.77978
SOHLH1	6	0.020638	1.68533	0.066688	0.875696	1553	4	-0.44569	0.57385	0.241202	0.73372	0.999999	14787	2	-0.44569
FUT7	6	0.020642	1.68525	0.066696	0.875696	1554	3	-0.52874	0.60303	0.219661	0.75076	0.999999	15117	2	-0.52874
MLF2	6	0.02065	1.68508	0.066711	0.875696	1555	2	-0.22821	0.35607	0.448465	0.56798	0.999999	11600	2	-0.22821
ATP2A1	6	0.020658	1.68491	0.066728	0.875696	1556	2	-0.25223	0.29707	0.527141	0.50723	0.995585	10398	2	-0.25223
hsa-mir-17	4	0.020671	1.68464	0.06676	0.875696	1557	2	-0.72543	0.93074	0.0311716	0.93393	0.999999	18779	0	-0.72543
SPIRE2	6	0.020691	1.68422	0.0668	0.875696	1558	2	-0.011481	0.71154	0.147801	0.81903	0.999999	16473	2	-0.011481
NAT1	6	0.02074	1.68319	0.066917	0.875696	1559	2	-0.20434	0.077699	1.10958	0.20478	0.92723	4490	2	-0.20434
DOLK	6	0.020742	1.68315	0.066919	0.875696	1560	2	-0.20255	0.16711	0.776998	0.3641	0.963878	7722	2	-0.20255
RWDD4	4	0.020747	1.68304	0.066935	0.875696	1561	3	-0.70481	0.92645	0.033178	0.93072	0.999999	18711	0	-0.70481
LCP2	4	0.02075	1.68298	0.066941	0.875696	1562	3	-0.33099	0.97452	0.0112092	0.97462	0.999999	19646	0	-0.33099
PLEK	6	0.02075	1.68298	0.066942	0.875696	1563	2	-0.54502	0.073339	1.13467	0.19633	0.92723	4314	2	-0.54502
ABCA3	6	0.020789	1.68217	0.067052	0.875696	1564	1	0.039171	0.20583	0.686491	0.41016	0.976612	8589	3	0.039171
FHL1	6	0.020838	1.68114	0.067175	0.875696	1565	4	-0.3204	0.66543	0.176898	0.78905	0.999999	15885	2	-0.3204
PNPO	6	0.020847	1.68096	0.067198	0.875696	1566	4	-0.62578	0.069556	1.15767	0.18884	0.92723	4164	2	-0.62578
SYCE1L	6	0.02085	1.68089	0.067203	0.875696	1567	2	0.096774	0.10813	0.966054	0.2621	0.936649	5723	3	0.096774
EMC4	6	0.020863	1.68062	0.067229	0.875696	1568	4	-0.74935	0.9945	0.00239521	0.99449	0.999999	20203	0	-0.74935
TRMT61B	6	0.020873	1.68042	0.06725	0.875696	1569	3	-0.01931	0.097689	1.01015	0.24278	0.934422	5310	3	-0.01931
NUP50	6	0.020887	1.68012	0.06729	0.875696	1570	2	-0.18387	0.11013	0.958094	0.26569	0.937306	5794	2	-0.18387
DCTN6	6	0.0209	1.67985	0.067321	0.875696	1571	4	-2.1334	0.082614	1.08295	0.21412	0.92723	4683	1	-2.1334
POLR2E	6	0.020903	1.67979	0.067326	0.875696	1572	4	-1.6758	0.99791	0.000908625	0.99791	0.999999	20330	0	-1.6758
KATNB1	6	0.020907	1.67971	0.067341	0.875696	1573	3	-0.12413	0.32781	0.484378	0.53898	0.996228	11066	3	-0.12413
SCPEP1	6	0.020929	1.67925	0.067396	0.875698	1574	4	-0.5772	0.13426	0.872053	0.30843	0.94829	6653	1	-0.5772
SRBD1	6	0.020948	1.67886	0.067445	0.875698	1575	4	-0.71419	0.98445	0.00680634	0.98449	0.999999	19888	0	-0.71419
KRT15	6	0.020965	1.67851	0.067489	0.875698	1576	4	-0.47549	0.96043	0.0175343	0.96062	0.999999	19349	0	-0.47549
hsa-mir-8054	4	0.020977	1.67826	0.067513	0.875698	1577	3	-2.098	0.49546	0.304991	0.6879	0.999999	13910	1	-2.098
TNFAIP1	6	0.021024	1.67728	0.067637	0.876539	1578	3	-0.233	0.75311	0.123142	0.84787	0.999999	17039	2	-0.233
ZFAND3	6	0.021035	1.67706	0.067663	0.876539	1579	1	0.0019832	0.57133	0.243113	0.73229	0.999999	14771	1	0.0019832
C1orf86	6	0.021084	1.67605	0.067785	0.877563	1580	2	0.13765	0.26837	0.571266	0.47721	0.988735	9866	3	0.13765
HNRNPCL1	6	0.021133	1.67504	0.067914	0.878585	1581	3	-0.36911	0.9641	0.0158779	0.96426	0.999999	19439	0	-0.36911
hsa-mir-7853	4	0.021159	1.6745	0.067984	0.878585	1582	2	-0.10077	0.76314	0.117396	0.85375	0.999999	17160	1	-0.10077
ST3GAL1	6	0.021179	1.67409	0.068028	0.878585	1583	4	-0.36993	0.23699	0.62527	0.4438	0.984443	9221	1	-0.36993
GTPBP2	6	0.021182	1.67403	0.068036	0.878585	1584	3	-0.21543	0.95587	0.0196012	0.95609	0.999999	19261	0	-0.21543
GGTLC2	6	0.021227	1.67311	0.06815	0.878719	1585	4	-2.9271	0.69504	0.15799	0.80804	0.999999	16241	1	-2.9271
KIF4B	6	0.021263	1.67238	0.06824	0.878719	1586	4	-0.62583	0.60021	0.221697	0.74905	0.999999	15083	2	-0.62583
ZBTB20	6	0.021266	1.67231	0.068242	0.878719	1587	3	-0.20941	0.30765	0.511943	0.51814	0.995585	10639	2	-0.20941
MTMR4	6	0.02128	1.67203	0.068276	0.878719	1588	1	-0.046307	0.70098	0.154294	0.81202	0.999999	16331	1	-0.046307
APOBEC3G	6	0.021287	1.67189	0.068296	0.878719	1589	4	-0.56925	0.69157	0.160164	0.80573	0.999999	16192	1	-0.56925
HIST1H2AK	6	0.02129	1.67182	0.068304	0.878719	1590	4	-0.25554	0.54958	0.259969	0.7198	0.999999	14516	1	-0.25554
UBAP1	6	0.02131	1.67142	0.06835	0.878752	1591	4	-0.33149	0.89099	0.0501272	0.90783	0.999999	18239	1	-0.33149
CEBPA	6	0.021329	1.67103	0.068401	0.878853	1592	4	-0.32972	0.98831	0.00510681	0.98833	0.999999	19988	0	-0.32972
OR1K1	6	0.021347	1.67066	0.068448	0.87891	1593	3	-0.3969	0.97796	0.00967891	0.97799	0.999999	19719	0	-0.3969
SERPINB10	6	0.021427	1.66904	0.068652	0.88011	1594	3	-1.0928	0.49577	0.30472	0.6881	0.999999	13912	2	-1.0928
KRTAP13-2	6	0.021457	1.66843	0.068708	0.88011	1595	3	-0.25943	0.6771	0.169347	0.79643	0.999999	16012	2	-0.25943
SELM	6	0.021475	1.66807	0.068756	0.88011	1596	3	-0.24238	0.31748	0.498284	0.52834	0.995585	10825	2	-0.24238
IRX5	6	0.021476	1.66805	0.068761	0.88011	1597	1	0.18648	0.13951	0.855395	0.31753	0.951681	6817	3	0.18648
MUC20	6	0.021526	1.66704	0.068893	0.88011	1598	1	0.26483	0.011367	1.94435	0.043788	0.799202	1119	5	0.26483
GIPC1	6	0.021566	1.66623	0.068991	0.88011	1599	4	-0.67211	0.65316	0.18498	0.78125	0.999999	15739	2	-0.67211
TAF3	6	0.021567	1.66621	0.068993	0.88011	1600	3	-0.33076	0.75378	0.122755	0.84832	0.999999	17052	2	-0.33076
UQCC2	6	0.021572	1.66611	0.069003	0.88011	1601	3	-1.1106	0.95009	0.0222353	0.95043	0.999999	19145	1	-1.1106
MOCS3	4	0.021611	1.66533	0.069103	0.88011	1602	3	-0.98379	0.025923	1.58631	0.089444	0.86294	2120	1	-0.98379
GLTPD2	6	0.021624	1.66506	0.069135	0.88011	1603	2	-0.013697	0.11722	0.930998	0.27834	0.939547	6054	3	-0.013697
VTI1B	6	0.021627	1.665	0.069145	0.88011	1604	4	-0.52533	0.92891	0.0320264	0.93252	0.999999	18745	1	-0.52533
NDUFA1	6	0.021645	1.66464	0.069186	0.88011	1605	4	-0.57362	0.86983	0.0605656	0.89649	0.999999	17999	1	-0.57362
TTC7A	6	0.021646	1.66462	0.069189	0.88011	1606	3	-0.49933	0.70453	0.152101	0.81436	0.999999	16392	2	-0.49933
ENSA	6	0.021659	1.66436	0.069223	0.88011	1607	3	-0.26512	0.026669	1.57399	0.091599	0.864229	2165	2	-0.26512
GDE1	6	0.021673	1.66408	0.069262	0.88011	1608	1	-0.19643	0.65769	0.181979	0.78412	0.999999	15793	2	-0.19643
TBCA	6	0.021711	1.66332	0.069356	0.88011	1609	3	-0.66021	0.47269	0.325424	0.67396	0.999999	13631	1	-0.66021
PALM	6	0.021734	1.66286	0.069413	0.88011	1610	3	-0.3553	0.98431	0.0068681	0.98435	0.999999	19881	0	-0.3553
SPCS3	6	0.021743	1.66268	0.069436	0.88011	1611	3	-0.52426	0.98836	0.00508484	0.98839	0.999999	19990	0	-0.52426
GHDC	6	0.021769	1.66216	0.069507	0.88011	1612	4	-0.68894	0.98251	0.00766302	0.98251	0.999999	19830	0	-0.68894
PNPT1	6	0.021771	1.66212	0.069512	0.88011	1613	3	-1.4171	0.72315	0.140772	0.82694	0.999999	16585	1	-1.4171
PRAMEF10	6	0.021815	1.66124	0.069618	0.88011	1614	4	-0.68959	0.82857	0.0816708	0.87771	0.999999	17654	1	-0.68959
KLHL17	6	0.02182	1.66115	0.069624	0.88011	1615	3	-0.15481	0.70341	0.152791	0.81359	0.999999	16372	2	-0.15481
EIF2B2	6	0.021822	1.66111	0.06963	0.88011	1616	2	0.3262	0.084575	1.07276	0.21788	0.92723	4766	3	0.3262
JMJD7-PLA2G4B	11	0.021848	1.66059	0.069698	0.88011	1617	4	-0.017841	0.31591	0.500437	0.52672	0.995585	10794	4	-0.017841
ZNF705A	12	0.021856	1.66043	0.069718	0.88011	1618	7	-0.68097	0.99923	0.000334536	0.99921	0.999999	20384	0	-0.68097
PKD1	6	0.021897	1.65962	0.06982	0.88011	1619	4	-0.42455	0.98284	0.00751718	0.98285	0.999999	19838	0	-0.42455
TMEM43	6	0.021897	1.65962	0.069821	0.88011	1620	3	-0.44855	0.50006	0.300978	0.69073	0.999999	13956	1	-0.44855
CT47A1	10	0.021908	1.6594	0.069852	0.88011	1621	6	-0.31336	0.99637	0.00157936	0.99637	0.999999	20270	0	-0.31336
MYO7A	6	0.021918	1.6592	0.069873	0.88011	1622	2	0.036018	0.45974	0.337488	0.66606	0.999999	13477	2	0.036018
CD3EAP	6	0.021933	1.6589	0.06991	0.88011	1623	4	-1.0777	0.72315	0.140772	0.82694	0.999999	16615	1	-1.0777
IL17F	6	0.021942	1.65872	0.069937	0.88011	1624	3	-0.33121	0.91642	0.0379054	0.92367	0.999999	18585	1	-0.33121
CCNC	6	0.021949	1.65859	0.06995	0.88011	1625	4	-0.80276	0.18855	0.724573	0.39122	0.970698	8244	1	-0.80276
RAB40C	6	0.021967	1.65823	0.069997	0.88011	1626	3	-0.29213	0.37553	0.425355	0.5875	0.999999	11995	2	-0.29213
TIMM21	6	0.021977	1.65803	0.07002	0.88011	1627	4	-0.79025	0.72808	0.137821	0.83032	0.999999	16726	2	-0.79025
TICAM1	6	0.021999	1.6576	0.070078	0.88011	1628	4	-0.37799	0.47529	0.323041	0.67557	0.999999	13668	1	-0.37799
UGGT2	6	0.022016	1.65726	0.070128	0.88011	1629	2	0.29745	0.096502	1.01546	0.2405	0.934422	5264	3	0.29745
STYXL1	6	0.022019	1.6572	0.070133	0.88011	1630	2	0.093664	0.16587	0.780232	0.36208	0.963878	7678	3	0.093664
DNAJC11	6	0.022036	1.65687	0.070178	0.880135	1631	3	-1.6096	0.23861	0.622311	0.44555	0.984603	9246	1	-1.6096
IZUMO2	6	0.022065	1.6563	0.070237	0.880336	1632	2	-0.02729	0.37292	0.428384	0.58489	0.999999	11943	2	-0.02729
hsa-mir-6727	4	0.022127	1.65508	0.07038	0.881167	1633	3	-0.31046	0.97655	0.0103055	0.97659	0.999999	19687	0	-0.31046
TSSK6	6	0.022131	1.655	0.07039	0.881167	1634	2	-0.11186	0.59209	0.227612	0.74429	0.999999	14986	2	-0.11186
ADCK3	6	0.022156	1.65451	0.07045	0.881379	1635	2	0.077	0.21946	0.658645	0.42485	0.980061	8864	3	0.077
ZMIZ1	6	0.022174	1.65416	0.070494	0.881385	1636	3	0.26808	0.0092848	2.03223	0.036887	0.771574	977	3	0.26808
TBCB	6	0.022213	1.65339	0.070593	0.881693	1637	4	-0.48322	0.10718	0.969886	0.26038	0.936649	5685	1	-0.48322
TTBK1	6	0.022217	1.65331	0.070604	0.881693	1638	4	-0.3427	0.98032	0.00863214	0.98035	0.999999	19777	0	-0.3427
BCL2L2	7	0.022363	1.65047	0.070975	0.885662	1639	5	-0.50003	0.99428	0.0024913	0.99427	0.999999	20192	0	-0.50003
hsa-mir-532	4	0.022389	1.64997	0.071043	0.885662	1640	1	-0.14	0.81338	0.0897065	0.87162	0.999999	17546	1	-0.14
IRX1	6	0.022392	1.64991	0.071052	0.885662	1641	4	-0.37862	0.64069	0.193352	0.77345	0.999999	15563	1	-0.37862
FAM3C	6	0.022409	1.64958	0.0711	0.885714	1642	2	-0.06665	0.52965	0.276011	0.70854	0.999999	14290	1	-0.06665
PUM2	6	0.022466	1.64847	0.071243	0.886917	1643	4	-0.57133	0.85678	0.0671307	0.89016	0.999999	17892	1	-0.57133
FLI1	6	0.022484	1.64813	0.071287	0.886917	1644	3	-0.26781	0.64678	0.189243	0.77724	0.999999	15665	2	-0.26781
UBE2NL	6	0.022507	1.64768	0.071339	0.886917	1645	2	-0.14656	0.26654	0.574238	0.47532	0.988735	9826	2	-0.14656
MYH7B	6	0.022544	1.64697	0.07143	0.886917	1646	3	-0.23429	0.12636	0.89839	0.29451	0.945026	6370	3	-0.23429
CD274	6	0.02255	1.64685	0.071448	0.886917	1647	4	-0.68144	0.38828	0.410855	0.60037	0.999999	12257	1	-0.68144
G6PD	6	0.022556	1.64674	0.071456	0.886917	1648	3	-0.31738	0.75814	0.120251	0.85134	0.999999	17104	2	-0.31738
ZNF114	6	0.022597	1.64595	0.071552	0.887562	1649	4	-0.34821	0.53775	0.26942	0.71311	0.999999	14365	1	-0.34821
AZIN2	6	0.02263	1.64532	0.071636	0.887664	1650	3	-0.15024	0.12509	0.902777	0.29226	0.945026	6324	3	-0.15024
MKX	6	0.022649	1.64495	0.071677	0.887664	1651	4	-0.38448	0.9032	0.0442161	0.91504	0.999999	18400	1	-0.38448
RPS10	6	0.022654	1.64486	0.07169	0.887664	1652	2	1.7426	0.0039932	2.39868	0.018418	0.723641	518	4	1.7426
KIF3C	6	0.022698	1.64401	0.071799	0.888045	1653	3	-0.27354	0.81309	0.0898614	0.87152	0.999999	17542	1	-0.27354
COL19A1	6	0.022703	1.64392	0.071808	0.888045	1654	2	-0.055795	0.76856	0.114322	0.85554	0.999999	17191	1	-0.055795
CUL9	6	0.022722	1.64355	0.071856	0.888101	1655	4	-0.7163	0.88823	0.0514746	0.90627	0.999999	18209	1	-0.7163
SPDYE1	6	0.022752	1.64298	0.071944	0.888421	1656	3	-0.54475	0.69217	0.159787	0.8061	0.999999	16200	1	-0.54475
ARL14EPL	6	0.022838	1.64134	0.072167	0.888421	1657	4	-0.49445	0.91865	0.0368499	0.92518	0.999999	18613	1	-0.49445
CHST5	6	0.02285	1.64111	0.072199	0.888421	1658	2	-0.28418	0.18233	0.739142	0.38442	0.969238	8112	3	-0.28418
VPREB3	6	0.022885	1.64045	0.072288	0.888421	1659	4	-0.51162	0.66472	0.177361	0.78859	0.999999	15872	1	-0.51162
hsa-mir-1184-3	3	0.022888	1.64039	0.072292	0.888421	1660	3	-0.59189	0.97711	0.0100565	0.97714	0.999999	19704	0	-0.59189
ZNF445	6	0.022899	1.64018	0.072316	0.888421	1661	2	-0.039989	0.16497	0.782595	0.36065	0.963878	7649	3	-0.039989
TRAPPC1	6	0.022907	1.64003	0.072328	0.888421	1662	4	-0.89382	0.26882	0.570538	0.47766	0.988735	9873	2	-0.89382
hsa-mir-5739	4	0.022913	1.63992	0.072339	0.888421	1663	2	-0.41674	0.96807	0.0140932	0.96819	0.999999	19509	0	-0.41674
hsa-mir-215	4	0.022913	1.63992	0.07234	0.888421	1664	2	-0.14603	0.34791	0.458533	0.55965	0.999938	11447	1	-0.14603
PHIP	6	0.022936	1.63948	0.07239	0.888421	1665	3	-0.34651	0.29779	0.52609	0.50797	0.995585	10412	1	-0.34651
C2CD5	6	0.022945	1.63931	0.072413	0.888421	1666	4	-1.0855	0.99002	0.00435603	0.99002	0.999999	20040	0	-1.0855
SLC4A8	6	0.022948	1.63926	0.072427	0.888421	1667	1	-0.17499	0.26479	0.577098	0.47348	0.988735	9787	2	-0.17499
TBX1	6	0.022956	1.6391	0.072446	0.888421	1668	4	-0.58435	0.13727	0.862424	0.31365	0.951681	6737	2	-0.58435
FZD2	6	0.022997	1.63833	0.072552	0.889188	1669	2	0.16634	0.15921	0.79803	0.35109	0.961294	7470	4	0.16634
KRTAP21-1	6	0.023043	1.63746	0.07266	0.889977	1670	3	-0.080313	0.0074795	2.12613	0.030773	0.765779	822	3	-0.080313
CKS1B	6	0.023093	1.63652	0.072794	0.890903	1671	3	-0.35998	0.59973	0.222044	0.74876	0.999999	15078	1	-0.35998
TFEB	6	0.023106	1.63628	0.072823	0.890903	1672	4	-0.41018	0.74693	0.12672	0.84341	0.999999	16957	1	-0.41018
PAX6	6	0.023145	1.63554	0.072922	0.890992	1673	1	0.10689	0.37231	0.429095	0.58428	0.999999	11928	3	0.10689
FGD5	6	0.023163	1.63521	0.07296	0.890992	1674	4	-0.51733	0.80252	0.0955441	0.86747	0.999999	17456	1	-0.51733
TMEM104	6	0.023172	1.63504	0.07298	0.890992	1675	4	-0.29909	0.94156	0.026152	0.94269	0.999999	18964	1	-0.29909
C7	6	0.023194	1.63462	0.073039	0.890992	1676	3	0.065105	0.2114	0.674895	0.41616	0.977863	8701	3	0.065105
FBXL12	6	0.023199	1.63453	0.073048	0.890992	1677	3	-0.72509	0.55396	0.256522	0.72234	0.999999	14559	1	-0.72509
hsa-mir-1913	4	0.023241	1.63375	0.073164	0.891069	1678	3	-0.38148	0.67677	0.169559	0.7962	0.999999	16006	1	-0.38148
TMEM31	6	0.023251	1.63356	0.073196	0.891069	1679	3	-0.25634	0.9313	0.0309104	0.93437	0.999999	18787	1	-0.25634
HSD17B10	6	0.02326	1.63339	0.073224	0.891069	1680	2	-0.94015	0.94738	0.0234758	0.94782	0.999999	19092	1	-0.94015
ZFAT	6	0.02329	1.63283	0.073295	0.891069	1681	3	-0.26023	0.44934	0.347425	0.65977	0.999999	13376	1	-0.26023
ZNF571	6	0.023301	1.63263	0.073329	0.891069	1682	4	-2.0236	0.1901	0.721018	0.39296	0.971113	8275	1	-2.0236
BOD1L1	6	0.023313	1.6324	0.073354	0.891069	1683	4	-0.67796	0.2847	0.545613	0.49437	0.994136	10172	2	-0.67796
DLL3	6	0.023339	1.63192	0.073413	0.891069	1684	2	-0.017007	0.63724	0.195697	0.77135	0.999999	15512	2	-0.017007
DDX47	6	0.023365	1.63143	0.07348	0.891069	1685	3	-1.0063	0.72315	0.140772	0.82694	0.999999	16626	1	-1.0063
TCN2	6	0.0234	1.63078	0.073555	0.891069	1686	3	-0.33622	0.30231	0.519547	0.51273	0.995585	10501	2	-0.33622
HACD1	4	0.023437	1.6301	0.073648	0.891069	1687	2	-0.50486	0.17002	0.7695	0.36891	0.964141	7826	1	-0.50486
PML	6	0.023439	1.63006	0.073651	0.891069	1688	3	-0.087429	0.31245	0.505219	0.52315	0.995585	10731	3	-0.087429
ALCAM	6	0.023471	1.62947	0.073731	0.891069	1689	4	-0.41623	0.91628	0.0379718	0.92358	0.999999	18583	1	-0.41623
GPANK1	6	0.023474	1.62941	0.073741	0.891069	1690	3	-0.14527	0.68124	0.1667	0.79905	0.999999	16066	2	-0.14527
CT47A12	10	0.023486	1.62919	0.073775	0.891069	1691	6	-0.33078	0.9937	0.00274471	0.99367	0.999999	20182	0	-0.33078
GTF3C2	6	0.023488	1.62915	0.073778	0.891069	1692	3	-0.42635	0.3538	0.451242	0.56563	0.999999	11553	2	-0.42635
MIPEP	6	0.023501	1.62891	0.073814	0.891069	1693	3	-0.66298	0.97293	0.0119184	0.97303	0.999999	19623	0	-0.66298
PCDHB15	4	0.023502	1.6289	0.073817	0.891069	1694	3	-0.4878	0.87819	0.0564115	0.90083	0.999999	18082	0	-0.4878
CDNF	6	0.023549	1.62803	0.073922	0.891069	1695	4	-1.1228	0.94876	0.0228436	0.94917	0.999999	19116	1	-1.1228
ZNF479	6	0.023559	1.62784	0.073944	0.891069	1696	3	-0.26384	0.96989	0.0132775	0.96997	0.999999	19554	0	-0.26384
SRPK1	6	0.023565	1.62773	0.073962	0.891069	1697	4	-0.81488	0.96244	0.0166263	0.96259	0.999999	19406	0	-0.81488
SLC18A3	6	0.023577	1.62751	0.073994	0.891069	1698	2	0.085109	0.072096	1.14209	0.19383	0.92723	4266	2	0.085109
ZBED6	6	0.023604	1.62701	0.074056	0.891069	1699	2	0.042201	0.19492	0.710144	0.39826	0.973473	8368	2	0.042201
FAM198A	6	0.023645	1.62626	0.074146	0.891069	1700	4	-0.70984	0.54688	0.262108	0.7183	0.999999	14482	2	-0.70984
CD300LG	6	0.023661	1.62597	0.074182	0.891069	1701	4	-0.7102	0.70212	0.153589	0.81275	0.999999	16349	2	-0.7102
ARSG	6	0.023665	1.62589	0.074194	0.891069	1702	3	-0.36319	0.93828	0.0276675	0.93993	0.999999	18913	1	-0.36319
POLDIP3	6	0.023677	1.62567	0.074225	0.891069	1703	4	-0.62593	0.1046	0.980468	0.25559	0.935747	5584	2	-0.62593
DUS3L	6	0.023692	1.6254	0.074257	0.891069	1704	2	0.34346	0.053232	1.27383	0.15596	0.906137	3516	4	0.34346
hsa-mir-1270-2	4	0.023699	1.62527	0.074274	0.891069	1705	2	-0.06538	0.71383	0.146405	0.8206	0.999999	16504	1	-0.06538
RFC4	6	0.02373	1.6247	0.074361	0.891591	1706	3	-0.9539	0.059959	1.22215	0.16961	0.916402	3782	2	-0.9539
PPWD1	6	0.023797	1.62348	0.074529	0.892662	1707	4	-2.3869	0.9945	0.00239521	0.99449	0.999999	20202	0	-2.3869
TRIM26	6	0.023821	1.62304	0.074583	0.892662	1708	3	-0.12086	0.20146	0.695811	0.40539	0.974863	8506	3	-0.12086
TMEM101	6	0.023831	1.62286	0.074603	0.892662	1709	1	-0.10495	0.36031	0.443324	0.57227	0.999999	11696	1	-0.10495
ANO9	6	0.023869	1.62217	0.074712	0.892662	1710	3	-0.16191	0.44777	0.348945	0.65882	0.999999	13354	2	-0.16191
COG8	6	0.023872	1.62211	0.074717	0.892662	1711	3	-0.31519	0.26798	0.571898	0.4768	0.988735	9855	1	-0.31519
KCNK18	6	0.023918	1.62128	0.074825	0.892662	1712	4	-0.6217	0.74684	0.126772	0.84335	0.999999	16953	1	-0.6217
RAI2	6	0.023932	1.62102	0.074862	0.892662	1713	4	-0.56466	0.47885	0.319801	0.67774	0.999999	13702	2	-0.56466
SLC7A10	4	0.023945	1.62079	0.074901	0.892662	1714	3	-0.4993	0.86985	0.0605556	0.8965	0.999999	18001	0	-0.4993
SMO	4	0.023951	1.62068	0.074914	0.892662	1715	2	-0.28265	0.86925	0.0608553	0.89616	0.999999	17993	0	-0.28265
CPEB4	6	0.024	1.61979	0.075026	0.892662	1716	4	-0.60692	0.79841	0.097774	0.86591	0.999999	17420	1	-0.60692
RUNDC1	6	0.02401	1.61961	0.075056	0.892662	1717	4	-0.48546	0.99556	0.00193256	0.99557	0.999999	20240	0	-0.48546
ZC3H8	6	0.024027	1.6193	0.07509	0.892662	1718	3	-0.69308	0.99255	0.00324761	0.99249	0.999999	20137	0	-0.69308
PAQR4	6	0.02404	1.61907	0.075114	0.892662	1719	3	-0.29883	0.93623	0.0286174	0.93824	0.999999	18880	1	-0.29883
ARPC1B	6	0.024101	1.61796	0.075271	0.892662	1720	4	-0.35501	0.23339	0.631918	0.44001	0.98311	9155	2	-0.35501
HIST1H4K	6	0.02411	1.6178	0.075293	0.892662	1721	3	-0.27645	0.86433	0.0633204	0.89374	0.999999	17951	1	-0.27645
CACYBP	6	0.024115	1.61771	0.075309	0.892662	1722	3	-0.31962	0.81175	0.0905777	0.87099	0.999999	17531	1	-0.31962
TMTC1	4	0.024123	1.61757	0.075328	0.892662	1723	3	-0.92962	0.91004	0.0409395	0.91939	0.999999	18495	0	-0.92962
SPATS2	4	0.024124	1.61755	0.07533	0.892662	1724	3	-1.2283	0.45546	0.34155	0.66344	0.999999	13435	1	-1.2283
SPATA25	6	0.024125	1.61753	0.07533	0.892662	1725	2	0.04697	0.0098823	2.00514	0.038881	0.772888	1029	2	0.04697
NDST4	6	0.024127	1.6175	0.075336	0.892662	1726	2	-0.35006	0.97105	0.0127584	0.9711	0.999999	19582	0	-0.35006
FBXL13	6	0.024152	1.61705	0.075385	0.892662	1727	3	-0.43038	0.77601	0.110133	0.85801	0.999999	17247	1	-0.43038
GSC2	6	0.024162	1.61687	0.07541	0.892662	1728	3	-0.39362	0.40931	0.387948	0.62126	0.999999	12661	2	-0.39362
FSCB	6	0.024179	1.61656	0.07546	0.89273	1729	4	-0.33289	0.76381	0.117015	0.85397	0.999999	17164	1	-0.33289
C6orf165	6	0.024218	1.61586	0.075564	0.89275	1730	3	-0.14736	0.22273	0.652221	0.42841	0.981293	8930	3	-0.14736
C15orf26	6	0.024222	1.61579	0.075574	0.89275	1731	3	-0.36249	0.86386	0.0635566	0.8935	0.999999	17947	1	-0.36249
hsa-mir-3916	4	0.024229	1.61566	0.075592	0.89275	1732	2	-0.27661	0.52665	0.278478	0.70683	0.999999	14261	1	-0.27661
PSAT1	6	0.024272	1.61489	0.075694	0.893429	1733	2	-0.24705	0.43368	0.362831	0.64531	0.999999	13089	2	-0.24705
PDE4C	4	0.024304	1.61432	0.075775	0.893837	1734	2	-0.71534	0.32956	0.482066	0.54074	0.99684	11096	1	-0.71534
ACTR1A	6	0.024321	1.61402	0.075816	0.893837	1735	3	-0.58676	0.095472	1.02012	0.23857	0.933358	5228	2	-0.58676
hsa-mir-4534	4	0.024368	1.61318	0.075925	0.894611	1736	2	-0.11322	0.22136	0.654901	0.42695	0.980061	8911	2	-0.11322
DNAJC16	6	0.02442	1.61225	0.076057	0.895646	1737	3	-0.13695	0.35881	0.445135	0.57079	0.999999	11660	3	-0.13695
WBP11	6	0.024521	1.61046	0.076298	0.89676	1738	4	-2.0081	0.99255	0.00324761	0.99249	0.999999	20152	0	-2.0081
SH3BGRL2	6	0.024565	1.60968	0.076406	0.89676	1739	3	0.036911	0.28257	0.548874	0.49217	0.993138	10132	3	0.036911
SCN9A	6	0.024584	1.60935	0.076452	0.89676	1740	3	-0.30535	0.67557	0.17033	0.79545	0.999999	15994	2	-0.30535
C11orf70	6	0.024638	1.60839	0.076589	0.89676	1741	2	-0.17822	0.96404	0.0159049	0.9642	0.999999	19437	0	-0.17822
APOB	6	0.024643	1.60831	0.076598	0.89676	1742	3	-0.34545	0.98103	0.00831771	0.98104	0.999999	19795	0	-0.34545
MTFMT	6	0.024692	1.60744	0.076712	0.89676	1743	4	-0.90386	0.64666	0.189324	0.77717	0.999999	15663	2	-0.90386
C14orf93	6	0.024712	1.60709	0.076758	0.89676	1744	3	-0.038074	0.22063	0.656335	0.42614	0.980061	8889	2	-0.038074
C5orf42	6	0.024735	1.60669	0.076808	0.89676	1745	4	-0.88213	0.16121	0.792608	0.35445	0.962399	7528	1	-0.88213
PAPL	6	0.024761	1.60623	0.076872	0.89676	1746	1	0.45832	0.047069	1.32727	0.1433	0.900143	3255	3	0.45832
IL13RA2	6	0.024761	1.60623	0.076872	0.89676	1747	4	-0.587	0.99255	0.00324761	0.99249	0.999999	20138	0	-0.587
ITPR2	6	0.02481	1.60537	0.076998	0.89676	1748	4	-0.34685	0.34928	0.456826	0.56107	0.999999	11471	1	-0.34685
IL9	6	0.024837	1.6049	0.077061	0.89676	1749	3	-0.15248	0.37154	0.429994	0.5835	0.999999	11916	3	-0.15248
PDIK1L	6	0.024846	1.60474	0.077082	0.89676	1750	3	-0.15986	0.54059	0.267132	0.71471	0.999999	14401	2	-0.15986
TPPP	6	0.024848	1.60471	0.077095	0.89676	1751	4	-0.3938	0.17685	0.752395	0.37838	0.967455	7996	2	-0.3938
FASTKD5	6	0.024871	1.60431	0.077148	0.89676	1752	3	-0.6002	0.98361	0.00717706	0.98363	0.999999	19857	0	-0.6002
TIAM2	6	0.024872	1.60429	0.077152	0.89676	1753	4	-0.67494	0.60832	0.215868	0.75394	0.999999	15177	1	-0.67494
TMEM86A	6	0.024873	1.60427	0.077155	0.89676	1754	3	-0.29213	0.32667	0.485891	0.53783	0.995585	11015	2	-0.29213
PYURF	6	0.024882	1.60411	0.077171	0.89676	1755	4	-1.4841	0.95812	0.0185801	0.95834	0.999999	19309	0	-1.4841
hsa-mir-4271	4	0.024899	1.60382	0.07721	0.89676	1756	3	-0.32505	0.82871	0.0815974	0.87777	0.999999	17656	1	-0.32505
C17orf64	6	0.024908	1.60366	0.077232	0.89676	1757	3	-0.15466	0.41628	0.380614	0.62817	0.999999	12793	2	-0.15466
MYRF	6	0.024909	1.60364	0.077233	0.89676	1758	4	-0.36509	0.31966	0.495312	0.53057	0.995585	10861	1	-0.36509
TC2N	6	0.024914	1.60356	0.077251	0.89676	1759	4	-0.38922	0.60624	0.217355	0.75271	0.999999	15157	2	-0.38922
PATE1	6	0.024928	1.60331	0.077287	0.89676	1760	4	-0.38446	0.32165	0.492616	0.53265	0.995585	10892	1	-0.38446
NT5DC2	6	0.024935	1.60319	0.077305	0.89676	1761	4	-0.32145	0.917	0.0376307	0.92407	0.999999	18595	1	-0.32145
ZNF526	6	0.024938	1.60314	0.077316	0.89676	1762	4	-0.3658	0.14789	0.830061	0.33198	0.955769	7103	2	-0.3658
CCDC71L	6	0.024971	1.60256	0.07739	0.89676	1763	4	-0.26552	0.50233	0.299011	0.69217	0.999999	13980	1	-0.26552
HSPE1-MOB4	11	0.024979	1.60242	0.077403	0.89676	1764	7	-0.7865	0.99946	0.000234582	0.99943	0.999999	20395	0	-0.7865
DLG4	4	0.025034	1.60147	0.077543	0.89676	1765	2	-0.13869	0.12055	0.918833	0.2842	0.940051	6182	2	-0.13869
GEM	6	0.025055	1.60111	0.077596	0.89676	1766	3	-0.20305	0.86225	0.0643668	0.89271	0.999999	17931	1	-0.20305
SH2D6	6	0.025063	1.60097	0.077621	0.89676	1767	4	-0.66157	0.65878	0.18126	0.78481	0.999999	15807	1	-0.66157
NUP43	6	0.025099	1.60034	0.077705	0.89676	1768	2	-0.35872	0.62732	0.202511	0.76533	0.999999	15410	1	-0.35872
HSPB9	6	0.025115	1.60007	0.077732	0.89676	1769	3	-0.50711	0.98927	0.00468516	0.98928	0.999999	20016	0	-0.50711
TRAFD1	6	0.025132	1.59977	0.077772	0.89676	1770	4	-0.48594	0.46833	0.329448	0.6713	0.999999	13582	1	-0.48594
TK1	6	0.025155	1.59938	0.077834	0.89676	1771	4	-0.33166	0.90738	0.0422108	0.91764	0.999999	18464	1	-0.33166
OXER1	6	0.025165	1.5992	0.077858	0.89676	1772	4	-0.44412	0.57712	0.238734	0.73559	0.999999	14828	1	-0.44412
PRKACG	6	0.025212	1.59839	0.077976	0.89676	1773	4	-0.53714	0.75464	0.12226	0.84895	0.999999	17068	1	-0.53714
C16orf62	6	0.025227	1.59813	0.078008	0.89676	1774	3	-0.15006	0.088345	1.05382	0.22509	0.92723	4910	1	-0.15006
ZG16B	6	0.025251	1.59772	0.078075	0.89676	1775	2	-0.1193	0.59756	0.223618	0.74749	0.999999	15061	2	-0.1193
hsa-mir-342	4	0.025293	1.597	0.078176	0.89676	1776	3	-0.48677	0.44022	0.35633	0.65165	0.999999	13223	1	-0.48677
CASD1	6	0.0253	1.59688	0.078189	0.89676	1777	2	-0.1586	0.080611	1.09361	0.21033	0.92723	4606	2	-0.1586
DHRS7B	6	0.025323	1.59648	0.078256	0.89676	1778	4	-0.39037	0.67724	0.169257	0.79651	0.999999	16013	1	-0.39037
ZNF574	6	0.025327	1.59642	0.078265	0.89676	1779	4	-0.5979	0.99528	0.00205472	0.99528	0.999999	20230	0	-0.5979
CLEC12B	6	0.025355	1.59594	0.078325	0.89676	1780	3	-0.4883	0.98803	0.00522987	0.98806	0.999999	19977	0	-0.4883
PLEKHS1	6	0.025384	1.59544	0.078401	0.89676	1781	4	-0.63123	0.35179	0.453717	0.5636	0.999999	11517	1	-0.63123
hsa-mir-516a-2	4	0.025405	1.59508	0.078452	0.89676	1782	2	-0.30496	0.80802	0.0925779	0.86957	0.999999	17499	1	-0.30496
ACTR5	6	0.025418	1.59486	0.078483	0.89676	1783	4	-0.53716	0.87011	0.0604258	0.89664	0.999999	18007	1	-0.53716
COMMD5	6	0.025418	1.59486	0.078484	0.89676	1784	3	-0.20642	0.10518	0.978067	0.25664	0.935747	5605	1	-0.20642
FRYL	6	0.025427	1.5947	0.078503	0.89676	1785	2	0.10256	0.37006	0.431728	0.58204	0.999999	11889	3	0.10256
SSBP1	6	0.025495	1.59354	0.078662	0.89676	1786	2	-0.76393	0.20709	0.683841	0.4115	0.976895	8615	2	-0.76393
PKIA	6	0.0255	1.59346	0.078674	0.89676	1787	2	0.021079	0.1159	0.935917	0.27594	0.939455	6006	2	0.021079
IQSEC1	6	0.025519	1.59314	0.078728	0.89676	1788	2	0.41494	0.02564	1.59108	0.088616	0.862659	2100	4	0.41494
CCDC121	6	0.025539	1.5928	0.078774	0.89676	1789	3	-1.0029	0.83634	0.0776171	0.88098	0.999999	17717	1	-1.0029
KRTAP20-1	6	0.025544	1.59271	0.078789	0.89676	1790	2	0.068033	0.16156	0.791666	0.35505	0.962399	7545	3	0.068033
OR12D3	6	0.025546	1.59268	0.07879	0.89676	1791	4	-0.78607	0.13297	0.876246	0.30615	0.947639	6603	2	-0.78607
POMP	6	0.025593	1.59188	0.078901	0.89676	1792	2	0.078136	0.27301	0.563821	0.48206	0.988915	9971	2	0.078136
LRFN2	4	0.025596	1.59183	0.078906	0.89676	1793	3	-0.38603	0.93826	0.0276768	0.93991	0.999999	18911	0	-0.38603
ZNF250	6	0.025602	1.59173	0.078913	0.89676	1794	4	-0.53928	0.82723	0.0823737	0.87717	0.999999	17644	1	-0.53928
CUEDC2	6	0.025607	1.59164	0.078931	0.89676	1795	4	-0.42538	0.25234	0.598014	0.46017	0.987117	9516	1	-0.42538
ERI1	6	0.025616	1.59149	0.078956	0.89676	1796	3	-0.1537	0.012145	1.9156	0.046362	0.805928	1174	3	-0.1537
hsa-mir-7848	4	0.025655	1.59083	0.079047	0.89676	1797	3	-0.41616	0.93532	0.0290398	0.93753	0.999999	18855	0	-0.41616
ZNF354B	6	0.025725	1.58964	0.079201	0.89676	1798	4	-1.1003	0.95807	0.0186028	0.9583	0.999999	19308	0	-1.1003
HN1	6	0.025738	1.58943	0.079233	0.89676	1799	4	-0.75595	0.73845	0.131679	0.83748	0.999999	16850	1	-0.75595
ELMOD3	6	0.02574	1.58939	0.079237	0.89676	1800	2	0.05319	0.18723	0.727625	0.38975	0.970456	8215	3	0.05319
ZNF622	6	0.025808	1.58825	0.079407	0.89676	1801	4	-0.56352	0.95771	0.018766	0.95792	0.999999	19300	0	-0.56352
ZFAND5	6	0.025816	1.58811	0.079421	0.89676	1802	3	-0.61162	0.024492	1.61098	0.08524	0.857715	2024	3	-0.61162
GPR17	6	0.025821	1.58803	0.079435	0.89676	1803	3	-0.40387	0.68634	0.163461	0.80236	0.999999	16137	2	-0.40387
UGT2B4	6	0.025825	1.58796	0.079446	0.89676	1804	4	-0.44301	0.74195	0.129625	0.83994	0.999999	16896	2	-0.44301
OVOL2	6	0.02583	1.58788	0.079462	0.89676	1805	3	-0.26553	0.42929	0.367249	0.64098	0.999999	13013	2	-0.26553
FABP1	6	0.025836	1.58777	0.079473	0.89676	1806	4	-1.394	0.079119	1.10172	0.20749	0.92723	4538	2	-1.394
EGFL8	6	0.025839	1.58772	0.07948	0.89676	1807	2	-0.24824	0.6911	0.160459	0.80542	0.999999	16186	2	-0.24824
HIST1H3E	6	0.025876	1.5871	0.079562	0.89676	1808	3	-0.28077	0.25221	0.598238	0.46004	0.987117	9511	3	-0.28077
CPNE5	6	0.025885	1.58695	0.079585	0.89676	1809	3	-0.31629	0.21196	0.673746	0.41677	0.977863	8713	2	-0.31629
hsa-mir-4667	4	0.025893	1.58682	0.079603	0.89676	1810	2	-0.91592	0.92171	0.0354057	0.92731	0.999999	18657	0	-0.91592
HLA-E	6	0.025909	1.58655	0.079644	0.89676	1811	4	-0.37569	0.53732	0.269767	0.71284	0.999999	14358	2	-0.37569
HOXA3	6	0.025921	1.58635	0.079681	0.89676	1812	4	-0.28304	0.67282	0.172101	0.79364	0.999999	15965	2	-0.28304
NHLRC1	6	0.025968	1.58556	0.079798	0.89676	1813	3	-0.24696	0.80402	0.0947331	0.86804	0.999999	17467	1	-0.24696
MTRF1L	6	0.025969	1.58554	0.079798	0.89676	1814	4	-0.56608	0.60933	0.215147	0.75454	0.999999	15185	2	-0.56608
ITSN2	6	0.025979	1.58538	0.079824	0.89676	1815	4	-0.59515	0.036636	1.43609	0.11965	0.881426	2773	2	-0.59515
BMP5	6	0.025983	1.58531	0.079835	0.89676	1816	4	-0.61396	0.85882	0.0660979	0.89114	0.999999	17904	1	-0.61396
BOLA3	6	0.025985	1.58528	0.079838	0.89676	1817	4	-1.0052	0.97726	0.00998988	0.97729	0.999999	19706	0	-1.0052
BIRC5	6	0.025987	1.58524	0.079841	0.89676	1818	3	-0.91568	0.71714	0.144396	0.82285	0.999999	16543	2	-0.91568
B3GALT4	6	0.026006	1.58493	0.079888	0.89676	1819	3	-0.55094	0.53938	0.268105	0.714	0.999999	14392	1	-0.55094
NR1I3	6	0.026011	1.58484	0.079898	0.89676	1820	4	-0.41921	0.059284	1.22706	0.16821	0.913471	3765	2	-0.41921
APLP2	4	0.026017	1.58474	0.079917	0.89676	1821	3	-0.79529	0.30528	0.515302	0.51575	0.995585	10559	1	-0.79529
ACRC	6	0.026033	1.58448	0.079953	0.89676	1822	3	-0.04022	0.19451	0.711058	0.39781	0.973411	8356	3	-0.04022
BZRAP1	6	0.026044	1.58429	0.079979	0.89676	1823	4	-0.72968	0.29047	0.536899	0.50035	0.995585	10273	2	-0.72968
NEDD9	6	0.026062	1.58399	0.080023	0.89676	1824	4	-0.50552	0.99629	0.00161423	0.99629	0.999999	20265	0	-0.50552
RPS15	6	0.026082	1.58366	0.080073	0.89676	1825	2	-0.71901	0.80196	0.0958473	0.86727	0.999999	17453	1	-0.71901
ZNF785	6	0.02609	1.58353	0.080087	0.89676	1826	3	-0.19751	0.46803	0.329726	0.67111	0.999999	13575	2	-0.19751
SPRY4	6	0.026092	1.58349	0.080097	0.89676	1827	4	-0.29201	0.83641	0.0775808	0.88101	0.999999	17719	1	-0.29201
BOLA2B	6	0.026114	1.58313	0.080147	0.896833	1828	4	-0.47447	0.8798	0.055616	0.90169	0.999999	18104	1	-0.47447
CDC42SE2	6	0.02618	1.58203	0.080313	0.897333	1829	3	-0.27375	0.79447	0.0999225	0.86448	0.999999	17395	1	-0.27375
LRRC37B	6	0.026193	1.58181	0.080342	0.897333	1830	3	-0.68859	0.95714	0.0190245	0.95734	0.999999	19288	0	-0.68859
KLF3	6	0.026206	1.5816	0.080378	0.897333	1831	4	-0.50202	0.24304	0.614322	0.45031	0.98556	9345	1	-0.50202
C8orf82	6	0.026227	1.58125	0.080433	0.897333	1832	2	0.51717	0.0078958	2.1026	0.032184	0.766827	849	3	0.51717
MKNK2	6	0.026229	1.58122	0.080438	0.897333	1833	3	-0.47637	0.97014	0.0131656	0.97021	0.999999	19565	0	-0.47637
CRELD1	6	0.026236	1.5811	0.080461	0.897333	1834	3	-0.048606	0.10511	0.978356	0.25651	0.935747	5603	3	-0.048606
DRICH1	6	0.026255	1.58079	0.080507	0.897333	1835	2	-0.13428	0.18188	0.740215	0.38392	0.969032	8104	2	-0.13428
TBC1D2B	6	0.026278	1.58041	0.080567	0.897333	1836	2	0.00048931	0.71458	0.145949	0.82112	0.999999	16514	2	0.00048931
PRAF2	6	0.026285	1.58029	0.080587	0.897333	1837	4	-0.35154	0.98291	0.00748625	0.98293	0.999999	19840	0	-0.35154
TWF2	6	0.026376	1.57879	0.08081	0.897565	1838	2	-0.033827	0.94241	0.0257601	0.94342	0.999999	18981	1	-0.033827
TAAR2	6	0.02638	1.57873	0.080816	0.897565	1839	3	-0.80455	0.061753	1.20934	0.17323	0.918716	3856	2	-0.80455
hsa-mir-5197	4	0.026396	1.57846	0.08086	0.897565	1840	3	-0.5903	0.56207	0.25021	0.72699	0.999999	14663	1	-0.5903
RNASE1	4	0.026408	1.57826	0.080894	0.897565	1841	3	-0.66912	0.97259	0.0120702	0.9727	0.999999	19618	0	-0.66912
TREML2	6	0.026431	1.57789	0.080945	0.897565	1842	3	-0.39675	0.97113	0.0127226	0.97119	0.999999	19585	0	-0.39675
XAGE2	6	0.026473	1.5772	0.081048	0.897565	1843	2	-0.095856	0.62028	0.207412	0.76114	0.999999	15313	2	-0.095856
hsa-mir-4641	4	0.026475	1.57716	0.081049	0.897565	1844	2	-0.10647	0.3467	0.460046	0.55842	0.999938	11421	2	-0.10647
UBE3C	6	0.026524	1.57636	0.081177	0.897565	1845	2	-0.17828	0.77219	0.112276	0.85673	0.999999	17220	1	-0.17828
hsa-mir-6076	4	0.026556	1.57584	0.081255	0.897565	1846	3	-0.65955	0.90965	0.0411257	0.91913	0.999999	18490	0	-0.65955
C16orf54	6	0.026558	1.5758	0.081261	0.897565	1847	3	-0.39922	0.094116	1.02634	0.23599	0.932884	5173	2	-0.39922
BTBD3	6	0.02657	1.57561	0.081292	0.897565	1848	3	-0.19431	0.6044	0.218676	0.75159	0.999999	15134	2	-0.19431
GAPDHS	6	0.026571	1.57559	0.081295	0.897565	1849	1	-0.037245	0.95445	0.0202468	0.95471	0.999999	19238	0	-0.037245
EIF4G3	6	0.026576	1.57551	0.081307	0.897565	1850	3	-0.065311	0.01404	1.85263	0.052515	0.818752	1312	3	-0.065311
FRMPD2	4	0.026576	1.57551	0.081309	0.897565	1851	1	-0.076713	0.60623	0.217363	0.75271	0.999999	15156	1	-0.076713
VPS51	6	0.026579	1.57546	0.081316	0.897565	1852	3	-0.52569	0.45076	0.346055	0.66064	0.999999	13389	2	-0.52569
GRIN2D	6	0.026635	1.57455	0.08146	0.897565	1853	3	-0.51946	0.45267	0.344218	0.66178	0.999999	13411	2	-0.51946
TRIM65	6	0.026652	1.57427	0.081505	0.897565	1854	3	-0.37656	0.15628	0.806097	0.34623	0.959585	7378	2	-0.37656
CD34	6	0.026657	1.57419	0.081516	0.897565	1855	3	-0.26079	0.20008	0.698796	0.4039	0.97388	8482	2	-0.26079
ANK2	6	0.026718	1.5732	0.081675	0.897565	1856	2	0.083428	0.03747	1.42632	0.12199	0.884094	2820	2	0.083428
GDI2	6	0.026723	1.57311	0.081692	0.897565	1857	4	-0.55219	0.36606	0.436448	0.57804	0.999999	11815	2	-0.55219
hsa-mir-4672	4	0.026734	1.57294	0.081716	0.897565	1858	2	-0.80522	0.084235	1.07451	0.21725	0.92723	4753	1	-0.80522
hsa-mir-4519	4	0.02674	1.57284	0.081728	0.897565	1859	1	0.094608	0.23591	0.627254	0.44268	0.984006	9201	2	0.094608
hsa-mir-4516	4	0.026743	1.57279	0.081734	0.897565	1860	3	-1.2075	0.98196	0.0079062	0.98197	0.999999	19813	0	-1.2075
ST8SIA5	6	0.026767	1.5724	0.081798	0.897565	1861	3	-0.14075	0.5335	0.272866	0.71072	0.999999	14323	2	-0.14075
SPATA5L1	6	0.026812	1.57167	0.081908	0.897565	1862	3	-0.85029	0.081077	1.0911	0.21123	0.92723	4621	2	-0.85029
OR5B2	6	0.026816	1.57161	0.081916	0.897565	1863	1	0.15131	0.25927	0.586248	0.46761	0.988075	9676	3	0.15131
LRRFIP1	6	0.026821	1.57153	0.081929	0.897565	1864	4	-0.36112	0.30661	0.513414	0.51708	0.995585	10615	2	-0.36112
ARHGAP21	6	0.026831	1.57136	0.081952	0.897565	1865	3	-0.21883	0.10577	0.975637	0.25773	0.935825	5630	2	-0.21883
CD209	6	0.026847	1.5711	0.08199	0.897565	1866	4	-0.8515	0.50631	0.295583	0.69476	0.999999	14033	2	-0.8515
CCER1	6	0.026874	1.57067	0.082056	0.897565	1867	4	-0.36156	0.53494	0.271695	0.71153	0.999999	14340	2	-0.36156
P2RY11	4	0.026874	1.57067	0.082056	0.897565	1868	2	-0.14089	0.43828	0.358248	0.6498	0.999999	13175	2	-0.14089
THBS3	6	0.026878	1.5706	0.08207	0.897565	1869	3	-0.17052	0.22348	0.650761	0.42924	0.981293	8946	2	-0.17052
AOC3	6	0.026913	1.57004	0.082153	0.897565	1870	3	-0.21728	0.30613	0.514094	0.51659	0.995585	10573	3	-0.21728
hsa-mir-1302-3	3	0.026932	1.56973	0.082198	0.897565	1871	3	-1.865	0.97307	0.0118559	0.97317	0.999999	19626	0	-1.865
CUL3	6	0.026934	1.5697	0.082201	0.897565	1872	4	-0.77253	0.54602	0.262791	0.71779	0.999999	14462	2	-0.77253
NDUFA11	6	0.026946	1.56951	0.082233	0.897565	1873	3	-0.0094435	0.2822	0.549443	0.49177	0.993138	10123	3	-0.0094435
PSMD8	6	0.026951	1.56943	0.082244	0.897565	1874	4	-0.6038	0.44931	0.347454	0.65975	0.999999	13375	2	-0.6038
PPAN	6	0.026981	1.56894	0.082323	0.897565	1875	3	-0.74908	0.94608	0.0240721	0.94669	0.999999	19061	1	-0.74908
GYPE	7	0.026988	1.56883	0.082343	0.897565	1876	5	-0.58443	0.7947	0.0997968	0.86456	0.999999	17396	1	-0.58443
CMKLR1	6	0.027011	1.56846	0.082409	0.897565	1877	3	-0.41778	0.5853	0.232621	0.74027	0.999999	14915	2	-0.41778
RBM24	4	0.027013	1.56843	0.082414	0.897565	1878	2	-0.30519	0.71426	0.146144	0.8209	0.999999	16511	1	-0.30519
TRIM56	6	0.02706	1.56767	0.082529	0.897565	1879	3	0.050731	0.2276	0.642828	0.43367	0.981293	9030	3	0.050731
DNAL1	6	0.027065	1.56759	0.082538	0.897565	1880	2	0.06787	0.065694	1.18247	0.1811	0.922503	4012	3	0.06787
HNRNPA2B1	6	0.027102	1.567	0.082618	0.897565	1881	4	-0.61348	0.88515	0.0529831	0.90454	0.999999	18168	1	-0.61348
UBXN6	6	0.027109	1.56689	0.082627	0.897565	1882	1	0.23629	0.10088	0.996195	0.24874	0.934422	5438	4	0.23629
CHAF1B	6	0.027122	1.56668	0.082658	0.897565	1883	3	-0.65889	0.99021	0.00427269	0.9902	0.999999	20047	0	-0.65889
B9D1	6	0.027131	1.56653	0.082683	0.897565	1884	2	0.035181	0.56584	0.247306	0.72914	0.999999	14712	2	0.035181
KIFC1	6	0.027148	1.56626	0.082733	0.897565	1885	4	-0.60556	0.27132	0.566518	0.48031	0.988915	9929	2	-0.60556
TDRD6	6	0.027158	1.5661	0.082758	0.897565	1886	2	-0.31645	0.47497	0.323334	0.67535	0.999999	13662	1	-0.31645
ZNF239	6	0.027194	1.56553	0.082846	0.897807	1887	4	-1.112	0.97498	0.0110043	0.97507	0.999999	19655	0	-1.112
DDX55	6	0.027244	1.56473	0.082981	0.897807	1888	4	-1.9839	0.22223	0.653197	0.42787	0.980999	8920	2	-1.9839
FANK1	6	0.027255	1.56455	0.083009	0.897807	1889	2	0.074891	0.060795	1.21613	0.17132	0.916402	3820	2	0.074891
SMR3B	6	0.027282	1.56412	0.083081	0.897807	1890	4	-0.22081	0.95642	0.0193514	0.95665	0.999999	19274	0	-0.22081
MRPS10	6	0.027304	1.56377	0.083135	0.897807	1891	3	-0.31287	0.94285	0.0255574	0.94379	0.999999	18991	1	-0.31287
YPEL5	6	0.027311	1.56366	0.083151	0.897807	1892	4	-0.55937	0.38482	0.414742	0.59692	0.999999	12190	1	-0.55937
PAN2	6	0.027319	1.56354	0.083171	0.897807	1893	3	-0.30562	0.42758	0.368983	0.63932	0.999999	12984	2	-0.30562
KIAA1211L	6	0.027323	1.56347	0.083182	0.897807	1894	3	-0.35318	0.96154	0.0170326	0.96172	0.999999	19370	0	-0.35318
hsa-mir-4530	4	0.027327	1.56341	0.083195	0.897807	1895	3	-0.33641	0.7196	0.142909	0.82453	0.999999	16561	1	-0.33641
MUC21	6	0.027353	1.563	0.083252	0.897807	1896	4	-0.86072	0.61593	0.210469	0.7585	0.999999	15262	1	-0.86072
TXLNB	6	0.027385	1.56249	0.08332	0.897807	1897	4	-0.29137	0.46864	0.329161	0.67146	0.999999	13586	2	-0.29137
C18orf63	6	0.027402	1.56222	0.083363	0.897807	1898	2	-0.14265	0.76272	0.117635	0.85361	0.999999	17156	1	-0.14265
WDR33	6	0.027409	1.56211	0.083377	0.897807	1899	3	-0.85405	0.95336	0.0207431	0.95364	0.999999	19211	0	-0.85405
NSD1	6	0.027429	1.56179	0.083423	0.897807	1900	4	-0.50032	0.93638	0.0285479	0.93835	0.999999	18881	1	-0.50032
PPP1R3D	6	0.027442	1.56158	0.083459	0.897807	1901	4	-0.35866	0.98392	0.00704021	0.98395	0.999999	19870	0	-0.35866
TFAP2D	6	0.027449	1.56147	0.083482	0.897807	1902	4	-0.63693	0.41337	0.383661	0.62529	0.999999	12731	1	-0.63693
PTMA	6	0.027479	1.561	0.083554	0.898105	1903	4	-0.72627	0.71415	0.146211	0.82082	0.999999	16510	1	-0.72627
NHLH1	6	0.0275	1.56067	0.0836	0.898127	1904	1	0.51683	0.009798	2.00886	0.038604	0.772888	1013	3	0.51683
VPS54	6	0.027547	1.55993	0.083722	0.898238	1905	4	-0.92122	0.98584	0.00619356	0.98589	0.999999	19924	0	-0.92122
CEACAM4	6	0.027548	1.55991	0.083723	0.898238	1906	1	-0.19982	0.14164	0.848814	0.32124	0.95412	6887	1	-0.19982
TCF3	6	0.027567	1.55961	0.083767	0.898238	1907	4	-0.34667	0.6624	0.17888	0.78711	0.999999	15837	1	-0.34667
TCEB3B	6	0.027596	1.55915	0.083824	0.898238	1908	3	-0.39571	0.83219	0.0797775	0.87922	0.999999	17685	1	-0.39571
MYLIP	6	0.027613	1.55889	0.083872	0.898238	1909	4	-0.48633	0.68991	0.161208	0.80464	0.999999	16173	2	-0.48633
NOS3	6	0.027646	1.55837	0.083943	0.898238	1910	1	-0.017668	0.095966	1.01788	0.2395	0.934422	5242	2	-0.017668
ANXA5	6	0.027681	1.55782	0.084019	0.898238	1911	4	-0.53776	0.7928	0.100836	0.86389	0.999999	17388	1	-0.53776
SAP18	6	0.027697	1.55757	0.084065	0.898238	1912	4	-2.1569	0.57433	0.240838	0.73401	0.999999	14792	1	-2.1569
GYG1	6	0.027708	1.55739	0.084093	0.898238	1913	3	-0.51055	0.72315	0.140772	0.82694	0.999999	16633	1	-0.51055
AGXT2	6	0.02771	1.55736	0.084095	0.898238	1914	4	-0.39344	0.95765	0.0187932	0.95787	0.999999	19296	0	-0.39344
RPS3	6	0.027724	1.55714	0.084132	0.898238	1915	4	-1.1769	0.90913	0.041374	0.9188	0.999999	18484	1	-1.1769
DYNLL1	6	0.027753	1.55669	0.084203	0.898238	1916	4	-0.63247	0.30661	0.513414	0.51708	0.995585	10621	1	-0.63247
PARD6B	4	0.027768	1.55646	0.084232	0.898238	1917	3	-0.79114	0.36572	0.436851	0.57769	0.999999	11809	1	-0.79114
ATP9A	6	0.027774	1.55636	0.084243	0.898238	1918	4	-0.47184	0.21394	0.669708	0.41891	0.977863	8761	1	-0.47184
RTP3	6	0.027819	1.55566	0.084354	0.898238	1919	4	-0.63067	0.79898	0.0974641	0.86614	0.999999	17430	1	-0.63067
BIRC8	6	0.02782	1.55564	0.084357	0.898238	1920	2	0.39497	0.065691	1.18249	0.18109	0.922503	4011	4	0.39497
MRPL41	6	0.027825	1.55556	0.08437	0.898238	1921	3	-0.71238	0.75441	0.122393	0.84876	0.999999	17063	2	-0.71238
hsa-mir-4700	4	0.027849	1.55519	0.084425	0.898238	1922	1	0.25071	0.10754	0.96843	0.26104	0.936649	5696	2	0.25071
WDR91	6	0.027858	1.55505	0.084444	0.898238	1923	3	-0.48996	0.97004	0.0132104	0.97011	0.999999	19559	0	-0.48996
LRRC4B	6	0.027877	1.55475	0.084489	0.898245	1924	2	0.15024	0.10617	0.973998	0.25848	0.935825	5647	3	0.15024
hsa-mir-1184-1	4	0.02798	1.55315	0.084738	0.900414	1925	1	-0.23189	0.90238	0.0446105	0.91454	0.999999	18393	0	-0.23189
SNX4	6	0.028001	1.55283	0.084793	0.900414	1926	3	-0.27115	0.61784	0.209124	0.75964	0.999999	15291	2	-0.27115
EWSR1	6	0.028037	1.55227	0.084881	0.900414	1927	2	-0.03212	0.29286	0.53334	0.50283	0.995585	10315	1	-0.03212
PRPF38B	6	0.028062	1.55188	0.084946	0.900414	1928	4	-0.54824	0.079025	1.10224	0.20731	0.92723	4534	2	-0.54824
NCBP1	6	0.02807	1.55176	0.084967	0.900414	1929	4	-0.86273	0.1023	0.990124	0.25133	0.935487	5491	1	-0.86273
LIPA	6	0.028073	1.55171	0.08498	0.900414	1930	4	-0.30215	0.60497	0.218266	0.75193	0.999999	15140	2	-0.30215
ARMCX6	6	0.028106	1.5512	0.085068	0.900414	1931	3	-0.50114	0.32038	0.494335	0.53133	0.995585	10873	2	-0.50114
HIST1H2AE	6	0.028115	1.55106	0.08509	0.900414	1932	3	-0.33723	0.94317	0.02541	0.94407	0.999999	18998	1	-0.33723
KCNH7	6	0.028125	1.55091	0.085115	0.900414	1933	4	-0.73472	0.78939	0.102708	0.86267	0.999999	17364	1	-0.73472
USP21	6	0.028134	1.55077	0.085133	0.900414	1934	2	0.056154	0.22766	0.642713	0.43372	0.981293	9031	2	0.056154
COMMD4	6	0.028182	1.55003	0.085251	0.900768	1935	4	-0.27827	0.82401	0.0840675	0.87585	0.999999	17624	1	-0.27827
ZNF341	6	0.028183	1.55001	0.085255	0.900768	1936	2	0.25121	0.12747	0.894592	0.29647	0.945026	6413	4	0.25121
TERF1	6	0.028249	1.549	0.085426	0.901247	1937	3	-0.39393	0.54474	0.263811	0.71705	0.999999	14447	2	-0.39393
MST1R	6	0.028254	1.54892	0.085437	0.901247	1938	4	-0.26818	0.67543	0.17042	0.79536	0.999999	15991	1	-0.26818
C6orf201	6	0.028275	1.5486	0.085483	0.901247	1939	4	-0.59182	0.25262	0.597532	0.46047	0.987117	9519	2	-0.59182
CMPK2	6	0.028281	1.54851	0.085505	0.901247	1940	3	-0.48488	0.87371	0.0586327	0.89847	0.999999	18047	1	-0.48488
BICD1	6	0.02829	1.54837	0.085534	0.901247	1941	4	-0.45884	0.90427	0.0437019	0.91571	0.999999	18413	1	-0.45884
IL1RAPL1	6	0.02833	1.54775	0.085628	0.901247	1942	3	-0.38436	0.29436	0.531121	0.50442	0.995585	10345	1	-0.38436
NAA35	6	0.028383	1.54694	0.08575	0.901247	1943	3	-0.44735	0.064697	1.18912	0.17911	0.922366	3972	2	-0.44735
PGLYRP3	6	0.028399	1.5467	0.085788	0.901247	1944	4	-0.30725	0.42887	0.367674	0.64056	0.999999	13006	2	-0.30725
S100A1	6	0.028427	1.54627	0.08585	0.901247	1945	2	0.68174	0.035425	1.45069	0.11631	0.87845	2702	4	0.68174
PI4K2A	6	0.02844	1.54607	0.085882	0.901247	1946	2	0.12335	0.30902	0.510013	0.51952	0.995585	10665	3	0.12335
MED4	6	0.028455	1.54584	0.085923	0.901247	1947	3	-1.4837	0.72315	0.140772	0.82694	0.999999	16682	1	-1.4837
CPVL	6	0.028459	1.54578	0.085933	0.901247	1948	3	-0.2984	0.39469	0.403744	0.60683	0.999999	12382	2	-0.2984
ST6GALNAC1	6	0.028476	1.54552	0.085976	0.901247	1949	3	-0.96243	0.95119	0.0217327	0.95149	0.999999	19172	1	-0.96243
ZFP41	6	0.028478	1.54549	0.085979	0.901247	1950	3	-0.2652	0.45192	0.344938	0.66131	0.999999	13399	2	-0.2652
CLDN12	6	0.028525	1.54477	0.08609	0.901247	1951	3	-0.21513	0.39337	0.405199	0.60551	0.999999	12364	2	-0.21513
hsa-mir-3187	4	0.028559	1.54426	0.086172	0.901247	1952	2	-0.18872	0.50791	0.294213	0.69578	0.999999	14051	2	-0.18872
CRB2	6	0.028603	1.54359	0.086279	0.901247	1953	2	0.14814	0.61299	0.212547	0.75672	0.999999	15235	2	0.14814
MLLT4	6	0.028615	1.54341	0.086308	0.901247	1954	4	-0.53041	0.91195	0.040029	0.92069	0.999999	18519	1	-0.53041
CMA1	6	0.028622	1.5433	0.086322	0.901247	1955	1	-0.42876	0.076174	1.11819	0.20182	0.92723	4437	2	-0.42876
NOTCH3	6	0.028657	1.54277	0.086389	0.901247	1956	3	-0.39285	0.56878	0.245056	0.73079	0.999999	14746	2	-0.39285
NOP9	6	0.02867	1.54257	0.086416	0.901247	1957	4	-0.36726	0.95169	0.0215045	0.95198	0.999999	19184	0	-0.36726
RAB23	6	0.028671	1.54256	0.086421	0.901247	1958	2	0.13587	0.12576	0.900457	0.29344	0.945026	6345	3	0.13587
VGLL2	6	0.028673	1.54253	0.08643	0.901247	1959	4	-0.40834	0.50993	0.292489	0.69701	0.999999	14079	1	-0.40834
TM2D3	4	0.028717	1.54186	0.086536	0.901247	1960	3	-0.4221	0.85898	0.0660169	0.8912	0.999999	17907	1	-0.4221
SLC5A2	6	0.02872	1.54182	0.086541	0.901247	1961	2	0.2618	0.070438	1.15219	0.19056	0.92723	4199	4	0.2618
GABARAPL2	6	0.028769	1.54108	0.086646	0.901247	1962	1	0.21869	0.23136	0.635712	0.43774	0.982497	9112	3	0.21869
RTP5	6	0.028818	1.54034	0.086775	0.901247	1963	3	-0.42563	0.20464	0.689009	0.40884	0.976446	8562	2	-0.42563
NECAB1	10	0.028837	1.54005	0.086824	0.901247	1964	6	-0.27902	0.38776	0.411437	0.59987	0.999999	12247	2	-0.27902
SPINT1	6	0.028844	1.53994	0.086842	0.901247	1965	3	-0.19925	0.98795	0.00526503	0.98798	0.999999	19975	0	-0.19925
STPG1	6	0.028846	1.53991	0.086846	0.901247	1966	4	-0.98824	0.99707	0.00127435	0.99707	0.999999	20292	0	-0.98824
EFNA4	6	0.028866	1.53961	0.086896	0.901247	1967	2	0.069396	0.96229	0.016694	0.96244	0.999999	19401	0	0.069396
PNKP	6	0.028875	1.53948	0.086915	0.901247	1968	3	-0.66463	0.94935	0.0225736	0.94972	0.999999	19125	1	-0.66463
ARL8A	6	0.028891	1.53924	0.086956	0.901247	1969	3	-0.27733	0.70717	0.150476	0.81611	0.999999	16421	2	-0.27733
CLSTN2	6	0.028906	1.53901	0.086995	0.901247	1970	3	-0.073779	0.7024	0.153415	0.81294	0.999999	16353	2	-0.073779
SPINK14	6	0.028911	1.53894	0.08701	0.901247	1971	2	-0.66839	0.51709	0.286434	0.70154	0.999999	14152	2	-0.66839
ZNF44	6	0.028915	1.53888	0.087023	0.901247	1972	3	-0.42368	0.49595	0.304562	0.6882	0.999999	13915	2	-0.42368
ANO6	6	0.028943	1.53846	0.087091	0.901247	1973	4	-0.38341	0.19186	0.717016	0.39489	0.972297	8303	2	-0.38341
PTPN9	6	0.02895	1.53835	0.08711	0.901247	1974	2	-0.24705	0.21613	0.665285	0.42124	0.979196	8799	2	-0.24705
NME9	6	0.02896	1.5382	0.087141	0.901247	1975	4	-0.5317	0.75201	0.123776	0.84705	0.999999	17017	1	-0.5317
PPAPDC1B	6	0.028964	1.53814	0.087153	0.901247	1976	1	0.2943	0.097029	1.0131	0.24155	0.934422	5281	3	0.2943
hsa-mir-548ai	4	0.028983	1.53786	0.087192	0.901247	1977	3	-0.5505	0.57522	0.240166	0.73451	0.999999	14807	1	-0.5505
hsa-mir-3714	4	0.028991	1.53774	0.087206	0.901247	1978	2	0.11095	0.23707	0.625123	0.44389	0.984443	9223	2	0.11095
KIAA2013	6	0.029013	1.53741	0.087254	0.901247	1979	3	-0.18731	0.89153	0.049864	0.90814	0.999999	18246	1	-0.18731
MAVS	6	0.029026	1.53721	0.087286	0.901247	1980	3	-0.48817	0.28462	0.545735	0.49429	0.994136	10170	1	-0.48817
hsa-mir-4754	4	0.029047	1.5369	0.087336	0.901247	1981	3	-0.45648	0.87502	0.057982	0.89913	0.999999	18056	0	-0.45648
GORASP2	6	0.029062	1.53667	0.087369	0.901247	1982	1	0.1605	0.10719	0.969846	0.2604	0.936649	5686	3	0.1605
DAPL1	6	0.029063	1.53666	0.087371	0.901247	1983	4	-0.56518	0.37789	0.422635	0.58986	0.999999	12041	2	-0.56518
hsa-mir-1181	4	0.029085	1.53633	0.087431	0.901412	1984	3	-0.38189	0.99062	0.00409291	0.99058	0.999999	20060	0	-0.38189
RAB2B	6	0.02911	1.53596	0.087496	0.901626	1985	2	0.05081	0.10171	0.992636	0.25023	0.93491	5474	3	0.05081
SH3BP2	6	0.029152	1.53533	0.087613	0.902374	1986	4	-0.23752	0.9265	0.0331546	0.93075	0.999999	18712	1	-0.23752
DGCR2	6	0.029175	1.53499	0.087679	0.902462	1987	4	-0.53036	0.97554	0.0107549	0.97562	0.999999	19670	0	-0.53036
hsa-mir-3137	4	0.029187	1.53481	0.087709	0.902462	1988	1	-0.10453	0.8962	0.0475951	0.91086	0.999999	18300	0	-0.10453
C5orf28	6	0.029208	1.5345	0.087761	0.902536	1989	2	-0.1902	0.98756	0.00543651	0.98757	0.999999	19971	0	-0.1902
GLUD2	6	0.029257	1.53377	0.087874	0.903246	1990	2	0.070866	0.26217	0.581417	0.47072	0.988489	9733	3	0.070866
EXOSC1	6	0.029279	1.53344	0.087936	0.903427	1991	3	-0.38883	0.922	0.0352691	0.9275	0.999999	18661	1	-0.38883
PLG	6	0.029327	1.53273	0.088046	0.903547	1992	3	-0.20444	0.21857	0.660409	0.42387	0.979472	8850	2	-0.20444
VAV3	6	0.029354	1.53233	0.088103	0.903547	1993	3	-0.18989	0.15004	0.823793	0.33566	0.956654	7177	2	-0.18989
UBE2I	6	0.029403	1.53161	0.088212	0.903547	1994	1	-0.63376	0.073648	1.13284	0.19689	0.92723	4333	2	-0.63376
POLR1B	6	0.029415	1.53143	0.088235	0.903547	1995	4	-0.64026	0.88017	0.0554334	0.90189	0.999999	18109	1	-0.64026
GABBR1	6	0.029427	1.53125	0.088261	0.903547	1996	4	-0.36598	0.42721	0.369359	0.63896	0.999999	12980	2	-0.36598
SLC30A8	6	0.029431	1.53119	0.088267	0.903547	1997	4	-0.40886	0.54639	0.262497	0.71801	0.999999	14470	1	-0.40886
LRRC74A	6	0.029452	1.53089	0.088311	0.903547	1998	2	0.12147	0.24644	0.608289	0.45397	0.98641	9410	3	0.12147
hsa-mir-6812	4	0.029457	1.53081	0.08832	0.903547	1999	2	-0.81851	0.46881	0.329003	0.67156	0.999999	13587	1	-0.81851
[truncated: 18,456 more rows]

## Sheet: 1_1NK screen Mageck
id	num	neg|score	neg|p-value	neg|fdr	neg|rank	neg|goodsgrna	neg|lfc	pos|score	pos|p-value	pos|fdr	pos|rank	pos|goodsgrna	pos|lfc
PVRL2	6	1.3171e-10	2.4202e-07	0.002475	1	4	-0.93045	0.014188	0.052795	0.842274	1277	1	-0.93045
PTPN1	6	1.6878e-08	2.4202e-07	0.002475	2	5	-2.751	0.99909	0.99908	0.999999	20367	0	-2.751
WDR61	6	1.0901e-07	7.2606e-07	0.003713	3	3	-0.95747	0.823	0.87012	0.999999	17405	1	-0.95747
PCGF1	6	1.1878e-07	7.2606e-07	0.003713	4	5	-1.2974	0.56866	0.72473	0.999999	14571	1	-1.2974
TSC2	6	3.1877e-07	1.2101e-06	0.00495	5	5	-1.2528	0.98883	0.98879	0.999999	19975	0	-1.2528
MMGT1	6	6.7672e-07	3.1462e-06	0.009194	6	5	-1.0653	0.71383	0.81886	0.999999	16360	1	-1.0653
CDS2	6	6.875e-07	3.1462e-06	0.009194	7	6	-1.9532	1	1	0.999999	20455	0	-1.9532
ATXN7L3	6	7.8506e-07	3.6303e-06	0.009282	8	5	-0.87944	0.99823	0.99819	0.999999	20321	0	-0.87944
SMARCA4	6	1.3113e-06	7.0185e-06	0.015952	9	4	-0.51805	0.98828	0.98823	0.999999	19961	0	-0.51805
GEMIN4	6	1.6717e-06	8.4707e-06	0.017327	10	4	-1.1326	0.043218	0.1324	0.89825	3015	1	-1.1326
NOP10	6	1.8894e-06	1.0407e-05	0.018564	11	6	-2.0248	0.99973	0.99972	0.999999	20406	0	-2.0248
DCAF15	6	2.1062e-06	1.0891e-05	0.018564	12	6	-0.82932	0.99995	0.99995	0.999999	20438	0	-0.82932
PTPN2	4	2.6967e-06	1.4279e-05	0.022468	13	4	-1.3199	0.99999	0.99999	0.999999	20453	0	-1.3199
MAGEA2	13	2.9249e-06	1.7183e-05	0.025106	14	12	-0.36873	0.9882	0.98816	0.999999	19957	1	-0.36873
TRPM2	6	5.752e-06	3.3157e-05	0.045215	15	6	-0.47726	0.99999	1	0.999999	20454	0	-0.47726
UBR4	6	9.6696e-06	5.3002e-05	0.06776	16	5	-1.1256	0.41902	0.6304	0.999999	12827	1	-1.1256
ARMC7	6	1.0133e-05	5.7842e-05	0.069598	17	4	-1.3548	0.11836	0.2793	0.943262	6038	1	-1.3548
SNF8	6	1.4612e-05	8.5433e-05	0.096782	18	5	-1.5874	0.99888	0.99887	0.999999	20355	0	-1.5874
MIDN	6	1.589e-05	9.4145e-05	0.096782	19	5	-0.93295	0.91622	0.92159	0.999999	18477	1	-0.93295
PTBP1	6	1.6002e-05	9.4629e-05	0.096782	20	4	-0.86405	0.067884	0.18331	0.927485	4014	2	-0.86405
MTERF4	6	1.6973e-05	0.00010044	0.097831	21	4	-1.5033	0.99561	0.99559	0.999999	20233	0	-1.5033
HDAC8	6	1.8413e-05	0.00010915	0.101485	22	6	-0.763	0.99998	0.99998	0.999999	20448	0	-0.763
FLCN	6	2.418e-05	0.00014545	0.129359	23	6	-0.96644	0.99998	0.99997	0.999999	20447	0	-0.96644
HIST1H2AI	6	2.9019e-05	0.00017256	0.147071	24	6	-1.3987	0.99943	0.99941	0.999999	20385	0	-1.3987
NCAPH2	6	3.4293e-05	0.00019337	0.158218	25	5	-1.2988	0.95372	0.95414	0.999999	19165	0	-1.2988
hsa-mir-7107	4	3.823e-05	0.00021515	0.169269	26	4	-1.0717	0.99996	0.99996	0.999999	20443	0	-1.0717
NELFCD	6	4.0055e-05	0.00022435	0.169967	27	5	-2.0144	0.9282	0.93067	0.999999	18678	1	-2.0144
EIF5	6	4.5888e-05	0.0002563	0.178378	28	5	-2.6929	0.99828	0.99823	0.999999	20325	0	-2.6929
MAGEA3	13	4.6233e-05	0.00025872	0.178378	29	11	-0.4638	0.87063	0.89336	0.999999	17886	2	-0.4638
TCF3	6	4.8077e-05	0.00026646	0.178378	30	6	-0.55981	0.99995	0.99995	0.999999	20440	0	-0.55981
SHC1	6	4.8903e-05	0.00027034	0.178378	31	4	-1.4257	0.84051	0.87797	0.999999	17561	1	-1.4257
hsa-mir-4721	4	5.6985e-05	0.00030664	0.196009	32	4	-0.8886	0.99876	0.99874	0.999999	20354	0	-0.8886
RNASEH2C	6	6.3257e-05	0.00034197	0.204668	33	6	-1.2528	0.99994	0.99994	0.999999	20435	0	-1.2528
E2F1	6	6.3574e-05	0.00034294	0.204668	34	6	-1.2057	0.99994	0.99994	0.999999	20434	0	-1.2057
ZWINT	6	6.4947e-05	0.0003502	0.204668	35	5	-0.67729	0.71233	0.8178	0.999999	16337	1	-0.67729
KDSR	6	7.4985e-05	0.0004049	0.230061	36	4	-1.1507	0.92715	0.92986	0.999999	18660	1	-1.1507
LIPT2	6	8.2347e-05	0.00043878	0.237252	37	5	-0.86963	0.88488	0.90127	0.999999	18064	1	-0.86963
BOP1	6	8.3343e-05	0.00044459	0.237252	38	5	-1.2445	0.98729	0.98723	0.999999	19927	0	-1.2445
OR2T5	7	8.6995e-05	0.00046347	0.237252	39	7	-0.8485	0.99991	0.9999	0.999999	20428	0	-0.8485
SYT3	6	8.7338e-05	0.00046395	0.237252	40	4	-0.50824	0.94877	0.94932	0.999999	19064	0	-0.50824
OR4F21	10	9.1177e-05	0.00048331	0.241125	41	9	-0.89962	0.99987	0.99986	0.999999	20421	0	-0.89962
KDM5C	6	0.00010218	0.00053656	0.246998	42	4	-0.94973	0.41884	0.63023	0.999999	12823	2	-0.94973
DDOST	4	0.00010417	0.00054624	0.246998	43	2	-1.0413	0.56802	0.72434	0.999999	14561	1	-1.0413
CSNK2B	6	0.00010436	0.0005472	0.246998	44	4	-0.74924	0.95157	0.95203	0.999999	19125	0	-0.74924
TUBB8	6	0.00010612	0.00055834	0.246998	45	4	-0.96946	0.82197	0.8697	0.999999	17395	1	-0.96946
CDK9	6	0.00010796	0.00056705	0.246998	46	5	-1.3222	0.99603	0.99602	0.999999	20247	0	-1.3222
TMED1	6	0.00010819	0.00056753	0.246998	47	3	-0.3813	0.17557	0.36965	0.961136	7863	1	-0.3813
TP53RK	6	0.00011575	0.0006111	0.260417	48	4	-0.84913	0.6194	0.7561	0.999999	15144	2	-0.84913
CDIPT	6	0.00011777	0.0006261	0.261366	49	6	-2.3398	0.99988	0.99986	0.999999	20422	0	-2.3398
SRSF11	6	0.00012972	0.00069193	0.283069	50	5	-0.72205	0.99296	0.99288	0.999999	20092	0	-0.72205
DPH5	6	0.00013695	0.00073017	0.288366	51	5	-0.84577	0.99642	0.99641	0.999999	20261	0	-0.84577
hsa-mir-4794	3	0.00013747	0.00073308	0.288366	52	1	0.092068	0.17748	0.37185	0.96208	7906	1	0.092068
BOLA2B	6	0.00014263	0.00076188	0.294041	53	4	-0.78736	0.99621	0.99621	0.999999	20250	0	-0.78736
SLC35A1	12	0.00014815	0.0007868	0.298038	54	7	-0.7084	0.25284	0.45606	0.976511	9529	3	-0.7084
HADHA	6	0.00015124	0.00080229	0.29838	55	3	-0.71396	0.07402	0.19541	0.92842	4276	2	-0.71396
TSEN54	6	0.00015407	0.00082069	0.29977	56	6	-1.951	0.99984	0.99983	0.999999	20417	0	-1.951
ADAMTSL5	6	0.0001601	0.00085408	0.301812	57	6	-0.50215	0.99984	0.99982	0.999999	20416	0	-0.50215
GATS	6	0.0001629	0.00086619	0.301812	58	6	-0.63548	0.99984	0.99982	0.999999	20415	0	-0.63548
SAMHD1	6	0.00016369	0.00087054	0.301812	59	4	-0.81046	0.95512	0.95553	0.999999	19190	0	-0.81046
COG3	6	0.00017325	0.00092524	0.308607	60	6	-2.0424	0.99944	0.99943	0.999999	20387	0	-2.0424
MAGEA2B	13	0.00017428	0.00093008	0.308607	61	10	-0.37547	0.95911	0.95946	0.999999	19280	1	-0.37547
RNASEH2A	6	0.00017594	0.0009354	0.308607	62	6	-0.86266	0.9996	0.99958	0.999999	20396	0	-0.86266
GAS2L2	6	0.00018155	0.00096687	0.310566	63	4	-0.51546	0.56702	0.72374	0.999999	14546	1	-0.51546
HIST1H2BE	6	0.00018241	0.00097171	0.310566	64	4	-0.71337	0.42797	0.63841	0.999999	12968	2	-0.71337
RPL28	6	0.00018674	0.0009901	0.311577	65	4	-0.71578	0.13017	0.30043	0.949819	6470	2	-0.71578
NFRKB	6	0.00019469	0.0010293	0.314319	66	6	-0.66766	0.99981	0.99979	0.999999	20413	0	-0.66766
SLC39A9	6	0.0001947	0.0010295	0.314319	67	3	-0.14005	0.055201	0.1575	0.921238	3497	2	-0.14005
LSM11	6	0.0001991	0.0010574	0.316329	68	5	-1.5228	0.89638	0.90822	0.999999	18220	1	-1.5228
POLD2	6	0.00020119	0.0010671	0.316329	69	5	-0.96893	0.80193	0.86136	0.999999	17237	1	-0.96893
HAUS7	6	0.00020682	0.0010976	0.320721	70	5	-0.89332	0.28231	0.48784	0.977025	10117	1	-0.89332
DNAH1	6	0.00021466	0.0011389	0.322425	71	4	-0.78604	0.70369	0.81182	0.999999	16208	1	-0.78604
MAGEA1	6	0.00021481	0.0011406	0.322425	72	3	-0.2413	0.74609	0.84096	0.999999	16789	1	-0.2413
PGD	6	0.00022332	0.0011871	0.322425	73	2	-0.34363	0.95945	0.95979	0.999999	19283	0	-0.34363
CCDC84	6	0.00022828	0.0012099	0.322425	74	5	-1.6437	0.93459	0.93607	0.999999	18785	1	-1.6437
TUBGCP4	6	0.00022899	0.0012123	0.322425	75	6	-1.3189	0.99977	0.99976	0.999999	20411	0	-1.3189
MCRS1	6	0.00022928	0.0012128	0.322425	76	5	-0.77732	0.9977	0.99767	0.999999	20297	0	-0.77732
MBTPS1	6	0.00022936	0.0012137	0.322425	77	4	-2.4732	0.96213	0.9624	0.999999	19327	0	-2.4732
SCGB1C1	6	0.00023222	0.0012331	0.323369	78	5	-1.354	0.53894	0.70696	0.999999	14217	1	-1.354
USP7	6	0.00024358	0.0012796	0.331072	79	4	-0.79166	0.20335	0.40114	0.96907	8460	2	-0.79166
TAOK2	6	0.00024898	0.0013033	0.331072	80	6	-0.75027	0.99975	0.99974	0.999999	20410	0	-0.75027
G6PD	6	0.00025052	0.001311	0.331072	81	6	-0.74219	0.99975	0.99974	0.999999	20409	0	-0.74219
SMG5	6	0.00026291	0.0013822	0.344784	82	3	-1.1322	0.98094	0.98084	0.999999	19767	0	-1.1322
TOE1	6	0.00027886	0.0014514	0.350737	83	4	-0.40807	0.1848	0.38014	0.964722	8055	2	-0.40807
TNRC6B	6	0.0002792	0.0014524	0.350737	84	5	-1.3106	0.066067	0.17965	0.927485	3942	1	-1.3106
ROPN1B	6	0.00028231	0.0014732	0.350737	85	6	-0.35532	0.99972	0.9997	0.999999	20405	0	-0.35532
METTL3	6	0.00028242	0.0014746	0.350737	86	4	-1.0322	0.023488	0.081787	0.861885	1937	2	-1.0322
TMEM165	6	0.00028638	0.0014974	0.352054	87	4	-0.61675	0.93959	0.94043	0.999999	18875	1	-0.61675
C14orf166	6	0.00029757	0.0015487	0.352914	88	6	-1.088	0.9997	0.99969	0.999999	20404	0	-1.088
LSM10	6	0.00030109	0.0015617	0.352914	89	5	-2.6786	0.99844	0.99841	0.999999	20337	0	-2.6786
COG4	6	0.00030433	0.0015777	0.352914	90	4	-1.0722	0.98055	0.98046	0.999999	19756	0	-1.0722
HEATR3	6	0.00030916	0.0016034	0.352914	91	6	-0.64116	0.99969	0.99967	0.999999	20402	0	-0.64116
EXOSC7	6	0.00031146	0.001615	0.352914	92	4	-2.3241	0.98712	0.98707	0.999999	19925	0	-2.3241
FKBPL	6	0.00031511	0.0016334	0.352914	93	4	-0.54062	0.14208	0.32122	0.954708	6882	2	-0.54062
SCAF1	12	0.00031766	0.0016479	0.352914	94	7	-0.27809	0.23598	0.43737	0.976331	9154	2	-0.27809
EBI3	6	0.00031812	0.0016484	0.352914	95	6	-0.50357	0.99968	0.99967	0.999999	20401	0	-0.50357
RRAGD	4	0.00032122	0.0016639	0.352914	96	2	-0.59173	0.5018	0.6852	0.999999	13792	1	-0.59173
STK11	6	0.00032303	0.0016736	0.352914	97	5	-0.68009	0.996	0.99599	0.999999	20246	0	-0.68009
CBFB	6	0.00033307	0.00172	0.357673	98	6	-0.63425	0.99967	0.99965	0.999999	20400	0	-0.63425
RRP12	6	0.00033815	0.0017452	0.357673	99	4	-1.9965	0.60214	0.74524	0.999999	14951	2	-1.9965
POTEM	11	0.00033868	0.0017486	0.357673	100	9	-0.98012	0.99941	0.9994	0.999999	20384	0	-0.98012
NONO	6	0.00034915	0.0017941	0.363347	101	4	-0.5944	0.53115	0.7023	0.999999	14122	1	-0.5944
CDK5	6	0.0003587	0.0018483	0.370656	102	4	-0.7238	0.90623	0.91453	0.999999	18330	1	-0.7238
OR4F5	11	0.00036242	0.0018677	0.370903	103	9	-0.57378	0.99593	0.99591	0.999999	20245	0	-0.57378
GNE	6	0.00037903	0.0019553	0.379253	104	5	-1.793	0.92481	0.92803	0.999999	18622	1	-1.793
CKM	4	0.00038421	0.001979	0.379253	105	4	-1.1863	0.99962	0.9996	0.999999	20397	0	-1.1863
RAE1	6	0.00038935	0.0020042	0.379253	106	3	-1.6118	0.77363	0.85054	0.999999	16995	1	-1.6118
BAP1	6	0.00039178	0.0020163	0.379253	107	4	-0.79469	0.8851	0.9014	0.999999	18070	1	-0.79469
EXOSC5	6	0.00039248	0.0020184	0.379253	108	4	-1.1858	0.99296	0.99288	0.999999	20133	0	-1.1858
PRDM10	6	0.00039543	0.0020356	0.379253	109	3	-0.46933	0.008649	0.034237	0.827793	834	2	-0.46933
C19orf40	6	0.00039613	0.0020395	0.379253	110	5	-1.1268	0.99072	0.99064	0.999999	20031	0	-1.1268
THTPA	6	0.00041076	0.0021102	0.388859	111	2	-0.09011	0.92339	0.92693	0.999999	18596	1	-0.09011
FXYD5	6	0.00042485	0.0021891	0.398537	112	5	-0.38034	0.99296	0.99288	0.999999	20120	0	-0.38034
ATP6V1E1	6	0.00042837	0.0022016	0.398537	113	3	-0.67986	0.71283	0.81815	0.999999	16343	2	-0.67986
RAD51D	4	0.00043727	0.0022467	0.403118	114	4	-1.4021	0.99936	0.99934	0.999999	20383	0	-1.4021
METTL14	6	0.00044497	0.0022834	0.40464	115	3	-1.1953	0.29974	0.50643	0.983711	10530	3	-1.1953
TAMM41	6	0.00045188	0.00232	0.40464	116	5	-0.93255	0.9991	0.99909	0.999999	20369	0	-0.93255
ARHGAP11A	10	0.00045434	0.0023338	0.40464	117	8	-0.3704	0.99995	0.99995	0.999999	20439	0	-0.3704
GTF3C5	6	0.00045471	0.0023343	0.40464	118	5	-0.8118	0.8899	0.90424	0.999999	18136	1	-0.8118
XPO4	6	0.00046372	0.0023812	0.40931	119	5	-0.95636	0.98551	0.98544	0.999999	19879	0	-0.95636
DICER1	6	0.00047482	0.0024311	0.414398	120	3	-0.512	0.65106	0.77647	0.999999	15516	1	-0.512
C21orf59	6	0.0004845	0.0024737	0.418174	121	4	-1.112	0.71525	0.81987	0.999999	16389	1	-1.112
PROX1	6	0.00048972	0.0024988	0.418966	122	4	-0.55375	0.90936	0.91668	0.999999	18382	1	-0.55375
HIST1H2BJ	6	0.00051511	0.0026208	0.433847	123	4	-0.97172	0.99296	0.99288	0.999999	20078	0	-0.97172
TADA2B	6	0.00051742	0.00263	0.433847	124	5	-1.0539	0.89055	0.90462	0.999999	18142	1	-1.0539
MDN1	6	0.00052376	0.0026668	0.43639	125	5	-1.7178	0.87296	0.89465	0.999999	17920	1	-1.7178
LEMD2	6	0.00052812	0.0026881	0.43639	126	4	-0.78731	0.88825	0.90324	0.999999	18116	1	-0.78731
ZNF181	6	0.0005413	0.0027515	0.443167	127	5	-0.83322	0.99796	0.99792	0.999999	20307	0	-0.83322
CD79B	6	0.00055233	0.0028159	0.443688	128	5	-0.77023	0.92274	0.92641	0.999999	18586	1	-0.77023
KEAP1	4	0.00055473	0.0028251	0.443688	129	4	-1.3861	0.99945	0.99943	0.999999	20388	0	-1.3861
AMT	6	0.00056751	0.002888	0.443688	130	5	-0.7366	0.96245	0.96273	0.999999	19335	0	-0.7366
ZNF622	6	0.00057365	0.0029156	0.443688	131	6	-1.352	0.99943	0.99942	0.999999	20386	0	-1.352
POLR3K	6	0.00057476	0.0029238	0.443688	132	1	0.052624	0.73686	0.83528	0.999999	16679	2	0.052624
GATA1	6	0.0005769	0.0029321	0.443688	133	4	-0.77568	0.78093	0.8532	0.999999	17068	1	-0.77568
TBCB	6	0.0005778	0.0029369	0.443688	134	5	-0.99615	0.62148	0.75743	0.999999	15165	1	-0.99615
NT5DC2	6	0.00057809	0.0029384	0.443688	135	5	-0.48379	0.9263	0.92922	0.999999	18645	1	-0.48379
FBXL5	6	0.0005805	0.00295	0.443688	136	4	-1.0521	0.016384	0.059841	0.842274	1438	1	-1.0521
NUDCD3	6	0.0006042	0.0030642	0.457505	137	5	-0.96262	0.86226	0.88882	0.999999	17797	1	-0.96262
SREK1	6	0.00061395	0.0031092	0.459173	138	5	-0.77845	0.94711	0.94767	0.999999	19021	0	-0.77845
PEX12	6	0.00061628	0.0031271	0.459173	139	3	-0.98912	0.92321	0.92679	0.999999	18593	1	-0.98912
XPNPEP1	6	0.00062473	0.0031673	0.459173	140	5	-0.79418	0.42361	0.63501	0.999999	12907	1	-0.79418
XRCC3	6	0.00064578	0.0032752	0.459173	141	5	-1.6828	0.85639	0.88581	0.999999	17734	1	-1.6828
SCAF4	6	0.00065462	0.0033125	0.459173	142	4	-0.55833	0.92834	0.93077	0.999999	18681	1	-0.55833
DKC1	6	0.00065788	0.0033321	0.459173	143	6	-1.8448	0.99934	0.99932	0.999999	20382	0	-1.8448
LY96	6	0.00066123	0.0033478	0.459173	144	5	-0.65515	0.99296	0.99288	0.999999	20073	0	-0.65515
IFITM1	6	0.00066145	0.0033503	0.459173	145	6	-0.34187	0.99934	0.99932	0.999999	20380	0	-0.34187
H2AFY	6	0.00066444	0.0033653	0.459173	146	5	-0.83251	0.99858	0.99856	0.999999	20343	0	-0.83251
SNRPA	6	0.00067469	0.0034127	0.459173	147	3	-1.1193	0.61463	0.75313	0.999999	15079	1	-1.1193
GTF3C3	6	0.00067511	0.0034146	0.459173	148	3	-0.38906	0.85752	0.88642	0.999999	17749	1	-0.38906
SLC25A4	6	0.00068125	0.0034432	0.459173	149	4	-0.84483	0.84813	0.88168	0.999999	17652	1	-0.84483
PCDHGA5	6	0.00069167	0.0034935	0.459173	150	3	-0.3453	0.70894	0.81543	0.999999	16293	2	-0.3453
FAM222B	6	0.00069812	0.0035269	0.459173	151	6	-0.5732	0.9993	0.99928	0.999999	20379	0	-0.5732
RIC1	6	0.00070783	0.003572	0.459173	152	5	-1.3976	0.85579	0.8855	0.999999	17733	1	-1.3976
hsa-mir-6816	4	0.00071354	0.0035976	0.459173	153	4	-1.5248	0.99907	0.99906	0.999999	20363	0	-1.5248
SRCAP	6	0.0007153	0.0036029	0.459173	154	4	-1.0287	0.8999	0.91042	0.999999	18257	1	-1.0287
SNAPC4	6	0.00071678	0.0036097	0.459173	155	6	-1.4414	0.99928	0.99926	0.999999	20378	0	-1.4414
VPS54	6	0.00071859	0.0036213	0.459173	156	3	-1.2695	0.52998	0.70161	0.999999	14110	2	-1.2695
CHMP4B	6	0.00072029	0.0036296	0.459173	157	2	-0.1989	0.23147	0.43241	0.976331	9046	1	-0.1989
TBCC	6	0.00072253	0.0036368	0.459173	158	4	-0.96353	0.95756	0.95793	0.999999	19239	0	-0.96353
YEATS4	6	0.00072465	0.0036436	0.459173	159	4	-0.38178	0.89507	0.9074	0.999999	18196	1	-0.38178
FAM136A	6	0.00072793	0.0036581	0.459173	160	5	-1.0614	0.85807	0.88669	0.999999	17755	1	-1.0614
NUDT21	6	0.00073792	0.0036959	0.459173	161	3	-1.8084	0.19082	0.38704	0.96677	8186	2	-1.8084
TMSB10	6	0.00073852	0.0036988	0.459173	162	5	-2.2236	0.99296	0.99288	0.999999	20168	0	-2.2236
PDE4A	6	0.00073911	0.0037017	0.459173	163	5	-1.2967	0.99872	0.9987	0.999999	20350	0	-1.2967
IDH3A	6	0.00074233	0.0037109	0.459173	164	5	-1.3615	0.99818	0.99814	0.999999	20317	0	-1.3615
HNRNPF	6	0.00074477	0.003723	0.459173	165	4	-1.0597	0.98511	0.98505	0.999999	19863	0	-1.0597
C19orf25	6	0.00074583	0.0037264	0.459173	166	4	-0.47246	0.95067	0.95115	0.999999	19108	0	-0.47246
NAA15	6	0.00075417	0.0037593	0.460455	167	4	-0.90147	0.46204	0.65981	0.999999	13363	1	-0.90147
MED19	6	0.00077461	0.003843	0.46791	168	5	-1.2138	0.93011	0.93224	0.999999	18717	1	-1.2138
RAB34	6	0.00079525	0.0039147	0.471374	169	5	-0.51241	0.80501	0.8626	0.999999	17257	1	-0.51241
RBBP4	6	0.00079612	0.0039176	0.471374	170	4	-3.7585	0.9963	0.9963	0.999999	20253	0	-3.7585
MLLT4	6	0.000824	0.0040328	0.478444	171	4	-1.0994	0.90852	0.91609	0.999999	18370	1	-1.0994
CMAS	6	0.00082457	0.0040357	0.478444	172	2	-0.81112	0.84761	0.88142	0.999999	17642	1	-0.81112
CDX2	6	0.00083141	0.0040671	0.478444	173	4	-0.81484	0.73817	0.83624	0.999999	16700	2	-0.81484
PLEKHM1	6	0.000834	0.0040802	0.478444	174	5	-0.76216	0.99908	0.99907	0.999999	20366	0	-0.76216
hsa-mir-4728	4	0.0008371	0.0040933	0.478444	175	3	-0.87668	0.79978	0.86045	0.999999	17221	1	-0.87668
URB2	6	0.00084339	0.0041189	0.478707	176	4	-1.0607	0.95334	0.95377	0.999999	19158	0	-1.0607
SPATA24	6	0.00086629	0.0042167	0.485778	177	4	-0.88695	0.93865	0.93957	0.999999	18850	1	-0.88695
CABIN1	6	0.00086956	0.004229	0.485778	178	5	-0.69378	0.97721	0.97714	0.999999	19676	0	-0.69378
NANS	6	0.00088355	0.0042796	0.485778	179	3	-0.5249	0.96958	0.96977	0.999999	19506	0	-0.5249
B3GNT2	6	0.00088659	0.0042908	0.485778	180	5	-0.5468	0.045673	0.13758	0.903129	3116	1	-0.5468
SMS	6	0.00088876	0.0042985	0.485778	181	3	-0.59318	0.36765	0.57781	0.997438	11825	2	-0.59318
hsa-mir-548u	4	0.00092489	0.0044391	0.496213	182	4	-0.79588	0.99908	0.99906	0.999999	20364	0	-0.79588
NASP	6	0.00092491	0.0044394	0.496213	183	3	-0.22917	0.8753	0.89591	0.999999	17947	1	-0.22917
FGF22	6	0.00093362	0.0044761	0.497605	184	4	-0.57689	0.95833	0.9587	0.999999	19265	0	-0.57689
HGS	6	0.00095006	0.0045425	0.501729	185	3	-0.91914	0.99064	0.99057	0.999999	20027	0	-0.91914
GFPT1	6	0.00095817	0.0045681	0.501729	186	3	-0.94322	0.97558	0.9756	0.999999	19636	0	-0.94322
RMI2	6	0.00096375	0.0045942	0.501729	187	4	-0.53457	0.92767	0.93025	0.999999	18669	1	-0.53457
TUBGCP2	6	0.00097443	0.0046359	0.501729	188	2	0.053138	0.085448	0.21762	0.928483	4785	3	0.053138
XPO5	6	0.00097444	0.0046359	0.501729	189	3	-0.43986	0.21692	0.41614	0.974657	8731	3	-0.43986
SHFM1	6	0.00099459	0.0047104	0.507113	190	4	-2.1752	0.0021227	0.010159	0.776508	265	1	-2.1752
RIN2	6	0.0010107	0.004768	0.510627	191	3	-0.45369	0.70998	0.81618	0.999999	16307	1	-0.45369
CACYBP	6	0.0010244	0.0048203	0.511592	192	4	-0.68971	0.17374	0.3676	0.96043	7829	2	-0.68971
MRE11A	6	0.001026	0.004828	0.511592	193	5	-0.80927	0.84375	0.87956	0.999999	17604	1	-0.80927
BCOR	6	0.0010479	0.0049181	0.511592	194	3	-0.57432	0.48631	0.67543	0.999999	13621	2	-0.57432
GGTLC1	6	0.0010503	0.0049234	0.511592	195	5	-1.3319	0.99296	0.99288	0.999999	20128	0	-1.3319
ADAT2	6	0.0010559	0.0049437	0.511592	196	4	-1.0706	0.25784	0.46145	0.976511	9648	2	-1.0706
PRR22	6	0.0010657	0.0049781	0.511592	197	5	-0.62721	0.80798	0.86379	0.999999	17279	1	-0.62721
VENTX	6	0.0010683	0.0049868	0.511592	198	3	-1.0716	0.27082	0.47548	0.977025	9923	2	-1.0716
TFDP1	6	0.0010724	0.0050008	0.511592	199	2	-0.012296	0.37834	0.58874	0.997811	12069	2	-0.012296
TRIM28	6	0.0010743	0.0050105	0.511592	200	4	-0.63545	0.96185	0.96212	0.999999	19323	0	-0.63545
RIMBP3B	12	0.0010819	0.00504	0.511592	201	8	-1.0312	0.93537	0.93674	0.999999	18796	1	-1.0312
C11orf57	6	0.0010849	0.0050521	0.511592	202	4	-0.84953	0.72495	0.82679	0.999999	16526	1	-0.84953
SLC7A14	6	0.0010953	0.0051025	0.514144	203	4	-0.69448	0.13255	0.30463	0.94996	6548	2	-0.69448
CDC37	6	0.001131	0.0052482	0.526233	204	2	-0.95243	0.58719	0.7359	0.999999	14785	1	-0.95243
DDX11	6	0.0011742	0.005419	0.540589	205	4	-1.7737	0.56767	0.72413	0.999999	14556	2	-1.7737
DAZAP1	6	0.0011801	0.0054442	0.540589	206	5	-1.0852	0.99897	0.99896	0.999999	20359	0	-1.0852
SLC22A9	6	0.0012076	0.0055512	0.54369	207	5	-1.0476	0.869	0.89246	0.999999	17873	1	-1.0476
MRPL51	6	0.0012079	0.0055517	0.54369	208	5	-1.4105	0.62178	0.75762	0.999999	15168	1	-1.4105
ATP5J2	6	0.0012213	0.0055986	0.54369	209	3	-0.55993	0.33975	0.54885	0.9921	11291	1	-0.55993
STUB1	6	0.001224	0.0056093	0.54369	210	5	-0.50818	0.99296	0.99288	0.999999	20155	0	-0.50818
SLC35A2	6	0.0012242	0.0056098	0.54369	211	3	-0.6981	0.68653	0.8001	0.999999	16007	2	-0.6981
RNASEH2B	6	0.0012286	0.0056349	0.54369	212	4	-0.88345	0.69841	0.80824	0.999999	16131	1	-0.88345
hsa-mir-4516	4	0.0012542	0.0057327	0.548555	213	4	-1.5567	0.99875	0.99872	0.999999	20352	0	-1.5567
CENPO	6	0.0012669	0.0057864	0.548555	214	4	-1.0031	0.70149	0.81035	0.999999	16170	2	-1.0031
hsa-mir-6752	4	0.0012809	0.005844	0.548555	215	3	-0.68544	0.89552	0.90768	0.999999	18202	0	-0.68544
KPNA2	6	0.0012842	0.0058503	0.548555	216	5	-1.1203	0.99296	0.99288	0.999999	20076	0	-1.1203
ZNF674	6	0.0012852	0.0058578	0.548555	217	5	-1.0508	0.99861	0.99859	0.999999	20344	0	-1.0508
C2orf27A	10	0.0012894	0.005874	0.548555	218	8	-1.1609	0.999	0.99899	0.999999	20361	0	-1.1609
FANCE	6	0.0013054	0.0059316	0.548555	219	4	-0.70542	0.17795	0.3724	0.962116	7915	1	-0.70542
MBLAC1	6	0.0013069	0.005937	0.548555	220	3	-0.34374	0.33975	0.54885	0.9921	11290	2	-0.34374
NARS2	6	0.0013078	0.0059428	0.548555	221	5	-1.7071	0.99902	0.99901	0.999999	20362	0	-1.7071
XRN1	6	0.0013161	0.0059771	0.548555	222	4	-1.0999	0.078745	0.20467	0.92842	4504	1	-1.0999
TRAPPC6A	6	0.0013168	0.0059815	0.548555	223	4	-0.76263	0.60947	0.7499	0.999999	15033	2	-0.76263
SCN1B	6	0.001324	0.0060071	0.548555	224	3	-0.082968	0.66188	0.78359	0.999999	15655	2	-0.082968
ZNF672	6	0.0013343	0.006042	0.548563	225	3	-0.50231	0.96233	0.9626	0.999999	19331	0	-0.50231
GINS4	6	0.0013385	0.0060609	0.548563	226	5	-1.6549	0.99765	0.99762	0.999999	20295	0	-1.6549
DEGS1	6	0.001353	0.0061219	0.551642	227	4	-0.77028	0.98554	0.98547	0.999999	19882	0	-0.77028
hsa-mir-1246	4	0.0013824	0.0062332	0.559211	228	2	-0.29705	0.82396	0.87054	0.999999	17412	1	-0.29705
hsa-mir-4745	4	0.0014032	0.0063106	0.561623	229	3	-1.1862	0.47593	0.66872	0.999999	13507	1	-1.1862
LAMTOR2	6	0.0014056	0.006315	0.561623	230	5	-1.1887	0.9802	0.98012	0.999999	19741	0	-1.1887
SERBP1	6	0.0014239	0.0063789	0.564849	231	4	-0.52493	0.96858	0.96877	0.999999	19482	0	-0.52493
COG7	6	0.0014354	0.0064263	0.566597	232	4	-0.63744	0.98524	0.98517	0.999999	19866	0	-0.63744
DEFB123	6	0.0014695	0.0065527	0.572223	233	5	-0.80213	0.37738	0.58777	0.99773	12048	1	-0.80213
MTX1	6	0.0014738	0.0065638	0.572223	234	4	-0.6226	0.13707	0.3125	0.952679	6707	2	-0.6226
NEK8	6	0.0014812	0.0065928	0.572223	235	3	-0.48765	0.79919	0.86022	0.999999	17215	1	-0.48765
SEMA6D	6	0.0014845	0.006602	0.572223	236	4	-0.53431	0.55282	0.71518	0.999999	14362	2	-0.53431
CDK10	6	0.0014928	0.0066422	0.573276	237	4	-0.89082	0.98877	0.98872	0.999999	19973	0	-0.89082
WDR1	6	0.0015006	0.0066732	0.573529	238	4	-1.5982	0.99296	0.99288	0.999999	20141	0	-1.5982
TCEB3B	6	0.0015228	0.0067647	0.573911	239	3	-0.32664	0.84173	0.87857	0.999999	17570	1	-0.32664
TTC14	6	0.0015316	0.0067981	0.573911	240	2	-0.13852	0.33901	0.5481	0.9921	11279	1	-0.13852
CHMP3	6	0.0015328	0.0068034	0.573911	241	5	-0.94097	0.98919	0.98914	0.999999	19984	0	-0.94097
SMN1	6	0.001534	0.0068082	0.573911	242	5	-1.5737	0.95321	0.95364	0.999999	19156	0	-1.5737
PCBP1	6	0.0015363	0.0068179	0.573911	243	5	-1.4242	0.99794	0.99791	0.999999	20306	0	-1.4242
CHD7	6	0.0015557	0.0068958	0.577112	244	4	-0.63308	0.76064	0.8459	0.999999	16907	1	-0.63308
hsa-mir-8089	4	0.001571	0.0069539	0.577112	245	3	-0.4327	0.90768	0.91548	0.999999	18356	0	-0.4327
CHKB	6	0.0015737	0.0069665	0.577112	246	1	0.023673	0.43187	0.64085	0.999999	13012	2	0.023673
ATPAF2	6	0.001575	0.0069723	0.577112	247	4	-1.9619	0.25784	0.46145	0.976511	9630	1	-1.9619
MAD2L2	6	0.0015802	0.006997	0.577112	248	5	-1.2044	0.78672	0.85539	0.999999	17117	1	-1.2044
C1orf112	6	0.001595	0.0070575	0.579765	249	4	-0.52274	0.9848	0.98473	0.999999	19858	0	-0.52274
C16orf93	4	0.0016154	0.0071408	0.584257	250	1	-0.18697	0.85031	0.88273	0.999999	17671	1	-0.18697
TADA3	6	0.0016297	0.0071988	0.586663	251	5	-0.80933	0.81442	0.86646	0.999999	17336	1	-0.80933
CCDC51	6	0.0016493	0.0072831	0.587503	252	5	-0.73636	0.36265	0.57268	0.997039	11749	1	-0.73636
WNT10A	6	0.0016644	0.0073436	0.587503	253	5	-0.50847	0.92343	0.92696	0.999999	18597	1	-0.50847
hsa-mir-1275	4	0.0016674	0.0073557	0.587503	254	2	-0.34867	0.6258	0.76016	0.999999	15212	1	-0.34867
LMAN2	6	0.0016735	0.0073775	0.587503	255	4	-0.74278	0.72495	0.82679	0.999999	16548	1	-0.74278
C15orf43	6	0.0016796	0.0073944	0.587503	256	3	-0.45907	0.9822	0.98211	0.999999	19795	0	-0.45907
TATDN2	4	0.001682	0.0074065	0.587503	257	1	0.013058	0.37168	0.58191	0.997438	11920	2	0.013058
MUC20	6	0.001685	0.0074191	0.587503	258	5	-0.60032	0.99841	0.99837	0.999999	20336	0	-0.60032
TMUB2	6	0.0016928	0.0074501	0.587503	259	4	-0.2796	0.85867	0.887	0.999999	17760	1	-0.2796
FREM3	6	0.0016985	0.0074718	0.587503	260	4	-0.99406	0.81201	0.86547	0.999999	17318	1	-0.99406
ZWILCH	6	0.0017051	0.0075004	0.587503	261	5	-0.58972	0.9377	0.93873	0.999999	18832	1	-0.58972
ZC3H18	4	0.0017116	0.0075251	0.587503	262	2	-1.6502	0.89716	0.90874	0.999999	18233	0	-1.6502
GTF2H2C	6	0.0017235	0.0075706	0.588808	263	4	-1.2966	0.98852	0.98847	0.999999	19966	0	-1.2966
C16orf59	6	0.0017503	0.0076935	0.594004	264	3	-0.43849	0.64488	0.77238	0.999999	15447	2	-0.43849
TFB2M	6	0.0017526	0.0077047	0.594004	265	3	-0.67943	0.19078	0.38699	0.96677	8184	2	-0.67943
CTDP1	6	0.0017568	0.0077245	0.594004	266	5	-0.7154	0.9967	0.99667	0.999999	20269	0	-0.7154
CCDC142	6	0.0017686	0.007772	0.595413	267	4	-0.52626	0.88811	0.90317	0.999999	18113	1	-0.52626
TAF9	6	0.0018001	0.0079046	0.598341	268	2	-0.37794	0.40878	0.61998	0.999999	12603	2	-0.37794
ESYT2	6	0.0018127	0.0079564	0.598341	269	4	-0.46781	0.65214	0.77718	0.999999	15525	1	-0.46781
COPB1	6	0.0018231	0.0080014	0.598341	270	5	-1.7635	0.84213	0.87877	0.999999	17576	1	-1.7635
MGA	6	0.0018233	0.0080019	0.598341	271	3	-0.73724	0.98309	0.98302	0.999999	19817	0	-0.73724
SYT15	6	0.0018241	0.0080067	0.598341	272	4	-0.29665	0.72594	0.82747	0.999999	16559	2	-0.29665
hsa-mir-6514	4	0.0018243	0.0080072	0.598341	273	4	-0.47333	0.99818	0.99813	0.999999	20316	0	-0.47333
TPT1	6	0.0018268	0.0080149	0.598341	274	4	-1.1096	0.99477	0.99471	0.999999	20204	0	-1.1096
SFR1	6	0.0018456	0.0080924	0.601926	275	3	-0.46158	0.60782	0.74884	0.999999	15016	1	-0.46158
INCENP	6	0.0018617	0.0081606	0.60263	276	3	-0.46929	0.99296	0.99288	0.999999	20175	0	-0.46929
IGLL5	6	0.0018689	0.0081873	0.60263	277	5	-0.76285	0.99928	0.99925	0.999999	20376	0	-0.76285
HMHA1	6	0.0018732	0.0082071	0.60263	278	3	-0.3512	0.90176	0.91157	0.999999	18273	1	-0.3512
hsa-mir-6849	4	0.0018766	0.0082197	0.60263	279	3	-1.0975	0.90773	0.91551	0.999999	18357	0	-1.0975
MS4A8A	6	0.0018998	0.0083165	0.606209	280	4	-0.40233	0.28322	0.48882	0.977025	10130	2	-0.40233
COX7C	6	0.0019088	0.0083509	0.606209	281	5	-1.4043	0.20826	0.40665	0.971349	8562	1	-1.4043
NHP2	6	0.0019118	0.0083639	0.606209	282	3	-0.84037	0.13873	0.31536	0.952703	6762	1	-0.84037
KRTAP5-7	8	0.00192	0.0083968	0.606209	283	5	-0.59596	0.069604	0.18679	0.927485	4077	2	-0.59596
CSNK1A1	6	0.0019244	0.0084167	0.606209	284	4	-0.81969	0.43171	0.64075	0.999999	13008	1	-0.81969
FBXO46	6	0.0019345	0.0084622	0.607348	285	4	-1.1924	0.067527	0.18256	0.927485	3999	2	-1.1924
POU5F2	6	0.001973	0.0085919	0.611823	286	3	-0.22895	0.90006	0.91052	0.999999	18260	1	-0.22895
NUPL1	6	0.001982	0.0086226	0.611823	287	5	-0.54487	0.95209	0.95254	0.999999	19136	0	-0.54487
C12orf57	6	0.0019861	0.0086389	0.611823	288	4	-0.49741	0.06413	0.17576	0.927485	3859	1	-0.49741
PLAC8L1	6	0.0019872	0.0086442	0.611823	289	4	-0.65569	0.32364	0.53183	0.989768	10987	1	-0.65569
RSPH6A	6	0.0020018	0.0086984	0.612679	290	5	-0.38868	0.99514	0.9951	0.999999	20218	0	-0.38868
FAM71F2	6	0.0020076	0.0087241	0.612679	291	3	-0.017166	0.3693	0.57946	0.997438	11859	3	-0.017166
TSG101	6	0.0020178	0.0087666	0.612679	292	5	-0.90987	0.99296	0.99288	0.999999	20113	0	-0.90987
SRPR	6	0.0020229	0.0087826	0.612679	293	1	-0.18219	0.88817	0.9032	0.999999	18114	1	-0.18219
hsa-mir-6807	4	0.0020481	0.0088804	0.612679	294	3	-0.91629	0.49436	0.68058	0.999999	13709	1	-0.91629
DLX3	6	0.0020559	0.0089094	0.612679	295	3	-0.32052	0.47766	0.66984	0.999999	13524	2	-0.32052
INTU	6	0.0020678	0.0089612	0.612679	296	5	-0.53063	0.98542	0.98534	0.999999	19875	0	-0.53063
hsa-mir-4430	4	0.0020813	0.0090087	0.612679	297	1	-0.033103	0.81573	0.86702	0.999999	17347	1	-0.033103
TMIGD1	6	0.0020825	0.0090164	0.612679	298	3	-1.3056	0.022801	0.079756	0.861885	1887	1	-1.3056
OTUD4	6	0.0021044	0.009105	0.612679	299	5	-0.92755	0.95001	0.95052	0.999999	19091	0	-0.92755
SRP14	6	0.0021073	0.0091127	0.612679	300	4	-2.9095	0.95101	0.95148	0.999999	19115	0	-2.9095
DDX58	6	0.0021103	0.0091205	0.612679	301	4	-0.46951	0.78558	0.85496	0.999999	17103	1	-0.46951
PTPN23	6	0.0021126	0.0091258	0.612679	302	4	-1.1441	0.76515	0.84746	0.999999	16935	1	-1.1441
hsa-mir-4522	4	0.0021146	0.009136	0.612679	303	1	0.0086677	0.22728	0.4277	0.976065	8963	1	0.0086677
KCTD20	6	0.0021217	0.0091616	0.612679	304	5	-0.89173	0.64332	0.77134	0.999999	15425	1	-0.89173
SPN	6	0.0021227	0.009166	0.612679	305	4	-0.65701	0.78216	0.85367	0.999999	17077	1	-0.65701
ATP6V0A1	6	0.0021394	0.0092352	0.612679	306	5	-0.82639	0.97543	0.97546	0.999999	19632	0	-0.82639
WDR46	6	0.0021426	0.0092473	0.612679	307	4	-0.98858	0.54141	0.70841	0.999999	14246	1	-0.98858
IZUMO4	6	0.002153	0.0092962	0.612679	308	4	-0.29107	0.38372	0.59428	0.999999	12154	1	-0.29107
SMARCD2	6	0.0021603	0.0093325	0.612679	309	3	-0.71774	0.97529	0.97531	0.999999	19628	0	-0.71774
CASD1	6	0.0021711	0.0093673	0.612679	310	4	-0.76754	0.067955	0.18346	0.927485	4018	1	-0.76754
C15orf62	6	0.0021714	0.0093678	0.612679	311	5	-0.6145	0.97408	0.97413	0.999999	19605	0	-0.6145
PPP1R13L	6	0.0021726	0.0093698	0.612679	312	4	-0.78613	0.19908	0.39638	0.96907	8353	1	-0.78613
CHTF18	6	0.0021791	0.0093944	0.612679	313	4	-0.67647	0.83235	0.87424	0.999999	17485	1	-0.67647
OR52N5	4	0.0021812	0.0094051	0.612679	314	2	-0.41442	0.96325	0.96355	0.999999	19365	0	-0.41442
GATC	6	0.0021937	0.0094579	0.61416	315	4	-0.68689	0.6851	0.7991	0.999999	15975	1	-0.68689
CHST3	6	0.0022319	0.0096118	0.619168	316	2	-0.40969	0.93898	0.93987	0.999999	18865	1	-0.40969
AGO2	6	0.0022325	0.0096142	0.619168	317	4	-0.48946	0.89331	0.90633	0.999999	18180	1	-0.48946
UBE2M	6	0.0022464	0.0096631	0.619168	318	4	-1.228	0.98837	0.98832	0.999999	19965	0	-1.228
KHDRBS1	6	0.0022496	0.0096757	0.619168	319	4	-0.60365	0.48158	0.67235	0.999999	13566	2	-0.60365
ZNF226	6	0.0022528	0.0096863	0.619168	320	4	-0.80662	0.9803	0.98024	0.999999	19746	0	-0.80662
CEP68	6	0.0022675	0.0097405	0.620693	321	5	-0.69352	0.8725	0.89439	0.999999	17915	1	-0.69352
UXS1	6	0.0022903	0.0098218	0.62249	322	5	-0.5406	0.99296	0.99288	0.999999	20068	0	-0.5406
ARHGEF35	6	0.0022929	0.0098296	0.62249	323	5	-0.6107	0.99789	0.99785	0.999999	20303	0	-0.6107
IPO7	6	0.0023223	0.0099327	0.626541	324	2	-0.25802	0.23327	0.43444	0.976331	9093	2	-0.25802
C19orf44	6	0.002331	0.0099622	0.626541	325	4	-0.79526	0.90246	0.91203	0.999999	18279	1	-0.79526
GPI	6	0.0023366	0.0099855	0.626541	326	4	-2.0758	0.94886	0.94941	0.999999	19068	0	-2.0758
hsa-mir-128-1	4	0.0023503	0.010049	0.627309	327	4	-0.5618	0.99765	0.99762	0.999999	20296	0	-0.5618
NPTX1	6	0.0023531	0.010059	0.627309	328	4	-0.63511	0.19174	0.38811	0.966974	8209	2	-0.63511
FAM26D	6	0.0023669	0.010119	0.629104	329	3	-0.83681	0.98527	0.9852	0.999999	19867	0	-0.83681
KCNJ1	6	0.0024214	0.01031	0.637443	330	2	0.19969	0.31542	0.52312	0.988118	10829	3	0.19969
TAF6L	6	0.0024306	0.010348	0.637443	331	3	-0.29042	0.68281	0.79754	0.999999	15880	2	-0.29042
C17orf77	6	0.0024415	0.010387	0.637443	332	4	-0.96141	0.26886	0.47341	0.977025	9879	1	-0.96141
RPN1	6	0.0024458	0.010407	0.637443	333	5	-1.0581	0.98398	0.98393	0.999999	19834	0	-1.0581
UFD1L	6	0.0024467	0.010409	0.637443	334	3	-0.93694	0.90253	0.91206	0.999999	18280	1	-0.93694
KIF3B	6	0.002472	0.010494	0.640771	335	2	-0.20206	0.80435	0.86232	0.999999	17253	1	-0.20206
HERC6	6	0.0025211	0.010679	0.644744	336	5	-0.63819	0.79111	0.8571	0.999999	17149	1	-0.63819
GCNT2	6	0.0025304	0.010717	0.644744	337	4	-0.60755	0.073973	0.19532	0.92842	4275	1	-0.60755
MRPS34	6	0.0025348	0.010735	0.644744	338	5	-0.71525	0.83274	0.8744	0.999999	17490	1	-0.71525
TRIP12	6	0.0025362	0.01074	0.644744	339	3	-1.208	0.23623	0.43765	0.976331	9162	1	-1.208
SRRM4	6	0.0025638	0.010844	0.644744	340	4	-0.95666	0.34966	0.55926	0.9921	11521	1	-0.95666
CAND1	6	0.0025718	0.010875	0.644744	341	3	-0.40978	0.91744	0.92248	0.999999	18498	1	-0.40978
ENY2	6	0.0025753	0.010889	0.644744	342	4	-0.71814	0.47069	0.66536	0.999999	13457	2	-0.71814
SRD5A1	6	0.0025821	0.010915	0.644744	343	5	-0.75203	0.97973	0.97964	0.999999	19727	0	-0.75203
FAM50A	6	0.0025943	0.010957	0.644744	344	5	-0.931	0.98988	0.98982	0.999999	20003	0	-0.931
RAD52	6	0.002595	0.010958	0.644744	345	3	-0.41025	0.68973	0.80228	0.999999	16039	2	-0.41025
VPS33A	6	0.0026088	0.011003	0.644744	346	3	-0.048952	0.72926	0.82983	0.999999	16598	1	-0.048952
FDX1	6	0.0026092	0.011004	0.644744	347	4	-0.84562	0.2389	0.44057	0.976331	9226	1	-0.84562
C9orf173	6	0.0026217	0.011051	0.644744	348	2	0.071925	0.11195	0.26759	0.941641	5806	3	0.071925
LIAS	6	0.0026259	0.011067	0.644744	349	4	-0.87442	0.6851	0.7991	0.999999	15908	1	-0.87442
PLCG2	6	0.0026419	0.011136	0.644744	350	5	-0.29483	0.69398	0.80515	0.999999	16087	1	-0.29483
FAM122C	6	0.0026481	0.01116	0.644744	351	5	-0.46601	0.51698	0.69402	0.999999	13955	1	-0.46601
CSHL1	6	0.0026556	0.011189	0.644744	352	5	-0.57077	0.99796	0.99793	0.999999	20309	0	-0.57077
NDUFAB1	6	0.0026618	0.011211	0.644744	353	5	-0.82966	0.97122	0.97137	0.999999	19544	0	-0.82966
ENSA	6	0.0026631	0.011221	0.644744	354	3	-0.11036	0.042157	0.13014	0.897573	2965	2	-0.11036
CACNG1	6	0.0026716	0.01126	0.644744	355	4	-0.28719	0.11169	0.26711	0.941641	5797	2	-0.28719
HIST1H2AL	6	0.0026776	0.011282	0.644744	356	5	-0.59117	0.89374	0.90659	0.999999	18184	1	-0.59117
TPK1	6	0.0027214	0.011455	0.644744	357	2	-0.26951	0.99296	0.99288	0.999999	20151	0	-0.26951
ZNF668	6	0.0027233	0.011461	0.644744	358	4	-0.48162	0.96381	0.96411	0.999999	19383	0	-0.48162
AUP1	6	0.0027277	0.011479	0.644744	359	3	-0.2534	0.14015	0.31789	0.952703	6821	2	-0.2534
NAA25	6	0.0027306	0.01149	0.644744	360	5	-1.021	0.97506	0.97507	0.999999	19624	0	-1.021
NSD1	6	0.0027375	0.011515	0.644744	361	4	-0.94884	0.79673	0.85927	0.999999	17198	1	-0.94884
hsa-mir-937	4	0.0027514	0.01156	0.644744	362	3	-0.57917	0.81038	0.86476	0.999999	17300	1	-0.57917
SIRT7	6	0.0027566	0.011577	0.644744	363	4	-0.66066	0.56592	0.72305	0.999999	14530	1	-0.66066
hsa-mir-6894	4	0.0027596	0.011589	0.644744	364	4	-0.67668	0.99724	0.99722	0.999999	20281	0	-0.67668
RAF1	6	0.0027669	0.011618	0.644744	365	4	-0.38894	0.64787	0.77435	0.999999	15480	1	-0.38894
CHN1	6	0.0027713	0.011637	0.644744	366	2	-0.17236	0.70117	0.81013	0.999999	16165	2	-0.17236
TUBA3E	6	0.0027735	0.011648	0.644744	367	4	-0.92666	0.99296	0.99288	0.999999	20080	0	-0.92666
TBC1D3C	17	0.0027757	0.011653	0.644744	368	11	-0.65984	0.8541	0.88467	0.999999	17713	2	-0.65984
C1orf109	6	0.0027801	0.011672	0.644744	369	4	-1.2805	0.83631	0.87607	0.999999	17527	1	-1.2805
RBM10	6	0.0027865	0.011697	0.644744	370	4	-0.98399	0.17143	0.36502	0.959633	7774	2	-0.98399
RPAIN	6	0.0027929	0.011725	0.644744	371	4	-1.0632	0.51157	0.6908	0.999999	13897	2	-1.0632
HACL1	6	0.0027995	0.011749	0.644744	372	4	-1.0041	0.98186	0.98177	0.999999	19792	0	-1.0041
BAG1	6	0.0028143	0.011813	0.644744	373	3	-0.47638	0.90621	0.91451	0.999999	18329	1	-0.47638
ACTA2	6	0.0028426	0.011934	0.644744	374	4	-0.61474	0.94927	0.94982	0.999999	19075	0	-0.61474
hsa-mir-3138	4	0.0028465	0.011949	0.644744	375	3	-0.34515	0.93242	0.93418	0.999999	18749	0	-0.34515
RRAGC	6	0.0028499	0.011965	0.644744	376	5	-1.2334	0.99296	0.99288	0.999999	20083	0	-1.2334
RBM18	6	0.0028702	0.012035	0.644744	377	4	-0.75782	0.94501	0.94559	0.999999	18975	1	-0.75782
GIPC1	6	0.0028711	0.012039	0.644744	378	2	0.15465	0.14069	0.31881	0.952703	6845	3	0.15465
CYP2W1	6	0.0028758	0.012056	0.644744	379	4	-0.31547	0.95079	0.95126	0.999999	19111	0	-0.31547
OR2T8	9	0.0028833	0.012084	0.644744	380	3	-0.067068	0.53352	0.70378	0.999999	14142	3	-0.067068
RTTN	6	0.0028858	0.012091	0.644744	381	3	-0.52225	0.070783	0.18911	0.927485	4121	3	-0.52225
PAN2	6	0.0029	0.012154	0.644744	382	5	-0.55973	0.99296	0.99288	0.999999	20147	0	-0.55973
ACACB	6	0.0029085	0.012188	0.644744	383	4	-1.2034	0.47812	0.67013	0.999999	13526	1	-1.2034
GPC5	6	0.0029136	0.012209	0.644744	384	4	-1.5534	0.6851	0.7991	0.999999	15895	1	-1.5534
FKBP9	6	0.00292	0.012235	0.644744	385	4	-0.50844	0.50709	0.68821	0.999999	13854	1	-0.50844
hsa-mir-3674	4	0.0029462	0.01233	0.644744	386	1	0.090339	0.35357	0.56327	0.992922	11603	2	0.090339
DENR	6	0.0029615	0.012391	0.644744	387	5	-0.72724	0.61629	0.75417	0.999999	15106	1	-0.72724
MKRN2OS	6	0.0029622	0.012392	0.644744	388	3	-0.39319	0.77177	0.84986	0.999999	16978	1	-0.39319
VMA21	6	0.0029708	0.012426	0.644744	389	3	-0.19231	0.25784	0.46145	0.976511	9636	2	-0.19231
KIAA0141	6	0.0029771	0.012455	0.644744	390	5	-0.5275	0.98002	0.97994	0.999999	19735	0	-0.5275
NDUFS8	6	0.0029842	0.01248	0.644744	391	4	-1.2617	0.9841	0.98405	0.999999	19836	0	-1.2617
CEP112	6	0.0029853	0.012485	0.644744	392	4	-1.2086	0.92562	0.92867	0.999999	18634	1	-1.2086
FBXO31	6	0.0029865	0.012487	0.644744	393	4	-0.50796	0.97819	0.97816	0.999999	19698	0	-0.50796
LZTR1	4	0.0030099	0.012587	0.644744	394	2	-1.3086	0.91534	0.92096	0.999999	18462	0	-1.3086
MAMSTR	6	0.0030112	0.012593	0.644744	395	3	-0.30415	0.41025	0.62142	0.999999	12631	3	-0.30415
R3HDM4	6	0.0030207	0.012629	0.644744	396	4	-0.33992	0.10024	0.24594	0.938747	5355	2	-0.33992
SGCE	6	0.003023	0.01264	0.644744	397	5	-0.63821	0.88127	0.89926	0.999999	18019	1	-0.63821
SLC25A16	6	0.0030249	0.012647	0.644744	398	4	-0.59957	0.92946	0.93168	0.999999	18704	1	-0.59957
hsa-mir-4323	4	0.0030265	0.012653	0.644744	399	4	-0.41445	0.99635	0.99634	0.999999	20259	0	-0.41445
EXOSC2	6	0.0030344	0.012678	0.644744	400	3	-0.387	0.087071	0.22077	0.928954	4854	3	-0.387
JMJD8	6	0.0030417	0.012699	0.644744	401	4	-0.36331	0.92878	0.93113	0.999999	18690	1	-0.36331
OR10J3	6	0.0030455	0.012713	0.644744	402	4	-0.52529	0.91893	0.92355	0.999999	18525	1	-0.52529
ZNF645	6	0.0030516	0.012733	0.644744	403	3	-0.13939	0.77987	0.85281	0.999999	17059	1	-0.13939
hsa-mir-3618	4	0.0030539	0.012742	0.644744	404	4	-0.83132	0.99695	0.99695	0.999999	20274	0	-0.83132
AIM1	6	0.0030626	0.012777	0.644744	405	5	-0.51721	0.87133	0.89374	0.999999	17894	1	-0.51721
IARS	6	0.0030733	0.012824	0.644744	406	5	-1.582	0.99896	0.99895	0.999999	20358	0	-1.582
NPAP1	6	0.0030743	0.012829	0.644744	407	5	-0.52224	0.99619	0.99618	0.999999	20248	0	-0.52224
UFL1	6	0.0030845	0.012865	0.645008	408	5	-0.58707	0.99822	0.99818	0.999999	20320	0	-0.58707
hsa-mir-6890	4	0.0031457	0.013099	0.654661	409	3	-0.5979	0.94332	0.94389	0.999999	18946	0	-0.5979
FAM132A	6	0.0031518	0.013122	0.654661	410	2	0.028291	0.69766	0.80771	0.999999	16118	2	0.028291
RTEL1	6	0.0031626	0.01316	0.654971	411	5	-0.58235	0.99857	0.99855	0.999999	20342	0	-0.58235
TMEM68	6	0.0031972	0.013289	0.656604	412	3	-0.49054	0.90784	0.91558	0.999999	18360	1	-0.49054
B4GALT5	6	0.0031982	0.013295	0.656604	413	4	-0.89702	0.64942	0.77536	0.999999	15500	1	-0.89702
CDC73	6	0.0032187	0.013375	0.656604	414	4	-1.4096	0.99296	0.99288	0.999999	20158	0	-1.4096
CLTC	6	0.0032193	0.013378	0.656604	415	4	-1.0747	0.82916	0.8728	0.999999	17459	1	-1.0747
EFR3A	6	0.0032218	0.01339	0.656604	416	3	-0.74118	0.95589	0.95624	0.999999	19201	0	-0.74118
MRPL13	6	0.0032323	0.013433	0.656604	417	5	-1.3865	0.98893	0.98888	0.999999	19978	0	-1.3865
UCP2	6	0.0032425	0.013473	0.656604	418	4	-0.57522	0.54589	0.71109	0.999999	14287	1	-0.57522
CHD8	6	0.0032465	0.013487	0.656604	419	3	-0.87105	0.28968	0.49565	0.979562	10343	1	-0.87105
VBP1	6	0.00325	0.013501	0.656604	420	2	-0.53772	0.16599	0.35883	0.957928	7661	2	-0.53772
ZSCAN21	4	0.0032535	0.013517	0.656604	421	4	-0.54618	0.99675	0.99672	0.999999	20270	0	-0.54618
SGK3	6	0.0032641	0.013552	0.656604	422	4	-0.65919	0.38507	0.59571	0.999999	12174	1	-0.65919
CGB7	9	0.0032874	0.013638	0.656604	423	7	-0.26153	0.80314	0.86186	0.999999	17248	1	-0.26153
SLC10A6	6	0.0032996	0.013685	0.656604	424	2	0.2038	0.14851	0.33243	0.956496	7091	3	0.2038
SLC27A5	6	0.0033032	0.013699	0.656604	425	3	-0.081234	0.70585	0.81329	0.999999	16246	2	-0.081234
SLC45A3	6	0.0033274	0.013798	0.656604	426	4	-0.87809	0.41227	0.62348	0.999999	12675	2	-0.87809
TIMM8A	4	0.0033452	0.013865	0.656604	427	3	-1.1252	0.98245	0.98236	0.999999	19801	0	-1.1252
TLN2	6	0.0033649	0.013927	0.656604	428	5	-0.52887	0.27148	0.47614	0.977025	9934	1	-0.52887
RAMP2	6	0.0033697	0.013943	0.656604	429	2	-0.13553	0.77615	0.85143	0.999999	17021	1	-0.13553
hsa-mir-1233-2	4	0.0033711	0.013949	0.656604	430	3	-0.77934	0.58984	0.73754	0.999999	14822	1	-0.77934
DIS3	6	0.0033734	0.013955	0.656604	431	4	-0.91329	0.62461	0.75944	0.999999	15200	1	-0.91329
NDUFC2-KCTD14	9	0.0033813	0.013987	0.656604	432	6	-0.70343	0.99959	0.99957	0.999999	20394	0	-0.70343
EPDR1	6	0.003382	0.01399	0.656604	433	3	-0.14951	0.17853	0.37306	0.962116	7929	3	-0.14951
GZMM	6	0.0033964	0.014041	0.656604	434	4	-0.38514	0.74082	0.8382	0.999999	16733	2	-0.38514
INPPL1	6	0.0033981	0.014047	0.656604	435	4	-2.2833	0.89358	0.9065	0.999999	18181	1	-2.2833
MUSTN1	6	0.0034045	0.014072	0.656604	436	5	-0.4022	0.97282	0.9729	0.999999	19580	0	-0.4022
SRBD1	6	0.0034088	0.014088	0.656604	437	4	-1.0053	0.6851	0.7991	0.999999	15903	1	-1.0053
SART1	6	0.0034108	0.014095	0.656604	438	2	0.34983	0.071595	0.19072	0.92842	4200	4	0.34983
DHX33	6	0.0034145	0.014107	0.656604	439	4	-1.3262	0.13634	0.31128	0.951712	6688	2	-1.3262
TBCE	6	0.0034195	0.014124	0.656604	440	2	-0.77625	0.20372	0.40158	0.96907	8467	2	-0.77625
VPS25	6	0.0034398	0.014197	0.656963	441	3	-0.59387	0.68097	0.79633	0.999999	15869	2	-0.59387
MMS19	6	0.0034453	0.014212	0.656963	442	4	-0.63741	0.8957	0.90779	0.999999	18206	1	-0.63741
MRPL11	6	0.0034514	0.014228	0.656963	443	5	-0.58752	0.98676	0.98671	0.999999	19914	0	-0.58752
KRTAP19-6	6	0.0034694	0.014296	0.657574	444	2	0.088387	0.18572	0.38117	0.965306	8077	3	0.088387
H2AFV	6	0.0034748	0.014317	0.657574	445	5	-0.61097	0.99503	0.99499	0.999999	20212	0	-0.61097
SMC6	6	0.0034874	0.014361	0.657574	446	4	-1.3049	0.50322	0.68602	0.999999	13804	1	-1.3049
CYS1	6	0.0034894	0.01437	0.657574	447	5	-0.4858	0.71284	0.81816	0.999999	16347	1	-0.4858
NFKBIB	6	0.0035039	0.014428	0.657801	448	4	-0.4581	0.88935	0.90392	0.999999	18128	1	-0.4581
KCNIP3	6	0.0035095	0.014454	0.657801	449	5	-0.28062	0.34406	0.5534	0.9921	11392	1	-0.28062
THOC6	6	0.0035192	0.014494	0.657801	450	3	-0.066979	0.34451	0.55385	0.9921	11401	3	-0.066979
C17orf75	6	0.0035217	0.014503	0.657801	451	3	-0.34117	0.87695	0.89682	0.999999	17974	1	-0.34117
OPRK1	6	0.0035486	0.014606	0.658321	452	5	-0.58248	0.96923	0.96943	0.999999	19499	0	-0.58248
ALAD	6	0.0035521	0.014618	0.658321	453	4	-0.79406	0.57536	0.72884	0.999999	14656	1	-0.79406
TFG	6	0.003562	0.014655	0.658321	454	4	-0.55019	0.61782	0.75513	0.999999	15126	2	-0.55019
NOD1	6	0.003567	0.014672	0.658321	455	5	-0.32572	0.18527	0.38067	0.964722	8071	1	-0.32572
SLC29A1	6	0.0035692	0.01468	0.658321	456	4	-0.7374	0.91289	0.91921	0.999999	18433	1	-0.7374
hsa-mir-3620	4	0.0035779	0.014714	0.658321	457	1	-0.011272	0.70557	0.8131	0.999999	16241	1	-0.011272
CENPA	6	0.0035939	0.014774	0.658321	458	3	-0.79994	0.10276	0.25067	0.940057	5448	1	-0.79994
CLASRP	6	0.0036189	0.014857	0.658321	459	3	-0.69864	0.67394	0.79166	0.999999	15801	1	-0.69864
GLTSCR2	6	0.0036249	0.014881	0.658321	460	4	-0.65023	0.21977	0.41936	0.974657	8800	1	-0.65023
BCL2L1	6	0.0036302	0.014897	0.658321	461	4	-0.65938	0.9779	0.97785	0.999999	19689	0	-0.65938
NR2C2AP	6	0.00365	0.014981	0.658321	462	4	-0.35804	0.046346	0.13903	0.906258	3138	1	-0.35804
C15orf56	6	0.0036508	0.014986	0.658321	463	5	-0.37901	0.9976	0.99756	0.999999	20293	0	-0.37901
PAXIP1	6	0.0036687	0.015059	0.658321	464	2	-0.72945	0.94231	0.94299	0.999999	18920	1	-0.72945
IPO13	6	0.0036797	0.015101	0.658321	465	3	-0.51011	0.91397	0.91998	0.999999	18445	1	-0.51011
C16orf92	6	0.0036813	0.015106	0.658321	466	5	-0.73044	0.91574	0.92124	0.999999	18468	1	-0.73044
ZC3H13	6	0.0036856	0.015121	0.658321	467	5	-0.60685	0.99296	0.99288	0.999999	20098	0	-0.60685
WHAMM	6	0.0037005	0.015166	0.658321	468	4	-0.48557	0.96918	0.96938	0.999999	19498	0	-0.48557
MIER2	4	0.0037022	0.015172	0.658321	469	4	-0.31161	0.9963	0.9963	0.999999	20252	0	-0.31161
DRG1	6	0.0037049	0.015184	0.658321	470	4	-0.76867	0.36217	0.57219	0.996719	11742	2	-0.76867
ATMIN	6	0.003706	0.015187	0.658321	471	2	-0.039284	0.81145	0.86523	0.999999	17307	1	-0.039284
TMEM171	6	0.0037067	0.015191	0.658321	472	3	-0.40712	0.9836	0.98356	0.999999	19826	0	-0.40712
TTC21A	6	0.0037186	0.015236	0.658823	473	4	-0.5434	0.50642	0.68781	0.999999	13845	2	-0.5434
BCL11A	6	0.0037269	0.015267	0.658823	474	4	-0.62284	0.23497	0.4363	0.976331	9133	2	-0.62284
hsa-mir-4461	4	0.0037374	0.015301	0.658916	475	3	-0.94175	0.57457	0.72836	0.999999	14642	1	-0.94175
CPSF1	6	0.0037622	0.015397	0.661073	476	5	-1.4946	0.14909	0.33344	0.956496	7113	1	-1.4946
AP4M1	6	0.0037684	0.015416	0.661073	477	1	0.0012985	0.67049	0.78935	0.999999	15752	2	0.0012985
CBX4	6	0.003806	0.015551	0.665398	478	5	-0.34883	0.97795	0.9779	0.999999	19692	0	-0.34883
SPTSSA	6	0.0038182	0.015593	0.665398	479	2	-0.20113	0.98173	0.98163	0.999999	19786	0	-0.20113
HUWE1	6	0.0038233	0.015614	0.665398	480	4	-0.78095	0.98611	0.98604	0.999999	19891	0	-0.78095
MYLIP	6	0.0038444	0.015698	0.667555	481	4	-0.86076	0.92748	0.93011	0.999999	18667	1	-0.86076
PHF23	6	0.0038959	0.015892	0.670156	482	4	-0.46323	0.070403	0.18835	0.927485	4103	2	-0.46323
ATXN7L1	6	0.0039047	0.015923	0.670156	483	5	-1.0551	0.24533	0.44777	0.976511	9363	1	-1.0551
ZFAND2B	6	0.0039179	0.015978	0.670156	484	2	0.06978	0.14246	0.32188	0.955424	6888	3	0.06978
MFSD12	6	0.0039204	0.015988	0.670156	485	5	-0.31237	0.73201	0.8318	0.999999	16630	1	-0.31237
ALMS1	6	0.0039222	0.015995	0.670156	486	4	-0.42432	0.35012	0.55975	0.9921	11531	2	-0.42432
SH3RF2	6	0.003941	0.016063	0.670156	487	5	-1.299	0.81469	0.86658	0.999999	17337	1	-1.299
TCOF1	6	0.0039576	0.016116	0.670156	488	4	-0.394	0.98869	0.98864	0.999999	19971	0	-0.394
SHE	6	0.0039622	0.016133	0.670156	489	2	0.13641	0.12487	0.29102	0.946696	6288	3	0.13641
RBM28	6	0.003973	0.016174	0.670156	490	4	-1.4647	0.15132	0.33731	0.956496	7186	2	-1.4647
NELFB	6	0.003976	0.016184	0.670156	491	5	-0.76952	0.30129	0.50806	0.984445	10554	1	-0.76952
KCNK6	4	0.0039767	0.016189	0.670156	492	2	-0.13367	0.61752	0.75494	0.999999	15121	1	-0.13367
LAMTOR1	6	0.0039901	0.016239	0.670156	493	4	-0.42919	0.88753	0.90284	0.999999	18100	1	-0.42919
TRAPPC1	6	0.0039972	0.016273	0.670156	494	3	-0.63204	0.12812	0.29683	0.949211	6393	1	-0.63204
GTF3C4	6	0.0039977	0.016275	0.670156	495	4	-0.98382	0.70785	0.81468	0.999999	16277	1	-0.98382
FARS2	6	0.0040023	0.016298	0.670156	496	5	-3.2527	0.95017	0.95067	0.999999	19095	0	-3.2527
PPP4C	6	0.0040025	0.016299	0.670156	497	3	-1.2888	0.96965	0.96983	0.999999	19509	0	-1.2888
IL37	6	0.0040071	0.016316	0.670156	498	4	-0.64885	0.81038	0.86476	0.999999	17299	1	-0.64885
TADA1	6	0.0040177	0.016356	0.67048	499	5	-0.58581	0.99296	0.99288	0.999999	20109	0	-0.58581
SLC12A5	6	0.0040321	0.016413	0.671475	500	4	-0.78807	0.72131	0.8242	0.999999	16477	1	-0.78807
CD3EAP	6	0.0040516	0.016497	0.673534	501	4	-0.81604	0.0016735	0.0080653	0.722923	226	2	-0.81604
MIS18A	6	0.0040674	0.016562	0.674835	502	4	-0.41132	0.52556	0.69903	0.999999	14049	1	-0.41132
CENPQ	6	0.0040779	0.016605	0.675246	503	5	-0.87479	0.95023	0.95073	0.999999	19098	0	-0.87479
DPPA3	6	0.0040983	0.016691	0.677132	504	5	-0.35602	0.53488	0.70459	0.999999	14158	1	-0.35602
MMP10	6	0.004107	0.016723	0.677132	505	4	-0.58488	0.034269	0.11283	0.881598	2602	2	-0.58488
ZADH2	6	0.0041172	0.01675	0.677132	506	2	0.086548	0.35756	0.56744	0.994607	11670	3	0.086548
hsa-mir-2909	4	0.0041428	0.016837	0.679093	507	1	0.45811	0.068788	0.18514	0.927485	4049	3	0.45811
ARHGEF18	6	0.004155	0.016886	0.679093	508	3	-0.040213	0.089156	0.22473	0.929992	4939	3	-0.040213
SARS2	6	0.0041582	0.016898	0.679093	509	4	-0.87491	0.98658	0.98651	0.999999	19907	0	-0.87491
EID2	6	0.004167	0.016933	0.67914	510	3	-0.21401	0.582	0.73278	0.999999	14725	2	-0.21401
hsa-mir-6798	4	0.0041906	0.017032	0.68175	511	3	-0.47601	0.84039	0.87792	0.999999	17559	1	-0.47601
MED8	6	0.0042038	0.017075	0.68175	512	5	-0.98871	0.44976	0.65207	0.999999	13210	1	-0.98871
HERC1	6	0.0042105	0.017098	0.68175	513	3	-0.32208	0.97259	0.97267	0.999999	19574	0	-0.32208
RPIA	6	0.0042201	0.017134	0.681849	514	5	-2.0787	0.99442	0.99433	0.999999	20195	0	-2.0787
hsa-mir-519d	4	0.0042425	0.01722	0.682873	515	1	0.044346	0.38296	0.59353	0.999964	12141	2	0.044346
CLTA	6	0.0042494	0.017247	0.682873	516	5	-0.58146	0.57507	0.72868	0.999999	14652	1	-0.58146
DENND2A	6	0.0042551	0.017269	0.682873	517	4	-0.49295	0.064744	0.177	0.927485	3888	2	-0.49295
TBC1D7	6	0.0042638	0.017299	0.682873	518	4	-0.66362	0.47028	0.66509	0.999999	13454	1	-0.66362
DESI1	12	0.0042713	0.017326	0.682873	519	6	-0.32684	0.50956	0.68966	0.999999	13878	4	-0.32684
NVL	6	0.0042958	0.017424	0.683671	520	5	-0.70488	0.99537	0.99534	0.999999	20224	0	-0.70488
CCNF	6	0.0042981	0.017431	0.683671	521	3	-0.44742	0.7016	0.8104	0.999999	16172	2	-0.44742
PSMA7	6	0.004303	0.017447	0.683671	522	4	-1.8957	0.98667	0.9866	0.999999	19910	0	-1.8957
EIF6	6	0.004321	0.017513	0.684557	523	5	-0.62875	0.97175	0.97187	0.999999	19561	0	-0.62875
GOT1	6	0.0043274	0.017536	0.684557	524	3	-0.9099	0.46984	0.6648	0.999999	13447	1	-0.9099
FETUB	6	0.0043663	0.017673	0.687295	525	2	-0.034409	0.12228	0.28635	0.943369	6209	2	-0.034409
MB21D2	6	0.0043832	0.01773	0.687295	526	4	-0.43682	0.6851	0.7991	0.999999	15963	1	-0.43682
PIM1	4	0.0043915	0.017755	0.687295	527	4	-0.67901	0.99561	0.99558	0.999999	20232	0	-0.67901
LAMTOR3	6	0.0043957	0.017771	0.687295	528	5	-0.77123	0.99296	0.99288	0.999999	20152	0	-0.77123
SPINK14	6	0.0043963	0.017775	0.687295	529	3	-0.71736	0.82586	0.87137	0.999999	17437	1	-0.71736
SDF2L1	6	0.0044219	0.017863	0.689398	530	5	-1.0984	0.57651	0.7295	0.999999	14666	1	-1.0984
SLCO2B1	6	0.0044659	0.018038	0.694869	531	1	0.035395	0.00327	0.01526	0.786629	392	2	0.035395
OR51S1	6	0.0045078	0.018181	0.695734	532	5	-0.32936	0.9549	0.95532	0.999999	19183	0	-0.32936
HMP19	6	0.0045092	0.018183	0.695734	533	5	-0.38946	0.81883	0.86835	0.999999	17366	1	-0.38946
DHFRL1	6	0.0045157	0.018208	0.695734	534	2	0.34843	0.067532	0.18257	0.927485	4001	4	0.34843
SSBP4	6	0.0045278	0.018254	0.695734	535	3	-0.43333	0.8733	0.89481	0.999999	17926	1	-0.43333
SLC22A12	6	0.0045303	0.018262	0.695734	536	3	-1.0453	0.34002	0.54914	0.9921	11298	2	-1.0453
FAM98B	6	0.0045313	0.018265	0.695734	537	4	-0.65533	0.90635	0.9146	0.999999	18333	1	-0.65533
ZNF221	4	0.0045517	0.018343	0.696764	538	4	-0.64511	0.99545	0.99542	0.999999	20226	0	-0.64511
BARD1	6	0.0045655	0.018392	0.696764	539	4	-0.25884	0.6851	0.7991	0.999999	15964	1	-0.25884
KANSL1	6	0.0045704	0.018411	0.696764	540	5	-0.70894	0.98534	0.98526	0.999999	19872	0	-0.70894
hsa-mir-218-1	4	0.0045815	0.018458	0.696764	541	4	-0.40956	0.99542	0.99539	0.999999	20225	0	-0.40956
TRAPPC5	4	0.0046079	0.018548	0.696764	542	4	-0.60236	0.99507	0.99503	0.999999	20215	0	-0.60236
SDR42E1	6	0.0046152	0.018576	0.696764	543	3	-0.2867	0.20389	0.40178	0.96907	8472	2	-0.2867
UBL5	6	0.0046153	0.018576	0.696764	544	3	-1.4143	0.10587	0.25639	0.940622	5575	2	-1.4143
MTRNR2L6	7	0.0046275	0.018635	0.696764	545	1	-0.24653	0.26427	0.46841	0.977025	9773	3	-0.24653
GRB2	6	0.0046308	0.018648	0.696764	546	5	-2.8939	0.99828	0.99823	0.999999	20326	0	-2.8939
CPA6	6	0.0046359	0.018663	0.696764	547	5	-0.59654	0.99445	0.99437	0.999999	20196	0	-0.59654
TOP1MT	6	0.0046374	0.018667	0.696764	548	4	-0.62672	0.8205	0.86907	0.999999	17382	1	-0.62672
TMEM211	6	0.0046735	0.018795	0.699763	549	4	-0.41628	0.85445	0.88483	0.999999	17719	1	-0.41628
POTEF	6	0.0046837	0.018829	0.699763	550	5	-0.93478	0.13811	0.31432	0.952703	6741	1	-0.93478
DCTN5	6	0.0046907	0.01885	0.699763	551	3	-0.72585	0.93669	0.93787	0.999999	18816	1	-0.72585
ZNF592	6	0.0047119	0.01893	0.700346	552	4	-0.35261	0.18308	0.37817	0.96468	8016	2	-0.35261
PIGR	6	0.0047244	0.018968	0.700346	553	2	-0.13388	0.41557	0.62687	0.999999	12747	2	-0.13388
MAU2	6	0.0047413	0.019026	0.700346	554	4	-1.0929	0.54747	0.712	0.999999	14298	1	-1.0929
hsa-mir-943	4	0.0047494	0.019056	0.700346	555	3	-0.3841	0.8573	0.88629	0.999999	17748	1	-0.3841
TMEM259	6	0.004754	0.019071	0.700346	556	3	-0.1086	0.026088	0.089396	0.863741	2108	3	-0.1086
TSC1	6	0.0047647	0.019111	0.700346	557	3	-0.40148	0.99557	0.99555	0.999999	20229	0	-0.40148
BIRC5	6	0.004779	0.019155	0.700346	558	4	-1.4679	0.063562	0.17459	0.927485	3846	1	-1.4679
D2HGDH	6	0.0047795	0.019155	0.700346	559	4	-0.26634	0.41795	0.62931	0.999999	12803	2	-0.26634
hsa-mir-4739	4	0.0047993	0.019237	0.700346	560	3	-0.9838	0.73167	0.83155	0.999999	16627	1	-0.9838
SH3KBP1	6	0.0048127	0.019281	0.700346	561	5	-0.81946	0.38752	0.59821	0.999999	12228	1	-0.81946
PLA2G16	6	0.0048313	0.019342	0.700346	562	3	-0.63616	0.70374	0.81185	0.999999	16211	2	-0.63616
RSRC2	6	0.0048331	0.019353	0.700346	563	5	-0.57356	0.99052	0.99045	0.999999	20024	0	-0.57356
TOMM20	6	0.0048434	0.019385	0.700346	564	2	-1.4653	0.70178	0.81052	0.999999	16176	1	-1.4653
hsa-mir-548ax	4	0.0048514	0.019415	0.700346	565	4	-0.89512	0.99515	0.99511	0.999999	20219	0	-0.89512
RRS1	6	0.0048645	0.019469	0.700346	566	5	-2.0982	0.96081	0.9611	0.999999	19304	0	-2.0982
RRP1B	6	0.0048683	0.019484	0.700346	567	4	-0.74351	0.9791	0.97904	0.999999	19712	0	-0.74351
hsa-mir-1234	4	0.0048735	0.019505	0.700346	568	1	-0.065045	0.15632	0.34586	0.956496	7380	1	-0.065045
PAQR8	6	0.0048787	0.019524	0.700346	569	4	-0.54337	0.44477	0.64894	0.999999	13159	2	-0.54337
ACACA	6	0.0048905	0.019562	0.700346	570	2	-0.31048	0.081683	0.21029	0.92842	4629	2	-0.31048
DAP	6	0.0048976	0.019589	0.700346	571	4	-0.94169	0.52284	0.69743	0.999999	14021	1	-0.94169
TRDMT1	6	0.004914	0.01964	0.700346	572	3	-0.19765	0.93177	0.93363	0.999999	18736	1	-0.19765
HOGA1	6	0.0049244	0.019681	0.700346	573	5	-1.083	0.9911	0.99101	0.999999	20040	0	-1.083
TPSG1	6	0.0049287	0.019691	0.700346	574	4	-0.53972	0.66887	0.78828	0.999999	15735	2	-0.53972
RTFDC1	6	0.0049316	0.019703	0.700346	575	4	-1.7609	0.83509	0.87549	0.999999	17517	1	-1.7609
HARS2	6	0.0049638	0.019822	0.700346	576	2	-0.9447	0.1574	0.34768	0.956496	7422	2	-0.9447
hsa-mir-5704	4	0.0049732	0.019847	0.700346	577	1	-0.02463	0.48397	0.67389	0.999999	13588	1	-0.02463
hsa-mir-4322	4	0.0049737	0.019849	0.700346	578	2	-0.45697	0.37668	0.58708	0.997484	12039	1	-0.45697
NAA60	6	0.0049805	0.01987	0.700346	579	4	-0.46666	0.88836	0.90332	0.999999	18117	1	-0.46666
TMEM98	6	0.0049919	0.019911	0.700346	580	5	-0.68607	0.87306	0.8947	0.999999	17922	1	-0.68607
EPAS1	6	0.0049969	0.019926	0.700346	581	5	-0.47182	0.96462	0.96488	0.999999	19401	0	-0.47182
MRPS35	6	0.0049993	0.019937	0.700346	582	4	-1.1998	0.99681	0.99678	0.999999	20271	0	-1.1998
CCDC59	6	0.005007	0.019961	0.700346	583	2	-0.18026	0.077718	0.20262	0.92842	4451	2	-0.18026
IMP4	6	0.0050249	0.020017	0.700638	584	5	-1.0411	0.33208	0.54078	0.991202	11157	1	-1.0411
hsa-mir-4674	4	0.0050396	0.020072	0.700638	585	3	-0.33244	0.99128	0.99119	0.999999	20046	0	-0.33244
CYP2A13	6	0.0050459	0.020097	0.700638	586	3	-0.51993	0.43567	0.64322	0.999999	13059	1	-0.51993
SLC23A3	6	0.0050506	0.020112	0.700638	587	3	0.034532	0.071117	0.18979	0.928291	4182	3	0.034532
ITCH	6	0.0050593	0.020141	0.700638	588	3	-0.33312	0.62982	0.76275	0.999999	15262	2	-0.33312
CFAP97	6	0.0050742	0.020193	0.701264	589	4	-0.52236	0.98538	0.98529	0.999999	19873	0	-0.52236
C6orf226	4	0.0051017	0.020289	0.701762	590	2	-0.36181	0.43979	0.64581	0.999999	13101	2	-0.36181
HIST1H2BN	6	0.0051109	0.02032	0.701762	591	5	-0.65315	0.99477	0.99471	0.999999	20205	0	-0.65315
COL6A6	6	0.0051132	0.02033	0.701762	592	2	-0.10767	0.93057	0.93265	0.999999	18727	1	-0.10767
MRPL47	6	0.0051218	0.020361	0.701762	593	4	-1.5806	0.9367	0.93787	0.999999	18817	1	-1.5806
DPH6	4	0.005127	0.020379	0.701762	594	3	-0.91998	0.97323	0.97329	0.999999	19589	0	-0.91998
BACH2	6	0.005163	0.020531	0.705807	595	1	0.17646	0.16812	0.36124	0.958328	7705	3	0.17646
OTOA	6	0.0052127	0.020711	0.709854	596	2	0.15674	0.18445	0.37973	0.964722	8049	3	0.15674
KLHDC8B	6	0.00525	0.020855	0.709854	597	5	-0.32018	0.73896	0.83684	0.999999	16713	1	-0.32018
YTHDF2	6	0.005253	0.020868	0.709854	598	2	-0.41144	0.027371	0.093186	0.863741	2187	2	-0.41144
NAA35	6	0.0052564	0.02088	0.709854	599	5	-1.1893	0.99296	0.99288	0.999999	20079	0	-1.1893
BFAR	6	0.0052625	0.0209	0.709854	600	3	0.026375	0.19818	0.39535	0.96907	8331	3	0.026375
CACNA2D1	6	0.0052849	0.020973	0.709854	601	3	-0.36067	0.6977	0.80773	0.999999	16120	2	-0.36067
WFDC5	6	0.0053016	0.021037	0.709854	602	3	-0.57	0.90764	0.91545	0.999999	18354	1	-0.57
HOXA2	6	0.0053123	0.021077	0.709854	603	3	-0.32035	0.42598	0.63716	0.999999	12945	1	-0.32035
EVA1A	6	0.0053151	0.021087	0.709854	604	4	-0.48465	0.9631	0.96339	0.999999	19348	0	-0.48465
DVL2	6	0.0053332	0.021163	0.709854	605	3	-0.39454	0.96904	0.96924	0.999999	19492	0	-0.39454
CREB5	6	0.0053377	0.021175	0.709854	606	2	0.23222	0.092876	0.23184	0.934302	5074	3	0.23222
CARD11	6	0.0053392	0.021185	0.709854	607	5	-0.51199	0.16822	0.36137	0.958328	7707	1	-0.51199
GSTA1	4	0.0053395	0.021186	0.709854	608	2	-0.45362	0.31567	0.52339	0.988329	10832	2	-0.45362
HGF	6	0.0053421	0.021194	0.709854	609	3	-0.31095	0.45837	0.65746	0.999999	13304	1	-0.31095
MRPS33	6	0.0053492	0.021222	0.709854	610	4	-1.1124	0.6851	0.7991	0.999999	15914	1	-1.1124
NUTF2	6	0.0053526	0.021233	0.709854	611	4	-1.5169	0.99296	0.99288	0.999999	20106	0	-1.5169
DOCK11	6	0.0053537	0.021238	0.709854	612	4	-1.4519	0.20153	0.39907	0.96907	8413	2	-1.4519
NHLRC2	6	0.005378	0.021345	0.712202	613	4	-0.58098	0.41247	0.62368	0.999999	12679	1	-0.58098
VPS29	6	0.0053858	0.021378	0.712202	614	4	-0.91836	0.63571	0.76654	0.999999	15340	1	-0.91836
HYLS1	6	0.0054005	0.021432	0.712847	615	4	-0.55291	0.704	0.81202	0.999999	16219	1	-0.55291
CDK8	4	0.0054379	0.02157	0.714421	616	4	-0.84603	0.99388	0.99379	0.999999	20191	0	-0.84603
CXXC5	6	0.0054571	0.021649	0.714421	617	4	-0.33614	0.8404	0.87793	0.999999	17560	1	-0.33614
ANXA2R	6	0.0054616	0.021662	0.714421	618	3	-0.27318	0.71581	0.82025	0.999999	16395	1	-0.27318
REEP4	6	0.0054619	0.021663	0.714421	619	5	-0.4859	0.99849	0.99846	0.999999	20340	0	-0.4859
H2AFX	6	0.0054686	0.021688	0.714421	620	5	-0.48794	0.22494	0.4251	0.975639	8909	1	-0.48794
CXCR6	6	0.0054744	0.021706	0.714421	621	5	-0.34661	0.52939	0.70126	0.999999	14095	1	-0.34661
GTF2E2	6	0.0054844	0.021747	0.714421	622	5	-0.94725	0.5733	0.7276	0.999999	14631	1	-0.94725
DOLK	6	0.0054883	0.021759	0.714421	623	4	-0.63398	0.16749	0.36053	0.958328	7693	1	-0.63398
SPDYE1	6	0.0054967	0.021798	0.714545	624	4	-0.90017	0.99296	0.99288	0.999999	20176	0	-0.90017
IQCB1	6	0.0055228	0.021895	0.716586	625	5	-0.53815	0.96289	0.96318	0.999999	19342	0	-0.53815
FAM86B1	7	0.0055575	0.022022	0.7171	626	5	-0.83699	0.59667	0.74179	0.999999	14889	1	-0.83699
DUSP23	6	0.0055666	0.022054	0.7171	627	5	-0.2943	0.73169	0.83157	0.999999	16628	1	-0.2943
NOV	6	0.0055682	0.022062	0.7171	628	4	-0.37941	0.19983	0.39722	0.96907	8376	2	-0.37941
CNOT10	6	0.0055746	0.022087	0.7171	629	4	-0.55842	0.60637	0.74795	0.999999	15006	1	-0.55842
ZFX	6	0.0055961	0.022165	0.7171	630	5	-0.51975	0.99864	0.99862	0.999999	20347	0	-0.51975
N6AMT1	4	0.005603	0.022189	0.7171	631	3	-0.78956	0.85198	0.88358	0.999999	17691	1	-0.78956
SH3PXD2A	6	0.0056109	0.02221	0.7171	632	1	-0.056707	0.9508	0.95127	0.999999	19112	0	-0.056707
NLN	6	0.0056132	0.022219	0.7171	633	3	-0.9827	0.99076	0.99068	0.999999	20033	0	-0.9827
FTSJ1	6	0.0056453	0.022343	0.7171	634	4	-0.74294	0.96845	0.96865	0.999999	19478	0	-0.74294
NRXN3	6	0.0056507	0.022365	0.7171	635	4	-0.47231	0.025104	0.086531	0.863741	2040	2	-0.47231
OR6B2	6	0.0056573	0.022393	0.7171	636	5	-0.671	0.89196	0.90549	0.999999	18159	1	-0.671
GNLY	6	0.0056691	0.022429	0.7171	637	3	0.1623	0.066603	0.1807	0.927485	3963	3	0.1623
PIP4K2A	6	0.005671	0.022436	0.7171	638	3	-0.13035	0.65986	0.78224	0.999999	15626	2	-0.13035
CHMP4C	6	0.0056726	0.022444	0.7171	639	4	-0.67449	0.96387	0.96417	0.999999	19384	0	-0.67449
OPA1	6	0.0056759	0.022454	0.7171	640	3	-1.1248	0.15905	0.35044	0.956496	7486	1	-1.1248
DNASE1L1	6	0.0056967	0.022541	0.7171	641	2	0.31387	0.088507	0.22353	0.929992	4914	3	0.31387
GTF3C6	6	0.0056981	0.022549	0.7171	642	3	-0.63422	0.085309	0.21736	0.928483	4778	1	-0.63422
DOK5	6	0.0057059	0.022583	0.7171	643	4	-0.4801	0.53205	0.70286	0.999999	14128	1	-0.4801
BRSK2	6	0.0057104	0.022599	0.7171	644	3	-0.24639	0.64916	0.7752	0.999999	15496	1	-0.24639
NPEPPS	6	0.0057131	0.022612	0.7171	645	4	-0.83735	0.95084	0.95131	0.999999	19113	0	-0.83735
EFEMP2	6	0.0057337	0.022678	0.717301	646	5	-0.72003	0.93984	0.94067	0.999999	18878	1	-0.72003
SPATS2	4	0.0057366	0.022689	0.717301	647	2	-1.2332	0.87221	0.89422	0.999999	17909	0	-1.2332
C10orf55	6	0.0057569	0.022764	0.71754	648	5	-0.73191	0.97925	0.97919	0.999999	19717	0	-0.73191
FANCC	6	0.0057615	0.022781	0.71754	649	3	-0.29377	0.012928	0.048578	0.838244	1181	2	-0.29377
PPIL4	6	0.0057663	0.022801	0.71754	650	4	-0.68911	0.9455	0.94609	0.999999	18985	1	-0.68911
GYPA	6	0.0057922	0.022886	0.719084	651	4	-0.45565	0.74806	0.84161	0.999999	16806	1	-0.45565
MAPK1	6	0.0058126	0.022969	0.719404	652	4	-1.5862	0.13811	0.31432	0.952703	6740	1	-1.5862
WDR92	6	0.0058187	0.022993	0.719404	653	5	-0.99145	0.99477	0.99471	0.999999	20202	0	-0.99145
ZNF692	6	0.0058214	0.023001	0.719404	654	5	-0.47067	0.88897	0.90369	0.999999	18125	1	-0.47067
KRTAP10-12	10	0.0058364	0.02306	0.720135	655	7	-0.39777	0.74769	0.84149	0.999999	16802	1	-0.39777
ASB3	6	0.0059094	0.023315	0.727006	656	3	-0.29091	0.90975	0.91695	0.999999	18388	1	-0.29091
hsa-mir-564	4	0.0059205	0.023359	0.727256	657	4	-0.4322	0.99408	0.99398	0.999999	20193	0	-0.4322
ZNF609	6	0.005973	0.023554	0.729572	658	5	-0.49789	0.96723	0.9675	0.999999	19451	0	-0.49789
NOB1	6	0.0059862	0.023606	0.729572	659	3	-0.81063	0.13506	0.30904	0.950442	6647	2	-0.81063
S100A7A	8	0.0059956	0.023642	0.729572	660	6	-0.34369	0.38454	0.59513	0.999999	12166	1	-0.34369
hsa-mir-643	4	0.0060077	0.023696	0.729572	661	3	-0.72613	0.88947	0.90399	0.999999	18130	0	-0.72613
CD38	6	0.0060347	0.023788	0.729572	662	5	-0.50575	0.17884	0.3734	0.962192	7938	1	-0.50575
KIF13A	6	0.0060419	0.023808	0.729572	663	4	-0.64002	0.93426	0.93577	0.999999	18777	1	-0.64002
EHD3	6	0.0060586	0.023858	0.729572	664	2	-0.069511	0.065011	0.17754	0.927485	3902	2	-0.069511
OR2T29	7	0.006062	0.023871	0.729572	665	5	-0.69144	0.64626	0.77332	0.999999	15468	1	-0.69144
KHDC1	6	0.0060668	0.023886	0.729572	666	3	0.048317	0.21074	0.40934	0.971508	8610	3	0.048317
POTEG	10	0.0060707	0.023896	0.729572	667	7	-0.67646	0.99928	0.99926	0.999999	20377	0	-0.67646
FANCL	6	0.0060967	0.023992	0.729572	668	5	-0.62108	0.99922	0.99921	0.999999	20373	0	-0.62108
KLKB1	6	0.0061083	0.024032	0.729572	669	1	0.31724	0.063159	0.17379	0.926461	3831	4	0.31724
FECH	6	0.0061087	0.024034	0.729572	670	3	-0.36287	0.95311	0.95355	0.999999	19155	0	-0.36287
LTF	6	0.006124	0.024084	0.729572	671	5	-1.029	0.81304	0.8659	0.999999	17325	1	-1.029
ATP6V1B2	6	0.006125	0.024086	0.729572	672	5	-1.1203	0.97473	0.97477	0.999999	19620	0	-1.1203
MED9	6	0.0061374	0.024126	0.729572	673	4	-0.80858	0.48784	0.67642	0.999999	13635	2	-0.80858
ZNF648	6	0.0061392	0.024134	0.729572	674	3	-0.53958	0.77309	0.85034	0.999999	16987	1	-0.53958
MBL2	6	0.0061575	0.024194	0.729572	675	3	-0.73581	0.58882	0.73693	0.999999	14805	2	-0.73581
SEH1L	6	0.0061581	0.024196	0.729572	676	2	-0.038815	0.4113	0.6225	0.999999	12653	3	-0.038815
PXK	6	0.0061622	0.024212	0.729572	677	2	0.19715	0.42135	0.63272	0.999999	12870	3	0.19715
DROSHA	6	0.0061859	0.024297	0.729572	678	4	-0.67006	0.99296	0.99288	0.999999	20063	0	-0.67006
ACTR5	6	0.0061922	0.024317	0.729572	679	3	-0.50524	0.67187	0.79028	0.999999	15770	2	-0.50524
MYPN	6	0.0062006	0.024342	0.729572	680	3	-0.4568	0.76287	0.84668	0.999999	16922	1	-0.4568
PCGF6	6	0.0062107	0.024381	0.729572	681	5	-0.47374	0.96341	0.96371	0.999999	19376	0	-0.47374
TMEM232	6	0.0062575	0.024557	0.729572	682	4	-0.22924	0.63689	0.76727	0.999999	15354	2	-0.22924
MXRA7	6	0.0062706	0.024606	0.729572	683	5	-0.47074	0.89764	0.90901	0.999999	18239	1	-0.47074
hsa-mir-3685	4	0.0062773	0.02463	0.729572	684	2	-0.52373	0.96325	0.96355	0.999999	19358	0	-0.52373
NMI	6	0.0062825	0.024651	0.729572	685	2	-0.25802	0.078745	0.20467	0.92842	4496	1	-0.25802
HES1	6	0.0062837	0.024655	0.729572	686	4	-0.46612	0.63554	0.76642	0.999999	15336	1	-0.46612
UTP15	6	0.0062942	0.024696	0.729572	687	5	-2.2965	0.99296	0.99288	0.999999	20118	0	-2.2965
HDGFL1	6	0.0063028	0.024732	0.729572	688	4	-0.49349	0.99056	0.99049	0.999999	20026	0	-0.49349
PLAUR	6	0.0063073	0.024754	0.729572	689	4	-0.36828	0.521	0.69635	0.999999	13998	2	-0.36828
C2	6	0.0063163	0.024787	0.729572	690	3	-0.1973	0.11448	0.27223	0.942205	5906	2	-0.1973
NCL	6	0.0063259	0.024823	0.729572	691	4	-0.58718	0.99296	0.99288	0.999999	20075	0	-0.58718
TRPA1	6	0.006326	0.024823	0.729572	692	2	0.1613	0.43267	0.64133	0.999999	13024	2	0.1613
CLDND1	6	0.0063262	0.024824	0.729572	693	5	-0.38095	0.8826	0.9	0.999999	18032	1	-0.38095
IKZF4	6	0.0063309	0.024847	0.729572	694	3	-0.030144	0.32084	0.52888	0.988953	10939	3	-0.030144
POLR1E	6	0.006355	0.024926	0.729572	695	4	-0.5285	0.5557	0.71693	0.999999	14399	2	-0.5285
PIK3CG	6	0.00636	0.024946	0.729572	696	2	-0.13492	0.0051132	0.021884	0.80855	544	2	-0.13492
EEF1G	4	0.006367	0.024979	0.729572	697	4	-1.4992	0.99361	0.99353	0.999999	20185	0	-1.4992
hsa-mir-3183	4	0.0063713	0.024996	0.729572	698	4	-0.52366	0.99363	0.99354	0.999999	20186	0	-0.52366
TSEN34	6	0.0063746	0.025007	0.729572	699	3	-0.19391	0.59696	0.74197	0.999999	14891	2	-0.19391
HNF1B	6	0.0063761	0.025009	0.729572	700	4	-0.56447	0.98559	0.98551	0.999999	19883	0	-0.56447
GATB	6	0.0063941	0.025072	0.729572	701	3	-0.50106	0.50902	0.68934	0.999999	13871	1	-0.50106
CCDC47	6	0.0063945	0.025074	0.729572	702	4	-0.7463	0.98807	0.98802	0.999999	19952	0	-0.7463
hsa-mir-4271	4	0.0064001	0.025097	0.729572	703	3	-0.60662	0.7733	0.85042	0.999999	16992	1	-0.60662
RNF144B	6	0.006405	0.02511	0.729572	704	3	-0.36914	0.42821	0.63855	0.999999	12969	2	-0.36914
VWA3A	6	0.0064552	0.025293	0.730668	705	3	-0.22343	0.1126	0.2688	0.942205	5833	3	-0.22343
PGC	6	0.0064564	0.0253	0.730668	706	2	-0.22616	0.67355	0.79141	0.999999	15797	1	-0.22616
ORC5	6	0.0064904	0.025434	0.730668	707	5	-2.2529	0.99557	0.99555	0.999999	20230	0	-2.2529
hsa-mir-4457	4	0.0064985	0.025458	0.730668	708	4	-0.80761	0.9935	0.99342	0.999999	20183	0	-0.80761
ATP2B1	4	0.0064996	0.025463	0.730668	709	2	-0.47068	0.43471	0.64263	0.999999	13043	2	-0.47068
KIF26B	6	0.0065062	0.025489	0.730668	710	3	-0.19808	0.19061	0.3868	0.96677	8182	2	-0.19808
GOLM1	6	0.0065263	0.025561	0.730668	711	2	0.3321	0.053292	0.15357	0.919843	3407	4	0.3321
ADAT3	6	0.0065543	0.025665	0.730668	712	4	-0.77443	0.99773	0.9977	0.999999	20299	0	-0.77443
RPS10	6	0.0065559	0.025671	0.730668	713	2	-0.56467	0.6851	0.7991	0.999999	15931	2	-0.56467
hsa-mir-128-2	4	0.0065584	0.025679	0.730668	714	2	-0.50212	0.93177	0.93363	0.999999	18737	0	-0.50212
NDRG3	6	0.0065607	0.02569	0.730668	715	4	-0.5846	0.35866	0.56857	0.995053	11688	2	-0.5846
CDC6	6	0.006584	0.025767	0.730668	716	4	-1.1807	0.69887	0.80856	0.999999	16134	1	-1.1807
ORC3	6	0.0065902	0.025791	0.730668	717	4	-1.1357	0.9966	0.99658	0.999999	20264	0	-1.1357
RIOK2	6	0.0065942	0.025804	0.730668	718	4	-0.8056	0.49354	0.68004	0.999999	13699	1	-0.8056
UTP14A	4	0.0065964	0.025811	0.730668	719	2	-0.81256	0.25356	0.45682	0.976511	9545	1	-0.81256
IL9	6	0.0066056	0.025843	0.730668	720	2	0.026143	0.24589	0.4484	0.976511	9377	2	0.026143
hsa-mir-6076	4	0.006617	0.025882	0.730668	721	3	-0.68058	0.94904	0.94959	0.999999	19072	0	-0.68058
C5orf30	6	0.0066206	0.025892	0.730668	722	4	-0.48218	0.66713	0.78712	0.999999	15713	2	-0.48218
PLXNB3	6	0.006645	0.025978	0.730668	723	5	-0.72685	0.90323	0.91253	0.999999	18291	1	-0.72685
DECR2	6	0.00665	0.025995	0.730668	724	4	-0.80133	0.91623	0.9216	0.999999	18478	1	-0.80133
GUCA1A	6	0.0066548	0.026011	0.730668	725	2	-0.15321	0.63887	0.7685	0.999999	15374	1	-0.15321
KRT10	6	0.0066553	0.026014	0.730668	726	2	-0.16898	0.65442	0.77866	0.999999	15553	1	-0.16898
MRGBP	6	0.0066928	0.026146	0.730668	727	3	-0.38903	0.12208	0.28602	0.943262	6195	2	-0.38903
hsa-mir-708	4	0.0066986	0.026163	0.730668	728	2	-0.48488	0.7135	0.81862	0.999999	16355	1	-0.48488
ACIN1	6	0.006705	0.026189	0.730668	729	1	-0.19438	0.59875	0.74309	0.999999	14909	1	-0.19438
TARDBP	6	0.0067072	0.026194	0.730668	730	4	-0.98607	0.99296	0.99288	0.999999	20074	0	-0.98607
MKLN1	6	0.006708	0.026194	0.730668	731	5	-0.59381	0.99761	0.99758	0.999999	20294	0	-0.59381
FUT3	6	0.0067122	0.026207	0.730668	732	3	-0.38804	0.019019	0.068062	0.844271	1649	2	-0.38804
PGM3	6	0.0067138	0.026217	0.730668	733	4	-1.106	0.17838	0.3729	0.962116	7924	1	-1.106
AIF1L	6	0.0067369	0.026303	0.730668	734	4	-2.1623	0.31289	0.52041	0.987708	10777	1	-2.1623
ANAPC13	6	0.0067547	0.026369	0.730668	735	4	-1.11	0.96768	0.96792	0.999999	19459	0	-1.11
CD55	6	0.0067549	0.026369	0.730668	736	5	-0.46865	0.99753	0.9975	0.999999	20291	0	-0.46865
hsa-mir-6511a-1	4	0.0067653	0.026405	0.730668	737	4	-0.52527	0.99323	0.99315	0.999999	20180	0	-0.52527
P2RY6	6	0.0067694	0.026417	0.730668	738	3	-0.17314	0.84525	0.88028	0.999999	17621	1	-0.17314
TBC1D3G	17	0.0067886	0.026476	0.730668	739	10	-0.91435	0.99567	0.99564	0.999999	20237	2	-0.91435
TRMT112	6	0.0068044	0.026523	0.730668	740	3	-0.38694	0.97028	0.97044	0.999999	19522	0	-0.38694
RARRES1	6	0.0068158	0.026569	0.730668	741	4	-0.6357	0.99296	0.99288	0.999999	20174	0	-0.6357
PANX2	6	0.006831	0.026619	0.730668	742	4	-0.6808	0.49778	0.68278	0.999999	13749	2	-0.6808
DDX59	6	0.0068354	0.026639	0.730668	743	4	-0.7282	0.99296	0.99288	0.999999	20142	0	-0.7282
RSRC1	6	0.0068378	0.026648	0.730668	744	4	-0.3939	0.32883	0.53737	0.989819	11104	2	-0.3939
MAGOH	6	0.0068425	0.026667	0.730668	745	5	-1.1415	0.99908	0.99906	0.999999	20365	0	-1.1415
TSSK6	6	0.0068533	0.026714	0.730668	746	5	-0.83458	0.99838	0.99834	0.999999	20333	0	-0.83458
XPNPEP3	6	0.0068541	0.026717	0.730668	747	3	-0.61421	0.81789	0.86794	0.999999	17361	1	-0.61421
EHMT2	6	0.0068548	0.026719	0.730668	748	3	-0.17711	0.9826	0.98251	0.999999	19803	0	-0.17711
TBX1	6	0.0069249	0.026991	0.736317	749	4	-0.53191	0.28072	0.4861	0.977025	10090	2	-0.53191
OBP2A	10	0.006927	0.026998	0.736317	750	7	-0.26658	0.9801	0.98002	0.999999	19738	1	-0.26658
MRPL41	6	0.0069539	0.027086	0.736946	751	5	-0.70073	0.936	0.93725	0.999999	18804	1	-0.70073
PPP1R7	6	0.0069558	0.027093	0.736946	752	2	-0.11473	0.80868	0.86407	0.999999	17288	1	-0.11473
PCID2	6	0.0069771	0.027172	0.737774	753	4	-1.7037	0.036743	0.1184	0.890733	2716	1	-1.7037
INS	6	0.0069881	0.027215	0.737774	754	4	-0.6471	0.57902	0.731	0.999999	14697	1	-0.6471
TEX33	6	0.0069997	0.027261	0.737774	755	3	-0.5791	0.17072	0.36423	0.959633	7760	3	-0.5791
MED20	6	0.0070015	0.027268	0.737774	756	2	-0.91605	0.80062	0.86081	0.999999	17226	1	-0.91605
REV1	6	0.0070444	0.027427	0.738952	757	5	-0.91818	0.056416	0.16008	0.92388	3542	1	-0.91818
FGD2	6	0.0070529	0.027463	0.738952	758	3	-0.15097	0.14953	0.3342	0.956496	7123	2	-0.15097
RDM1	6	0.0070677	0.027513	0.738952	759	2	-0.1689	0.89367	0.90655	0.999999	18183	1	-0.1689
PPP2R1A	6	0.0070718	0.027528	0.738952	760	5	-0.54001	0.92382	0.92727	0.999999	18603	1	-0.54001
CTXN1	6	0.0070807	0.027563	0.738952	761	5	-0.54793	0.97881	0.97875	0.999999	19707	0	-0.54793
ZNF239	6	0.0070829	0.027574	0.738952	762	5	-0.85576	0.97609	0.97607	0.999999	19649	0	-0.85576
MAPKAPK2	6	0.0070941	0.027613	0.738952	763	5	-0.37649	0.75888	0.84533	0.999999	16892	1	-0.37649
PISD	6	0.0071026	0.027654	0.738952	764	2	-0.1797	0.13244	0.30443	0.94996	6541	3	-0.1797
EAF1	6	0.0071083	0.027672	0.738952	765	3	-0.5124	0.83953	0.87753	0.999999	17551	1	-0.5124
PSMD13	6	0.0071189	0.027707	0.738952	766	3	-0.41814	0.99477	0.99471	0.999999	20207	0	-0.41814
GP1BB	6	0.0071197	0.027709	0.738952	767	4	-0.91655	0.61898	0.75584	0.999999	15138	2	-0.91655
ZNF37A	6	0.0071379	0.027769	0.738952	768	4	-1.9022	0.18797	0.38373	0.966529	8121	2	-1.9022
CT47A9	10	0.007152	0.027822	0.738952	769	7	-0.24043	0.89246	0.90581	0.999999	18167	1	-0.24043
hsa-mir-3125	4	0.0071628	0.027864	0.738952	770	2	-0.13494	0.27712	0.48223	0.977025	10029	2	-0.13494
PGP	6	0.0071843	0.027936	0.738952	771	3	-0.37888	0.18634	0.38186	0.965718	8086	1	-0.37888
MED14	6	0.0071939	0.027965	0.738952	772	4	-1.1838	0.98615	0.98608	0.999999	19892	0	-1.1838
LKAAEAR1	6	0.0071943	0.027966	0.738952	773	5	-0.27728	0.91694	0.92211	0.999999	18491	1	-0.27728
hsa-mir-495	4	0.0071959	0.027969	0.738952	774	2	-0.20069	0.4764	0.66903	0.999999	13512	1	-0.20069
NISCH	6	0.007202	0.027997	0.738952	775	1	0.45666	0.06061	0.16864	0.926461	3708	4	0.45666
CHTF8	6	0.0072292	0.028087	0.740089	776	3	-0.59271	0.13722	0.31278	0.952679	6715	2	-0.59271
FBP1	6	0.0072517	0.028172	0.740089	777	3	-0.17179	0.054485	0.15602	0.920471	3465	2	-0.17179
PAGR1	6	0.0072518	0.028172	0.740089	778	4	-0.7078	0.07566	0.19866	0.92842	4351	2	-0.7078
PEG10	6	0.0072563	0.028185	0.740089	779	4	-0.68059	0.2737	0.47855	0.977025	9971	1	-0.68059
PTCRA	6	0.0073045	0.028367	0.741209	780	2	-0.21718	0.53509	0.70472	0.999999	14162	2	-0.21718
RCL1	6	0.007308	0.02838	0.741209	781	5	-0.81003	0.51321	0.69176	0.999999	13911	1	-0.81003
SUMO1	6	0.0073446	0.028514	0.741209	782	3	-0.42555	0.9346	0.93608	0.999999	18787	1	-0.42555
CMIP	6	0.0073511	0.028541	0.741209	783	2	-0.72015	0.90031	0.91066	0.999999	18262	1	-0.72015
2017-09-06	6	0.0073683	0.028596	0.741209	784	4	-0.40409	0.98469	0.98463	0.999999	19854	0	-0.40409
MTNR1A	6	0.0073947	0.028676	0.741209	785	3	-0.34121	0.66756	0.7874	0.999999	15716	2	-0.34121
hsa-mir-664b	4	0.0073948	0.028676	0.741209	786	2	-0.11741	0.82536	0.87115	0.999999	17432	1	-0.11741
CLINT1	6	0.0074008	0.0287	0.741209	787	4	-0.33121	0.96748	0.9677	0.999999	19456	0	-0.33121
ZNF628	6	0.0074242	0.028791	0.741209	788	2	-0.017684	0.55834	0.71848	0.999999	14434	2	-0.017684
HEATR1	6	0.0074428	0.028858	0.741209	789	3	-1.178	0.98794	0.98789	0.999999	19949	0	-1.178
RAD1	6	0.0074429	0.028858	0.741209	790	4	-0.8036	0.90945	0.91675	0.999999	18384	1	-0.8036
INPP5J	6	0.0074504	0.02889	0.741209	791	3	-0.38637	0.63217	0.76425	0.999999	15295	1	-0.38637
TPBG	4	0.0074611	0.028936	0.741209	792	1	0.092795	0.19288	0.3894	0.967334	8232	2	0.092795
GPR35	6	0.0074674	0.028956	0.741209	793	5	-0.57664	0.82844	0.87251	0.999999	17454	1	-0.57664
ZFYVE21	6	0.007468	0.028959	0.741209	794	3	-0.32572	0.1859	0.38137	0.965576	8079	2	-0.32572
GLRX2	6	0.0074956	0.029042	0.741209	795	4	-0.97459	0.09015	0.22666	0.930531	4979	2	-0.97459
ELMOD3	6	0.0075001	0.02906	0.741209	796	3	-0.28939	0.74234	0.83935	0.999999	16752	2	-0.28939
TIMM50	6	0.0075311	0.029182	0.741209	797	5	-0.72069	0.92153	0.92551	0.999999	18565	1	-0.72069
HBG1	6	0.0075332	0.029189	0.741209	798	5	-0.44244	0.94369	0.94427	0.999999	18955	1	-0.44244
hsa-mir-3670-1	4	0.0075445	0.029226	0.741209	799	4	-0.79262	0.99211	0.99202	0.999999	20053	0	-0.79262
PRAMEF9	14	0.0075553	0.029268	0.741209	800	9	-0.42799	0.99974	0.99973	0.999999	20408	0	-0.42799
SMG6	6	0.0075572	0.029272	0.741209	801	4	-0.48387	0.99821	0.99817	0.999999	20319	0	-0.48387
MRPS21	6	0.0075684	0.029312	0.741209	802	5	-1.6819	0.99922	0.9992	0.999999	20372	0	-1.6819
UQCR10	6	0.0075727	0.029323	0.741209	803	5	-1.14	0.99915	0.99914	0.999999	20370	0	-1.14
FOXA3	6	0.0075741	0.029328	0.741209	804	4	-0.51673	0.93553	0.93687	0.999999	18800	1	-0.51673
RNF168	4	0.0075936	0.029394	0.741209	805	3	-1.6503	0.72492	0.82676	0.999999	16524	1	-1.6503
IL2RB	6	0.0076135	0.029465	0.741209	806	3	-0.19463	0.75323	0.84339	0.999999	16849	1	-0.19463
RBM33	6	0.0076322	0.029538	0.741209	807	5	-0.54531	0.95139	0.95186	0.999999	19122	0	-0.54531
HIST1H2AM	6	0.0076405	0.029572	0.741209	808	4	-0.45079	0.72069	0.82375	0.999999	16469	1	-0.45079
hsa-mir-1184-3	3	0.0076416	0.029575	0.741209	809	2	-0.62321	0.973	0.97306	0.999999	19583	0	-0.62321
INO80	6	0.0076492	0.029604	0.741209	810	3	-0.40522	0.74895	0.8419	0.999999	16812	1	-0.40522
GALNT13	6	0.0076505	0.029607	0.741209	811	2	-0.26594	0.82499	0.87098	0.999999	17426	1	-0.26594
C17orf80	6	0.0076639	0.029662	0.741209	812	4	-0.54169	0.59719	0.74212	0.999999	14893	2	-0.54169
KRTAP5-9	6	0.0076877	0.029736	0.741209	813	4	-0.3968	0.41492	0.62621	0.999999	12732	2	-0.3968
POLE2	6	0.0076921	0.029749	0.741209	814	5	-0.91357	0.88258	0.89999	0.999999	18031	1	-0.91357
TOM1L2	6	0.0076953	0.029761	0.741209	815	5	-0.30716	0.85721	0.88624	0.999999	17744	1	-0.30716
SLC25A19	6	0.0076988	0.029774	0.741209	816	2	0.24684	0.070783	0.18911	0.927485	4161	3	0.24684
NKRF	6	0.0077089	0.029803	0.741209	817	4	-0.45868	0.031747	0.10561	0.876143	2462	2	-0.45868
DDX20	6	0.0077093	0.029804	0.741209	818	3	-0.93063	0.99071	0.99063	0.999999	20028	0	-0.93063
PCSK1N	6	0.007717	0.029829	0.741209	819	5	-0.49864	0.97795	0.9779	0.999999	19694	0	-0.49864
SYS1	6	0.0077249	0.02986	0.741209	820	4	-2.3743	0.97321	0.97327	0.999999	19587	0	-2.3743
EDEM2	6	0.0077485	0.02995	0.741209	821	2	0.091561	0.031352	0.1045	0.873896	2446	3	0.091561
COA5	4	0.0077924	0.030104	0.741209	822	3	-1.1621	0.85105	0.88311	0.999999	17680	1	-1.1621
MLLT3	6	0.0077982	0.030124	0.741209	823	3	-0.12162	0.49948	0.68389	0.999999	13766	2	-0.12162
MT1E	8	0.0078005	0.030133	0.741209	824	6	-0.41021	0.99129	0.9912	0.999999	20047	0	-0.41021
SLC9A6	6	0.0078103	0.030165	0.741209	825	4	-0.60009	0.1638	0.3564	0.957354	7614	1	-0.60009
TCAP	6	0.0078104	0.030166	0.741209	826	3	-0.24074	0.19675	0.39373	0.96907	8305	2	-0.24074
CCDC148	6	0.0078341	0.030251	0.741209	827	3	-0.30716	0.3056	0.51261	0.98522	10640	3	-0.30716
SDHAF2	6	0.0078371	0.030259	0.741209	828	3	0.018893	0.13455	0.30812	0.950129	6633	3	0.018893
CEACAM7	6	0.0078478	0.030295	0.741209	829	2	0.091601	0.00028853	0.0014862	0.620428	49	2	0.091601
PHRF1	6	0.0078483	0.030297	0.741209	830	4	-0.62944	0.44806	0.65099	0.999999	13192	1	-0.62944
HIST1H2AJ	6	0.0078532	0.030314	0.741209	831	4	-0.52782	0.97395	0.97401	0.999999	19602	0	-0.52782
GLP1R	6	0.0078554	0.030326	0.741209	832	3	-0.47763	0.47087	0.66547	0.999999	13459	1	-0.47763
SLC7A3	4	0.0078587	0.030335	0.741209	833	2	-0.78915	0.98296	0.98289	0.999999	19811	0	-0.78915
RNMTL1	4	0.0078793	0.03041	0.741209	834	4	-1.1678	0.99212	0.99204	0.999999	20054	0	-1.1678
CD300E	6	0.0078839	0.030427	0.741209	835	4	-0.42326	0.58246	0.73306	0.999999	14730	1	-0.42326
TAF1C	6	0.0078854	0.030434	0.741209	836	5	-1.1633	0.98962	0.98955	0.999999	19996	0	-1.1633
PCDHB2	6	0.0078887	0.030444	0.741209	837	5	-0.44261	0.75714	0.84472	0.999999	16882	1	-0.44261
CCDC88A	6	0.0078961	0.030469	0.741209	838	3	-0.58934	0.37096	0.58116	0.997438	11904	2	-0.58934
UXT	6	0.0078975	0.030478	0.741209	839	3	-0.38229	0.40967	0.62085	0.999999	12626	1	-0.38229
UBE2N	6	0.0079069	0.030513	0.741209	840	3	-1.4899	0.97263	0.97271	0.999999	19577	0	-1.4899
TOR3A	6	0.0079148	0.030546	0.741209	841	4	-0.62636	0.99025	0.99018	0.999999	20016	0	-0.62636
B3GNT5	6	0.0079175	0.030553	0.741209	842	5	-0.24544	0.98781	0.98777	0.999999	19945	0	-0.24544
CCDC15	6	0.007922	0.030568	0.741209	843	3	-0.72448	0.95121	0.95169	0.999999	19118	0	-0.72448
XAGE1C	10	0.0079314	0.030601	0.741209	844	7	-0.32793	0.99848	0.99844	0.999999	20339	0	-0.32793
GNB1L	6	0.0079362	0.030619	0.741209	845	4	-1.9728	0.26462	0.46877	0.977025	9785	1	-1.9728
GPT	6	0.0079472	0.030656	0.741211	846	1	0.24878	0.10404	0.25307	0.940057	5497	3	0.24878
CEP85	6	0.0079968	0.030842	0.743232	847	3	-0.18804	0.14436	0.32522	0.956496	6953	1	-0.18804
RQCD1	6	0.0080008	0.030857	0.743232	848	3	-0.57402	0.73758	0.8358	0.999999	16691	1	-0.57402
hsa-mir-191	4	0.0080052	0.03087	0.743232	849	4	-0.30078	0.99199	0.9919	0.999999	20052	0	-0.30078
POLR1C	6	0.0080088	0.030885	0.743232	850	4	-2.3267	0.042808	0.13152	0.897941	2992	1	-2.3267
hsa-mir-7703	4	0.0080549	0.03103	0.744806	851	3	-1.0184	0.93852	0.93945	0.999999	18845	0	-1.0184
ZNF440	6	0.0080561	0.031034	0.744806	852	4	-0.51658	0.39528	0.60622	0.999999	12363	1	-0.51658
TAF1A	6	0.0080746	0.031094	0.744806	853	3	-1.1033	0.98894	0.9889	0.999999	19979	0	-1.1033
FANCF	6	0.0080749	0.031096	0.744806	854	4	-0.57063	0.88571	0.90175	0.999999	18080	1	-0.57063
AURKA	6	0.0081095	0.031205	0.74654	855	5	-0.66714	0.19667	0.39363	0.96907	8300	1	-0.66714
OSBPL7	6	0.0081285	0.03127	0.747218	856	3	-0.30908	0.58383	0.73389	0.999999	14747	2	-0.30908
SNAPC1	6	0.00816	0.03139	0.749212	857	3	-0.54323	0.97184	0.97196	0.999999	19563	0	-0.54323
KLK1	6	0.0081807	0.031467	0.750173	858	5	-0.32224	0.38496	0.59559	0.999999	12171	1	-0.32224
hsa-mir-4724	4	0.0081986	0.031527	0.750317	859	3	-0.48512	0.016083	0.058839	0.842274	1416	1	-0.48512
NOL4L	6	0.0082057	0.031546	0.750317	860	5	-0.29652	0.83908	0.87732	0.999999	17546	1	-0.29652
EPHA8	6	0.0082168	0.031589	0.750457	861	4	-0.36441	0.49212	0.67914	0.999999	13683	1	-0.36441
DUS1L	6	0.0082451	0.031684	0.751861	862	4	-0.29094	0.93226	0.93405	0.999999	18748	1	-0.29094
RNF139	6	0.0082662	0.031747	0.752458	863	5	-0.47444	0.016384	0.059841	0.842274	1444	1	-0.47444
hsa-mir-4426	3	0.0082738	0.031783	0.752458	864	2	-3.2559	0.95132	0.9518	0.999999	19121	0	-3.2559
hsa-mir-664a	4	0.0083078	0.031899	0.754324	865	2	-0.40687	0.70105	0.81003	0.999999	16163	1	-0.40687
PLEKHA6	6	0.0083444	0.032029	0.75654	866	1	0.36683	0.020937	0.074042	0.849646	1776	5	0.36683
KRBOX4	6	0.0083904	0.032168	0.757227	867	5	-0.59192	0.51676	0.6939	0.999999	13949	1	-0.59192
SOHLH1	6	0.0083985	0.032195	0.757227	868	5	-0.58039	0.57751	0.7301	0.999999	14677	1	-0.58039
RAD51C	6	0.0084203	0.032276	0.757227	869	4	-1.0239	0.39156	0.60237	0.999999	12285	2	-1.0239
FANCM	6	0.0084347	0.032319	0.757227	870	4	-1.0023	0.066634	0.18075	0.927485	3965	2	-1.0023
TMEM208	4	0.0084392	0.032335	0.757227	871	3	-1.7398	0.61625	0.75415	0.999999	15104	1	-1.7398
ATXN10	6	0.0084437	0.032348	0.757227	872	1	0.18012	0.086218	0.21911	0.928483	4825	3	0.18012
HLA-A	6	0.0084449	0.032353	0.757227	873	5	-0.38828	0.86584	0.89075	0.999999	17837	1	-0.38828
NDUFB10	6	0.0084451	0.032355	0.757227	874	5	-1.7225	0.75074	0.84252	0.999999	16826	1	-1.7225
IGFLR1	6	0.008479	0.032473	0.757572	875	4	-0.4938	0.72791	0.82888	0.999999	16585	2	-0.4938
FUBP1	6	0.0084918	0.03252	0.757572	876	4	-0.58833	0.99296	0.99288	0.999999	20162	0	-0.58833
PHGR1	6	0.0084933	0.032526	0.757572	877	2	-0.16866	0.94124	0.942	0.999999	18900	1	-0.16866
MED28	6	0.0085204	0.032623	0.757572	878	4	-0.53973	0.96487	0.96515	0.999999	19409	0	-0.53973
SULF1	4	0.0085245	0.03264	0.757572	879	3	-0.63362	0.94802	0.94859	0.999999	19041	0	-0.63362
MED6	6	0.0085277	0.032652	0.757572	880	5	-1.1567	0.99925	0.99923	0.999999	20375	0	-1.1567
MED24	6	0.0085371	0.032681	0.757572	881	2	0.71722	0.0064087	0.026453	0.818794	660	3	0.71722
NFAM1	6	0.0085407	0.032696	0.757572	882	4	-0.38559	0.75622	0.84443	0.999999	16874	1	-0.38559
GPS2	6	0.0085429	0.032703	0.757572	883	2	0.26414	0.00047482	0.0024287	0.698722	69	3	0.26414
CPA5	6	0.0085709	0.032785	0.758607	884	4	-0.40891	0.71832	0.82205	0.999999	16433	2	-0.40891
TCP10	6	0.0085874	0.032839	0.759003	885	3	-0.27499	0.75004	0.84228	0.999999	16819	1	-0.27499
MED27	6	0.0086393	0.033001	0.760248	886	4	-1.4405	0.9966	0.99658	0.999999	20265	0	-1.4405
OAS1	6	0.0086422	0.033009	0.760248	887	1	0.19763	0.33013	0.53874	0.991003	11120	3	0.19763
C17orf50	4	0.0086567	0.03306	0.760248	888	3	-0.94182	0.92704	0.92978	0.999999	18657	0	-0.94182
PDE7A	6	0.0086635	0.03309	0.760248	889	4	-0.80879	0.99296	0.99288	0.999999	20099	0	-0.80879
HIST1H2BL	6	0.0086695	0.033111	0.760248	890	4	-0.68906	0.99085	0.99076	0.999999	20035	0	-0.68906
DMWD	6	0.0086714	0.033116	0.760248	891	4	-0.83379	0.57192	0.72676	0.999999	14614	1	-0.83379
RNF220	6	0.0086918	0.033175	0.760523	892	3	-0.2069	0.019806	0.070537	0.846107	1694	2	-0.2069
ZNF22	6	0.0087164	0.033251	0.760523	893	3	-0.30407	0.11229	0.26824	0.94206	5824	2	-0.30407
NFKBIZ	6	0.0087175	0.033256	0.760523	894	3	-0.32126	0.023806	0.082738	0.861885	1959	2	-0.32126
WDR48	6	0.0087251	0.033276	0.760523	895	4	-1.4083	0.99796	0.99792	0.999999	20308	0	-1.4083
TRIM4	6	0.0087415	0.033342	0.760629	896	3	-0.2162	0.69497	0.80583	0.999999	16098	1	-0.2162
URB1	4	0.0087475	0.033364	0.760629	897	3	-1.6443	0.73844	0.83645	0.999999	16704	1	-1.6443
C1GALT1C1	6	0.0087568	0.033393	0.760629	898	4	-0.65967	0.021403	0.07549	0.849646	1813	1	-0.65967
SRSF4	6	0.0087812	0.033484	0.761766	899	5	-0.58357	0.26404	0.46816	0.977025	9767	1	-0.58357
KMT2D	6	0.0087911	0.033517	0.761766	900	3	-0.60064	0.75371	0.84357	0.999999	16851	1	-0.60064
NPHS2	6	0.0088407	0.033674	0.764492	901	2	0.30729	0.095503	0.23689	0.934992	5177	3	0.30729
SLC30A9	6	0.0088714	0.033769	0.765375	902	5	-0.70182	0.0080465	0.032169	0.827793	781	1	-0.70182
LARGE	6	0.0088903	0.03383	0.765375	903	2	-0.049493	0.6848	0.79888	0.999999	15893	2	-0.049493
ZBTB14	6	0.0089004	0.033864	0.765375	904	5	-0.41675	0.6851	0.7991	0.999999	15996	1	-0.41675
PCBP2	6	0.0089127	0.033914	0.765375	905	4	-0.83395	0.94673	0.94728	0.999999	19013	0	-0.83395
SCARF1	6	0.0089258	0.033945	0.765375	906	4	-0.51737	0.48065	0.67175	0.999999	13557	1	-0.51737
CEACAM8	6	0.0089651	0.034059	0.765375	907	4	-0.32823	0.95784	0.95819	0.999999	19248	0	-0.32823
PRR34	6	0.0089716	0.034082	0.765375	908	3	-0.73828	0.56304	0.72131	0.999999	14497	2	-0.73828
CCDC101	6	0.0089881	0.034147	0.765375	909	3	-0.19106	0.68075	0.79618	0.999999	15868	2	-0.19106
NAA30	6	0.0089896	0.034152	0.765375	910	2	-0.13114	0.52035	0.69597	0.999999	13988	2	-0.13114
KRTAP9-4	12	0.0090028	0.034194	0.765375	911	8	-0.30214	0.99985	0.99983	0.999999	20418	0	-0.30214
TSR2	6	0.0090113	0.034225	0.765375	912	3	-0.73737	0.92227	0.92607	0.999999	18578	1	-0.73737
PPP1R8	6	0.0090144	0.034237	0.765375	913	4	-1.0331	0.10586	0.25637	0.940622	5574	1	-1.0331
PPAN	6	0.0090288	0.034287	0.765375	914	3	-0.58953	0.6851	0.7991	0.999999	15920	1	-0.58953
MRPL48	6	0.0090392	0.034322	0.765375	915	1	0.82441	0.033977	0.11203	0.881598	2575	4	0.82441
SLC18A3	6	0.0090517	0.034357	0.765375	916	3	-0.57938	0.18646	0.38199	0.965718	8089	2	-0.57938
ZNF587B	6	0.0090689	0.034412	0.765375	917	4	-0.67508	0.12486	0.291	0.946696	6287	2	-0.67508
TIMM44	6	0.0090736	0.034428	0.765375	918	5	-1.1579	0.95977	0.9601	0.999999	19293	0	-1.1579
CTBP1	6	0.0090838	0.034458	0.765375	919	4	-0.47255	0.69028	0.80263	0.999999	16043	2	-0.47255
FAM122A	6	0.0090889	0.034474	0.765375	920	4	-0.40214	0.72946	0.82997	0.999999	16605	1	-0.40214
RAB26	6	0.0090921	0.034487	0.765375	921	4	-0.50095	0.63131	0.76368	0.999999	15284	1	-0.50095
RTKN	6	0.0091031	0.034526	0.765375	922	5	-0.52838	0.86687	0.89131	0.999999	17849	1	-0.52838
ABTB2	6	0.0091097	0.034549	0.765375	923	3	-0.21192	0.25779	0.4614	0.976511	9622	3	-0.21192
SPTLC2	6	0.0091303	0.03462	0.765375	924	4	-0.52913	0.28043	0.4858	0.977025	10084	2	-0.52913
GLRX3	4	0.0091344	0.034637	0.765375	925	3	-0.40811	0.77851	0.85229	0.999999	17043	1	-0.40811
SRSF1	6	0.0091378	0.034649	0.765375	926	3	-1.006	0.63388	0.76536	0.999999	15321	1	-1.006
C4orf26	6	0.0091784	0.034789	0.76762	927	5	-0.58237	0.76762	0.84836	0.999999	16949	1	-0.58237
SEPP1	6	0.0091903	0.034825	0.76762	928	4	-0.82996	0.26489	0.46907	0.977025	9792	2	-0.82996
CD163	6	0.0092359	0.034981	0.768782	929	3	-0.14797	0.45941	0.65814	0.999999	13319	2	-0.14797
MRPL12	4	0.0092572	0.035055	0.768782	930	3	-3.0376	0.93646	0.93766	0.999999	18811	0	-3.0376
hsa-mir-4496	4	0.0092647	0.035073	0.768782	931	2	-0.27836	0.34804	0.55755	0.9921	11478	2	-0.27836
PHC3	6	0.0092872	0.035141	0.768782	932	2	0.014826	0.29432	0.5006	0.981469	10430	2	0.014826
SMARCA1	6	0.0092892	0.035147	0.768782	933	5	-0.25176	0.99296	0.99288	0.999999	20087	0	-0.25176
DEFB129	6	0.0093137	0.03523	0.768782	934	3	-0.19503	0.30654	0.51364	0.985504	10661	3	-0.19503
SOD2	6	0.0093143	0.035231	0.768782	935	5	-0.99494	0.83312	0.87458	0.999999	17494	1	-0.99494
SEC13	6	0.0093171	0.035242	0.768782	936	2	-0.71519	0.8646	0.89008	0.999999	17826	1	-0.71519
WNT9A	6	0.0093368	0.035306	0.768782	937	2	-0.23107	0.06852	0.18462	0.927485	4034	1	-0.23107
CLC	6	0.0093374	0.035309	0.768782	938	4	-0.76648	0.89082	0.9048	0.999999	18144	1	-0.76648
CAMK1	6	0.0093401	0.035315	0.768782	939	4	-0.4106	0.99832	0.99827	0.999999	20328	0	-0.4106
hsa-mir-4785	4	0.0093483	0.035342	0.768782	940	3	-0.40245	0.97315	0.97321	0.999999	19586	0	-0.40245
PIK3R2	6	0.0093559	0.035367	0.768782	941	4	-0.43418	0.30631	0.51339	0.985437	10656	1	-0.43418
CCT8L2	6	0.009367	0.035404	0.768782	942	5	-0.47647	0.89536	0.90758	0.999999	18201	1	-0.47647
WDR7	6	0.0093864	0.035463	0.769238	943	2	-0.71873	0.49192	0.679	0.999999	13680	2	-0.71873
CCDC130	6	0.0094161	0.035557	0.770468	944	2	0.51205	0.050292	0.14731	0.91336	3299	3	0.51205
IFT27	6	0.0094745	0.035751	0.771659	945	2	-0.053018	0.93053	0.93262	0.999999	18726	1	-0.053018
CCDC155	6	0.0094856	0.035793	0.771659	946	1	0.24713	0.158	0.34869	0.956496	7443	4	0.24713
hsa-mir-133b	4	0.009489	0.035807	0.771659	947	2	-0.47608	0.70004	0.80936	0.999999	16150	1	-0.47608
CDRT15L2	6	0.009498	0.03584	0.771659	948	3	-0.15218	0.45944	0.65816	0.999999	13320	2	-0.15218
AHCY	6	0.0095072	0.035872	0.771659	949	3	-1.043	0.88275	0.90008	0.999999	18034	1	-1.043
hsa-mir-519c	4	0.0095125	0.035895	0.771659	950	3	-0.44313	0.4733	0.667	0.999999	13481	1	-0.44313
LY75-CD302	6	0.0095126	0.035895	0.771659	951	5	-0.32877	0.98122	0.98111	0.999999	19773	0	-0.32877
TTPAL	6	0.0095286	0.035951	0.771659	952	3	-0.14227	0.32144	0.52951	0.989409	10946	3	-0.14227
TRAPPC4	6	0.0095286	0.035952	0.771659	953	4	-0.661	0.54043	0.70784	0.999999	14235	2	-0.661
ZFP36	4	0.0095522	0.036043	0.772801	954	3	-0.73931	0.015836	0.058082	0.842274	1402	1	-0.73931
LHFPL2	6	0.0095848	0.03615	0.773538	955	2	0.22905	0.10016	0.24579	0.938747	5351	3	0.22905
GPATCH1	6	0.0095978	0.03619	0.773538	956	2	-0.24397	0.21421	0.41314	0.973021	8685	3	-0.24397
SAMD4A	4	0.0096135	0.036242	0.773538	957	2	-0.60848	0.89314	0.90622	0.999999	18176	0	-0.60848
PPP6C	6	0.0096155	0.03625	0.773538	958	2	-1.1072	0.85559	0.8854	0.999999	17732	1	-1.1072
EFCAB3	6	0.0096344	0.036307	0.773538	959	3	-0.58653	0.99778	0.99774	0.999999	20300	0	-0.58653
SLC2A14	6	0.0096387	0.036322	0.773538	960	4	-0.62985	0.77644	0.85153	0.999999	17024	1	-0.62985
ISG20L2	6	0.0096492	0.036355	0.773538	961	3	-0.44893	0.92438	0.9277	0.999999	18614	1	-0.44893
WDR62	6	0.0096568	0.03638	0.773538	962	2	0.13717	0.12856	0.29759	0.949509	6411	2	0.13717
LAMTOR4	6	0.009684	0.036466	0.773542	963	3	-0.4655	0.1997	0.39708	0.96907	8369	1	-0.4655
hsa-mir-579	4	0.0096919	0.036492	0.773542	964	3	-0.99823	0.65571	0.77948	0.999999	15569	1	-0.99823
NDOR1	6	0.0097071	0.036546	0.773542	965	5	-1.1376	0.98957	0.98951	0.999999	19993	0	-1.1376
hsa-mir-6837	4	0.0097127	0.036561	0.773542	966	1	-0.06598	0.16924	0.36252	0.958328	7736	1	-0.06598
KIAA1210	6	0.0097159	0.036569	0.773542	967	3	-0.51643	0.59523	0.74089	0.999999	14872	2	-0.51643
ZNF839	6	0.0097531	0.03668	0.77509	968	4	-0.44375	0.88413	0.90086	0.999999	18057	1	-0.44375
ERCC6L	6	0.0098143	0.036883	0.778334	969	3	-0.24013	0.18813	0.38392	0.966529	8125	3	-0.24013
ABCA6	6	0.0098247	0.036923	0.778334	970	4	-0.46685	0.79382	0.85814	0.999999	17169	1	-0.46685
USP12	6	0.0098327	0.036948	0.778334	971	1	0.11018	0.1954	0.39222	0.968421	8284	2	0.11018
hsa-mir-6728	4	0.009845	0.036993	0.778496	972	1	0.19039	0.23701	0.43851	0.976331	9182	2	0.19039
TERT	6	0.0098808	0.037115	0.77952	973	4	-0.35114	0.75681	0.84463	0.999999	16879	1	-0.35114
TTC21B	6	0.0098823	0.037118	0.77952	974	2	0.64965	0.0068137	0.027849	0.827793	683	4	0.64965
SERPINB10	6	0.0099125	0.037211	0.78067	975	3	-0.86696	0.91856	0.92326	0.999999	18520	1	-0.86696
CCDC94	6	0.0099319	0.037273	0.781124	976	2	-0.13535	0.092996	0.23207	0.934454	5080	3	-0.13535
INCA1	6	0.0099721	0.037405	0.781124	977	3	-0.37159	0.30092	0.50766	0.984381	10548	1	-0.37159
CDK20	6	0.0099815	0.037435	0.781124	978	2	-0.091551	0.50128	0.68489	0.999999	13786	2	-0.091551
DTL	6	0.009985	0.037445	0.781124	979	5	-1.1893	0.936	0.93725	0.999999	18805	1	-1.1893
CEP85L	6	0.0099893	0.037459	0.781124	980	3	-0.1196	0.33485	0.5437	0.9921	11209	3	-0.1196
SURF6	6	0.0099902	0.037462	0.781124	981	4	-0.42009	0.92156	0.92554	0.999999	18566	1	-0.42009
MR1	4	0.01001	0.037538	0.781921	982	1	0.092947	0.31682	0.5246	0.98855	10852	2	0.092947
KLF11	6	0.010032	0.037604	0.782495	983	3	-0.11396	0.085587	0.21789	0.928483	4792	3	-0.11396
PPA2	6	0.010058	0.037691	0.782947	984	3	-0.89382	0.6851	0.7991	0.999999	15986	1	-0.89382
PRR7	6	0.010062	0.037702	0.782947	985	5	-0.33519	0.99751	0.99747	0.999999	20289	0	-0.33519
LRP12	6	0.010113	0.037875	0.784811	986	5	-0.68127	0.80988	0.86455	0.999999	17296	1	-0.68127
SNTN	6	0.01013	0.037935	0.784811	987	4	-0.44089	0.98736	0.9873	0.999999	19928	0	-0.44089
GOSR2	6	0.010138	0.037958	0.784811	988	4	-1.0527	0.48047	0.67164	0.999999	13553	1	-1.0527
SAMD5	6	0.010153	0.038003	0.784811	989	2	0.11331	0.28861	0.4945	0.979532	10324	3	0.11331
hsa-mir-4512	4	0.010155	0.038011	0.784811	990	3	-2.1581	0.4088	0.62	0.999999	12604	1	-2.1581
ARHGDIA	6	0.010159	0.038022	0.784811	991	2	0.3942	0.014172	0.05275	0.842274	1273	4	0.3942
H3F3A	6	0.010229	0.038267	0.788651	992	1	-0.35767	0.99296	0.99288	0.999999	20117	0	-0.35767
PCM1	6	0.010243	0.038317	0.788651	993	5	-0.27073	0.7843	0.85448	0.999999	17089	1	-0.27073
TP53TG3B	10	0.010255	0.038361	0.788651	994	7	-0.29603	0.9938	0.99372	0.999999	20190	0	-0.29603
GTF2H4	6	0.010256	0.038363	0.788651	995	4	-1.3741	0.61519	0.75348	0.999999	15085	2	-1.3741
CLP1	6	0.010279	0.038441	0.789431	996	2	-0.63944	0.15554	0.34455	0.956496	7350	2	-0.63944
NRP2	6	0.01029	0.038478	0.789431	997	5	-0.51898	0.99296	0.99288	0.999999	20086	0	-0.51898
FAM3C	6	0.010318	0.038563	0.789431	998	5	-0.39248	0.99864	0.99862	0.999999	20346	0	-0.39248
WARS2	6	0.010322	0.038574	0.789431	999	4	-0.72513	0.95114	0.95163	0.999999	19117	0	-0.72513
C7orf55	6	0.010328	0.038594	0.789431	1000	4	-0.64411	0.15922	0.35072	0.956496	7498	1	-0.64411
ZNF585B	6	0.010351	0.038672	0.789538	1001	5	-0.40893	0.31332	0.52089	0.987919	10785	1	-0.40893
HIST1H1E	6	0.010362	0.038718	0.789538	1002	4	-0.93231	0.89586	0.9079	0.999999	18211	1	-0.93231
COG5	6	0.010395	0.038822	0.789538	1003	5	-0.59033	0.91673	0.92194	0.999999	18486	1	-0.59033
ATP5A1	6	0.0104	0.038835	0.789538	1004	5	-1.6894	0.99477	0.99471	0.999999	20203	0	-1.6894
EVPLL	6	0.010414	0.03888	0.789538	1005	4	-0.24887	0.51686	0.69395	0.999999	13951	2	-0.24887
SLC4A2	6	0.01042	0.038903	0.789538	1006	2	-0.00396	0.53708	0.70589	0.999999	14180	2	-0.00396
MTTP	6	0.010428	0.038929	0.789538	1007	3	-0.15849	0.18523	0.38062	0.964722	8068	2	-0.15849
MIB1	6	0.010435	0.038962	0.789538	1008	5	-0.27296	0.57989	0.73156	0.999999	14711	1	-0.27296
SLC39A3	6	0.010439	0.038974	0.789538	1009	2	-0.27185	0.00012497	0.00065902	0.464834	29	2	-0.27185
FANCA	6	0.010442	0.038987	0.789538	1010	5	-0.51837	0.94956	0.95008	0.999999	19082	0	-0.51837
ZC3HC1	6	0.010452	0.039023	0.789538	1011	5	-0.41472	0.6743	0.79189	0.999999	15806	1	-0.41472
PLEKHH2	6	0.010469	0.039081	0.789922	1012	4	-0.51568	0.6851	0.7991	0.999999	15937	1	-0.51568
KDM6A	4	0.010485	0.039141	0.790364	1013	3	-0.66232	0.8287	0.87261	0.999999	17456	1	-0.66232
DDX54	6	0.010536	0.039303	0.7922	1014	5	-1.6102	0.45279	0.65402	0.999999	13248	1	-1.6102
AAMP	6	0.010543	0.039326	0.7922	1015	4	-1.2095	0.94884	0.94938	0.999999	19067	0	-1.2095
NOL9	6	0.01055	0.039356	0.7922	1016	5	-1.4022	0.4613	0.65934	0.999999	13350	1	-1.4022
KCNT2	6	0.010583	0.039465	0.7922	1017	5	-0.45555	0.28968	0.49565	0.979562	10349	1	-0.45555
CCNC	6	0.010594	0.039504	0.7922	1018	4	-0.63551	0.72225	0.82486	0.999999	16491	2	-0.63551
HDAC11	6	0.010603	0.039534	0.7922	1019	3	-0.37693	0.97564	0.97565	0.999999	19639	0	-0.37693
FBXL2	6	0.010604	0.039538	0.7922	1020	2	-0.26598	0.042109	0.13004	0.897573	2963	2	-0.26598
OGT	6	0.010606	0.039542	0.7922	1021	4	-0.43429	0.98264	0.98255	0.999999	19804	0	-0.43429
TMEM106A	6	0.010719	0.039943	0.795521	1022	5	-0.7314	0.30428	0.51123	0.985163	10612	1	-0.7314
SCGB3A1	6	0.010729	0.039977	0.795521	1023	4	-0.42919	0.048449	0.1434	0.911402	3215	2	-0.42919
OIP5	6	0.01075	0.04005	0.795521	1024	4	-0.426	0.5338	0.70395	0.999999	14149	1	-0.426
SNAPC5	6	0.010753	0.040063	0.795521	1025	4	-1.4794	0.83167	0.87392	0.999999	17480	1	-1.4794
MYT1L	6	0.01076	0.040086	0.795521	1026	4	-0.47666	0.52125	0.6965	0.999999	14000	1	-0.47666
TMEM72	6	0.010774	0.04013	0.795521	1027	4	-0.43666	0.94699	0.94756	0.999999	19019	0	-0.43666
B4GALT1	6	0.010777	0.040141	0.795521	1028	5	-0.26334	0.91907	0.92365	0.999999	18528	1	-0.26334
OSBPL6	6	0.010789	0.040179	0.795521	1029	3	-0.44695	0.030037	0.10076	0.867531	2375	2	-0.44695
C7orf25	6	0.010791	0.040184	0.795521	1030	4	-0.35501	0.95202	0.95247	0.999999	19135	0	-0.35501
hsa-mir-4497	4	0.010792	0.040189	0.795521	1031	3	-0.5057	0.97124	0.97139	0.999999	19545	0	-0.5057
DEFB135	12	0.010794	0.040197	0.795521	1032	4	-0.069285	0.098615	0.24288	0.938256	5295	5	-0.069285
PFDN1	6	0.010815	0.040271	0.795521	1033	4	-0.46222	0.99296	0.99288	0.999999	20116	0	-0.46222
SECTM1	6	0.010821	0.040283	0.795521	1034	4	-0.43675	0.028818	0.097304	0.867477	2294	1	-0.43675
PER1	6	0.010824	0.04029	0.795521	1035	4	-0.29929	0.98318	0.98312	0.999999	19818	0	-0.29929
TNIP1	6	0.01084	0.040328	0.795521	1036	2	-0.084411	0.37127	0.58148	0.997438	11911	2	-0.084411
MTMR3	6	0.01086	0.040379	0.795521	1037	4	-0.7423	0.95457	0.95496	0.999999	19174	0	-0.7423
ZNF319	6	0.010873	0.040414	0.795521	1038	3	-0.22179	0.53938	0.7072	0.999999	14220	2	-0.22179
RGPD2	6	0.010884	0.04044	0.795521	1039	3	-0.17501	0.66789	0.78762	0.999999	15719	2	-0.17501
SNX3	6	0.010887	0.040447	0.795521	1040	4	-0.31683	0.66129	0.7832	0.999999	15645	1	-0.31683
FLT3LG	6	0.010923	0.040539	0.796008	1041	2	-0.021234	0.0892	0.22482	0.929992	4941	2	-0.021234
NSMF	6	0.010927	0.04055	0.796008	1042	2	0.07598	0.37847	0.58887	0.997859	12071	3	0.07598
RHOXF2	6	0.010973	0.04067	0.797143	1043	3	-0.33639	0.66139	0.78327	0.999999	15649	2	-0.33639
AKR1B1	6	0.01099	0.040716	0.797143	1044	3	-0.074129	0.27379	0.47866	0.977025	9973	3	-0.074129
AGRP	6	0.011009	0.04077	0.797143	1045	4	-0.34237	0.39417	0.60508	0.999999	12336	1	-0.34237
CELA3A	6	0.01101	0.040772	0.797143	1046	4	-0.2292	0.72291	0.82534	0.999999	16504	1	-0.2292
FKBP14	6	0.011022	0.040802	0.797143	1047	1	0.091062	0.32965	0.53823	0.990516	11115	3	0.091062
NXT1	6	0.011064	0.040903	0.7977	1048	4	-0.42564	0.98736	0.9873	0.999999	19929	0	-0.42564
GUSB	6	0.011067	0.040909	0.7977	1049	4	-0.41144	0.99026	0.99019	0.999999	20019	0	-0.41144
XRCC4	6	0.011095	0.040992	0.798562	1050	3	-0.9228	0.0045406	0.019849	0.80855	497	1	-0.9228
BBS1	6	0.011139	0.041099	0.799792	1051	3	-0.60634	0.44419	0.64858	0.999999	13152	2	-0.60634
hsa-mir-92a-1	4	0.01115	0.041133	0.799792	1052	2	-0.33391	0.46206	0.65982	0.999999	13364	2	-0.33391
EIF4E3	6	0.01118	0.041202	0.800358	1053	4	-0.52825	0.80545	0.86278	0.999999	17259	1	-0.52825
SLC25A23	6	0.011238	0.041354	0.800654	1054	4	-0.33103	0.98276	0.98268	0.999999	19806	0	-0.33103
LRRC20	6	0.011248	0.04138	0.800654	1055	2	-0.21324	0.7765	0.85155	0.999999	17025	1	-0.21324
SMARCA2	6	0.01127	0.041432	0.800654	1056	3	-0.42276	0.63021	0.76299	0.999999	15269	1	-0.42276
C5orf34	6	0.01128	0.041456	0.800654	1057	2	-0.18656	0.47981	0.67121	0.999999	13539	1	-0.18656
CLDN5	6	0.011298	0.041499	0.800654	1058	4	-0.6215	0.8988	0.90974	0.999999	18248	1	-0.6215
COL15A1	6	0.011319	0.041549	0.800654	1059	4	-0.46912	0.50461	0.6868	0.999999	13825	1	-0.46912
MCTS1	6	0.011319	0.04155	0.800654	1060	1	0.51025	0.0626	0.17266	0.926461	3809	4	0.51025
CTU1	6	0.011328	0.041575	0.800654	1061	3	-0.45886	0.59327	0.73969	0.999999	14858	2	-0.45886
OR4K17	6	0.011335	0.041592	0.800654	1062	4	-0.38978	0.53348	0.70375	0.999999	14141	1	-0.38978
MMP26	6	0.011349	0.041631	0.800654	1063	3	-0.29142	0.061806	0.17108	0.926461	3767	2	-0.29142
PPP2R5C	6	0.011356	0.041647	0.800654	1064	2	-0.11705	0.39786	0.60884	0.999999	12418	2	-0.11705
PNPT1	6	0.011411	0.041786	0.801023	1065	3	-1.7706	0.99296	0.99288	0.999999	20123	0	-1.7706
CRISP1	6	0.011418	0.041807	0.801023	1066	2	-0.057508	0.69632	0.80678	0.999999	16109	1	-0.057508
FANCD2	6	0.011453	0.041891	0.801023	1067	4	-0.6639	0.28968	0.49565	0.979562	10339	2	-0.6639
SH3BGR	6	0.011465	0.041925	0.801023	1068	3	-0.45706	0.21081	0.40943	0.971508	8613	3	-0.45706
SERF1A	6	0.011468	0.041934	0.801023	1069	1	0.97237	0.0014509	0.0069975	0.713969	198	3	0.97237
ACR	6	0.011468	0.041934	0.801023	1070	4	-0.34327	0.55735	0.71789	0.999999	14419	1	-0.34327
MKX	6	0.011471	0.041941	0.801023	1071	4	-0.53717	0.84519	0.88025	0.999999	17619	1	-0.53717
PCNXL3	6	0.01152	0.042067	0.801847	1072	4	-0.48591	0.35897	0.5689	0.995447	11690	1	-0.48591
VPS72	6	0.011525	0.042078	0.801847	1073	4	-0.33003	0.96831	0.9685	0.999999	19474	0	-0.33003
RNF167	6	0.011561	0.042175	0.801847	1074	3	-0.38151	0.10995	0.26392	0.941404	5729	2	-0.38151
CTNNBL1	6	0.011567	0.042195	0.801847	1075	1	-0.61631	0.59219	0.739	0.999999	14849	1	-0.61631
CUL3	6	0.01158	0.042238	0.801847	1076	4	-0.49937	0.89951	0.91018	0.999999	18253	1	-0.49937
NBN	4	0.011597	0.042282	0.801847	1077	2	-0.21815	0.96325	0.96355	0.999999	19373	0	-0.21815
RAB33B	6	0.011606	0.042305	0.801847	1078	2	0.085582	0.29675	0.50318	0.982932	10469	3	0.085582
SMG7	6	0.011606	0.042306	0.801847	1079	4	-1.6742	0.71286	0.81816	0.999999	16348	1	-1.6742
CHST1	6	0.011616	0.042337	0.801847	1080	1	0.46596	0.032009	0.10637	0.876157	2482	4	0.46596
FGD4	6	0.011695	0.042522	0.804613	1081	4	-0.40255	0.12969	0.29959	0.949725	6451	2	-0.40255
CALHM1	6	0.011727	0.0426	0.804716	1082	3	-0.31585	0.12892	0.29824	0.949725	6418	2	-0.31585
INO80D	4	0.011729	0.042607	0.804716	1083	1	0.018015	0.26555	0.46983	0.977025	9807	2	0.018015
MED31	6	0.011744	0.042645	0.804716	1084	4	-0.47376	0.69469	0.80565	0.999999	16093	1	-0.47376
DIAPH2	6	0.01176	0.042689	0.804804	1085	4	-0.37485	0.1147	0.27265	0.942205	5918	1	-0.37485
UMOD	6	0.011814	0.042839	0.806871	1086	2	0.025828	0.73645	0.83498	0.999999	16675	1	0.025828
SDHAF3	6	0.011879	0.043012	0.809301	1087	3	0.070272	0.10858	0.26143	0.940713	5672	3	0.070272
ZNF785	6	0.011895	0.043047	0.809301	1088	3	-0.22208	0.080751	0.20857	0.92842	4583	1	-0.22208
DPRX	6	0.011964	0.043242	0.811316	1089	4	-0.62274	0.68857	0.80146	0.999999	16023	2	-0.62274
CHRNA9	6	0.011966	0.043245	0.811316	1090	4	-0.44846	0.72495	0.82679	0.999999	16525	1	-0.44846
PES1	6	0.012012	0.043367	0.811316	1091	2	0.048608	0.66167	0.78346	0.999999	15652	2	0.048608
NPAT	6	0.012028	0.043406	0.811316	1092	4	-0.51977	0.99296	0.99288	0.999999	20110	0	-0.51977
OSBP	6	0.012062	0.043491	0.811316	1093	3	0.16146	0.17398	0.36789	0.960625	7831	3	0.16146
RARRES2	6	0.012093	0.043574	0.811316	1094	4	-0.63204	0.94019	0.94099	0.999999	18884	1	-0.63204
CAMSAP3	6	0.012111	0.043623	0.811316	1095	1	0.27884	0.065562	0.17863	0.927485	3920	3	0.27884
AKNAD1	6	0.012119	0.043643	0.811316	1096	3	-0.61374	0.21747	0.41679	0.974657	8746	2	-0.61374
GLRA2	6	0.012121	0.043647	0.811316	1097	4	-0.50863	0.80252	0.86161	0.999999	17241	1	-0.50863
FAM208A	6	0.012154	0.043727	0.811316	1098	3	-0.77154	0.80209	0.86143	0.999999	17240	1	-0.77154
ATG14	6	0.01216	0.043743	0.811316	1099	4	-0.33672	0.77733	0.85186	0.999999	17032	1	-0.33672
C2orf40	6	0.01221	0.043871	0.811316	1100	1	0.91901	0.0018828	0.009059	0.759812	243	4	0.91901
ZNF445	6	0.012225	0.043916	0.811316	1101	4	-0.32642	0.84084	0.87813	0.999999	17564	1	-0.32642
UPF2	6	0.01223	0.04393	0.811316	1102	3	-0.47908	0.23026	0.43108	0.976331	9018	1	-0.47908
MIPEP	6	0.012243	0.043962	0.811316	1103	3	-0.30649	0.18782	0.38355	0.966447	8117	2	-0.30649
NSMCE1	4	0.012246	0.043967	0.811316	1104	3	-1.3262	0.25299	0.45621	0.976511	9532	1	-1.3262
HTR3C	6	0.01226	0.044009	0.811316	1105	3	-0.47365	0.95616	0.95651	0.999999	19207	0	-0.47365
TBCA	6	0.012266	0.044025	0.811316	1106	3	-0.97009	0.16715	0.36013	0.958272	7687	1	-0.97009
HOXA3	6	0.012287	0.044083	0.811316	1107	3	-0.38835	0.29817	0.50472	0.983216	10500	2	-0.38835
SOX8	6	0.01229	0.044091	0.811316	1108	4	-0.48361	0.49289	0.67963	0.999999	13691	1	-0.48361
CMPK2	6	0.012294	0.044101	0.811316	1109	4	-0.56579	0.18329	0.3784	0.96468	8021	2	-0.56579
PML	6	0.012294	0.044103	0.811316	1110	4	-0.356	0.97514	0.97514	0.999999	19626	0	-0.356
TEAD2	6	0.012296	0.044108	0.811316	1111	3	-0.42694	0.88884	0.90361	0.999999	18123	1	-0.42694
NMRK2	4	0.012306	0.044134	0.811316	1112	3	-0.4603	0.68948	0.8021	0.999999	16035	1	-0.4603
CLVS2	6	0.012309	0.044145	0.811316	1113	3	-0.23033	0.95965	0.95998	0.999999	19287	0	-0.23033
ALDOC	6	0.012336	0.04422	0.811673	1114	3	-0.51174	0.9203	0.92461	0.999999	18546	1	-0.51174
CLSTN2	6	0.012359	0.044279	0.811673	1115	3	-0.042885	0.30744	0.51461	0.985699	10679	3	-0.042885
KIAA0195	6	0.012362	0.044284	0.811673	1116	4	-0.24319	0.68173	0.79682	0.999999	15872	2	-0.24319
C19orf52	4	0.012394	0.044364	0.812417	1117	3	-1.3666	0.65701	0.78035	0.999999	15591	1	-1.3666
C5orf60	6	0.012408	0.044408	0.812488	1118	4	-0.28232	0.072753	0.19297	0.92842	4239	1	-0.28232
RPL23	6	0.012458	0.044541	0.813743	1119	1	0.51238	0.093165	0.23238	0.934992	5083	4	0.51238
HNRNPH2	4	0.012489	0.044625	0.813743	1120	2	-0.59169	0.2564	0.45989	0.976511	9595	2	-0.59169
CDK2AP1	6	0.012504	0.044658	0.813743	1121	3	-0.34606	0.28476	0.49041	0.977694	10258	3	-0.34606
TTC24	6	0.012507	0.044665	0.813743	1122	4	-0.33542	0.87779	0.89729	0.999999	17983	1	-0.33542
YY1	6	0.012513	0.044689	0.813743	1123	4	-0.50754	0.96469	0.96496	0.999999	19404	0	-0.50754
TMEM213	6	0.012557	0.044798	0.813743	1124	1	0.094457	0.28319	0.48879	0.977025	10128	3	0.094457
ZNF557	6	0.012568	0.044831	0.813743	1125	3	-0.076446	0.13155	0.30286	0.94996	6507	3	-0.076446
RSPH9	6	0.01258	0.044859	0.813743	1126	4	-0.46084	0.34423	0.55357	0.9921	11397	1	-0.46084
MAGEA6	13	0.012582	0.044868	0.813743	1127	8	-0.2992	0.84272	0.87905	0.999999	17584	3	-0.2992
NME6	6	0.012585	0.044874	0.813743	1128	4	-1.5517	0.086051	0.21879	0.928483	4813	1	-1.5517
MAF1	6	0.012606	0.044929	0.813743	1129	1	-0.051943	0.78331	0.85411	0.999999	17086	1	-0.051943
CNN2	6	0.012615	0.044954	0.813743	1130	2	0.12126	0.10893	0.26207	0.940713	5691	2	0.12126
PFDN6	4	0.012654	0.045053	0.813884	1131	3	-0.95318	0.64121	0.77	0.999999	15401	1	-0.95318
GAPDHS	6	0.012668	0.045093	0.813884	1132	2	0.6037	0.012216	0.046211	0.838244	1120	4	0.6037
SPATA4	6	0.012688	0.04515	0.813884	1133	3	-0.85461	0.26902	0.47357	0.977025	9882	2	-0.85461
DIRC2	6	0.012692	0.04516	0.813884	1134	4	-0.39676	0.8235	0.87035	0.999999	17409	1	-0.39676
IFNL2	6	0.012705	0.045195	0.813884	1135	2	-0.071704	0.5801	0.73168	0.999999	14713	2	-0.071704
MBD3L2	9	0.012732	0.045268	0.813884	1136	6	-0.53449	0.99752	0.99749	0.999999	20290	0	-0.53449
SPRTN	6	0.012754	0.04532	0.813884	1137	4	-0.53335	0.97199	0.9721	0.999999	19568	0	-0.53335
CEBPB	6	0.01279	0.045417	0.813884	1138	4	-0.55311	0.93487	0.93631	0.999999	18792	1	-0.55311
DHX58	6	0.012802	0.045454	0.813884	1139	2	0.00063141	0.23267	0.43376	0.976331	9076	2	0.00063141
FAM111B	6	0.012804	0.045459	0.813884	1140	1	0.12763	0.52378	0.69798	0.999999	14039	2	0.12763
HIST1H4F	6	0.012809	0.04547	0.813884	1141	4	-0.36106	0.97504	0.97505	0.999999	19622	0	-0.36106
DKKL1	6	0.012818	0.045493	0.813884	1142	4	-0.37161	0.71692	0.82105	0.999999	16410	1	-0.37161
MRPS11	6	0.012833	0.04553	0.813884	1143	4	-0.84425	0.89741	0.90888	0.999999	18235	1	-0.84425
NPIPA3	11	0.0129	0.045698	0.813884	1144	7	-0.96279	0.99526	0.99523	0.999999	20220	1	-0.96279
VPS28	6	0.012903	0.045704	0.813884	1145	1	0.72383	0.027021	0.092151	0.863741	2169	3	0.72383
MACC1	6	0.012917	0.045741	0.813884	1146	4	-0.3473	0.38848	0.5992	0.999999	12245	1	-0.3473
HIST1H3B	6	0.012926	0.04577	0.813884	1147	4	-0.59752	0.32882	0.53736	0.989819	11086	2	-0.59752
FAM133A	6	0.012947	0.045825	0.813884	1148	4	-0.44108	0.71747	0.82145	0.999999	16417	1	-0.44108
PIGO	6	0.012952	0.045838	0.813884	1149	1	0.077739	0.13877	0.31544	0.952703	6767	2	0.077739
ZHX3	6	0.01296	0.045863	0.813884	1150	3	-0.084262	0.11926	0.2809	0.943262	6081	3	-0.084262
AKAP9	6	0.013002	0.045972	0.813884	1151	2	-0.36806	0.62824	0.76173	0.999999	15244	2	-0.36806
hsa-mir-4454	4	0.013053	0.0461	0.813884	1152	3	-0.48895	0.033417	0.11041	0.881598	2552	1	-0.48895
DEFB108B	6	0.013066	0.046135	0.813884	1153	4	-0.60032	0.57064	0.72597	0.999999	14593	1	-0.60032
TFPT	6	0.013101	0.046228	0.813884	1154	2	-0.19067	0.9854	0.98532	0.999999	19874	0	-0.19067
ELOVL6	6	0.013125	0.046285	0.813884	1155	3	-0.73298	0.24149	0.44344	0.976511	9283	3	-0.73298
hsa-mir-3180-5	3	0.013133	0.046304	0.813884	1156	2	-0.71366	0.37438	0.58471	0.997438	11983	1	-0.71366
KAZALD1	6	0.013139	0.046319	0.813884	1157	4	-0.32176	0.95754	0.9579	0.999999	19238	0	-0.32176
USP10	6	0.01314	0.046328	0.813884	1158	2	-0.12415	0.52119	0.69647	0.999999	13999	2	-0.12415
MMRN2	6	0.013147	0.046346	0.813884	1159	3	-0.33291	0.8653	0.89046	0.999999	17830	1	-0.33291
PPRC1	6	0.013148	0.046346	0.813884	1160	4	-0.60104	0.41599	0.62728	0.999999	12757	1	-0.60104
DOCK4	6	0.01315	0.04635	0.813884	1161	1	0.4394	0.011827	0.044956	0.837427	1096	4	0.4394
PDLIM7	6	0.013154	0.04636	0.813884	1162	4	-0.40988	0.42708	0.63787	0.999999	12958	2	-0.40988
GPR68	6	0.013167	0.046396	0.813884	1163	4	-0.39373	0.95613	0.95648	0.999999	19204	0	-0.39373
CD81	6	0.013199	0.046487	0.813884	1164	3	-0.31457	0.88016	0.89865	0.999999	18003	1	-0.31457
FOXA2	6	0.013212	0.046522	0.813884	1165	4	-0.56892	0.65925	0.78183	0.999999	15617	1	-0.56892
hsa-mir-1910	4	0.013215	0.046527	0.813884	1166	2	-0.25159	0.86691	0.89133	0.999999	17850	0	-0.25159
ARVCF	6	0.013222	0.046541	0.813884	1167	2	-0.33116	0.98024	0.98017	0.999999	19744	0	-0.33116
ZNF280B	6	0.013227	0.04655	0.813884	1168	4	-1.2489	0.64389	0.77172	0.999999	15434	2	-1.2489
FBXO41	6	0.013249	0.046605	0.813884	1169	1	0.01903	0.61467	0.75316	0.999999	15080	2	0.01903
RIMBP3	9	0.013257	0.046626	0.813884	1170	5	-0.96657	0.65763	0.78075	0.999999	15600	2	-0.96657
ANKRD52	6	0.013264	0.046644	0.813884	1171	4	-0.68726	0.72495	0.82679	0.999999	16541	2	-0.68726
CLTCL1	6	0.013297	0.046749	0.813884	1172	2	-0.33388	0.019239	0.068764	0.846107	1659	2	-0.33388
TREML1	6	0.013298	0.046749	0.813884	1173	1	0.32999	0.073589	0.19458	0.92842	4265	4	0.32999
TMEM52	6	0.013348	0.046882	0.813884	1174	2	0.08924	0.17604	0.37022	0.961136	7876	3	0.08924
PRICKLE4	6	0.01335	0.04689	0.813884	1175	4	-0.51333	0.97697	0.97693	0.999999	19674	0	-0.51333
BBS10	6	0.013366	0.046923	0.813884	1176	3	0.058849	0.27011	0.47472	0.977025	9908	3	0.058849
SIPA1L3	4	0.01338	0.046955	0.813884	1177	1	-0.14601	0.59017	0.73772	0.999999	14828	1	-0.14601
CD101	6	0.013387	0.046972	0.813884	1178	3	-0.26688	0.53488	0.70459	0.999999	14157	2	-0.26688
LUZP1	6	0.013397	0.047	0.813884	1179	2	-0.13672	0.96673	0.967	0.999999	19443	0	-0.13672
FAM21C	6	0.0134	0.047009	0.813884	1180	4	-0.7156	0.94051	0.94129	0.999999	18887	1	-0.7156
CHCHD4	6	0.013428	0.047082	0.813884	1181	3	-1.2607	0.2478	0.45047	0.976511	9427	2	-1.2607
PROK2	6	0.013447	0.04713	0.813884	1182	3	-0.27354	0.55783	0.71819	0.999999	14427	2	-0.27354
JUP	6	0.01345	0.047137	0.813884	1183	4	-0.3205	0.98005	0.97997	0.999999	19737	0	-0.3205
EXOSC1	6	0.013486	0.047239	0.813884	1184	3	-0.34446	0.49767	0.68271	0.999999	13748	2	-0.34446
CROCC	6	0.01349	0.047249	0.813884	1185	4	-0.34169	0.94275	0.94338	0.999999	18930	1	-0.34169
NLRP13	6	0.013496	0.047267	0.813884	1186	3	-0.15151	0.86375	0.88963	0.999999	17813	1	-0.15151
SLC5A6	6	0.013502	0.047285	0.813884	1187	3	-0.68765	0.025564	0.087895	0.863741	2075	2	-0.68765
SMYD5	6	0.013506	0.047293	0.813884	1188	3	-0.46304	0.51597	0.69342	0.999999	13942	1	-0.46304
SAMD14	6	0.013546	0.047396	0.813884	1189	3	-0.29204	0.87372	0.89505	0.999999	17930	1	-0.29204
ATP6V0E2	6	0.013553	0.047415	0.813884	1190	4	-0.32642	0.4584	0.65749	0.999999	13305	1	-0.32642
SHOC2	6	0.013568	0.047451	0.813884	1191	4	-0.70908	0.030943	0.10334	0.872941	2418	2	-0.70908
hsa-mir-3180-3	4	0.013578	0.047471	0.813884	1192	3	-0.37999	0.50005	0.68422	0.999999	13770	1	-0.37999
XRCC2	6	0.013586	0.047488	0.813884	1193	2	-0.93435	0.41103	0.62223	0.999999	12647	2	-0.93435
GNA12	6	0.013595	0.047508	0.813884	1194	2	0.40164	0.051363	0.14957	0.915702	3341	4	0.40164
RSL24D1	6	0.013644	0.047631	0.815222	1195	4	-1.4309	0.99296	0.99288	0.999999	20144	0	-1.4309
TNFRSF12A	4	0.013658	0.047666	0.815222	1196	2	-0.39564	0.39639	0.60733	0.999999	12383	1	-0.39564
HPCAL4	6	0.01372	0.047839	0.817502	1197	3	-0.31323	0.646	0.77313	0.999999	15461	1	-0.31323
EXOC3L2	6	0.013743	0.047893	0.817587	1198	2	0.061249	0.40889	0.6201	0.999999	12607	3	0.061249
HPS1	6	0.013793	0.048022	0.817587	1199	4	-0.3012	0.05832	0.16392	0.924213	3611	1	-0.3012
DOCK6	6	0.013795	0.048027	0.817587	1200	3	-0.30743	0.36874	0.5789	0.997438	11850	2	-0.30743
PSMD3	6	0.013812	0.048069	0.817587	1201	3	-0.18783	0.55724	0.71783	0.999999	14418	2	-0.18783
C1QBP	4	0.013814	0.048076	0.817587	1202	3	-1.4891	0.98245	0.98236	0.999999	19800	0	-1.4891
RAB17	6	0.013822	0.048099	0.817587	1203	3	-0.36454	0.63293	0.76474	0.999999	15307	1	-0.36454
DAD1	6	0.013842	0.048152	0.817587	1204	4	-1.33	0.84506	0.88019	0.999999	17617	1	-1.33
COPS3	6	0.013884	0.048252	0.817587	1205	3	-1.0245	0.035191	0.11505	0.887356	2651	1	-1.0245
CENPP	6	0.013891	0.048271	0.817587	1206	4	-0.34703	0.61247	0.75177	0.999999	15059	1	-0.34703
C1orf115	6	0.013929	0.048367	0.817587	1207	4	-0.49533	0.16065	0.3527	0.957052	7531	1	-0.49533
SLC2A3	6	0.013931	0.048374	0.817587	1208	4	-0.3669	0.11384	0.27104	0.942205	5882	2	-0.3669
TLE6	6	0.013941	0.0484	0.817587	1209	3	-0.31714	0.79652	0.85918	0.999999	17195	1	-0.31714
RPS7	6	0.013943	0.048404	0.817587	1210	4	-1.6878	0.47983	0.67123	0.999999	13540	2	-1.6878
PRSS12	6	0.013954	0.048435	0.817587	1211	4	-0.45987	0.26817	0.47266	0.977025	9865	1	-0.45987
LRRTM4	6	0.013957	0.048444	0.817587	1212	3	-0.31859	0.55176	0.71453	0.999999	14349	2	-0.31859
TACR1	6	0.013977	0.048494	0.817684	1213	3	0.25691	0.0077675	0.031198	0.827793	763	3	0.25691
HSD17B10	6	0.01399	0.048529	0.817684	1214	3	-1.1152	0.96292	0.96321	0.999999	19343	0	-1.1152
GPRC6A	6	0.01405	0.048694	0.819782	1215	4	-0.74693	0.99716	0.99715	0.999999	20280	0	-0.74693
METTL2B	6	0.014094	0.048813	0.820392	1216	3	-0.12859	0.070783	0.18911	0.927485	4152	3	-0.12859
TMEM88	6	0.014116	0.048872	0.820392	1217	4	-0.50415	0.97593	0.97592	0.999999	19646	0	-0.50415
CEP44	6	0.014163	0.048985	0.820392	1218	4	-0.44247	0.88507	0.90138	0.999999	18068	1	-0.44247
RBM25	6	0.014172	0.049005	0.820392	1219	3	-1.3834	0.99296	0.99288	0.999999	20085	0	-1.3834
HAO1	6	0.014186	0.049037	0.820392	1220	2	0.17844	0.0074923	0.030245	0.827793	739	3	0.17844
hsa-mir-6795	4	0.014205	0.049086	0.820392	1221	2	-0.32553	0.28959	0.49556	0.979562	10338	2	-0.32553
PIPOX	6	0.014215	0.049111	0.820392	1222	3	0.012552	0.15128	0.33726	0.956496	7182	3	0.012552
GPN2	6	0.014228	0.049145	0.820392	1223	4	-1.2451	0.98741	0.98735	0.999999	19931	0	-1.2451
DCANP1	6	0.014228	0.049146	0.820392	1224	4	-0.43002	0.76777	0.84842	0.999999	16951	1	-0.43002
LPO	6	0.014237	0.049167	0.820392	1225	3	-0.22522	0.58796	0.73639	0.999999	14795	2	-0.22522
ZNF727	6	0.014249	0.049199	0.820392	1226	3	-0.5314	0.17425	0.36818	0.960625	7837	1	-0.5314
UPRT	6	0.014256	0.049221	0.820392	1227	3	-0.25138	0.94123	0.942	0.999999	18899	1	-0.25138
NUP93	6	0.014269	0.049262	0.820392	1228	4	-1.3922	0.23809	0.43967	0.976331	9205	1	-1.3922
PMF1-BGLAP	6	0.014279	0.049292	0.820392	1229	3	-0.35135	0.019511	0.06962	0.846107	1675	2	-0.35135
PITPNM1	6	0.014321	0.049417	0.82181	1230	3	-0.34851	0.93186	0.93371	0.999999	18740	1	-0.34851
C19orf18	6	0.014336	0.04946	0.821859	1231	3	-0.19215	0.98053	0.98044	0.999999	19755	0	-0.19215
TRPV3	6	0.014433	0.049716	0.823391	1232	2	0.14586	0.071437	0.19043	0.92842	4191	3	0.14586
SLC38A5	6	0.014435	0.049721	0.823391	1233	2	-0.22569	0.28877	0.49467	0.979556	10329	1	-0.22569
PKD1	6	0.014444	0.049743	0.823391	1234	3	-0.67731	0.88857	0.90345	0.999999	18119	1	-0.67731
ZBTB2	6	0.014459	0.049784	0.823391	1235	4	-0.5239	0.59213	0.73896	0.999999	14848	2	-0.5239
CBX6	6	0.014476	0.049829	0.823391	1236	3	-0.12334	0.64989	0.77568	0.999999	15503	2	-0.12334
CLCA2	6	0.014484	0.04985	0.823391	1237	4	-0.85073	0.91451	0.92034	0.999999	18455	1	-0.85073
CWF19L2	6	0.014537	0.049975	0.823391	1238	3	-0.18847	0.20021	0.39764	0.96907	8388	3	-0.18847
hsa-mir-17	4	0.014549	0.050007	0.823391	1239	2	-0.89082	0.95655	0.95692	0.999999	19215	0	-0.89082
TMEM8C	6	0.014604	0.050158	0.823391	1240	4	-0.55067	0.87569	0.89611	0.999999	17959	1	-0.55067
hsa-mir-3972	4	0.014608	0.050166	0.823391	1241	2	-0.28591	0.84407	0.87971	0.999999	17609	1	-0.28591
C1QTNF3	6	0.014611	0.05017	0.823391	1242	3	-0.29629	0.94955	0.95008	0.999999	19081	0	-0.29629
hsa-mir-8085	4	0.014628	0.050209	0.823391	1243	3	-0.52382	0.9218	0.9257	0.999999	18571	0	-0.52382
LAP3	6	0.014632	0.050223	0.823391	1244	4	-0.52498	0.98692	0.98687	0.999999	19919	0	-0.52498
HSPA14	6	0.014655	0.050275	0.823391	1245	4	-0.59152	0.96424	0.96452	0.999999	19390	0	-0.59152
KLHL11	6	0.014661	0.050293	0.823391	1246	4	-0.3633	0.9205	0.92475	0.999999	18549	1	-0.3633
WDR55	6	0.014661	0.050293	0.823391	1247	3	-1.1414	0.69808	0.808	0.999999	16126	1	-1.1414
SREBF1	6	0.014664	0.050299	0.823391	1248	4	-0.74743	0.98964	0.98958	0.999999	19997	0	-0.74743
MAGEA4	6	0.014682	0.050346	0.823391	1249	2	0.1821	0.21715	0.41641	0.974657	8739	3	0.1821
hsa-mir-6086	3	0.014693	0.050375	0.823391	1250	3	-0.44532	0.98531	0.98523	0.999999	19869	0	-0.44532
SLC22A2	6	0.014697	0.050384	0.823391	1251	3	0.34281	0.0034289	0.015842	0.786629	410	3	0.34281
BCAP31	6	0.014703	0.050398	0.823391	1252	4	-0.32118	0.90258	0.91209	0.999999	18282	1	-0.32118
SRPK1	6	0.014731	0.050463	0.823793	1253	4	-0.49463	0.24206	0.4441	0.976511	9292	1	-0.49463
PRDM7	6	0.014777	0.05059	0.824411	1254	3	-0.21327	0.5336	0.70381	0.999999	14144	2	-0.21327
AARS2	6	0.01478	0.050599	0.824411	1255	4	-1.4041	0.91727	0.92236	0.999999	18495	1	-1.4041
LAMC3	6	0.014789	0.050621	0.824411	1256	4	-1.405	0.95849	0.95884	0.999999	19269	0	-1.405
PPP1R12C	6	0.014805	0.050664	0.824448	1257	4	-0.35247	0.9581	0.95846	0.999999	19258	0	-0.35247
ING5	6	0.014858	0.050791	0.825855	1258	4	-0.29703	0.23692	0.4384	0.976331	9178	2	-0.29703
hsa-mir-935	4	0.014876	0.050843	0.825908	1259	3	-0.5733	0.65286	0.77766	0.999999	15532	1	-0.5733
hsa-mir-146a	4	0.014898	0.050906	0.825908	1260	3	-0.5527	0.68823	0.80124	0.999999	16019	1	-0.5527
MBD3L5	9	0.014902	0.050915	0.825908	1261	6	-0.42532	0.99647	0.99645	0.999999	20263	0	-0.42532
MAP3K2	6	0.014999	0.051157	0.826624	1262	2	-0.25649	0.94618	0.94676	0.999999	19000	0	-0.25649
CLCA4	6	0.015009	0.051183	0.826624	1263	4	-0.64284	0.60831	0.74915	0.999999	15021	2	-0.64284
AKT1S1	6	0.015027	0.051233	0.826624	1264	2	-0.28714	0.56843	0.7246	0.999999	14569	2	-0.28714
GPR89A	10	0.015037	0.051262	0.826624	1265	6	-0.38152	0.96434	0.96461	0.999999	19395	1	-0.38152
TAF8	6	0.01504	0.051272	0.826624	1266	4	-0.50388	0.9898	0.98973	0.999999	20002	0	-0.50388
POTEJ	9	0.015041	0.051275	0.826624	1267	6	-0.50619	0.68823	0.80124	0.999999	16020	2	-0.50619
TC2N	6	0.015042	0.051278	0.826624	1268	3	-0.011697	0.19784	0.39496	0.96907	8326	3	-0.011697
MXD1	6	0.015057	0.051319	0.826624	1269	2	-0.16616	0.44077	0.64644	0.999999	13107	1	-0.16616
MAPK1IP1L	6	0.015068	0.051346	0.826624	1270	4	-0.40863	0.99503	0.99498	0.999999	20210	0	-0.40863
BEND4	6	0.015077	0.051363	0.826624	1271	2	0.059901	0.36543	0.57551	0.997438	11784	2	0.059901
ZNF28	6	0.015248	0.051787	0.832792	1272	4	-0.76547	0.63735	0.76755	0.999999	15360	2	-0.76547
LNX2	6	0.015324	0.051996	0.833799	1273	1	0.26147	0.09236	0.23086	0.934302	5051	4	0.26147
NRF1	6	0.015336	0.052027	0.833799	1274	4	-1.8409	0.12946	0.29919	0.949725	6440	1	-1.8409
NOM1	6	0.015393	0.05218	0.833799	1275	4	-0.68634	0.96372	0.96401	0.999999	19381	0	-0.68634
HLA-DQB2	6	0.015422	0.052268	0.833799	1276	2	0.066518	0.04769	0.14183	0.911402	3175	3	0.066518
ZBTB8B	6	0.015435	0.052302	0.833799	1277	3	-0.045164	0.33813	0.54715	0.9921	11261	3	-0.045164
NF1	6	0.015454	0.052341	0.833799	1278	3	-0.4852	0.12347	0.28848	0.946383	6233	1	-0.4852
EIF4G2	6	0.015472	0.052391	0.833799	1279	3	-0.68674	0.50456	0.68677	0.999999	13823	1	-0.68674
CEP152	6	0.015479	0.05241	0.833799	1280	4	-0.71063	0.7878	0.85581	0.999999	17123	1	-0.71063
MCM2	6	0.015509	0.052481	0.833799	1281	2	-0.29399	0.67497	0.79235	0.999999	15812	2	-0.29399
SLC16A9	6	0.015511	0.052492	0.833799	1282	4	-0.43249	0.97126	0.97142	0.999999	19546	0	-0.43249
SYF2	6	0.015513	0.052498	0.833799	1283	4	-0.46631	0.94033	0.94113	0.999999	18886	1	-0.46631
PGM5	6	0.015521	0.05252	0.833799	1284	3	0.11912	0.012136	0.045958	0.838244	1115	3	0.11912
LIMS2	6	0.015523	0.052526	0.833799	1285	4	-0.48336	0.2462	0.44872	0.976511	9388	1	-0.48336
RNF146	6	0.01554	0.052571	0.833799	1286	4	-0.86975	0.98139	0.98128	0.999999	19780	0	-0.86975
WWC1	4	0.015546	0.052584	0.833799	1287	3	-0.36762	0.56972	0.72538	0.999999	14578	1	-0.36762
CATSPER3	6	0.015604	0.052741	0.833799	1288	3	-0.37234	0.78933	0.85641	0.999999	17140	1	-0.37234
MTIF3	6	0.01562	0.052779	0.833799	1289	3	-1.1308	0.08373	0.21423	0.92842	4713	1	-1.1308
OR8H2	6	0.015633	0.052818	0.833799	1290	4	-0.75052	0.87478	0.89562	0.999999	17940	1	-0.75052
BCL2L2-PABPN1	7	0.015648	0.052857	0.833799	1291	5	-0.27846	0.20038	0.39783	0.96907	8392	1	-0.27846
GLUL	6	0.0157	0.052993	0.833799	1292	3	-0.15479	0.48007	0.67137	0.999999	13546	2	-0.15479
LIME1	6	0.015709	0.053015	0.833799	1293	4	-0.31005	0.67329	0.79124	0.999999	15793	1	-0.31005
VMP1	6	0.015722	0.053045	0.833799	1294	2	-0.50467	0.40363	0.6147	0.999999	12501	2	-0.50467
CLUH	6	0.015729	0.053065	0.833799	1295	3	-0.32782	0.1737	0.36756	0.96043	7827	3	-0.32782
KLHL14	6	0.015758	0.05314	0.833799	1296	4	-0.38366	0.98627	0.98621	0.999999	19897	0	-0.38366
TUBD1	6	0.015771	0.053181	0.833799	1297	4	-0.88715	0.99713	0.99712	0.999999	20278	0	-0.88715
TAF7	6	0.015788	0.053223	0.833799	1298	4	-1.7185	0.097746	0.24123	0.936268	5267	2	-1.7185
ITGB1BP2	6	0.015796	0.053243	0.833799	1299	2	-0.058621	0.4262	0.63731	0.999999	12948	2	-0.058621
BRD4	6	0.015811	0.053276	0.833799	1300	3	-0.4783	0.30918	0.51647	0.986468	10707	2	-0.4783
KIF22	6	0.015814	0.053281	0.833799	1301	4	-0.35819	0.12208	0.28602	0.943262	6193	2	-0.35819
HN1	6	0.015818	0.053291	0.833799	1302	2	-0.23491	0.1937	0.39034	0.967334	8253	1	-0.23491
CELF2	6	0.015837	0.053337	0.833799	1303	3	-0.43501	0.060671	0.16876	0.926461	3710	2	-0.43501
CAPN11	6	0.015844	0.053354	0.833799	1304	3	-0.34618	0.20037	0.39782	0.96907	8390	2	-0.34618
MMP25	6	0.015866	0.053415	0.833799	1305	2	-0.11089	0.063988	0.17547	0.927485	3854	1	-0.11089
POFUT1	6	0.01588	0.053457	0.833799	1306	4	-0.48507	0.96157	0.96185	0.999999	19318	0	-0.48507
CCDC78	6	0.015882	0.053463	0.833799	1307	4	-0.4531	0.45285	0.65405	0.999999	13250	1	-0.4531
HSPA6	4	0.015893	0.05349	0.833799	1308	2	-0.096678	0.17941	0.37403	0.962429	7946	2	-0.096678
POR	6	0.015894	0.053492	0.833799	1309	4	-0.58602	0.36451	0.57458	0.997438	11775	1	-0.58602
HLA-DOB	6	0.015895	0.053498	0.833799	1310	3	-0.063243	0.26398	0.46811	0.977025	9764	3	-0.063243
SSR3	6	0.015899	0.053509	0.833799	1311	4	-0.55367	0.41449	0.62578	0.999999	12723	1	-0.55367
KANK2	6	0.015914	0.053552	0.833799	1312	4	-0.39272	0.91689	0.92207	0.999999	18489	1	-0.39272
E2F4	6	0.015916	0.053555	0.833799	1313	4	-0.31107	0.81996	0.86885	0.999999	17377	1	-0.31107
C10orf105	6	0.015929	0.053591	0.833799	1314	2	-0.09398	0.70961	0.81592	0.999999	16303	1	-0.09398
MRPL16	6	0.015936	0.053606	0.833799	1315	3	-0.27235	0.45629	0.65617	0.999999	13284	2	-0.27235
NOSTRIN	6	0.015965	0.053682	0.833799	1316	2	-0.06726	0.58323	0.73351	0.999999	14737	2	-0.06726
RIBC1	6	0.015966	0.053684	0.833799	1317	4	-0.3497	0.98811	0.98806	0.999999	19954	0	-0.3497
KTI12	4	0.015994	0.053752	0.833833	1318	3	-0.54878	0.080642	0.20836	0.92842	4578	1	-0.54878
OR4C13	6	0.016056	0.053912	0.833833	1319	4	-0.58504	0.71899	0.82251	0.999999	16443	1	-0.58504
PWP1	6	0.016093	0.054009	0.833833	1320	4	-0.88696	0.90263	0.91212	0.999999	18283	1	-0.88696
STXBP4	6	0.0161	0.054029	0.833833	1321	2	0.20458	0.21681	0.41601	0.974657	8730	3	0.20458
HEPH	6	0.0161	0.054031	0.833833	1322	3	-0.37584	0.71846	0.82216	0.999999	16436	2	-0.37584
hsa-mir-5586	4	0.016116	0.05407	0.833833	1323	1	0.3884	0.043036	0.13201	0.897941	3007	2	0.3884
CIB3	6	0.016163	0.054199	0.833833	1324	3	-0.38502	0.77786	0.85205	0.999999	17038	1	-0.38502
CCL2	6	0.016197	0.05428	0.833833	1325	3	-0.38941	0.79487	0.85855	0.999999	17177	1	-0.38941
SUCLG1	6	0.016205	0.054297	0.833833	1326	3	-0.49869	0.23585	0.43724	0.976331	9151	2	-0.49869
ARL5A	6	0.016215	0.054327	0.833833	1327	4	-0.78013	0.13956	0.31683	0.952703	6794	1	-0.78013
THOC3	6	0.01622	0.054337	0.833833	1328	4	-1.1569	0.98761	0.98756	0.999999	19939	0	-1.1569
PDLIM4	6	0.016242	0.054391	0.833833	1329	4	-0.74552	0.92268	0.92637	0.999999	18583	1	-0.74552
UBR5	6	0.016245	0.054399	0.833833	1330	4	-0.63924	0.72495	0.82679	0.999999	16527	1	-0.63924
SCN4B	6	0.016263	0.054453	0.833833	1331	4	-0.61119	0.99046	0.9904	0.999999	20021	0	-0.61119
S100A8	6	0.01628	0.054505	0.833833	1332	3	-0.11396	0.38589	0.59655	0.999999	12198	2	-0.11396
CHD1	6	0.01631	0.05458	0.833833	1333	4	-0.37953	0.99296	0.99288	0.999999	20077	0	-0.37953
UBQLN4	6	0.016332	0.054638	0.833833	1334	3	-0.42049	0.56209	0.72076	0.999999	14480	2	-0.42049
MRPL37	6	0.016341	0.05466	0.833833	1335	3	-0.5702	0.96528	0.96553	0.999999	19417	0	-0.5702
S1PR3	6	0.016342	0.054663	0.833833	1336	4	-0.46106	0.96236	0.96262	0.999999	19333	0	-0.46106
hsa-mir-4749	4	0.016343	0.054668	0.833833	1337	3	-0.445	0.98372	0.98369	0.999999	19831	0	-0.445
RPL38	6	0.016362	0.054718	0.833833	1338	3	-0.13323	0.81734	0.86769	0.999999	17357	1	-0.13323
CD96	4	0.016379	0.054764	0.833833	1339	1	0.17268	0.1301	0.30031	0.949819	6467	3	0.17268
KCTD21	6	0.016392	0.054798	0.833833	1340	4	-0.5984	0.34289	0.55217	0.9921	11371	1	-0.5984
ALOX15B	6	0.016409	0.054843	0.833833	1341	1	0.04016	0.46726	0.66314	0.999999	13415	2	0.04016
CD86	6	0.016411	0.054849	0.833833	1342	3	-0.13158	0.040154	0.12584	0.89236	2881	3	-0.13158
WNT2	6	0.016414	0.054857	0.833833	1343	4	-0.46309	0.93947	0.94033	0.999999	18872	1	-0.46309
CMKLR1	6	0.01643	0.054891	0.833833	1344	4	-0.67481	0.065105	0.17771	0.927485	3904	2	-0.67481
RANBP3	6	0.016458	0.054964	0.833833	1345	3	-0.23355	0.4506	0.6526	0.999999	13220	2	-0.23355
CHAF1B	6	0.016493	0.055053	0.833833	1346	4	-1.7173	0.99296	0.99288	0.999999	20069	0	-1.7173
MSL1	6	0.016497	0.05506	0.833833	1347	3	-0.50072	0.72842	0.82924	0.999999	16588	2	-0.50072
SUGP1	6	0.016507	0.055097	0.833833	1348	4	-0.79177	0.072518	0.19251	0.92842	4229	2	-0.79177
hsa-mir-6789	4	0.016516	0.055112	0.833833	1349	2	-0.13664	0.38429	0.59488	0.999999	12162	2	-0.13664
ENOX2	6	0.016564	0.055233	0.833833	1350	4	-0.27484	0.25784	0.46145	0.976511	9656	1	-0.27484
hsa-mir-5100	4	0.01657	0.055243	0.833833	1351	3	-0.71576	0.95269	0.95314	0.999999	19149	0	-0.71576
PGF	6	0.016573	0.055249	0.833833	1352	2	-0.14495	0.26128	0.46519	0.977025	9711	2	-0.14495
SMARCD1	6	0.01658	0.055267	0.833833	1353	4	-0.7484	0.98644	0.98637	0.999999	19901	0	-0.7484
RAB11FIP1	6	0.016606	0.055345	0.833833	1354	4	-0.59721	0.32929	0.53786	0.990338	11109	1	-0.59721
TRHR	6	0.016606	0.055347	0.833833	1355	3	-1.0764	0.79617	0.85905	0.999999	17190	1	-1.0764
GLS	6	0.016632	0.055411	0.833833	1356	4	-0.58326	0.40664	0.61777	0.999999	12560	1	-0.58326
FBF-1	6	0.016633	0.055413	0.833833	1357	4	-0.35604	0.9612	0.96148	0.999999	19310	0	-0.35604
CAPZA1	6	0.016634	0.055414	0.833833	1358	2	0.47235	0.0059156	0.024763	0.81167	620	3	0.47235
ATOH7	6	0.016635	0.055417	0.833833	1359	4	-0.36919	0.23531	0.43667	0.976331	9139	1	-0.36919
WNT3	6	0.016655	0.055476	0.833833	1360	3	-0.2562	0.84666	0.88096	0.999999	17634	1	-0.2562
ZNF19	6	0.016656	0.05548	0.833833	1361	4	-0.37417	0.95247	0.95291	0.999999	19144	0	-0.37417
OR51E1	6	0.016716	0.05563	0.835216	1362	4	-0.5626	0.72495	0.82679	0.999999	16539	1	-0.5626
C7orf49	6	0.016737	0.055688	0.835216	1363	3	-0.29364	0.95021	0.95071	0.999999	19097	0	-0.29364
LTB	6	0.016762	0.055756	0.835216	1364	3	-0.073631	0.19828	0.39546	0.96907	8335	3	-0.073631
PDXP	6	0.016778	0.055798	0.835216	1365	3	-0.33113	0.58357	0.73373	0.999999	14742	2	-0.33113
ZNF599	6	0.016797	0.055851	0.835216	1366	4	-0.67355	0.2716	0.47628	0.977025	9936	2	-0.67355
RSPO4	6	0.016803	0.055862	0.835216	1367	1	0.2035	0.024974	0.086131	0.863741	2030	5	0.2035
COPS2	6	0.016808	0.055876	0.835216	1368	2	-0.24653	0.16078	0.35286	0.957052	7533	2	-0.24653
SYT9	6	0.016818	0.055899	0.835216	1369	4	-0.29342	0.23123	0.43215	0.976331	9040	2	-0.29342
TIGD6	6	0.016843	0.055972	0.835705	1370	3	-0.18888	0.08843	0.22338	0.929992	4911	2	-0.18888
SETD6	6	0.016902	0.056132	0.836998	1371	3	-0.3227	0.96151	0.96178	0.999999	19316	0	-0.3227
ANXA8	6	0.016915	0.056164	0.836998	1372	2	-0.16285	0.38729	0.59797	0.999999	12226	2	-0.16285
TSKS	6	0.016922	0.056183	0.836998	1373	4	-0.88715	0.92667	0.92948	0.999999	18652	1	-0.88715
SLFN13	6	0.016937	0.056223	0.836998	1374	3	-0.36078	0.3784	0.58879	0.997826	12070	2	-0.36078
AURKB	6	0.01696	0.056288	0.837354	1375	3	-0.47609	0.71736	0.82136	0.999999	16414	2	-0.47609
PKIA	6	0.017022	0.05645	0.839163	1376	3	-0.12602	0.48062	0.67173	0.999999	13555	2	-0.12602
FASTKD3	6	0.01705	0.05652	0.839596	1377	2	0.1292	0.34738	0.55686	0.9921	11464	3	0.1292
CCT3	6	0.017076	0.056593	0.840065	1378	4	-1.2106	0.6851	0.7991	0.999999	15941	1	-1.2106
C19orf38	6	0.017099	0.056646	0.840238	1379	2	0.0024346	0.15027	0.33548	0.956496	7147	3	0.0024346
ALKBH3	6	0.017124	0.056711	0.84059	1380	3	-0.39612	0.084427	0.21562	0.928483	4745	2	-0.39612
PAGE2	8	0.017157	0.056802	0.84128	1381	5	-0.37811	0.35801	0.56791	0.99485	11676	3	-0.37811
DDX53	6	0.017173	0.056839	0.84128	1382	3	-0.25946	0.33375	0.54256	0.99134	11195	1	-0.25946
C1orf198	6	0.017197	0.056894	0.84148	1383	1	0.39689	0.041994	0.1298	0.897573	2956	3	0.39689
hsa-mir-652	4	0.017238	0.057009	0.841852	1384	2	-0.22656	0.065673	0.17886	0.927485	3926	1	-0.22656
CKLF	9	0.017247	0.05703	0.841852	1385	5	-0.79224	0.9798	0.97972	0.999999	19731	1	-0.79224
UBB	6	0.017252	0.057043	0.841852	1386	2	-0.012289	0.025251	0.08696	0.863741	2050	2	-0.012289
IQSEC3	6	0.017296	0.057148	0.842801	1387	1	0.52781	0.024567	0.08498	0.863741	2011	4	0.52781
ZNHIT1	6	0.017342	0.057259	0.84382	1388	3	-0.44218	0.93282	0.93454	0.999999	18753	1	-0.44218
GRIA1	6	0.017361	0.057306	0.843919	1389	4	-0.64677	0.71802	0.82185	0.999999	16426	2	-0.64677
DNAH14	6	0.017444	0.05752	0.84473	1390	1	0.0746	0.035191	0.11505	0.887356	2650	3	0.0746
DRC7	6	0.01745	0.057536	0.84473	1391	3	-0.27055	0.60453	0.74678	0.999999	14983	2	-0.27055
hsa-mir-6879	4	0.017465	0.057577	0.84473	1392	2	-0.32481	0.3486	0.55813	0.9921	11491	2	-0.32481
URM1	6	0.017473	0.0576	0.84473	1393	4	-0.39189	0.089478	0.22536	0.930324	4955	1	-0.39189
COMMD4	6	0.017475	0.057605	0.84473	1394	4	-0.51966	0.44043	0.64622	0.999999	13104	2	-0.51966
H2AFY2	6	0.017491	0.057645	0.84473	1395	4	-0.53141	0.67735	0.79392	0.999999	15843	2	-0.53141
C5orf24	6	0.017493	0.057651	0.84473	1396	1	-0.040678	0.34311	0.55239	0.9921	11376	2	-0.040678
ATXN7L2	6	0.017509	0.057693	0.844742	1397	4	-0.26935	0.40812	0.61929	0.999999	12587	2	-0.26935
ACTL6A	6	0.017599	0.057919	0.846807	1398	3	-1.0261	0.99807	0.99803	0.999999	20312	0	-1.0261
B3GALT4	6	0.017606	0.057938	0.846807	1399	4	-0.61691	0.36396	0.574	0.997438	11766	1	-0.61691
HYOU1	6	0.017614	0.057958	0.846807	1400	4	-0.67698	0.97787	0.97783	0.999999	19688	0	-0.67698
PDRG1	6	0.017641	0.058017	0.847058	1401	2	-0.71348	0.96084	0.96113	0.999999	19307	0	-0.71348
PEX2	6	0.017661	0.058082	0.847153	1402	4	-0.53333	0.094731	0.23541	0.934992	5145	2	-0.53333
OR2C1	6	0.017685	0.058154	0.847153	1403	4	-0.45698	0.05832	0.16392	0.924213	3609	1	-0.45698
CYP11B2	6	0.017688	0.058162	0.847153	1404	4	-0.41279	0.19178	0.38816	0.966974	8211	2	-0.41279
RPUSD4	6	0.0177	0.058204	0.847153	1405	3	-0.24312	0.40326	0.61433	0.999999	12495	2	-0.24312
hsa-mir-95	4	0.017728	0.058279	0.847153	1406	1	-0.069875	0.89946	0.91014	0.999999	18252	0	-0.069875
MAST2	6	0.017739	0.058309	0.847153	1407	2	0.10362	0.16091	0.35304	0.957052	7534	3	0.10362
MED12	6	0.017745	0.05832	0.847153	1408	4	-0.38405	0.27439	0.47929	0.977025	9990	1	-0.38405
KPNA1	4	0.017758	0.058354	0.847153	1409	3	-0.84408	0.40954	0.62073	0.999999	12623	1	-0.84408
HSPA1B	9	0.017813	0.058507	0.848579	1410	4	-0.048068	0.0051249	0.021931	0.80855	546	3	-0.048068
hsa-mir-454	4	0.017826	0.058548	0.848579	1411	2	0.056054	0.31137	0.51882	0.986858	10753	2	0.056054
EBF1	6	0.017838	0.058577	0.848579	1412	4	-0.33083	0.94005	0.94087	0.999999	18882	1	-0.33083
RPL3	6	0.017887	0.058705	0.849124	1413	3	-1.0492	0.99296	0.99288	0.999999	20178	0	-1.0492
CHSY3	6	0.017894	0.058718	0.849124	1414	3	-0.31162	0.16676	0.35968	0.958272	7676	1	-0.31162
SCRT2	6	0.017906	0.058739	0.849124	1415	3	-0.22771	0.85012	0.88265	0.999999	17669	1	-0.22771
hsa-mir-548i-4	3	0.017974	0.058911	0.850821	1416	2	-0.39725	0.35064	0.56029	0.9921	11551	1	-0.39725
MRPL19	6	0.018035	0.05906	0.850821	1417	3	-0.0074896	0.043271	0.1325	0.898631	3016	3	-0.0074896
hsa-mir-516a-2	4	0.018053	0.059105	0.850821	1418	3	-0.39194	0.83072	0.87348	0.999999	17470	1	-0.39194
SPDYE2B	11	0.018054	0.059107	0.850821	1419	7	-1.0236	0.99772	0.9977	0.999999	20298	0	-1.0236
GRM8	6	0.018055	0.059108	0.850821	1420	4	-0.72825	0.86958	0.89278	0.999999	17877	1	-0.72825
FAM163B	6	0.018063	0.059129	0.850821	1421	4	-0.44071	0.95485	0.95526	0.999999	19182	0	-0.44071
KIAA1671	6	0.018084	0.059181	0.850821	1422	2	-0.36847	0.94606	0.94664	0.999999	18996	1	-0.36847
DHPS	6	0.018086	0.059189	0.850821	1423	4	-0.79965	0.042977	0.13188	0.897941	3001	1	-0.79965
TMEM244	6	0.018133	0.059304	0.851871	1424	2	-0.10641	0.41134	0.62253	0.999999	12656	1	-0.10641
ITPRIPL2	6	0.018182	0.059418	0.852913	1425	1	0.18703	0.1173	0.27741	0.943262	6001	4	0.18703
C8orf31	6	0.018209	0.059482	0.853231	1426	2	-0.13808	0.17621	0.37041	0.961136	7883	2	-0.13808
COQ3	6	0.018237	0.059548	0.853584	1427	3	-0.28714	0.23112	0.43203	0.976331	9037	3	-0.28714
CD300A	6	0.01828	0.059656	0.85387	1428	2	0.03532	0.52789	0.7004	0.999999	14080	2	0.03532
QRSL1	6	0.018281	0.059657	0.85387	1429	2	0.16408	0.043941	0.13392	0.900041	3041	3	0.16408
PVRL3	6	0.018296	0.059694	0.85387	1430	2	0.11782	0.051798	0.15044	0.916929	3356	3	0.11782
IL4	6	0.018324	0.059762	0.854256	1431	3	-0.17857	0.10959	0.26323	0.941404	5718	3	-0.17857
MRPL46	4	0.018352	0.059835	0.854328	1432	3	-1.019	0.33681	0.54575	0.9921	11238	1	-1.019
ACO2	6	0.018358	0.059851	0.854328	1433	4	-0.42548	0.97171	0.97183	0.999999	19559	0	-0.42548
VPS13D	6	0.018379	0.059908	0.85454	1434	4	-0.51729	0.38435	0.59494	0.999999	12164	1	-0.51729
SACM1L	6	0.018423	0.060021	0.8548	1435	3	-0.79817	0.45602	0.65601	0.999999	13281	1	-0.79817
WBP1	6	0.018439	0.060059	0.8548	1436	3	-0.87536	0.95828	0.95864	0.999999	19264	0	-0.87536
DNAJB6	6	0.01844	0.060062	0.8548	1437	3	-0.090884	0.063159	0.17379	0.926461	3835	3	-0.090884
SLC26A3	6	0.018453	0.060093	0.8548	1438	4	-0.35586	0.96591	0.96617	0.999999	19428	0	-0.35586
CUL9	6	0.018478	0.060161	0.854917	1439	4	-0.40634	0.81959	0.86868	0.999999	17373	1	-0.40634
NOL10	6	0.018494	0.060203	0.854917	1440	3	-0.93448	0.38865	0.59938	0.999999	12247	2	-0.93448
ALYREF	6	0.018527	0.060286	0.854917	1441	4	-0.49567	0.0045406	0.019849	0.80855	492	2	-0.49567
LARS2	6	0.018528	0.060287	0.854917	1442	3	-1.6014	0.983	0.98293	0.999999	19814	0	-1.6014
NFYC	6	0.018544	0.060333	0.854917	1443	3	-0.39083	0.96205	0.96231	0.999999	19324	0	-0.39083
STOX1	6	0.01855	0.060352	0.854917	1444	4	-0.40904	0.13306	0.30553	0.94996	6573	2	-0.40904
KRT27	6	0.018576	0.060422	0.85508	1445	2	0.1142	0.38252	0.59309	0.999738	12134	2	0.1142
hsa-mir-6505	4	0.018615	0.060519	0.85508	1446	1	0.1155	0.20957	0.40807	0.971508	8585	2	0.1155
PRRC2A	6	0.018626	0.060545	0.85508	1447	3	-0.35297	0.95704	0.95739	0.999999	19224	0	-0.35297
STAG2	6	0.018643	0.060585	0.85508	1448	4	-0.62061	0.89175	0.90537	0.999999	18156	1	-0.62061
hsa-mir-3180-1	1	0.018684	0.060694	0.85508	1449	1	-0.60289	0.98132	0.9812	0.999999	19777	0	-0.60289
ADGRG6	6	0.018685	0.060696	0.85508	1450	3	-0.37472	0.51617	0.69354	0.999999	13944	2	-0.37472
GAGE1	20	0.018711	0.060768	0.85508	1451	9	-0.39078	0.99998	0.99998	0.999999	20449	0	-0.39078
PSMG2	6	0.018724	0.060799	0.85508	1452	2	-0.17631	0.93873	0.93964	0.999999	18855	1	-0.17631
GPR151	6	0.018765	0.06091	0.85508	1453	3	-0.28497	0.63685	0.76725	0.999999	15352	1	-0.28497
LINS	6	0.018773	0.060931	0.85508	1454	3	-0.24653	0.99106	0.99097	0.999999	20038	0	-0.24653
POTEH	9	0.018794	0.06098	0.85508	1455	6	-1.0188	0.99352	0.99344	0.999999	20184	0	-1.0188
FBXO11	6	0.018797	0.060988	0.85508	1456	3	-0.54866	0.040782	0.12724	0.895131	2907	1	-0.54866
ZNF536	6	0.01881	0.061027	0.85508	1457	4	-0.47388	0.016384	0.059841	0.842274	1437	1	-0.47388
PDDC1	6	0.018817	0.06104	0.85508	1458	3	-0.11873	0.33786	0.54687	0.9921	11255	3	-0.11873
CIT	6	0.018832	0.061077	0.85508	1459	4	-0.48384	0.96578	0.96605	0.999999	19426	0	-0.48384
GOLGA5	6	0.018846	0.06111	0.85508	1460	3	-0.44815	0.0089151	0.035171	0.827793	854	1	-0.44815
RGP1	6	0.01887	0.061165	0.85508	1461	4	-0.6624	0.39889	0.60991	0.999999	12436	1	-0.6624
NR4A1	6	0.018872	0.061167	0.85508	1462	1	0.10151	0.38239	0.59295	0.999687	12132	3	0.10151
hsa-mir-1178	4	0.018878	0.061184	0.85508	1463	1	-0.18904	0.69598	0.80654	0.999999	16105	1	-0.18904
NDNL2	6	0.018885	0.0612	0.85508	1464	4	-0.6842	0.75189	0.84292	0.999999	16836	1	-0.6842
GSS	6	0.01897	0.06142	0.856075	1465	2	-0.31122	0.46043	0.65878	0.999999	13337	1	-0.31122
C10orf2	6	0.018975	0.061432	0.856075	1466	3	-1.6914	0.25784	0.46145	0.976511	9661	1	-1.6914
PHF11	6	0.018981	0.061444	0.856075	1467	2	-0.1002	0.053927	0.15488	0.919843	3442	2	-0.1002
CIAPIN1	6	0.019015	0.061509	0.856075	1468	4	-0.84205	0.068143	0.18384	0.927485	4027	2	-0.84205
NMT2	6	0.019016	0.061513	0.856075	1469	3	-0.35557	0.77992	0.85283	0.999999	17060	1	-0.35557
PRMT1	6	0.019019	0.061522	0.856075	1470	4	-1.7575	0.24442	0.44674	0.976511	9347	1	-1.7575
CCND3	6	0.019057	0.061626	0.856254	1471	3	-0.95156	0.60415	0.74651	0.999999	14980	2	-0.95156
CTSA	4	0.019057	0.061627	0.856254	1472	3	-1.0291	0.93569	0.93702	0.999999	18802	0	-1.0291
NMNAT2	6	0.019068	0.06166	0.856254	1473	2	0.08563	0.091887	0.22997	0.934092	5034	3	0.08563
XKR4	6	0.019118	0.061782	0.85719	1474	3	-0.22702	0.99021	0.99014	0.999999	20013	0	-0.22702
SORCS1	6	0.019184	0.061945	0.85719	1475	4	-0.35549	0.041675	0.12912	0.897573	2941	1	-0.35549
ITPR3	6	0.01919	0.061967	0.85719	1476	3	-0.46165	0.64749	0.77413	0.999999	15476	2	-0.46165
hsa-mir-134	4	0.019207	0.062012	0.85719	1477	1	-0.095601	0.92841	0.93083	0.999999	18683	0	-0.095601
BACE1	6	0.019216	0.062034	0.85719	1478	3	-0.22543	0.81657	0.86738	0.999999	17350	1	-0.22543
FUT5	6	0.019223	0.06205	0.85719	1479	4	-0.33764	0.91291	0.91922	0.999999	18434	1	-0.33764
NGFRAP1	6	0.019232	0.062072	0.85719	1480	3	-0.58114	0.98554	0.98547	0.999999	19881	0	-0.58114
ZNF679	6	0.01924	0.062093	0.85719	1481	3	-0.35015	0.89584	0.90788	0.999999	18210	1	-0.35015
SPCS3	6	0.019248	0.06211	0.85719	1482	3	-0.41672	0.67821	0.79449	0.999999	15847	2	-0.41672
PLA1A	6	0.019265	0.062147	0.85719	1483	2	-0.03329	0.94734	0.94791	0.999999	19026	0	-0.03329
SOD1	6	0.019314	0.062283	0.857306	1484	1	-1.0142	0.37632	0.5867	0.997438	12029	2	-1.0142
ANAPC11	6	0.019327	0.062319	0.857306	1485	3	-1.494	0.95508	0.95548	0.999999	19188	0	-1.494
SULT6B1	6	0.019363	0.062412	0.857306	1486	1	0.20747	0.26018	0.46399	0.977025	9698	3	0.20747
DIS3L2	6	0.01938	0.062457	0.857306	1487	3	-0.40137	0.90712	0.91511	0.999999	18344	1	-0.40137
hsa-mir-548f-5	4	0.019386	0.06247	0.857306	1488	3	-0.51864	0.82914	0.87279	0.999999	17458	1	-0.51864
GSC2	6	0.019411	0.062544	0.857306	1489	4	-0.65363	0.88178	0.89955	0.999999	18028	1	-0.65363
CSGALNACT1	6	0.019413	0.062549	0.857306	1490	1	0.027304	0.51417	0.69234	0.999999	13922	2	0.027304
VPS4A	6	0.019419	0.062566	0.857306	1491	4	-1.0471	0.12208	0.28602	0.943262	6198	1	-1.0471
VWA7	6	0.019422	0.062573	0.857306	1492	4	-0.30747	0.6851	0.7991	0.999999	15988	1	-0.30747
hsa-mir-3918	4	0.019437	0.062616	0.857306	1493	1	-0.065791	0.71057	0.8166	0.999999	16312	1	-0.065791
hsa-mir-649	4	0.019451	0.062659	0.857306	1494	3	-0.37314	0.65086	0.77634	0.999999	15514	1	-0.37314
hsa-mir-328	4	0.019453	0.062666	0.857306	1495	2	-0.065002	0.37771	0.5881	0.99773	12057	2	-0.065002
DDX3X	6	0.019465	0.0627	0.857306	1496	3	-1.2267	0.95607	0.95642	0.999999	19202	0	-1.2267
SKAP1	6	0.019495	0.062773	0.857725	1497	3	-0.47008	0.27309	0.47791	0.977025	9960	2	-0.47008
CNTNAP1	6	0.019553	0.062929	0.858822	1498	4	-0.7643	0.16702	0.35998	0.958272	7682	2	-0.7643
SDK2	6	0.01956	0.062943	0.858822	1499	2	0.089171	0.16388	0.35648	0.957354	7616	2	0.089171
ARIH1	6	0.019587	0.063016	0.858822	1500	3	-0.74727	0.95301	0.95345	0.999999	19154	0	-0.74727
GMCL1	6	0.019595	0.063036	0.858822	1501	3	-0.0031535	0.41457	0.62587	0.999999	12725	3	-0.0031535
ATP5H	6	0.019631	0.06312	0.858822	1502	4	-0.60989	0.97462	0.97467	0.999999	19618	0	-0.60989
PIGV	6	0.019632	0.063123	0.858822	1503	3	-0.43948	0.52505	0.69872	0.999999	14046	2	-0.43948
ZNF91	4	0.019643	0.063147	0.858822	1504	3	-0.41404	0.60895	0.74956	0.999999	15028	1	-0.41404
SUN2	6	0.019676	0.063234	0.859436	1505	4	-0.55684	0.99296	0.99288	0.999999	20091	0	-0.55684
PDSS1	6	0.019706	0.063315	0.859969	1506	3	-0.50749	0.82043	0.86905	0.999999	17381	1	-0.50749
METTL17	6	0.019738	0.063407	0.860254	1507	4	-0.592	0.51554	0.69315	0.999999	13934	2	-0.592
VPS8	6	0.019752	0.063448	0.860254	1508	4	-0.67659	0.95553	0.9559	0.999999	19196	0	-0.67659
EIF2B2	6	0.019758	0.063462	0.860254	1509	4	-1.3011	0.7805	0.85304	0.999999	17065	1	-1.3011
2017-09-05	6	0.019812	0.0636	0.861553	1510	4	-0.53045	0.99296	0.99288	0.999999	20067	0	-0.53045
HIRA	6	0.019855	0.063721	0.862621	1511	3	-0.030619	0.27802	0.48321	0.977025	10048	3	-0.030619
DPH1	6	0.019877	0.063776	0.862794	1512	3	-0.30361	0.3475	0.55698	0.9921	11467	1	-0.30361
PCDHB13	6	0.019904	0.063857	0.863313	1513	2	0.096723	0.12208	0.28602	0.943262	6191	3	0.096723
TAF1B	6	0.019954	0.063981	0.864417	1514	3	-0.45587	0.98747	0.98742	0.999999	19935	0	-0.45587
PGLYRP1	6	0.020024	0.064165	0.865458	1515	3	-0.13394	0.53717	0.70594	0.999999	14199	2	-0.13394
OR6B3	6	0.020036	0.064197	0.865458	1516	4	-0.3836	0.54241	0.70901	0.999999	14255	1	-0.3836
MTMR10	6	0.020052	0.064235	0.865458	1517	2	0.0087864	0.63102	0.76351	0.999999	15281	2	0.0087864
CABYR	6	0.02007	0.064287	0.865458	1518	3	-0.35303	0.96617	0.96644	0.999999	19434	0	-0.35303
USP53	6	0.020084	0.064325	0.865458	1519	4	-0.72101	0.64069	0.76964	0.999999	15396	1	-0.72101
GPSM1	6	0.020093	0.064348	0.865458	1520	4	-0.25202	0.56284	0.7212	0.999999	14496	1	-0.25202
FAM103A1	6	0.020095	0.064354	0.865458	1521	3	-0.42039	0.18341	0.37854	0.96468	8023	3	-0.42039
PLA2G3	6	0.02015	0.064505	0.866199	1522	1	0.17953	0.02503	0.086305	0.863741	2034	2	0.17953
SLC12A4	6	0.020192	0.064611	0.866199	1523	3	-0.16011	0.71909	0.82258	0.999999	16445	2	-0.16011
IRS1	6	0.020199	0.06463	0.866199	1524	3	0.042674	0.13927	0.31629	0.952703	6783	3	0.042674
TMEM63B	6	0.020202	0.064634	0.866199	1525	2	-0.051885	0.52663	0.69967	0.999999	14065	1	-0.051885
RUSC1	6	0.020217	0.064672	0.866199	1526	4	-0.39132	0.59726	0.74215	0.999999	14894	2	-0.39132
RPS19	6	0.02024	0.064735	0.866199	1527	4	-2.0933	0.32021	0.52821	0.988807	10923	2	-2.0933
C19orf84	6	0.020248	0.064756	0.866199	1528	3	-0.42259	0.6851	0.7991	0.999999	15995	2	-0.42259
H2AFB1	6	0.020251	0.064763	0.866199	1529	3	-0.20212	0.95005	0.95056	0.999999	19092	0	-0.20212
MORF4L2	6	0.020268	0.064807	0.866199	1530	3	-0.29617	0.83735	0.87655	0.999999	17533	1	-0.29617
SLC47A1	6	0.020298	0.064883	0.866199	1531	2	-0.05824	0.93075	0.93279	0.999999	18728	1	-0.05824
ADD1	6	0.020334	0.064976	0.866199	1532	4	-0.69204	0.87905	0.89802	0.999999	17991	1	-0.69204
CMPK1	6	0.020335	0.064978	0.866199	1533	3	-0.53914	0.54662	0.71151	0.999999	14294	2	-0.53914
BCAS4	6	0.020351	0.065012	0.866199	1534	3	-0.073379	0.65842	0.78129	0.999999	15613	2	-0.073379
SLC17A8	6	0.020384	0.065099	0.866199	1535	2	-0.24653	0.14846	0.33236	0.956496	7088	2	-0.24653
PDE4DIP	6	0.020396	0.065133	0.866199	1536	3	0.0514	0.0021227	0.010159	0.776508	261	3	0.0514
PRAME	6	0.020409	0.065165	0.866199	1537	4	-0.50452	0.6851	0.7991	0.999999	15926	1	-0.50452
HSPE1-MOB4	11	0.02042	0.065195	0.866199	1538	6	-0.57888	0.9431	0.94369	0.999999	18944	2	-0.57888
UBAP2L	6	0.020442	0.065259	0.866199	1539	2	-0.19185	0.91269	0.91908	0.999999	18428	1	-0.19185
HLA-B	4	0.02048	0.065349	0.866199	1540	3	-0.42947	0.7938	0.85814	0.999999	17168	1	-0.42947
CWC25	6	0.020492	0.06538	0.866199	1541	2	-0.23085	0.64265	0.77091	0.999999	15419	2	-0.23085
RNF212B	6	0.020492	0.065381	0.866199	1542	3	-0.35992	0.77201	0.84995	0.999999	16979	1	-0.35992
MAMDC4	6	0.020492	0.065381	0.866199	1543	4	-0.35017	0.33443	0.54326	0.992002	11202	2	-0.35017
UFM1	6	0.020494	0.065383	0.866199	1544	3	-0.37833	0.92125	0.92531	0.999999	18557	1	-0.37833
PAPD5	6	0.02055	0.065522	0.866562	1545	3	-0.1885	0.7715	0.84976	0.999999	16973	1	-0.1885
F12	6	0.020577	0.065583	0.866562	1546	4	-0.42287	0.98669	0.98662	0.999999	19911	0	-0.42287
ZNF510	6	0.020589	0.06561	0.866562	1547	4	-0.37586	0.22599	0.42628	0.975639	8934	1	-0.37586
EEF1E1	6	0.020592	0.065619	0.866562	1548	3	-0.080554	0.076308	0.1999	0.92842	4378	3	-0.080554
TIMMDC1	6	0.020603	0.065647	0.866562	1549	4	-0.56707	0.98432	0.98426	0.999999	19845	0	-0.56707
TIMELESS	6	0.020633	0.065724	0.866562	1550	3	-1.0511	0.91331	0.91951	0.999999	18435	1	-1.0511
ZNF544	6	0.020644	0.065752	0.866562	1551	4	-0.45801	0.066454	0.1804	0.927485	3958	2	-0.45801
NXPE2	6	0.020668	0.065801	0.866562	1552	4	-0.46021	0.98267	0.98259	0.999999	19805	0	-0.46021
DNAJC8	6	0.020691	0.065856	0.866562	1553	2	-0.0054132	0.32406	0.5323	0.989768	10999	3	-0.0054132
RTCB	6	0.020691	0.065856	0.866562	1554	4	-2.6354	0.99296	0.99288	0.999999	20163	0	-2.6354
ABCB10	6	0.020712	0.06591	0.866562	1555	4	-0.5876	0.98784	0.98779	0.999999	19946	0	-0.5876
BEND3	6	0.020727	0.065958	0.866562	1556	4	-0.4803	0.98869	0.98864	0.999999	19970	0	-0.4803
SLC7A6OS	6	0.020738	0.06599	0.866562	1557	4	-1.0626	0.92866	0.93103	0.999999	18687	1	-1.0626
GH1	6	0.020744	0.066004	0.866562	1558	4	-0.38126	0.85662	0.88593	0.999999	17741	1	-0.38126
GFOD1	6	0.020808	0.06617	0.86794	1559	4	-0.41863	0.93614	0.93738	0.999999	18807	1	-0.41863
COX5B	6	0.02085	0.066271	0.86794	1560	2	-0.042414	0.050949	0.1487	0.914199	3325	2	-0.042414
PABPC1	6	0.020851	0.066273	0.86794	1561	3	-0.46258	0.051244	0.14933	0.914937	3338	2	-0.46258
CD93	6	0.020894	0.066383	0.86794	1562	4	-0.28453	0.6851	0.7991	0.999999	15918	1	-0.28453
FAM177A1	6	0.020936	0.066493	0.86794	1563	1	0.27356	0.015077	0.055666	0.842274	1339	4	0.27356
PDE8B	4	0.020946	0.066524	0.86794	1564	2	-0.55586	0.93405	0.93558	0.999999	18773	0	-0.55586
SLC29A2	6	0.020985	0.066618	0.86794	1565	4	-0.35116	0.13811	0.31432	0.952703	6742	1	-0.35116
hsa-mir-8084	4	0.02099	0.066632	0.86794	1566	3	-0.38953	0.074556	0.19649	0.92842	4305	1	-0.38953
KANSL3	6	0.021009	0.066672	0.86794	1567	3	-0.3375	0.24333	0.44551	0.976511	9325	1	-0.3375
CCDC87	6	0.021035	0.066741	0.86794	1568	3	-0.24097	0.94891	0.94946	0.999999	19069	0	-0.24097
NPIPB6	6	0.021049	0.066777	0.86794	1569	4	-0.52313	0.28508	0.49074	0.977694	10265	2	-0.52313
CCL8	6	0.021093	0.066877	0.86794	1570	4	-0.40633	0.85984	0.88758	0.999999	17772	1	-0.40633
VPS37A	6	0.021127	0.066962	0.86794	1571	3	-0.24631	0.93378	0.93536	0.999999	18769	1	-0.24631
RDH8	6	0.021133	0.066974	0.86794	1572	2	-0.19212	0.61595	0.75396	0.999999	15098	1	-0.19212
FHIT	6	0.021135	0.066981	0.86794	1573	4	-0.88628	0.20219	0.39982	0.96907	8431	1	-0.88628
APOBEC1	6	0.02114	0.066993	0.86794	1574	4	-0.73338	0.28383	0.48944	0.977025	10225	2	-0.73338
KCNE2	4	0.021156	0.067036	0.86794	1575	2	-1.9337	0.74845	0.84174	0.999999	16809	1	-1.9337
BUB1B	6	0.021161	0.067048	0.86794	1576	4	-0.48926	0.79201	0.85746	0.999999	17154	1	-0.48926
FIGLA	6	0.021182	0.067097	0.86794	1577	4	-0.25851	0.94211	0.94281	0.999999	18918	1	-0.25851
ATXN2L	6	0.021209	0.067162	0.86794	1578	4	-0.28536	0.92145	0.92545	0.999999	18563	1	-0.28536
CGB2	10	0.021222	0.067196	0.86794	1579	6	-0.25604	0.99873	0.99871	0.999999	20351	0	-0.25604
ERCC3	6	0.021227	0.067212	0.86794	1580	4	-0.45104	0.92967	0.93186	0.999999	18709	1	-0.45104
GGA2	6	0.021231	0.067221	0.86794	1581	3	-0.29625	0.93037	0.93249	0.999999	18722	1	-0.29625
C2orf80	6	0.021239	0.067243	0.86794	1582	4	-0.53522	0.18062	0.37542	0.962819	7974	2	-0.53522
AMER2	6	0.02126	0.067297	0.86794	1583	4	-0.37309	0.35071	0.56036	0.9921	11552	2	-0.37309
hsa-mir-33b	4	0.021274	0.067335	0.86794	1584	2	-0.12446	0.39271	0.60355	0.999999	12309	1	-0.12446
IFI35	6	0.021287	0.06737	0.86794	1585	3	-0.12118	0.25469	0.45806	0.976511	9572	1	-0.12118
PRH2	6	0.021304	0.06742	0.86794	1586	2	-0.033203	0.41468	0.62597	0.999999	12727	2	-0.033203
ITPK1	6	0.021314	0.067437	0.86794	1587	4	-1.0046	0.98891	0.98886	0.999999	19976	0	-1.0046
LDB2	6	0.021321	0.067453	0.86794	1588	2	0.02158	0.13952	0.31675	0.952703	6792	3	0.02158
SLC5A5	6	0.021329	0.067473	0.86794	1589	2	-0.28932	0.98527	0.9852	0.999999	19868	0	-0.28932
ZNF8	4	0.021345	0.067515	0.86794	1590	2	-0.6172	0.48741	0.67616	0.999999	13633	1	-0.6172
XAGE3	6	0.021355	0.067541	0.86794	1591	3	-0.19401	0.074933	0.19723	0.92842	4316	2	-0.19401
IL21R	6	0.021372	0.067587	0.86794	1592	3	-0.40099	0.97689	0.97684	0.999999	19670	0	-0.40099
SRRD	6	0.021375	0.067594	0.86794	1593	3	-0.27277	0.98022	0.98015	0.999999	19743	0	-0.27277
MLIP	6	0.021434	0.067738	0.868221	1594	4	-0.40342	0.041375	0.12848	0.897226	2929	2	-0.40342
UNC45A	6	0.021436	0.067741	0.868221	1595	4	-0.47378	0.98514	0.98507	0.999999	19864	0	-0.47378
PPAN-P2RY11	6	0.021476	0.067844	0.868221	1596	4	-0.55709	0.87423	0.89534	0.999999	17933	1	-0.55709
CENPBD1	6	0.021484	0.067864	0.868221	1597	3	-0.95702	0.97004	0.97021	0.999999	19518	0	-0.95702
MLX	6	0.0215	0.067901	0.868221	1598	4	-0.44249	0.53618	0.70537	0.999999	14171	1	-0.44249
PPP1R3F	4	0.021504	0.067909	0.868221	1599	3	-0.39908	0.86821	0.89203	0.999999	17863	0	-0.39908
RGMA	6	0.021506	0.067913	0.868221	1600	3	-0.31361	0.5987	0.74306	0.999999	14907	1	-0.31361
RASAL3	6	0.021575	0.068101	0.869145	1601	2	0.23231	0.017592	0.06367	0.843654	1537	3	0.23231
RBFA	6	0.021596	0.068162	0.869145	1602	3	-0.8339	0.8765	0.89657	0.999999	17969	1	-0.8339
DACT2	6	0.021609	0.068196	0.869145	1603	2	-0.10349	0.09091	0.2281	0.931899	5004	2	-0.10349
PCDHB15	4	0.021614	0.068206	0.869145	1604	3	-0.62821	0.84808	0.88165	0.999999	17651	1	-0.62821
KRT79	6	0.021626	0.068237	0.869145	1605	2	0.56597	0.077711	0.20262	0.92842	4450	4	0.56597
SPTLC1	6	0.021627	0.06824	0.869145	1606	4	-0.77818	0.98492	0.98485	0.999999	19861	0	-0.77818
CLCN3	6	0.021673	0.068366	0.870212	1607	3	-0.23808	0.35456	0.56431	0.993211	11620	2	-0.23808
WDPCP	6	0.021703	0.068436	0.870324	1608	4	-0.5388	0.87371	0.89505	0.999999	17929	1	-0.5388
PCDHA13	6	0.021712	0.06846	0.870324	1609	3	-0.37858	0.66072	0.78283	0.999999	15636	1	-0.37858
TBC1D3F	16	0.021769	0.068608	0.870768	1610	9	-0.55545	0.77171	0.84984	0.999999	16976	1	-0.55545
SF3A1	6	0.021771	0.068611	0.870768	1611	3	0.038914	0.10616	0.25691	0.940713	5583	2	0.038914
C3orf33	6	0.021775	0.068623	0.870768	1612	4	-0.7664	0.06576	0.17903	0.927485	3928	2	-0.7664
DPCR1	6	0.021818	0.068718	0.871438	1613	4	-0.6425	0.33912	0.5482	0.9921	11282	1	-0.6425
ARL14	6	0.021839	0.068767	0.871456	1614	3	-0.191	0.41516	0.62645	0.999999	12738	1	-0.191
ATP2A1	6	0.021865	0.068838	0.871456	1615	3	-0.56315	0.17289	0.36662	0.960164	7809	1	-0.56315
CHP2	6	0.021869	0.068847	0.871456	1616	2	-0.018348	0.21263	0.4114	0.972178	8656	3	-0.018348
HNRNPC	6	0.021889	0.068893	0.871492	1617	3	-0.76034	0.03334	0.11018	0.881598	2545	2	-0.76034
AHR	6	0.021918	0.068972	0.871669	1618	3	-0.10958	0.38773	0.59843	0.999999	12233	3	-0.10958
TNFSF4	6	0.021928	0.068992	0.871669	1619	4	-0.28808	0.43745	0.64433	0.999999	13074	2	-0.28808
NCBP2	6	0.021959	0.069076	0.871699	1620	3	-0.86231	0.50358	0.68623	0.999999	13806	2	-0.86231
BOLL	6	0.021967	0.069094	0.871699	1621	2	0.2144	0.070403	0.18835	0.927485	4102	3	0.2144
MAD1L1	6	0.02198	0.069122	0.871699	1622	4	-0.5951	0.37873	0.58914	0.998005	12075	2	-0.5951
hsa-mir-4750	4	0.022004	0.06919	0.871789	1623	3	-0.30214	0.91917	0.92373	0.999999	18530	0	-0.30214
ANKRD24	6	0.022016	0.069226	0.871789	1624	2	-0.028946	0.080705	0.20848	0.92842	4581	2	-0.028946
TBL3	6	0.02203	0.069261	0.871789	1625	3	-0.32387	0.82069	0.86916	0.999999	17384	1	-0.32387
FUT2	6	0.022045	0.0693	0.871789	1626	2	-0.066686	0.66534	0.78592	0.999999	15692	2	-0.066686
VPS53	6	0.022088	0.069395	0.872446	1627	4	-0.49186	0.17625	0.37046	0.961146	7884	1	-0.49186
CALR	6	0.022121	0.06947	0.872853	1628	4	-0.64039	0.95957	0.95991	0.999999	19285	0	-0.64039
ASF1B	6	0.022164	0.069567	0.873333	1629	3	-0.68697	0.55944	0.71914	0.999999	14445	2	-0.68697
CXCR1	6	0.022213	0.069688	0.873333	1630	1	0.4292	0.025476	0.087634	0.863741	2070	3	0.4292
ZNF76	6	0.022213	0.069689	0.873333	1631	3	-0.20343	0.36557	0.57565	0.997438	11787	3	-0.20343
FGD5	6	0.022217	0.069698	0.873333	1632	4	-0.49844	0.78034	0.85298	0.999999	17064	1	-0.49844
SEZ6	6	0.022226	0.069722	0.873333	1633	3	-0.54645	0.32677	0.53519	0.989819	11051	2	-0.54645
BHMT2	6	0.022257	0.069807	0.873382	1634	3	-0.39557	0.70353	0.81171	0.999999	16205	2	-0.39557
SCN3B	6	0.022293	0.06989	0.873382	1635	4	-0.76386	0.52579	0.69917	0.999999	14051	2	-0.76386
MMP28	6	0.022302	0.069921	0.873382	1636	4	-0.53028	0.11375	0.27088	0.942205	5880	2	-0.53028
MRPL36	6	0.022309	0.069936	0.873382	1637	4	-1.2699	0.43864	0.64508	0.999999	13086	1	-1.2699
EPO	6	0.022311	0.069939	0.873382	1638	3	-0.10936	0.66586	0.78627	0.999999	15702	1	-0.10936
hsa-mir-1289-1	4	0.022379	0.070106	0.874675	1639	3	-0.45443	0.99012	0.99005	0.999999	20008	0	-0.45443
OGFOD2	6	0.022409	0.070184	0.874675	1640	2	-0.018988	0.17033	0.36379	0.959215	7757	3	-0.018988
PAXBP1	6	0.022458	0.070315	0.874675	1641	2	-0.058631	0.70989	0.81612	0.999999	16305	2	-0.058631
PPIL6	6	0.022459	0.070317	0.874675	1642	3	-0.11175	0.28129	0.48672	0.977025	10099	3	-0.11175
PRC1	6	0.022463	0.07033	0.874675	1643	4	-1.745	0.90727	0.91521	0.999999	18348	1	-1.745
ATP5SL	6	0.022491	0.070394	0.874675	1644	4	-0.60736	0.93769	0.93872	0.999999	18830	1	-0.60736
MTRF1L	6	0.022495	0.070402	0.874675	1645	3	-0.7476	0.53544	0.70493	0.999999	14167	2	-0.7476
hsa-mir-4427	4	0.022496	0.070404	0.874675	1646	2	-0.64133	0.80309	0.86184	0.999999	17246	1	-0.64133
KRR1	6	0.022507	0.070427	0.874675	1647	2	0.11705	0.14614	0.32839	0.956496	7017	2	0.11705
ATP5I	6	0.022553	0.070544	0.875163	1648	2	0.41391	0.032714	0.10839	0.88057	2517	4	0.41391
LPA	6	0.022556	0.070552	0.875163	1649	2	0.053409	0.08846	0.22343	0.929992	4912	3	0.053409
hsa-mir-490	4	0.022586	0.070617	0.875437	1650	2	-0.025655	0.33404	0.54286	0.991719	11197	2	-0.025655
COX20	6	0.02264	0.070748	0.876	1651	4	-2.1052	0.98184	0.98176	0.999999	19791	0	-2.1052
PMPCB	6	0.022654	0.070784	0.876	1652	1	-0.034297	0.28383	0.48944	0.977025	10240	2	-0.034297
UBE3D	6	0.022689	0.070868	0.876	1653	4	-0.71273	0.99743	0.9974	0.999999	20284	0	-0.71273
FBXL12	6	0.022703	0.070904	0.876	1654	2	-0.018795	0.49671	0.68208	0.999999	13736	2	-0.018795
ATP6V1C1	6	0.022801	0.071163	0.876	1655	2	-0.209	0.0054616	0.023126	0.80855	579	2	-0.209
NDUFA11	6	0.022805	0.071175	0.876	1656	4	-0.60362	0.72791	0.82888	0.999999	16586	2	-0.60362
TBC1D3H	17	0.022818	0.071212	0.876	1657	9	-0.67581	0.99336	0.99327	0.999999	20181	2	-0.67581
FAM149B1	6	0.022843	0.071283	0.876	1658	3	-0.72744	0.57143	0.72648	0.999999	14606	1	-0.72744
TMEM199	6	0.022851	0.071303	0.876	1659	4	-0.75719	0.93869	0.93961	0.999999	18852	1	-0.75719
FUT9	6	0.022858	0.071322	0.876	1660	3	-0.15658	0.95722	0.95756	0.999999	19230	0	-0.15658
CHMP5	6	0.022866	0.071346	0.876	1661	2	-0.46332	0.97772	0.97766	0.999999	19684	0	-0.46332
BTAF1	6	0.022874	0.071375	0.876	1662	4	-1.3618	0.96821	0.96841	0.999999	19469	0	-1.3618
GPKOW	6	0.022892	0.071419	0.876	1663	3	-0.49513	0.43003	0.63967	0.999999	12990	2	-0.49513
PPP1CB	6	0.022899	0.071434	0.876	1664	2	-0.089258	0.45671	0.65642	0.999999	13286	2	-0.089258
EGFL7	6	0.022923	0.071483	0.876	1665	4	-0.37203	0.34258	0.55184	0.9921	11360	2	-0.37203
C17orf98	6	0.022938	0.071523	0.876	1666	4	-0.44023	0.7019	0.8106	0.999999	16177	2	-0.44023
ST3GAL5	6	0.022942	0.071534	0.876	1667	3	-0.37294	0.66962	0.78877	0.999999	15744	2	-0.37294
HIST1H2AB	6	0.022948	0.071553	0.876	1668	2	-0.23721	0.95359	0.95401	0.999999	19164	0	-0.23721
hsa-mir-3920	4	0.022958	0.071579	0.876	1669	2	-1.3879	0.97393	0.97399	0.999999	19599	0	-1.3879
PMVK	4	0.022979	0.071629	0.876	1670	2	-0.070929	0.064992	0.17749	0.927485	3900	2	-0.070929
IYD	6	0.022997	0.071677	0.876	1671	3	-0.42368	0.016384	0.059841	0.842274	1436	2	-0.42368
CXCL17	6	0.022997	0.071677	0.876	1672	4	-0.53985	0.99296	0.99288	0.999999	20062	0	-0.53985
FOSL2	6	0.023024	0.071742	0.876	1673	3	-0.098833	0.2204	0.42005	0.974657	8814	3	-0.098833
ATP8A1	6	0.023061	0.071842	0.876	1674	3	-0.39658	0.45802	0.65724	0.999999	13302	2	-0.39658
TAB1	6	0.023067	0.071854	0.876	1675	3	-0.015776	0.2412	0.44311	0.976511	9276	2	-0.015776
NSMCE4A	6	0.023095	0.071926	0.876	1676	1	-0.08769	0.98689	0.98684	0.999999	19918	0	-0.08769
LUZP2	6	0.023103	0.071945	0.876	1677	4	-0.6209	0.27002	0.47463	0.977025	9906	1	-0.6209
LIN28A	6	0.02312	0.071988	0.876	1678	3	-0.34393	0.50056	0.68449	0.999999	13778	1	-0.34393
ERCC4	6	0.023145	0.072059	0.876	1679	2	0.029174	0.24569	0.44818	0.976511	9371	3	0.029174
PLA2G12A	6	0.023153	0.07208	0.876	1680	4	-0.69692	0.65017	0.77588	0.999999	15506	1	-0.69692
TMEM189	8	0.023154	0.07208	0.876	1681	5	-0.31505	0.5797	0.73143	0.999999	14706	1	-0.31505
HOXB1	6	0.023169	0.072115	0.876	1682	4	-0.35234	0.9966	0.99658	0.999999	20267	0	-0.35234
PRAMEF8	6	0.023188	0.072158	0.876	1683	4	-0.30207	0.35329	0.56299	0.992922	11596	2	-0.30207
NUS1	6	0.023193	0.072169	0.876	1684	3	-1.0444	0.79432	0.85833	0.999999	17175	1	-1.0444
PDGFB	6	0.023194	0.072169	0.876	1685	3	-0.42019	0.98409	0.98404	0.999999	19835	0	-0.42019
LRRC3	6	0.02322	0.072227	0.876	1686	4	-0.66658	0.94083	0.9416	0.999999	18892	1	-0.66658
CC2D1A	6	0.023244	0.072297	0.876	1687	3	-0.27379	0.12038	0.28294	0.943262	6129	2	-0.27379
ACTC1	6	0.023255	0.072331	0.876	1688	4	-0.31432	0.21539	0.41443	0.973755	8705	2	-0.31432
hsa-mir-7852	3	0.023266	0.072356	0.876	1689	3	-0.59101	0.97673	0.97669	0.999999	19666	0	-0.59101
KRTAP19-7	6	0.023274	0.072375	0.876	1690	4	-0.35797	0.16685	0.35977	0.958272	7678	2	-0.35797
MAP2K3	6	0.02336	0.072573	0.877331	1691	4	-0.31518	0.89751	0.90894	0.999999	18238	1	-0.31518
ATP6AP1	6	0.023363	0.072582	0.877331	1692	4	-0.46474	0.70388	0.81194	0.999999	16215	2	-0.46474
POLR2I	6	0.023377	0.072614	0.877331	1693	3	-1.2547	0.99688	0.99687	0.999999	20273	0	-1.2547
ZNF501	6	0.023439	0.072761	0.877771	1694	2	-0.13208	0.077556	0.20231	0.92842	4443	2	-0.13208
OCIAD1	6	0.023488	0.072886	0.877771	1695	2	-0.53697	0.31369	0.52128	0.988118	10789	1	-0.53697
CCNH	6	0.023517	0.072951	0.877771	1696	4	-0.76105	0.98686	0.98681	0.999999	19917	0	-0.76105
hsa-mir-1282	4	0.023518	0.072953	0.877771	1697	3	-0.94665	0.87743	0.89709	0.999999	17980	0	-0.94665
hsa-mir-205	4	0.02354	0.073003	0.877771	1698	3	-0.41736	0.55031	0.71365	0.999999	14329	1	-0.41736
hsa-mir-551b	4	0.023555	0.073036	0.877771	1699	2	-0.21312	0.10307	0.25124	0.940057	5461	2	-0.21312
TNFRSF21	6	0.02358	0.073102	0.877771	1700	3	-0.49719	0.069554	0.18669	0.927485	4076	2	-0.49719
ZNRF2	6	0.023589	0.073131	0.877771	1701	4	-0.36995	0.17485	0.36884	0.961104	7849	2	-0.36995
RAC2	6	0.023607	0.073179	0.877771	1702	3	-0.32351	0.5466	0.7115	0.999999	14293	2	-0.32351
KIAA2013	6	0.023612	0.073191	0.877771	1703	3	-0.22249	0.7069	0.81403	0.999999	16258	2	-0.22249
CCDC64	6	0.02363	0.073242	0.877771	1704	3	-0.30423	0.93751	0.93856	0.999999	18825	1	-0.30423
ZNF653	6	0.02364	0.073261	0.877771	1705	3	-0.25846	0.39899	0.61	0.999999	12438	1	-0.25846
hsa-mir-4651	4	0.023642	0.073265	0.877771	1706	3	-0.63503	0.92114	0.92522	0.999999	18556	0	-0.63503
OR51G2	6	0.023649	0.073282	0.877771	1707	3	-0.18071	0.72855	0.82933	0.999999	16591	1	-0.18071
HLA-C	6	0.023657	0.073294	0.877771	1708	3	-0.157	0.87626	0.89644	0.999999	17965	1	-0.157
MISP	6	0.023684	0.073363	0.878041	1709	2	0.0066181	0.41963	0.63098	0.999999	12835	3	0.0066181
hsa-mir-4265	4	0.023699	0.073403	0.878041	1710	3	-0.35863	0.44071	0.64641	0.999999	13106	1	-0.35863
SLC5A3	6	0.023733	0.073489	0.878564	1711	3	-0.31427	0.98047	0.9804	0.999999	19752	0	-0.31427
USP50	6	0.023802	0.073665	0.878928	1712	3	-0.28393	0.34028	0.54942	0.9921	11306	2	-0.28393
N4BP1	6	0.023821	0.073705	0.878928	1713	4	-0.31386	0.53162	0.70259	0.999999	14125	2	-0.31386
ZDHHC8	6	0.023825	0.073715	0.878928	1714	4	-0.53271	0.9486	0.94916	0.999999	19055	0	-0.53271
POLD1	6	0.02388	0.073847	0.878928	1715	2	-1.2307	0.86411	0.88982	0.999999	17818	1	-1.2307
BCL7C	6	0.023929	0.073967	0.878928	1716	1	-0.044443	0.21772	0.41705	0.974657	8750	2	-0.044443
PGLYRP3	6	0.023942	0.074004	0.878928	1717	3	-0.30246	0.31786	0.52568	0.988807	10871	2	-0.30246
hsa-mir-3180-2	4	0.023961	0.074052	0.878928	1718	1	-0.13072	0.63451	0.76576	0.999999	15329	1	-0.13072
SSFA2	6	0.023978	0.074095	0.878928	1719	2	-0.08701	0.24571	0.4482	0.976511	9372	2	-0.08701
IGFBP6	6	0.024026	0.074209	0.878928	1720	3	-0.23611	0.69802	0.80796	0.999999	16124	2	-0.23611
ISM1	6	0.024027	0.074212	0.878928	1721	2	-0.05999	0.91132	0.91806	0.999999	18411	1	-0.05999
CRYBB3	6	0.024054	0.074273	0.878928	1722	3	-0.45781	0.37367	0.58397	0.997438	11963	1	-0.45781
NGDN	6	0.024105	0.074398	0.878928	1723	3	-1.2832	0.8594	0.88738	0.999999	17767	1	-1.2832
ISYNA1	6	0.024106	0.074401	0.878928	1724	4	-0.46481	0.99915	0.99914	0.999999	20371	0	-0.46481
MTSS1L	6	0.024125	0.074451	0.878928	1725	1	0.22697	0.09956	0.24465	0.938512	5331	3	0.22697
RPS15	6	0.024174	0.074559	0.878928	1726	3	-1.4153	0.33108	0.5397	0.991167	11136	2	-1.4153
S1PR2	6	0.024181	0.074575	0.878928	1727	4	-0.39384	0.96612	0.9664	0.999999	19433	0	-0.39384
RBMS3	6	0.024196	0.07461	0.878928	1728	4	-0.55279	0.088044	0.22261	0.92951	4898	1	-0.55279
QKI	6	0.024199	0.074616	0.878928	1729	2	0.4751	0.0091461	0.035933	0.827793	881	3	0.4751
POTEI	9	0.02422	0.07467	0.878928	1730	5	-0.52142	0.75459	0.84386	0.999999	16858	2	-0.52142
COX11	6	0.024222	0.074675	0.878928	1731	4	-1.2619	0.24403	0.44629	0.976511	9335	1	-1.2619
CFAP53	6	0.024223	0.074675	0.878928	1732	1	0.61709	0.010165	0.039356	0.827793	953	3	0.61709
hsa-mir-1306	4	0.024227	0.074687	0.878928	1733	3	-0.38614	0.87962	0.89835	0.999999	17996	0	-0.38614
hsa-mir-4499	4	0.024229	0.074692	0.878928	1734	3	-0.44541	0.96325	0.96355	0.999999	19351	0	-0.44541
2017-03-10	4	0.024254	0.074753	0.878928	1735	3	-0.75745	0.30875	0.51599	0.986468	10697	1	-0.75745
CFTR	6	0.024258	0.074765	0.878928	1736	4	-0.44137	0.78584	0.85505	0.999999	17107	1	-0.44137
KLHL18	6	0.024272	0.074794	0.878928	1737	4	-0.35174	0.31471	0.52238	0.988118	10811	2	-0.35174
C1orf127	6	0.024288	0.074837	0.878928	1738	2	-0.029044	0.51529	0.69301	0.999999	13930	1	-0.029044
C6orf58	6	0.024288	0.074837	0.878928	1739	3	0.0392	0.10415	0.25327	0.940057	5500	3	0.0392
PTPN11	6	0.024307	0.074883	0.878928	1740	4	-1.5122	0.88008	0.89861	0.999999	18000	1	-1.5122
CRIPAK	6	0.024321	0.074912	0.878928	1741	1	0.12546	0.14774	0.33111	0.956496	7067	4	0.12546
CCDC54	4	0.024345	0.074978	0.878928	1742	2	-0.46043	0.94701	0.94758	0.999999	19020	0	-0.46043
PHLDB3	6	0.024351	0.074991	0.878928	1743	2	-0.18575	0.98423	0.98418	0.999999	19840	0	-0.18575
EXOSC6	6	0.024369	0.075027	0.878928	1744	4	-0.32094	0.43436	0.6424	0.999999	13041	1	-0.32094
hsa-mir-7641-2	3	0.024382	0.075058	0.878928	1745	2	-2.6798	0.67123	0.78985	0.999999	15763	1	-2.6798
PPP1R3A	6	0.024399	0.075093	0.878928	1746	4	-0.54778	0.25784	0.46145	0.976511	9641	2	-0.54778
MPP2	4	0.024419	0.075152	0.878928	1747	2	-0.19565	0.5561	0.71716	0.999999	14405	1	-0.19565
ZBTB17	6	0.024438	0.075201	0.878928	1748	4	-0.37498	0.96804	0.96826	0.999999	19464	0	-0.37498
FNTA	6	0.024463	0.075253	0.878928	1749	3	-0.051219	0.1798	0.37448	0.962658	7957	3	-0.051219
EARS2	6	0.024565	0.075503	0.878928	1750	3	-0.95644	0.18185	0.3768	0.9637	7997	1	-0.95644
RAD51	6	0.024567	0.075505	0.878928	1751	3	-1.5726	0.72495	0.82679	0.999999	16547	1	-1.5726
LPPR3	4	0.024577	0.075526	0.878928	1752	3	-0.80542	0.39163	0.60245	0.999999	12288	1	-0.80542
PDXDC1	6	0.02459	0.075554	0.878928	1753	4	-0.49419	0.96806	0.96828	0.999999	19465	0	-0.49419
RNF148	6	0.024613	0.075596	0.878928	1754	4	-0.42977	0.80559	0.86285	0.999999	17262	1	-0.42977
NEDD4L	6	0.024638	0.07567	0.878928	1755	2	-0.1836	0.09515	0.2362	0.934992	5163	1	-0.1836
EHD2	6	0.024656	0.075711	0.878928	1756	2	-0.038371	0.72241	0.82499	0.999999	16497	2	-0.038371
FBXO32	6	0.024663	0.075727	0.878928	1757	3	-0.13595	0.4145	0.62579	0.999999	12724	2	-0.13595
hsa-mir-548ac	4	0.024667	0.075737	0.878928	1758	3	-1.0114	0.97846	0.97841	0.999999	19702	0	-1.0114
FAM25C	6	0.024696	0.075797	0.878928	1759	4	-0.59334	0.9809	0.9808	0.999999	19764	0	-0.59334
SLAMF7	6	0.024712	0.075844	0.878928	1760	2	0.11499	0.28592	0.49163	0.977694	10283	3	0.11499
XKR9	6	0.024761	0.075971	0.878928	1761	2	-0.20548	0.90295	0.91234	0.999999	18289	1	-0.20548
DDI1	6	0.024785	0.076034	0.878928	1762	3	-0.099655	0.31085	0.51822	0.986745	10742	3	-0.099655
POLRMT	6	0.02481	0.076088	0.878928	1763	4	-0.66489	0.99296	0.99288	0.999999	20089	0	-0.66489
DDX4	6	0.024828	0.076127	0.878928	1764	2	0.47162	0.052958	0.15288	0.919843	3390	4	0.47162
ESPN	6	0.024837	0.076155	0.878928	1765	2	0.14815	0.6886	0.80149	0.999999	16024	2	0.14815
NDUFS3	6	0.024859	0.076201	0.878928	1766	1	0.89099	0.0081977	0.032666	0.827793	794	5	0.89099
TRAPPC6B	6	0.024914	0.076333	0.878928	1767	3	-0.081612	0.10173	0.24873	0.940057	5406	3	-0.081612
LRP6	6	0.024927	0.076364	0.878928	1768	2	-0.17095	0.50332	0.68607	0.999999	13805	2	-0.17095
FAXC	6	0.024982	0.076497	0.878928	1769	2	0.22232	0.36097	0.57096	0.996324	11722	3	0.22232
ACTR2	6	0.024988	0.076514	0.878928	1770	4	-0.83523	0.97551	0.97553	0.999999	19633	0	-0.83523
ZFR	6	0.025006	0.076557	0.878928	1771	2	-0.091172	0.57059	0.72595	0.999999	14592	1	-0.091172
ODF4	6	0.025054	0.076685	0.878928	1772	2	-0.24054	0.78585	0.85506	0.999999	17108	1	-0.24054
UTP6	6	0.025055	0.076686	0.878928	1773	2	0.07431	0.28383	0.48944	0.977025	10243	2	0.07431
hsa-mir-6846	4	0.025057	0.076694	0.878928	1774	2	-0.13497	0.22638	0.4267	0.975639	8946	2	-0.13497
TTC28	6	0.025075	0.076751	0.878928	1775	4	-0.54221	0.93885	0.93975	0.999999	18862	1	-0.54221
G3BP2	6	0.025118	0.07685	0.878928	1776	2	-0.17118	0.75936	0.84548	0.999999	16895	1	-0.17118
HRG	6	0.025129	0.076879	0.878928	1777	3	-0.22786	0.56712	0.7238	0.999999	14550	2	-0.22786
GNRH2	6	0.025153	0.076937	0.878928	1778	2	-0.02324	0.06576	0.17903	0.927485	3929	2	-0.02324
POP1	6	0.025179	0.077008	0.878928	1779	4	-0.66353	0.34659	0.55602	0.9921	11446	1	-0.66353
SLC16A6	6	0.02519	0.077039	0.878928	1780	4	-0.32209	0.63114	0.76358	0.999999	15282	1	-0.32209
EMP3	6	0.025202	0.07707	0.878928	1781	2	-0.11066	0.63655	0.76706	0.999999	15350	2	-0.11066
ZNF879	6	0.02523	0.077139	0.878928	1782	4	-0.75536	0.8895	0.904	0.999999	18131	1	-0.75536
ZFAND6	6	0.025233	0.077149	0.878928	1783	4	-0.46303	0.2923	0.49843	0.980832	10393	1	-0.46303
PON1	4	0.025236	0.077158	0.878928	1784	3	-0.50061	0.83651	0.87616	0.999999	17529	1	-0.50061
SCN2A	6	0.02524	0.077164	0.878928	1785	3	-0.4399	0.28053	0.48589	0.977025	10086	2	-0.4399
ZDHHC3	6	0.025251	0.077186	0.878928	1786	1	0.32346	0.03456	0.11364	0.882569	2633	3	0.32346
FANCG	6	0.025263	0.077221	0.878928	1787	4	-0.32167	0.78686	0.85545	0.999999	17119	1	-0.32167
hsa-mir-142	4	0.025269	0.077235	0.878928	1788	1	-0.29862	0.78823	0.85598	0.999999	17128	1	-0.29862
WDR44	6	0.02529	0.077288	0.878928	1789	3	-0.17585	0.63339	0.76505	0.999999	15313	2	-0.17585
NDUFC1	6	0.025293	0.077292	0.878928	1790	4	-0.58512	0.99072	0.99064	0.999999	20032	0	-0.58512
ALDH1L2	6	0.025297	0.077302	0.878928	1791	4	-0.47904	0.22444	0.42455	0.975639	8895	2	-0.47904
PCDHGA12	6	0.0253	0.077309	0.878928	1792	4	-0.3602	0.95183	0.95229	0.999999	19130	0	-0.3602
UBE2Q2	4	0.025302	0.077313	0.878928	1793	1	-0.059802	0.22125	0.421	0.975347	8828	2	-0.059802
CCDC106	6	0.025326	0.077383	0.878928	1794	4	-0.43548	0.38332	0.59388	0.999999	12144	2	-0.43548
RBM48	6	0.025341	0.077417	0.878928	1795	3	-0.4971	0.45512	0.65543	0.999999	13273	2	-0.4971
IKZF5	6	0.025349	0.077431	0.878928	1796	2	0.91069	0.0069974	0.02851	0.827793	695	4	0.91069
SNX15	6	0.025355	0.077447	0.878928	1797	4	-0.26754	0.23371	0.43494	0.976331	9104	2	-0.26754
ZEB2	6	0.025391	0.077522	0.878928	1798	2	0.080687	0.054915	0.15689	0.920471	3485	3	0.080687
TMEM261	6	0.025397	0.077537	0.878928	1799	3	-0.054955	0.38399	0.59458	0.999999	12159	2	-0.054955
DNAJC18	6	0.025421	0.077601	0.878928	1800	4	-0.47004	0.17161	0.3652	0.959633	7780	2	-0.47004
DDIAS	6	0.025446	0.077673	0.878928	1801	3	-0.15343	0.52907	0.70107	0.999999	14091	2	-0.15343
ZNF175	6	0.025457	0.077697	0.878928	1802	3	-0.22344	0.25937	0.4631	0.977025	9686	3	-0.22344
SPATA22	6	0.025461	0.077707	0.878928	1803	3	-0.47202	0.60072	0.74433	0.999999	14938	2	-0.47202
hsa-mir-5186	4	0.025482	0.077754	0.878928	1804	3	-0.86659	0.96325	0.96355	0.999999	19371	0	-0.86659
CHADL	4	0.025531	0.077878	0.878928	1805	2	-0.067754	0.63723	0.76748	0.999999	15358	1	-0.067754
hsa-mir-30a	4	0.025541	0.077907	0.878928	1806	3	-0.47635	0.69561	0.80629	0.999999	16102	1	-0.47635
RAB1A	6	0.025544	0.077916	0.878928	1807	2	-0.099283	0.016347	0.059712	0.842274	1428	2	-0.099283
SNRNP35	6	0.02555	0.077931	0.878928	1808	4	-1.4319	0.99639	0.99638	0.999999	20260	0	-1.4319
DRD2	6	0.025593	0.078021	0.878928	1809	1	0.16149	0.37279	0.58307	0.997438	11944	3	0.16149
NFKB1	6	0.025655	0.078166	0.878928	1810	4	-0.28457	0.77909	0.85251	0.999999	17052	1	-0.28457
ZNF526	6	0.025686	0.078242	0.878928	1811	4	-0.33711	0.95492	0.95534	0.999999	19184	0	-0.33711
RPL7A	6	0.025691	0.078254	0.878928	1812	2	-0.26062	0.96567	0.96594	0.999999	19425	0	-0.26062
hsa-mir-602	4	0.025696	0.078263	0.878928	1813	2	-0.20251	0.15893	0.35023	0.956496	7481	2	-0.20251
hsa-mir-5047	4	0.025714	0.078302	0.878928	1814	2	-0.21039	0.34948	0.55908	0.9921	11516	2	-0.21039
OLFML2B	6	0.025737	0.078359	0.878928	1815	4	-0.37734	0.94824	0.94881	0.999999	19047	0	-0.37734
PRR5-ARHGAP8	6	0.025766	0.078439	0.878928	1816	4	-0.5797	0.48472	0.67438	0.999999	13602	2	-0.5797
SMARCA5	6	0.025767	0.078443	0.878928	1817	4	-0.7544	0.9012	0.91123	0.999999	18269	1	-0.7544
UBE2G2	6	0.025772	0.078453	0.878928	1818	4	-0.93919	0.90605	0.91439	0.999999	18327	1	-0.93919
CD300LB	6	0.025775	0.078459	0.878928	1819	4	-0.37134	0.2795	0.48481	0.977025	10070	2	-0.37134
DDX31	6	0.025782	0.078473	0.878928	1820	4	-0.30451	0.66466	0.78547	0.999999	15683	1	-0.30451
SLC20A1	6	0.025792	0.078497	0.878928	1821	3	-0.99737	0.65348	0.77804	0.999999	15540	2	-0.99737
HS3ST3A1	6	0.025793	0.078501	0.878928	1822	4	-0.69132	0.97924	0.97918	0.999999	19715	0	-0.69132
GIP	6	0.025822	0.078565	0.878928	1823	4	-0.2364	0.99296	0.99288	0.999999	20111	0	-0.2364
PNMA5	6	0.025832	0.078584	0.878928	1824	4	-0.4562	0.93026	0.93239	0.999999	18721	1	-0.4562
TBX6	6	0.025835	0.078593	0.878928	1825	4	-0.50291	0.20624	0.40441	0.970475	8522	1	-0.50291
PRR5	6	0.025838	0.078597	0.878928	1826	3	-0.14215	0.86131	0.88834	0.999999	17786	1	-0.14215
JPH1	6	0.025876	0.078676	0.878928	1827	3	-0.2341	0.3736	0.58389	0.997438	11962	2	-0.2341
MATK	6	0.025887	0.078699	0.878928	1828	2	-0.028799	0.87	0.89302	0.999999	17881	1	-0.028799
PSG9	6	0.025894	0.078716	0.878928	1829	4	-0.31004	0.27175	0.47644	0.977025	9939	1	-0.31004
WDR45	6	0.025894	0.078717	0.878928	1830	3	-0.50059	0.99685	0.99684	0.999999	20272	0	-0.50059
TRMT44	6	0.025895	0.078721	0.878928	1831	2	-0.13442	0.69334	0.80469	0.999999	16073	2	-0.13442
ZNF462	6	0.025904	0.078743	0.878928	1832	4	-0.543	0.99572	0.9957	0.999999	20239	0	-0.543
TXNRD1	6	0.025911	0.078762	0.878928	1833	4	-0.48522	0.021207	0.074879	0.849646	1789	2	-0.48522
PRUNE2	6	0.025936	0.078829	0.879199	1834	2	0.33893	0.071344	0.19022	0.92842	4189	4	0.33893
ST8SIA2	6	0.025968	0.078911	0.879634	1835	3	-0.2683	0.29878	0.50539	0.983333	10513	3	-0.2683
PARM1	6	0.026006	0.079006	0.880209	1836	4	-0.45151	0.17233	0.36601	0.959633	7799	1	-0.45151
SUZ12	6	0.026097	0.079221	0.882123	1837	3	-0.12775	0.6851	0.7991	0.999999	15945	2	-0.12775
PLXNA2	6	0.026134	0.079319	0.88274	1838	4	-0.60404	0.85789	0.8866	0.999999	17752	1	-0.60404
RFXAP	6	0.02618	0.079439	0.883592	1839	1	0.057362	0.38595	0.59662	0.999999	12199	1	0.057362
PCDHB12	6	0.026272	0.079672	0.884387	1840	4	-0.45581	0.60409	0.74648	0.999999	14979	1	-0.45581
TTN	6	0.026278	0.07969	0.884387	1841	3	-0.28563	0.23619	0.4376	0.976331	9160	2	-0.28563
hsa-mir-3909	4	0.0263	0.079751	0.884387	1842	3	-0.30478	0.88366	0.90059	0.999999	18046	0	-0.30478
SF3B5	6	0.02631	0.079769	0.884387	1843	2	-0.17303	0.66412	0.78509	0.999999	15676	1	-0.17303
hsa-mir-1292	4	0.026324	0.079801	0.884387	1844	3	-0.32983	0.29164	0.49773	0.980832	10378	1	-0.32983
SEMA6A	6	0.026327	0.079807	0.884387	1845	1	0.21548	0.085587	0.21789	0.928483	4790	3	0.21548
FAM71B	6	0.026329	0.079813	0.884387	1846	2	-0.063601	0.47585	0.66867	0.999999	13506	2	-0.063601
FBXW11	6	0.026375	0.079926	0.884684	1847	3	-0.43737	0.73653	0.83504	0.999999	16676	1	-0.43737
PCIF1	6	0.026376	0.079926	0.884684	1848	2	0.15049	0.073644	0.19469	0.92842	4266	4	0.15049
AXIN1	6	0.026425	0.080058	0.885377	1849	2	-0.28052	0.70664	0.81384	0.999999	16254	2	-0.28052
CCDC12	6	0.026434	0.080079	0.885377	1850	4	-0.3843	0.90974	0.91694	0.999999	18387	1	-0.3843
PPEF1	6	0.026459	0.080145	0.885377	1851	3	-0.35806	0.88493	0.9013	0.999999	18065	1	-0.35806
ADHFE1	6	0.026469	0.080171	0.885377	1852	4	-0.34478	0.86213	0.88876	0.999999	17795	1	-0.34478
SPRED3	6	0.026496	0.080243	0.885377	1853	3	-0.52214	0.41141	0.6226	0.999999	12658	2	-0.52214
HAPLN3	6	0.026514	0.08029	0.885377	1854	3	-0.15917	0.71741	0.82141	0.999999	16416	2	-0.15917
RNF43	6	0.026522	0.080311	0.885377	1855	3	-0.27006	0.87537	0.89595	0.999999	17949	1	-0.27006
KRTAP19-1	5	0.02656	0.080408	0.885377	1856	3	-0.60419	0.95284	0.95327	0.999999	19152	0	-0.60419
NAV1	6	0.026571	0.08043	0.885377	1857	2	-0.12917	0.71163	0.81734	0.999999	16326	2	-0.12917
IRAK1BP1	6	0.026583	0.080464	0.885377	1858	3	-0.22703	0.23659	0.43805	0.976331	9167	1	-0.22703
ZNF689	6	0.026623	0.080558	0.885377	1859	4	-0.57657	0.51862	0.69498	0.999999	13974	2	-0.57657
LMO2	6	0.026626	0.080566	0.885377	1860	4	-1.3391	0.98787	0.98782	0.999999	19948	0	-1.3391
AP3B1	6	0.026654	0.080632	0.885377	1861	2	-0.25802	0.1504	0.33571	0.956496	7152	2	-0.25802
TMEM41B	6	0.026695	0.080733	0.885377	1862	4	-0.44842	0.463	0.66042	0.999999	13373	2	-0.44842
hsa-mir-5093	4	0.026734	0.080825	0.885377	1863	3	-1.1389	0.72574	0.82733	0.999999	16558	1	-1.1389
TRMT11	6	0.026741	0.080845	0.885377	1864	4	-0.5943	0.97734	0.97729	0.999999	19679	0	-0.5943
TAX1BP3	6	0.026756	0.080888	0.885377	1865	2	-0.060122	0.92465	0.9279	0.999999	18620	1	-0.060122
ARRB1	6	0.026767	0.080914	0.885377	1866	4	-0.71611	0.49609	0.68168	0.999999	13729	2	-0.71611
OR13C9	6	0.026783	0.080947	0.885377	1867	4	-0.55839	0.41294	0.62416	0.999999	12686	2	-0.55839
PANK2	6	0.026794	0.080973	0.885377	1868	4	-0.98802	0.93195	0.93378	0.999999	18742	1	-0.98802
QRICH1	6	0.026807	0.081008	0.885377	1869	4	-0.43295	0.63307	0.76485	0.999999	15309	2	-0.43295
FAM98C	6	0.026816	0.081032	0.885377	1870	2	-0.085876	0.58362	0.73375	0.999999	14744	2	-0.085876
METTL20	6	0.026831	0.081072	0.885377	1871	2	0.2294	0.14612	0.32836	0.956496	7015	4	0.2294
PTPN4	6	0.026859	0.081144	0.885377	1872	2	-0.13266	0.063009	0.17351	0.926461	3824	2	-0.13266
hsa-mir-449c	4	0.02687	0.081176	0.885377	1873	1	-0.27677	0.70072	0.80981	0.999999	16158	1	-0.27677
SPINT4	6	0.026872	0.081179	0.885377	1874	3	-0.21802	0.74248	0.83945	0.999999	16757	1	-0.21802
APLF	6	0.026887	0.081216	0.885377	1875	4	-0.55508	0.1197	0.28172	0.943262	6103	1	-0.55508
hsa-mir-6835	2	0.026896	0.081245	0.885377	1876	2	-0.56616	0.9731	0.97316	0.999999	19584	0	-0.56616
CYB5RL	6	0.026898	0.08125	0.885377	1877	4	-0.53887	0.0373	0.11962	0.890733	2744	2	-0.53887
LRRC4B	6	0.026913	0.081288	0.885377	1878	1	-0.048947	0.68872	0.80157	0.999999	16025	2	-0.048947
KIFAP3	6	0.026962	0.081412	0.88551	1879	1	-0.077817	0.67667	0.79347	0.999999	15835	2	-0.077817
TMEM127	6	0.02699	0.08149	0.88551	1880	2	-0.28432	0.071908	0.19132	0.92842	4213	2	-0.28432
GNG3	6	0.027009	0.081541	0.88551	1881	2	-0.33822	0.4115	0.62269	0.999999	12661	2	-0.33822
FAM110A	6	0.027011	0.081546	0.88551	1882	4	-0.31788	0.42491	0.6363	0.999999	12930	1	-0.31788
RIOK3	6	0.027011	0.081547	0.88551	1883	1	0.063645	0.023701	0.082413	0.861885	1953	2	0.063645
HSPA1A	9	0.027032	0.08159	0.88551	1884	4	-0.0088462	0.88071	0.89896	0.999999	18011	2	-0.0088462
CRKL	6	0.027056	0.081649	0.88551	1885	3	-0.84124	0.55488	0.71644	0.999999	14385	1	-0.84124
HIST1H4G	6	0.027075	0.081692	0.88551	1886	2	-0.67064	0.015496	0.056992	0.842274	1373	1	-0.67064
CBFA2T3	6	0.027077	0.081697	0.88551	1887	3	-0.45838	0.15864	0.34974	0.956496	7468	1	-0.45838
SERPINE3	6	0.027107	0.081771	0.88551	1888	3	-0.26465	0.90284	0.91227	0.999999	18287	1	-0.26465
DNAJA3	6	0.027112	0.081782	0.88551	1889	4	-1.3766	0.94945	0.94998	0.999999	19078	0	-1.3766
[truncated: 18,566 more rows]

## Sheet: Read counts
sgRNA	gene	NK.1to1	NK.2.5to1	K562.dropout-day7	K562.dropout.day15
[truncated: 120,021 more rows]
