# Supplementary material for: Systematic identification of cancer cell vulnerabilities to natural killer cell-mediated immune surveillance
Source: eLife. 2019 Aug 27;8:e47362. doi: 10.7554/eLife.47362 (PMC6713475; doi:10.7554/eLife.47362)
Supplement: Supplementary file 3. — Normalized protospacer counts and MAGeCK analysis output are included. [file elife-47362-supp3.xlsx]

## Sheet: MHC screen mageck analysis
id	num	neg|score	neg|p-value	neg|fdr	neg|rank	neg|goodsgrna	neg|lfc	pos|score	pos|p-value	pos|fdr	pos|rank	pos|goodsgrna	pos|lfc
IFNGR2	6	8.7671e-21	2.4204e-07	0.00045	1	6	-4.5529	1	1	1	20451	0	-4.5529
JAK1	6	9.7777e-21	2.4204e-07	0.00045	2	6	-6.627	1	1	1	20452	0	-6.627
STAT1	6	1.65e-17	2.4204e-07	0.00045	3	6	-7.8941	1	1	1	20453	0	-7.8941
IRF1	6	5.3224e-15	2.4204e-07	0.00045	4	6	-8.9651	1	1	1	20450	0	-8.9651
B2M	6	1.2715e-14	2.4204e-07	0.00045	5	5	-3.0936	0.98891	0.98889	1	19759	0	-3.0936
CTBP1	6	7.0486e-14	2.4204e-07	0.00045	6	6	-3.433	1	1	1	20449	0	-3.433
JAK2	6	2.093e-11	2.4204e-07	0.00045	7	5	-3.5453	0.98891	0.98889	1	19803	0	-3.5453
IFNGR1	6	1.0186e-09	2.4204e-07	0.00045	8	5	-7.1372	0.98891	0.98889	1	19766	0	-7.1372
IRF2	6	2.7305e-09	2.4204e-07	0.00045	9	6	-2.8146	0.99739	0.99742	1	20227	0	-2.8146
BAP1	6	2.8561e-09	2.4204e-07	0.00045	10	6	-2.4049	0.99989	0.99989	1	20419	0	-2.4049
GSE1	6	3.3978e-09	2.4204e-07	0.00045	11	5	-2.6382	0.88837	0.89008	1	17449	1	-2.6382
C11orf30	6	1.4828e-08	7.2613e-07	0.001061	12	6	-1.2703	0.99424	0.99422	1	20089	0	-1.2703
KANSL3	6	1.6052e-08	7.2613e-07	0.001061	13	5	-5.912	0.98891	0.98889	1	20019	0	-5.912
KDM5A	6	1.8235e-08	7.2613e-07	0.001061	14	6	-2.3474	1	1	1	20448	0	-2.3474
YY1	6	6.1893e-08	1.2102e-06	0.001375	15	6	-2.0789	1	1	1	20447	0	-2.0789
UBA5	6	7.478e-08	1.2102e-06	0.001375	16	5	-1.6548	0.98891	0.98889	1	19755	0	-1.6548
ASXL1	6	9.7021e-08	1.2102e-06	0.001375	17	5	-3.2824	0.98891	0.98889	1	19806	0	-3.2824
HSPA14	6	1.0295e-07	1.2102e-06	0.001375	18	6	-2.2516	0.99999	1	1	20437	0	-2.2516
KDM3B	6	1.8972e-07	1.6943e-06	0.001824	19	6	-5.8167	1	1	1	20442	0	-5.8167
RIC1	6	2.6033e-07	2.1784e-06	0.001937	20	6	-3.3731	1	1	1	20446	0	-3.3731
IPO13	6	2.671e-07	2.1784e-06	0.001937	21	5	-2.809	0.75689	0.80196	1	15589	1	-2.809
SRP72	6	3.0786e-07	2.1784e-06	0.001937	22	6	-2.487	0.99841	0.99841	1	20287	0	-2.487
ASNA1	6	3.4098e-07	2.1784e-06	0.001937	23	5	-4.054	0.81982	0.83855	1	16350	1	-4.054
ZNHIT1	6	4.6198e-07	3.1466e-06	0.002682	24	5	-2.3024	0.98891	0.98889	1	19944	0	-2.3024
ZBTB7B	6	4.8645e-07	3.6306e-06	0.00297	25	6	-1.433	0.99639	0.99637	1	20175	0	-1.433
USP48	4	5.2444e-07	4.1147e-06	0.003237	26	4	-1.8051	0.99864	0.99863	1	20305	0	-1.8051
COPS7B	6	7.8509e-07	5.567e-06	0.004217	27	5	-1.1866	0.89384	0.8951	1	17549	1	-1.1866
FCGR2A	6	9.0561e-07	6.0511e-06	0.00442	28	5	-1.274	0.85705	0.86449	1	16885	1	-1.274
ADAMTS1	6	9.7637e-07	7.0192e-06	0.00495	29	5	-1.0698	0.84638	0.85665	1	16726	1	-1.0698
CXCL2	6	1.0151e-06	7.9874e-06	0.005446	30	6	-0.90617	1	1	1	20445	0	-0.90617
TAP2	6	1.12e-06	8.9556e-06	0.005909	31	6	-3.1428	0.99915	0.99914	1	20339	0	-3.1428
CBFB	6	1.1678e-06	9.4397e-06	0.006033	32	6	-1.5156	0.99849	0.99847	1	20295	0	-1.5156
ZEB2	6	1.2657e-06	1.0892e-05	0.006751	33	6	-3.4482	0.99733	0.99735	1	20220	0	-3.4482
HOXB9	6	1.61e-06	1.3312e-05	0.008008	34	6	-4.6189	1	1	1	20444	0	-4.6189
KRTAP19-3	7	1.6659e-06	1.3796e-05	0.008062	35	7	-1.8506	1	1	1	20443	0	-1.8506
ELAVL1	6	1.8082e-06	1.4281e-05	0.008113	36	6	-4.3956	1	1	1	20440	0	-4.3956
SPPL3	4	2.0104e-06	1.5733e-05	0.008697	37	4	-2.9934	0.98325	0.98325	1	19648	0	-2.9934
HNRNPD	6	2.3204e-06	1.6701e-05	0.008989	38	6	-3.5584	1	1	1	20441	0	-3.5584
CDK9	6	2.879e-06	2.0574e-05	0.010428	39	5	-2.2719	0.098457	0.23428	0.942129	5083	1	-2.2719
ABCF3	6	3.165e-06	2.1542e-05	0.010428	40	6	-1.0294	0.99979	0.99979	1	20401	0	-1.0294
NR2F2	6	3.288e-06	2.2026e-05	0.010428	41	6	-1.3366	0.99887	0.99887	1	20324	0	-1.3366
RAB10	6	3.4897e-06	2.251e-05	0.010428	42	6	-1.412	0.99713	0.99714	1	20207	0	-1.412
SURF4	6	3.5733e-06	2.2994e-05	0.010428	43	6	-1.296	0.9993	0.9993	1	20349	0	-1.296
POGZ	6	3.5834e-06	2.2994e-05	0.010428	44	4	-1.418	0.078372	0.19826	0.929024	4360	1	-1.418
G2E3	6	3.6212e-06	2.2994e-05	0.010428	45	6	-7.3311	0.99978	0.99978	1	20400	0	-7.3311
GPS1	6	3.7758e-06	2.3962e-05	0.010428	46	4	-1.0349	0.70058	0.77482	1	15022	1	-1.0349
UFL1	6	3.8085e-06	2.3962e-05	0.010428	47	5	-1.8775	0.8285	0.84429	1	16478	1	-1.8775
CHD1	6	4.0172e-06	2.5414e-05	0.010829	48	5	-1.9803	0.98891	0.98889	1	19818	0	-1.9803
DPAGT1	6	5.3077e-06	3.4128e-05	0.01396	49	4	-3.9514	0.98891	0.98889	1	19931	0	-3.9514
HCFC2	6	5.315e-06	3.4128e-05	0.01396	50	5	-1.3099	0.46157	0.61634	1	12085	1	-1.3099
CLDN24	10	5.8575e-06	3.558e-05	0.014269	51	10	-0.34598	0.99999	1	1	20439	0	-0.34598
PF4	6	6.2694e-06	3.8001e-05	0.014851	52	5	-1.0599	0.98051	0.98054	1	19591	0	-1.0599
AEBP2	6	6.8093e-06	4.0905e-05	0.014851	53	4	-2.764	0.96188	0.96206	1	19067	0	-2.764
SIN3B	6	7.1028e-06	4.1389e-05	0.014851	54	4	-1.4551	0.96946	0.96956	1	19266	0	-1.4551
COPS8	6	7.1775e-06	4.1389e-05	0.014851	55	4	-4.565	0.95081	0.95107	1	18834	0	-4.565
WRB	6	7.4213e-06	4.1873e-05	0.014851	56	5	-1.3527	0.98891	0.98889	1	19743	0	-1.3527
CCNF	6	7.5845e-06	4.2357e-05	0.014851	57	4	-1.754	0.85205	0.86074	1	16807	1	-1.754
CARM1	6	7.5979e-06	4.2357e-05	0.014851	58	4	-1.3112	0.98891	0.98889	1	19968	0	-1.3112
SRP19	6	7.785e-06	4.2842e-05	0.014851	59	6	-1.8519	0.99999	1	1	20438	0	-1.8519
CCNL1	6	8.4336e-06	4.4778e-05	0.015264	60	6	-1.654	0.99987	0.99987	1	20415	0	-1.654
C9orf41	6	8.7005e-06	4.6714e-05	0.015663	61	4	-0.99889	0.88024	0.883	1	17272	1	-0.99889
MAFG	6	1.0871e-05	6.1721e-05	0.020361	62	6	-3.3335	0.99999	0.99999	1	20436	0	-3.3335
TAPBP	6	1.1624e-05	6.753e-05	0.021554	63	6	-1.0161	0.99898	0.99897	1	20333	0	-1.0161
RUNX1	6	1.163e-05	6.753e-05	0.021554	64	6	-1.3848	0.99999	0.99999	1	20435	0	-1.3848
BRMS1	6	1.2102e-05	6.8498e-05	0.021554	65	5	-4.951	0.98891	0.98889	1	19805	0	-4.951
SPCS3	6	1.3381e-05	7.6243e-05	0.023422	66	5	-0.9786	0.98891	0.98889	1	19698	0	-0.9786
TBC1D23	6	1.3493e-05	7.6727e-05	0.023422	67	6	-1.1876	0.99999	0.99999	1	20434	0	-1.1876
GANAB	6	1.6449e-05	9.0766e-05	0.026905	68	6	-2.2665	0.99865	0.99865	1	20307	0	-2.2665
SRCAP	6	1.6529e-05	9.0766e-05	0.026905	69	6	-3.3497	0.99998	0.99999	1	20433	0	-3.3497
RER1	6	2.0825e-05	0.00011497	0.033593	70	6	-1.5207	0.99998	0.99998	1	20432	0	-1.5207
TM9SF4	6	2.2258e-05	0.0001203	0.034653	71	6	-3.2603	0.99992	0.99993	1	20424	0	-3.2603
CXCL11	6	2.2413e-05	0.00012223	0.034722	72	5	-0.92806	0.51949	0.65998	1	12856	1	-0.92806
EPGN	6	2.6693e-05	0.00014547	0.040757	73	6	-1.3577	0.99997	0.99998	1	20431	0	-1.3577
PDIK1L	6	2.8701e-05	0.00015612	0.04315	74	6	-1.7115	0.99576	0.99575	1	20147	0	-1.7115
GC	6	3.2756e-05	0.00017161	0.046799	75	6	-3.1432	0.99997	0.99997	1	20430	0	-3.1432
NR2C2	6	3.4002e-05	0.00018129	0.048788	76	5	-2.8253	0.94935	0.94967	1	18741	0	-2.8253
UFSP2	6	3.4991e-05	0.00018468	0.048807	77	4	-1.3815	0.92429	0.92485	1	18256	0	-1.3815
SETD1B	6	3.5238e-05	0.00018613	0.048807	78	6	-0.78743	0.99996	0.99997	1	20429	0	-0.78743
RBM5	6	3.7454e-05	0.00020162	0.0522	79	6	-3.648	0.99996	0.99996	1	20428	0	-3.648
ZNF217	6	3.9961e-05	0.00021518	0.055012	80	4	-6.1331	0.98891	0.98889	1	19844	0	-6.1331
SMCO2	6	4.1362e-05	0.00022244	0.055768	81	5	-1.1726	0.97371	0.97379	1	19384	0	-1.1726
COPS4	6	4.172e-05	0.00022389	0.055768	82	4	-2.0005	0.95602	0.9562	1	18946	0	-2.0005
ZBTB3	6	4.2006e-05	0.00022631	0.055768	83	4	-3.608	0.19128	0.3592	0.997492	7363	2	-3.608
PLCG1	6	4.2781e-05	0.0002297	0.055929	84	6	-5.1694	0.99977	0.99977	1	20399	0	-5.1694
HLA-C	6	4.3753e-05	0.00023502	0.056552	85	5	-1.8129	0.88348	0.88578	1	17353	1	-1.8129
HMGXB3	6	4.5386e-05	0.0002447	0.058197	86	5	-3.3381	0.8519	0.86063	1	16805	1	-3.3381
RAB1B	6	5.0382e-05	0.00027133	0.063175	87	4	-0.88403	0.94342	0.94382	1	18635	0	-0.88403
N6AMT1	4	5.0622e-05	0.00027181	0.063175	88	3	-4.0848	0.85819	0.86536	1	16901	0	-4.0848
ZNF396	6	5.3895e-05	0.00028827	0.065732	89	6	-3.4694	0.99763	0.99765	1	20239	0	-3.4694
HERC5	6	5.4525e-05	0.00028924	0.065732	90	6	-1.0141	0.99995	0.99995	1	20427	0	-1.0141
CXCL3	6	5.5678e-05	0.0002965	0.066641	91	6	-0.95382	0.99969	0.99969	1	20394	0	-0.95382
HOXB5	6	5.8027e-05	0.00030764	0.068392	92	5	-0.9328	0.89471	0.89591	1	17570	1	-0.9328
ENTPD6	6	5.9597e-05	0.00032022	0.070425	93	6	-0.71058	0.99994	0.99994	1	20426	0	-0.71058
ZNF341	6	6.9185e-05	0.00037347	0.081262	94	4	-0.87794	0.91824	0.91886	1	18104	0	-0.87794
VPS72	6	7.2911e-05	0.00039283	0.084575	95	5	-1.0426	0.9683	0.96841	1	19224	0	-1.0426
KMT2B	6	7.4624e-05	0.00040252	0.085077	96	5	-2.2842	0.27973	0.47117	1	9430	1	-2.2842
FOXD4L5	11	7.4786e-05	0.00040348	0.085077	97	11	-0.49545	0.99993	0.99993	1	20425	0	-0.49545
TNPO1	6	7.7012e-05	0.00041559	0.085859	98	5	-6.3751	0.91835	0.91897	1	18108	0	-6.3751
PROCR	6	7.7071e-05	0.00041559	0.085859	99	6	-1.4624	0.99968	0.99967	1	20392	0	-1.4624
JMJD7	11	7.9423e-05	0.00042866	0.087673	100	11	-0.1854	0.99992	0.99992	1	20423	0	-0.1854
DMRT1	6	8.3848e-05	0.00044947	0.09102	101	6	-0.67037	0.99888	0.99889	1	20326	0	-0.67037
FRAS1	6	8.9321e-05	0.00048045	0.095916	102	4	-1.003	0.94255	0.94297	1	18619	0	-1.003
VSIG8	6	9.0834e-05	0.00048723	0.095916	103	6	-0.71382	0.99991	0.99991	1	20422	0	-0.71382
TTC4	6	9.0943e-05	0.00048772	0.095916	104	3	-0.14377	0.5774	0.70512	1	13692	2	-0.14377
SMIM1	6	9.8363e-05	0.00052402	0.102074	105	6	-1.0175	0.9999	0.9999	1	20420	0	-1.0175
SUV39H1	6	0.00010598	0.00056033	0.108117	106	4	-1.0116	0.49087	0.63828	1	12482	2	-1.0116
KLHDC8A	4	0.00010791	0.00056953	0.108865	107	4	-1.5944	0.99989	0.99989	1	20418	0	-1.5944
RAB35	6	0.00011568	0.00061358	0.116199	108	4	-0.79303	0.14259	0.2948	0.974728	6185	2	-0.79303
DDX20	6	0.00011716	0.00062278	0.116859	109	6	-3.1417	0.99938	0.99937	1	20356	0	-3.1417
SPNS3	6	0.00012073	0.0006465	0.118247	110	6	-1.4461	0.99885	0.99885	1	20321	0	-1.4461
CIR1	6	0.00012094	0.00064746	0.118247	111	5	-2.2084	0.96509	0.96523	1	19134	0	-2.2084
PAXBP1	6	0.0001221	0.00065182	0.118247	112	6	-1.3871	0.99988	0.99988	1	20417	0	-1.3871
RGPD6	16	0.00012379	0.00065908	0.118247	113	14	-0.33679	0.13821	0.28891	0.971561	6081	2	-0.33679
RGPD5	16	0.00012379	0.00065908	0.118247	114	14	-0.33679	0.13821	0.28891	0.971561	6080	2	-0.33679
POFUT1	6	0.00012751	0.00067409	0.119452	115	6	-1.1664	0.99987	0.99987	1	20416	0	-1.1664
RCOR1	6	0.00012805	0.00067748	0.119452	116	4	-3.3108	0.98891	0.98889	1	19774	0	-3.3108
ADH4	6	0.00013057	0.00068813	0.120293	117	4	-0.947	0.51976	0.66019	1	12859	1	-0.947
KRT14	6	0.00013274	0.00070507	0.12221	118	5	-0.70842	0.22073	0.39726	1	8089	1	-0.70842
KCTD11	6	0.00013894	0.0007346	0.124396	119	6	-0.77781	0.99986	0.99986	1	20414	0	-0.77781
CABS1	6	0.00014093	0.00074089	0.124396	120	6	-1.2283	0.99666	0.99665	1	20189	0	-1.2283
VTN	6	0.0001424	0.00075154	0.124396	121	5	-2.1193	0.21633	0.39156	1	7983	1	-2.1193
KDM2A	6	0.00014253	0.00075299	0.124396	122	4	-1.5974	0.052401	0.14247	0.877442	3321	2	-1.5974
CLDN22	10	0.00014269	0.00075348	0.124396	123	9	-0.2661	0.97658	0.9766	1	19465	1	-0.2661
BRAP	6	0.00014345	0.00075638	0.124396	124	6	-2.209	0.9996	0.99959	1	20384	0	-2.209
JPH3	6	0.00014462	0.00076026	0.124396	125	3	-0.29165	0.56913	0.69859	1	13578	2	-0.29165
hsa-mir-575	4	0.00015713	0.00082319	0.133624	126	4	-1.3192	0.99884	0.99884	1	20320	0	-1.3192
DPY30	6	0.00016473	0.00085756	0.137338	127	4	-1.0887	0.68699	0.76884	1	14890	1	-1.0887
NAA10	6	0.00016549	0.00085949	0.137338	128	4	-0.59812	0.8332	0.84743	1	16540	1	-0.59812
ACSF2	6	0.00016953	0.00087934	0.13942	129	6	-0.84523	0.99983	0.99983	1	20413	0	-0.84523
GPR89B	10	0.00017665	0.00091661	0.144212	130	10	-0.47355	0.99982	0.99982	1	20411	0	-0.47355
GAPVD1	6	0.00018069	0.00094034	0.145852	131	6	-1.5049	0.99505	0.99504	1	20119	0	-1.5049
CBWD3	16	0.00018075	0.0009413	0.145852	132	14	-0.49577	0.97582	0.97588	1	19445	2	-0.49577
SRP9	6	0.00018804	0.00098051	0.148697	133	5	-3.6483	0.98891	0.98889	1	19718	0	-3.6483
NUPL1	6	0.00018864	0.00098342	0.148697	134	6	-1.2503	0.99981	0.99981	1	20410	0	-1.2503
LRRC29	6	0.00018939	0.00098826	0.148697	135	6	-0.89177	0.99981	0.99981	1	20409	0	-0.89177
hsa-mir-206	4	0.00018954	0.00098874	0.148697	136	4	-1.3671	0.99981	0.99981	1	20408	0	-1.3671
LIME1	6	0.0001947	0.0010171	0.151839	137	5	-0.13822	0.44262	0.60234	1	11820	1	-0.13822
CXCL6	6	0.00020443	0.0010691	0.157383	138	5	-0.66387	0.86448	0.87024	1	16982	1	-0.66387
BLCAP	6	0.00020466	0.0010696	0.157383	139	5	-2.6255	0.92002	0.92063	1	18153	0	-2.6255
HUNK	6	0.00021603	0.0011306	0.162951	140	3	-0.94522	0.41738	0.58388	1	11493	2	-0.94522
HEATR3	6	0.00021669	0.001133	0.162951	141	6	-0.80767	0.99966	0.99965	1	20389	0	-0.80767
C16orf72	6	0.00021744	0.0011364	0.162951	142	4	-0.88031	0.98891	0.98889	1	19956	0	-0.88031
ANP32B	6	0.00021839	0.0011393	0.162951	143	4	-2.1686	0.98891	0.98889	1	19885	0	-2.1686
EIF4G1	6	0.00022142	0.0011543	0.163951	144	6	-2.5799	0.99867	0.99866	1	20309	0	-2.5799
SCARB2	6	0.00024298	0.0012593	0.177637	145	5	-1.4087	0.98891	0.98889	1	19938	0	-1.4087
ZSCAN5A	6	0.00024781	0.0012826	0.177649	146	4	-0.9178	0.26628	0.45462	1	9129	2	-0.9178
CBWD6	15	0.0002485	0.001285	0.177649	147	13	-0.34047	0.25263	0.43755	1	8847	2	-0.34047
KRTAP1-4	7	0.00024881	0.0012855	0.177649	148	6	-0.90702	0.29816	0.493	1	9865	1	-0.90702
TMEM115	6	0.00025679	0.0013266	0.182105	149	5	-1.0389	0.75026	0.79853	1	15517	1	-1.0389
CLPB	6	0.00026347	0.0013634	0.184178	150	6	-0.69058	0.99974	0.99973	1	20397	0	-0.69058
ACTR5	6	0.00026353	0.0013634	0.184178	151	5	-1.4528	0.722	0.78475	1	15223	1	-1.4528
LSM11	6	0.00026443	0.0013688	0.184178	152	6	-2.7397	0.99399	0.99395	1	20074	0	-2.7397
ANKRD34A	6	0.00026777	0.0013842	0.185045	153	6	-1.2676	0.99897	0.99896	1	20332	0	-1.2676
C15orf41	6	0.00027407	0.0014128	0.187637	154	5	-1.2164	0.23763	0.41881	1	8514	1	-1.2164
NFYC	6	0.00028355	0.0014661	0.193453	155	5	-1.9736	0.98891	0.98889	1	19761	0	-1.9736
CBWD1	12	0.00028794	0.0014888	0.195195	156	11	-0.34047	0.99956	0.99955	1	20378	0	-0.34047
ANKRD45	6	0.00029095	0.0015072	0.196349	157	4	-0.89035	0.12754	0.2744	0.968497	5794	1	-0.89035
FAM102A	6	0.00029627	0.001528	0.1978	158	6	-0.69216	0.9997	0.99969	1	20396	0	-0.69216
DRG1	6	0.0003103	0.0015953	0.204345	159	5	-0.88129	0.11511	0.25737	0.958177	5492	1	-0.88129
TIMM22	6	0.0003138	0.0016137	0.204345	160	5	-1.0587	0.83296	0.84725	1	16537	1	-1.0587
CNBD2	6	0.00031492	0.0016176	0.204345	161	6	-0.49583	0.99969	0.99968	1	20393	0	-0.49583
HAUS7	6	0.00031509	0.0016185	0.204345	162	4	-4.9306	0.85614	0.86379	1	16867	1	-4.9306
SLC12A5	6	0.00031752	0.0016335	0.204975	163	6	-1.9023	0.99931	0.9993	1	20350	0	-1.9023
SPRR1B	6	0.00032145	0.0016548	0.20635	164	4	-0.75539	0.29871	0.49342	1	9874	2	-0.75539
PRSS12	6	0.00032455	0.0016728	0.20635	165	5	-1.3675	0.92098	0.92158	1	18173	0	-1.3675
PARM1	6	0.00032656	0.0016786	0.20635	166	6	-1.1273	0.99967	0.99966	1	20391	0	-1.1273
TSC22D2	6	0.00032818	0.0016849	0.20635	167	5	-0.99807	0.93659	0.93704	1	18506	0	-0.99807
ENOPH1	6	0.00033321	0.0017134	0.208599	168	6	-0.70073	0.99967	0.99966	1	20390	0	-0.70073
LRIT3	6	0.00033892	0.0017396	0.209522	169	4	-0.4989	0.96418	0.96435	1	19114	0	-0.4989
OTUD7B	6	0.00033914	0.0017415	0.209522	170	6	-0.7547	0.99966	0.99965	1	20388	0	-0.7547
FCGR2B	6	0.00034594	0.0017686	0.21154	171	5	-1.7708	0.89735	0.8984	1	17618	1	-1.7708
MOGAT1	6	0.00035046	0.0017976	0.213764	172	3	-0.31462	0.42006	0.58582	1	11522	2	-0.31462
GNE	6	0.00035475	0.0018189	0.215046	173	5	-2.9882	0.98891	0.98889	1	19685	0	-2.9882
DHPS	6	0.00035957	0.0018432	0.216655	174	5	-0.91468	0.98891	0.98889	1	20018	0	-0.91468
OR10R2	6	0.00036324	0.0018649	0.217175	175	5	-1.7532	0.98891	0.98889	1	19762	0	-1.7532
VEZF1	6	0.00036395	0.0018688	0.217175	176	5	-1.4364	0.98891	0.98889	1	19912	0	-1.4364
L2HGDH	6	0.00036781	0.0018916	0.218577	177	4	-1.5736	0.75903	0.80311	1	15613	1	-1.5736
CNTNAP3B	6	0.00037176	0.001909	0.219155	178	5	-0.86424	0.86818	0.87316	1	17056	1	-0.86424
LCAT	6	0.00037421	0.0019206	0.219155	179	6	-2.3213	0.99963	0.99961	1	20387	0	-2.3213
CDKN1B	6	0.00037693	0.0019376	0.219155	180	6	-0.99767	0.99962	0.99961	1	20386	0	-0.99767
SLFN11	6	0.00038042	0.0019492	0.219155	181	4	-0.63384	0.98229	0.9823	1	19640	0	-0.63384
UFC1	6	0.00038059	0.0019501	0.219155	182	5	-1.4926	0.98891	0.98889	1	19773	0	-1.4926
MOGS	4	0.00039209	0.0020058	0.224179	183	3	-1.4491	0.91882	0.91943	1	18117	0	-1.4491
hsa-mir-1538	4	0.00039691	0.0020266	0.225274	184	4	-0.75237	0.9996	0.99959	1	20385	0	-0.75237
ZNF484	6	0.00040229	0.0020547	0.227161	185	6	-0.89282	0.9996	0.99959	1	20383	0	-0.89282
PPIAL4D	9	0.00040661	0.0020736	0.228016	186	9	-0.63422	0.99959	0.99958	1	20382	0	-0.63422
ALG12	6	0.00040982	0.0020944	0.229073	187	6	-1.7739	0.99522	0.99522	1	20126	0	-1.7739
NDRG3	6	0.00041724	0.0021234	0.230368	188	4	-0.92546	0.4988	0.64424	1	12587	1	-0.92546
LRRC57	6	0.00041757	0.0021288	0.230368	189	5	-1.3532	0.9496	0.94991	1	18747	0	-1.3532
SAP30	6	0.00042251	0.0021622	0.230416	190	6	-0.74167	0.99465	0.99463	1	20102	0	-0.74167
KIF1C	6	0.00042316	0.002166	0.230416	191	6	-0.6114	0.99958	0.99957	1	20381	0	-0.6114
CRCP	6	0.00042393	0.0021709	0.230416	192	6	-2.5326	0.99958	0.99957	1	20380	0	-2.5326
SNAPC1	6	0.00042521	0.0021743	0.230416	193	5	-2.9963	0.40209	0.57294	1	11300	1	-2.9963
RTN4R	6	0.00042801	0.0021912	0.231015	194	3	-0.43927	0.14686	0.30063	0.977604	6288	1	-0.43927
ZCCHC7	6	0.00043932	0.0022575	0.234819	195	6	-1.3123	0.99956	0.99955	1	20379	0	-1.3123
PPEF2	6	0.00043942	0.002258	0.234819	196	6	-1.3232	0.99649	0.99647	1	20178	0	-1.3232
KRTAP10-6	6	0.00044315	0.002273	0.234819	197	6	-0.51424	0.99956	0.99955	1	20377	0	-0.51424
FAM220A	6	0.00044339	0.002274	0.234819	198	6	-0.59834	0.99956	0.99955	1	20376	0	-0.59834
PDGFRA	6	0.00044558	0.0022856	0.234819	199	5	-1.5944	0.98891	0.98889	1	19882	0	-1.5944
SERPINA12	6	0.00045171	0.0023122	0.234819	200	4	-0.28772	0.48058	0.63053	1	12336	2	-0.28772
SHBG	6	0.00045294	0.0023171	0.234819	201	6	-0.99076	0.9974	0.99742	1	20228	0	-0.99076
RAB11A	6	0.00045396	0.0023224	0.234819	202	3	-0.80392	0.20999	0.38342	1	7822	1	-0.80392
KRTAP13-1	6	0.00045588	0.0023306	0.234819	203	4	-1.4202	0.56953	0.69892	1	13585	1	-1.4202
ZNRF3	6	0.00046576	0.0023834	0.238556	204	6	-0.56668	0.99953	0.99953	1	20375	0	-0.56668
RIIAD1	6	0.00046944	0.0023994	0.238556	205	6	-0.83409	0.99897	0.99895	1	20331	0	-0.83409
UBXN1	6	0.00047301	0.0024134	0.238556	206	5	-1.1493	0.97254	0.97262	1	19352	0	-1.1493
CXCL5	6	0.00047334	0.0024144	0.238556	207	6	-0.7759	0.99953	0.99952	1	20374	0	-0.7759
CST5	6	0.00047774	0.002441	0.238826	208	3	-0.26396	0.17596	0.33913	0.993343	6982	2	-0.26396
DBF4B	6	0.00047956	0.0024478	0.238826	209	5	-1.2914	0.82813	0.84405	1	16474	1	-1.2914
POGK	6	0.00048025	0.0024521	0.238826	210	6	-0.61466	0.99952	0.99951	1	20373	0	-0.61466
C17orf107	6	0.00048672	0.0024846	0.240838	211	6	-0.66794	0.99951	0.9995	1	20372	0	-0.66794
TRAPPC11	6	0.00049296	0.0025122	0.242364	212	4	-1.2321	0.95898	0.95917	1	19016	0	-1.2321
BICD2	6	0.0004984	0.0025388	0.243783	213	5	-0.8752	0.16917	0.33032	0.990685	6818	1	-0.8752
PHF12	6	0.00051139	0.0026017	0.247864	214	5	-1.4364	0.98891	0.98889	1	19793	0	-1.4364
GOT1	6	0.00051361	0.0026158	0.247864	215	6	-0.69404	0.99949	0.99948	1	20370	0	-0.69404
IGFBPL1	6	0.00051407	0.0026177	0.247864	216	4	-1.0609	0.50476	0.64875	1	12668	2	-1.0609
ANKRD34B	6	0.00051953	0.0026438	0.247864	217	6	-0.81195	0.99948	0.99948	1	20369	0	-0.81195
MGEA5	6	0.00051972	0.0026463	0.247864	218	6	-2.2474	0.99828	0.99828	1	20275	0	-2.2474
SLC27A3	4	0.00052106	0.002654	0.247864	219	2	-0.50737	0.76341	0.80543	1	15657	1	-0.50737
PLAT	6	0.00052613	0.0026797	0.249122	220	4	-0.3517	0.96618	0.96628	1	19169	0	-0.3517
SOX15	4	0.00053775	0.0027406	0.25364	221	3	-2.4516	0.81666	0.83654	1	16308	0	-2.4516
OGG1	6	0.00054827	0.0027963	0.256649	222	4	-1.6914	0.71512	0.78144	1	15152	1	-1.6914
ENAM	6	0.00054887	0.0027983	0.256649	223	6	-0.54692	0.99945	0.99944	1	20368	0	-0.54692
PDIA3	6	0.00055378	0.0028268	0.25749	224	6	-1.3967	0.99945	0.99943	1	20364	0	-1.3967
CCL7	6	0.00055822	0.0028467	0.25749	225	5	-0.88496	0.98186	0.98185	1	19629	0	-0.88496
RTN4RL1	6	0.00055872	0.0028476	0.25749	226	6	-0.76073	0.99944	0.99943	1	20363	0	-0.76073
SLC19A1	6	0.00056577	0.0028801	0.25749	227	6	-0.77227	0.99943	0.99942	1	20362	0	-0.77227
UBE2R2	6	0.00056636	0.0028849	0.25749	228	6	-0.84874	0.99943	0.99942	1	20361	0	-0.84874
GTF3C4	6	0.00056705	0.0028878	0.25749	229	6	-2.9556	0.99943	0.99942	1	20360	0	-2.9556
PPP1R36	6	0.00056889	0.0028956	0.25749	230	3	-1.3747	0.61556	0.7359	1	14241	2	-1.3747
PTPN13	6	0.00057513	0.0029261	0.25877	231	4	-1.452	0.71127	0.77967	1	15114	1	-1.452
HYPK	6	0.00057781	0.0029352	0.25877	232	4	-0.73629	0.91299	0.91372	1	17985	0	-0.73629
SAT2	6	0.0005831	0.0029595	0.259784	233	6	-0.5422	0.99942	0.99941	1	20359	0	-0.5422
ABHD17B	6	0.00059152	0.0029972	0.261974	234	5	-0.9298	0.16017	0.31849	0.988541	6584	1	-0.9298
FBXO42	4	0.0005952	0.0030146	0.262376	235	4	-1.5109	0.9994	0.9994	1	20358	0	-1.5109
SETD5	6	0.0006078	0.0030776	0.266718	236	6	-1.3684	0.99586	0.99585	1	20154	0	-1.3684
SNX14	6	0.00061937	0.0031337	0.270093	237	5	-1.2369	0.014534	0.052721	0.737055	1463	1	-1.2369
RPRD2	6	0.00062185	0.0031429	0.270093	238	4	-0.87393	0.88543	0.88742	1	17385	1	-0.87393
BRD3	6	0.00062538	0.003157	0.270164	239	5	-1.2309	0.60713	0.72903	1	14101	1	-1.2309
HOXB3	6	0.000632	0.0031913	0.271666	240	5	-1.0713	0.73963	0.79318	1	15409	1	-1.0713
POMK	6	0.0006354	0.0032078	0.271666	241	5	-0.65729	0.40248	0.57323	1	11307	1	-0.65729
TWIST1	4	0.00063998	0.0032257	0.271666	242	4	-2.2935	0.99936	0.99935	1	20355	0	-2.2935
RHBDD3	4	0.00064024	0.0032276	0.271666	243	4	-1.1412	0.99936	0.99935	1	20354	0	-1.1412
KREMEN1	6	0.00064541	0.0032518	0.272499	244	6	-0.60637	0.99935	0.99935	1	20353	0	-0.60637
GBX2	6	0.00064941	0.0032722	0.272499	245	5	-0.94303	0.86645	0.87179	1	17024	1	-0.94303
NMNAT1	6	0.00065075	0.0032775	0.272499	246	5	-3.1985	0.98891	0.98889	1	20005	0	-3.1985
PID1	6	0.00065535	0.0033022	0.27344	247	6	-0.66663	0.99934	0.99934	1	20351	0	-0.66663
LCE1E	13	0.00067729	0.0034072	0.280389	248	11	-0.37611	0.9985	0.99848	1	20296	0	-0.37611
USP22	6	0.00067857	0.0034135	0.280389	249	6	-1.1426	0.99919	0.99918	1	20344	0	-1.1426
GRPEL2	6	0.00069463	0.0034919	0.285492	250	4	-1.1544	0.7783	0.81356	1	15831	1	-1.1544
ILF3	6	0.00069766	0.0035036	0.285492	251	6	-2.1622	0.99479	0.99477	1	20108	0	-2.1622
PLCH2	6	0.00071269	0.0035796	0.290527	252	6	-0.82344	0.99929	0.99928	1	20348	0	-0.82344
ANP32E	6	0.00072986	0.0036672	0.294651	253	5	-1.0913	0.98891	0.98889	1	19853	0	-1.0913
EREG	6	0.00073369	0.0036861	0.294651	254	6	-0.73914	0.99927	0.99925	1	20347	0	-0.73914
ZNF705G	12	0.00073416	0.003688	0.294651	255	11	-0.51702	0.99262	0.99257	1	20043	0	-0.51702
ZNF705A	12	0.00073416	0.003688	0.294651	256	11	-0.51702	0.9994	0.99939	1	20357	0	-0.51702
TRAPPC2L	6	0.00073689	0.0037025	0.29466	257	5	-1.7183	0.30462	0.49794	1	9940	1	-1.7183
PDZD3	6	0.0007572	0.0037989	0.300666	258	6	-0.77894	0.99924	0.99923	1	20346	0	-0.77894
ARID5A	6	0.00076131	0.0038163	0.300666	259	4	-1.0178	0.70947	0.77884	1	15096	1	-1.0178
NPR2	6	0.0007626	0.0038221	0.300666	260	5	-2.5483	0.51477	0.6564	1	12799	1	-2.5483
SLTM	6	0.00076668	0.0038424	0.301017	261	6	-1.1995	0.99694	0.99696	1	20200	0	-1.1995
RBL1	6	0.00076984	0.003856	0.301017	262	4	-1.4362	0.72698	0.78707	1	15275	1	-1.4362
FAM120A	6	0.00078057	0.0038971	0.303072	263	6	-0.45535	0.99922	0.99921	1	20345	0	-0.45535
KDM1A	6	0.00079556	0.003961	0.306352	264	5	-2.3565	0.48201	0.63159	1	12361	1	-2.3565
NOP9	6	0.0007976	0.0039693	0.306352	265	5	-0.70606	0.971	0.97107	1	19303	0	-0.70606
DNAJC21	6	0.00080334	0.0039891	0.306726	266	4	-0.73728	0.93451	0.93498	1	18463	0	-0.73728
GJA8	6	0.00081897	0.0040627	0.310693	267	5	-0.69208	0.82239	0.84023	1	16378	1	-0.69208
CDX2	6	0.00082843	0.004113	0.310693	268	6	-1.4538	0.99917	0.99916	1	20343	0	-1.4538
PCBP3	6	0.00082973	0.0041208	0.310693	269	4	-0.68517	0.70852	0.77839	1	15085	1	-0.68517
AQP1	6	0.00083267	0.0041353	0.310693	270	5	-1.2308	0.073833	0.18879	0.92224	4187	1	-1.2308
ASPHD2	6	0.00083398	0.0041401	0.310693	271	6	-1.1836	0.99917	0.99916	1	20342	0	-1.1836
DHH	6	0.00083714	0.0041576	0.310693	272	4	-3.1662	0.61683	0.73697	1	14262	2	-3.1662
AMZ2	6	0.00084039	0.0041711	0.310693	273	6	-2.7956	0.99916	0.99915	1	20341	0	-2.7956
BNIP1	6	0.00084055	0.0041721	0.310693	274	4	-2.436	0.4671	0.62042	1	12154	1	-2.436
SRM	6	0.00084149	0.0041774	0.310693	275	6	-1.5262	0.99916	0.99915	1	20340	0	-1.5262
POTEM	11	0.00086497	0.0043013	0.318751	276	10	-0.5552	0.99974	0.99974	1	20398	0	-0.5552
KIAA0020	6	0.00087376	0.0043425	0.320638	277	4	-1.23	0.98891	0.98889	1	19778	0	-1.23
NUDC	6	0.00090201	0.0044693	0.325916	278	5	-5.0663	0.89858	0.89959	1	17652	1	-5.0663
KRTAP9-7	11	0.0009051	0.0044843	0.325916	279	10	-0.14586	0.99545	0.99545	1	20138	0	-0.14586
DDI2	6	0.00090581	0.0044877	0.325916	280	3	-0.43345	0.89773	0.89875	1	17630	1	-0.43345
CHORDC1	12	0.00090944	0.0045013	0.325916	281	10	-1.3027	0.99935	0.99935	1	20352	0	-1.3027
PLEKHD1	6	0.00091113	0.0045085	0.325916	282	6	-0.58317	0.99909	0.99908	1	20338	0	-0.58317
GPKOW	6	0.00091274	0.0045187	0.325916	283	6	-1.3204	0.99909	0.99908	1	20337	0	-1.3204
CTNS	6	0.00091494	0.0045293	0.325916	284	6	-1.572	0.99909	0.99907	1	20336	0	-1.572
C9orf152	6	0.00091715	0.0045414	0.325916	285	6	-1.0825	0.99908	0.99907	1	20335	0	-1.0825
LARP1B	6	0.00092867	0.004599	0.328896	286	5	-2.9042	0.41298	0.5807	1	11444	1	-2.9042
CYB561	6	0.00093285	0.0046228	0.329441	287	5	-1.1604	0.97896	0.97897	1	19550	0	-1.1604
SPATA18	6	0.00094666	0.0046901	0.333075	288	5	-1.1675	0.89389	0.89516	1	17552	1	-1.1675
ASH2L	6	0.00098296	0.0048546	0.343571	289	5	-1.0856	0.23239	0.41219	1	8395	1	-1.0856
TUBA8	6	0.00099349	0.0049055	0.344076	290	5	-1.1537	0.77373	0.81098	1	15767	1	-1.1537
ZNF483	6	0.00099428	0.0049098	0.344076	291	4	-0.77018	0.77492	0.81165	1	15785	1	-0.77018
KRTAP1-1	6	0.00099503	0.0049123	0.344076	292	5	-0.76997	0.97482	0.97486	1	19411	0	-0.76997
FBXL12	6	0.00099985	0.0049326	0.344321	293	3	-0.63592	0.93329	0.93376	1	18430	0	-0.63592
SKI	6	0.0010108	0.0049791	0.34508	294	6	-1.0576	0.99558	0.99559	1	20141	0	-1.0576
DPH5	6	0.0010114	0.004981	0.34508	295	4	-0.91879	0.41669	0.58336	1	11484	2	-0.91879
SLC35G3	6	0.0010136	0.0049941	0.34508	296	6	-1.2857	0.99899	0.99898	1	20334	0	-1.2857
RASL11B	6	0.0010376	0.005119	0.349819	297	4	-0.38811	0.93008	0.93059	1	18374	0	-0.38811
C1QL2	6	0.0010391	0.0051272	0.349819	298	4	-0.9103	0.0031727	0.01335	0.470007	580	2	-0.9103
TSPAN5	6	0.0010399	0.0051335	0.349819	299	5	-0.87728	0.98122	0.98122	1	19611	0	-0.87728
CD68	6	0.0010479	0.0051698	0.349819	300	4	-0.70827	0.034248	0.10097	0.842382	2444	2	-0.70827
KRTAP4-8	9	0.0010508	0.005179	0.349819	301	8	-0.36421	0.16133	0.32005	0.988541	6616	1	-0.36421
NFE2L1	6	0.0010519	0.0051804	0.349819	302	4	-0.69824	0.95689	0.95705	1	18975	0	-0.69824
ANHX	6	0.0010528	0.0051824	0.349819	303	6	-0.37818	0.99895	0.99894	1	20330	0	-0.37818
GTF3C3	6	0.0010605	0.0052182	0.351078	304	4	-1.0512	0.90895	0.9097	1	17906	0	-1.0512
HELT	6	0.0010752	0.0052845	0.353475	305	4	-0.48783	0.85896	0.86595	1	16908	1	-0.48783
ABHD17C	6	0.0010758	0.0052884	0.353475	306	6	-0.4445	0.99892	0.99892	1	20329	0	-0.4445
DLL1	6	0.0010974	0.0053949	0.35824	307	3	-0.7313	0.66236	0.75847	1	14686	1	-0.7313
PHLDB1	6	0.0010992	0.0054031	0.35824	308	5	-1.0297	0.94805	0.94839	1	18718	0	-1.0297
COLQ	6	0.0011036	0.0054254	0.35824	309	6	-2.8769	0.9989	0.9989	1	20328	0	-2.8769
KRT38	6	0.0011048	0.0054297	0.35824	310	6	-0.34636	0.9989	0.9989	1	20327	0	-0.34636
2018-03-02	12	0.0011083	0.0054496	0.358394	311	10	-0.90403	0.93633	0.93679	1	18503	2	-0.90403
EIF3M	6	0.0011214	0.0055111	0.359316	312	4	-1.373	0.73977	0.79324	1	15410	1	-1.373
TRIM46	6	0.0011216	0.0055111	0.359316	313	6	-0.9478	0.99888	0.99888	1	20325	0	-0.9478
DHX36	6	0.0011235	0.0055217	0.359316	314	5	-1.7255	0.98891	0.98889	1	19971	0	-1.7255
HM13	6	0.0011325	0.0055663	0.359316	315	4	-0.88189	0.36943	0.54837	1	10849	1	-0.88189
SIM2	6	0.0011352	0.0055764	0.359316	316	5	-4.8928	0.76633	0.80702	1	15692	1	-4.8928
PDZK1	6	0.0011358	0.0055779	0.359316	317	6	-0.95648	0.99886	0.99887	1	20323	0	-0.95648
HMGB2	6	0.0011374	0.0055866	0.359316	318	5	-0.65927	0.071438	0.18376	0.91671	4098	1	-0.65927
C1S	6	0.0011478	0.0056311	0.360553	319	6	-0.64873	0.99885	0.99885	1	20322	0	-0.64873
HLA-B	4	0.0011493	0.0056418	0.360553	320	2	-1.1597	0.62223	0.74143	1	14348	1	-1.1597
GPR89A	10	0.0011532	0.0056587	0.360553	321	9	-0.4733	0.99584	0.99584	1	20152	0	-0.4733
C17orf59	6	0.0011588	0.0056897	0.361402	322	4	-0.14469	0.24308	0.42567	1	8609	1	-0.14469
NFYA	6	0.0011868	0.0058257	0.368896	323	3	-0.5958	0.015768	0.056231	0.743717	1541	2	-0.5958
MLLT1	6	0.0012086	0.0059187	0.372329	324	5	-0.62609	0.75087	0.79885	1	15522	1	-0.62609
C10orf128	6	0.001212	0.0059327	0.372329	325	6	-0.724	0.99879	0.99878	1	20318	0	-0.724
ESRRB	6	0.0012156	0.0059453	0.372329	326	5	-2.8844	0.82897	0.84458	1	16488	1	-2.8844
WIPF2	6	0.0012196	0.0059564	0.372329	327	3	-0.34075	0.29643	0.49146	1	9831	3	-0.34075
PCDHA7	6	0.0012229	0.0059709	0.372329	328	5	-4.1373	0.77806	0.81342	1	15828	1	-4.1373
MS4A10	6	0.001231	0.0060116	0.373351	329	6	-1.1559	0.99877	0.99876	1	20317	0	-1.1559
STX8	6	0.0012349	0.0060358	0.373351	330	5	-2.6959	0.98891	0.98889	1	19928	0	-2.6959
IL27	6	0.001237	0.0060421	0.373351	331	5	-1.3159	0.96126	0.96146	1	19055	0	-1.3159
TLL1	6	0.0012522	0.0061104	0.376431	332	6	-0.59571	0.99875	0.99874	1	20316	0	-0.59571
NFKB1	6	0.0012582	0.0061375	0.376966	333	6	-0.54635	0.99874	0.99874	1	20315	0	-0.54635
JMJD7-PLA2G4B	11	0.0012667	0.0061789	0.37731	334	10	-0.1854	0.97352	0.97356	1	19377	1	-0.1854
NFASC	6	0.0012705	0.0061956	0.37731	335	5	-0.9274	0.89989	0.90083	1	17687	1	-0.9274
WNT3A	6	0.0012732	0.0062091	0.37731	336	6	-1.532	0.99873	0.99872	1	20314	0	-1.532
BARX1	6	0.0012755	0.0062169	0.37731	337	6	-0.90866	0.99872	0.99872	1	20313	0	-0.90866
PPFIBP1	6	0.0012803	0.0062483	0.377621	338	6	-0.78761	0.99872	0.99872	1	20312	0	-0.78761
SGCB	6	0.0012866	0.006275	0.377621	339	5	-3.0428	0.39991	0.57135	1	11268	1	-3.0428
LDLRAP1	6	0.0012873	0.0062774	0.377621	340	5	-0.60072	0.28602	0.47882	1	9595	1	-0.60072
WDFY4	6	0.0012916	0.0062977	0.377707	341	6	-0.50209	0.99871	0.99871	1	20311	0	-0.50209
SRPR	6	0.0013029	0.0063451	0.377707	342	5	-0.73119	0.98891	0.98889	1	19821	0	-0.73119
LPXN	6	0.0013032	0.0063466	0.377707	343	3	-0.85904	0.90611	0.90692	1	17842	0	-0.85904
ALG13	6	0.0013054	0.0063553	0.377707	344	3	-0.70209	0.89287	0.8942	1	17532	1	-0.70209
AMBN	6	0.0013127	0.0063899	0.377707	345	5	-0.93521	0.94164	0.94204	1	18603	0	-0.93521
2018-03-07	6	0.0013138	0.0063974	0.377707	346	4	-1.5521	0.17698	0.3405	0.994309	7003	2	-1.5521
DNER	6	0.0013157	0.0064081	0.377707	347	6	-0.49722	0.99868	0.99868	1	20310	0	-0.49722
ERP44	6	0.001324	0.0064453	0.378086	348	5	-0.76787	0.94451	0.94493	1	18659	0	-0.76787
SLC22A17	6	0.0013343	0.0064938	0.378086	349	2	0.34424	0.22761	0.40607	1	8273	3	0.34424
KIF18B	6	0.0013408	0.0065281	0.378086	350	4	-1.9495	0.61645	0.73665	1	14257	2	-1.9495
CT55	6	0.0013471	0.0065572	0.378086	351	5	-0.60065	0.91002	0.91074	1	17921	0	-0.60065
AKAP13	6	0.0013488	0.0065654	0.378086	352	6	-0.55101	0.99865	0.99865	1	20308	0	-0.55101
CTNNB1	6	0.0013489	0.0065659	0.378086	353	4	-1.1537	0.40599	0.5757	1	11359	2	-1.1537
ZNF367	6	0.0013541	0.006592	0.378086	354	6	-0.53234	0.99865	0.99864	1	20306	0	-0.53234
EPDR1	6	0.001362	0.0066375	0.378086	355	3	-0.312	0.28051	0.47212	1	9446	2	-0.312
TGM2	6	0.0013631	0.0066409	0.378086	356	6	-0.43824	0.99864	0.99863	1	20304	0	-0.43824
LTN1	6	0.0013643	0.0066487	0.378086	357	4	-1.1022	0.98891	0.98889	1	20021	0	-1.1022
PBX2	6	0.0013727	0.006685	0.378086	358	6	-1.8376	0.99863	0.99862	1	20303	0	-1.8376
CHST4	6	0.0013796	0.0067189	0.378086	359	5	-1.3981	0.90844	0.90918	1	17897	0	-1.3981
WFDC3	6	0.0013806	0.0067232	0.378086	360	6	-1.516	0.99862	0.99861	1	20302	0	-1.516
CYP19A1	6	0.0013808	0.0067237	0.378086	361	6	-0.67541	0.99862	0.99861	1	20301	0	-0.67541
ST8SIA5	6	0.0013873	0.0067503	0.378086	362	5	-0.74608	0.19999	0.37053	1	7564	1	-0.74608
KRTAP26-1	6	0.0013884	0.0067552	0.378086	363	3	-0.5019	0.88084	0.88352	1	17288	1	-0.5019
TRAK2	6	0.0013899	0.0067605	0.378086	364	6	-1.6915	0.99861	0.99861	1	20300	0	-1.6915
TRPM2	6	0.0013916	0.0067678	0.378086	365	5	-1.1309	0.96852	0.96863	1	19235	0	-1.1309
SMR3B	6	0.0013921	0.0067682	0.378086	366	4	-0.53234	0.83925	0.85163	1	16627	1	-0.53234
DHX9	6	0.0013955	0.0067842	0.378086	367	5	-2.2683	0.73154	0.78923	1	15320	1	-2.2683
SUPT6H	6	0.0014016	0.0068079	0.378377	368	5	-0.93706	0.82086	0.83925	1	16361	1	-0.93706
DAGLB	6	0.0014153	0.0068757	0.381108	369	6	-0.92344	0.99858	0.99858	1	20299	0	-0.92344
PER1	6	0.0014428	0.0069885	0.385592	370	5	-0.83214	0.31992	0.50973	1	10156	1	-0.83214
DLX4	6	0.0014443	0.0069943	0.385592	371	4	-0.76095	0.42235	0.58747	1	11550	2	-0.76095
FBXL22	6	0.0014559	0.0070534	0.387802	372	3	-0.68136	0.25665	0.44262	1	8941	2	-0.68136
CYLC2	6	0.001475	0.0071463	0.391859	373	6	-1.2811	0.99853	0.99852	1	20298	0	-1.2811
SNAI1	4	0.0014815	0.0071753	0.392145	374	4	-0.95906	0.99852	0.99851	1	20297	0	-0.95906
OIP5	6	0.0014848	0.0071899	0.392145	375	5	-0.81292	0.98076	0.98078	1	19600	0	-0.81292
TSSK3	6	0.0015047	0.0072925	0.393654	376	4	-0.39626	0.17359	0.33606	0.991799	6928	2	-0.39626
SNX4	6	0.0015213	0.0073796	0.393654	377	4	-0.87099	0.75758	0.8023	1	15598	1	-0.87099
FBXO22	6	0.0015233	0.0073903	0.393654	378	6	-0.78022	0.99848	0.99846	1	20294	0	-0.78022
POP4	6	0.0015262	0.0074024	0.393654	379	4	-1.0285	0.54753	0.68168	1	13263	1	-1.0285
MINK1	4	0.0015265	0.0074024	0.393654	380	4	-0.79837	0.99847	0.99846	1	20293	0	-0.79837
KRTAP13-2	6	0.0015271	0.0074038	0.393654	381	5	-0.64911	0.85429	0.86244	1	16841	1	-0.64911
IZUMO2	6	0.0015309	0.0074256	0.393654	382	6	-0.81878	0.99847	0.99846	1	20292	0	-0.81878
GPR132	6	0.0015319	0.0074295	0.393654	383	4	-2.956	0.97896	0.97898	1	19551	0	-2.956
CDK13	6	0.0015346	0.0074445	0.393654	384	4	-1.3818	0.065076	0.17022	0.904347	3848	1	-1.3818
GSX2	6	0.0015348	0.007445	0.393654	385	6	-5.3383	0.99847	0.99845	1	20291	0	-5.3383
VWCE	6	0.0015355	0.0074489	0.393654	386	4	-0.68934	0.68098	0.76624	1	14838	1	-0.68934
ALMS1	6	0.0015372	0.0074585	0.393654	387	5	-0.80829	0.23978	0.42154	1	8552	1	-0.80829
IL4	6	0.001539	0.0074677	0.393654	388	5	-0.89997	0.97686	0.97688	1	19473	0	-0.89997
KDR	6	0.0015477	0.0075016	0.394423	389	6	-0.78946	0.99845	0.99844	1	20290	0	-0.78946
LETM2	6	0.0015606	0.007565	0.396734	390	5	-4.1624	0.98891	0.98889	1	19757	0	-4.1624
TSC2	6	0.0015694	0.0076018	0.396734	391	6	-0.79004	0.99843	0.99843	1	20289	0	-0.79004
SNUPN	6	0.0015698	0.0076038	0.396734	392	4	-4.4693	0.73893	0.79281	1	15399	1	-4.4693
RGP1	6	0.001578	0.0076488	0.398068	393	6	-1.7904	0.99842	0.99842	1	20288	0	-1.7904
ITGA10	6	0.0015899	0.0077093	0.399235	394	6	-1.0649	0.99387	0.99382	1	20072	0	-1.0649
MEOX1	6	0.0015901	0.0077103	0.399235	395	5	-0.75362	0.98891	0.98889	1	19775	0	-0.75362
KRTAP10-3	8	0.0015982	0.0077582	0.400703	396	7	-0.33154	0.98546	0.98541	1	19662	0	-0.33154
COX4I2	6	0.0016189	0.0078628	0.403329	397	6	-1.3436	0.99838	0.99838	1	20286	0	-1.3436
FAM218A	6	0.0016211	0.0078686	0.403329	398	5	-0.69499	0.65479	0.75544	1	14635	1	-0.69499
ADAM22	6	0.0016233	0.0078802	0.403329	399	5	-4.37	0.98891	0.98889	1	19852	0	-4.37
PAPOLA	6	0.0016249	0.0078879	0.403329	400	4	-1.3414	0.96784	0.96798	1	19211	0	-1.3414
FOXI1	4	0.0016301	0.0079121	0.403558	401	3	-0.65816	0.88385	0.8861	1	17360	0	-0.65816
FZD1	6	0.0016453	0.0079891	0.40647	402	6	-0.46082	0.99835	0.99835	1	20283	0	-0.46082
KCNB1	6	0.00165	0.0080114	0.406509	403	6	-0.65334	0.99835	0.99835	1	20282	0	-0.65334
THBS2	6	0.0016602	0.0080574	0.406509	404	6	-0.77036	0.99729	0.99731	1	20218	0	-0.77036
EGLN1	6	0.0016686	0.0080937	0.406509	405	6	-0.4364	0.99833	0.99833	1	20281	0	-0.4364
MIEN1	6	0.0016713	0.0081038	0.406509	406	5	-0.71186	0.90012	0.90105	1	17689	1	-0.71186
FGA	6	0.0016715	0.0081053	0.406509	407	6	-0.7504	0.99833	0.99832	1	20280	0	-0.7504
GORASP2	6	0.0016736	0.008114	0.406509	408	4	-0.49946	0.60769	0.72946	1	14117	1	-0.49946
C17orf53	6	0.0016769	0.008129	0.406509	409	6	-0.94389	0.99832	0.99832	1	20279	0	-0.94389
KRTAP24-1	6	0.00169	0.008189	0.407467	410	6	-0.57859	0.99831	0.9983	1	20278	0	-0.57859
ZZEF1	6	0.0016914	0.0081939	0.407467	411	5	-0.61477	0.90455	0.90538	1	17800	0	-0.61477
TRIML2	6	0.0016942	0.0082079	0.407467	412	6	-0.79652	0.99831	0.9983	1	20277	0	-0.79652
MTSS1L	6	0.0017112	0.0082897	0.40997	413	6	-0.23527	0.99829	0.99829	1	20276	0	-0.23527
PTPN21	6	0.0017135	0.0082984	0.40997	414	4	-0.18338	0.38536	0.56084	1	11086	1	-0.18338
EXO1	6	0.0017349	0.0083952	0.412824	415	5	-3.0485	0.88777	0.88953	1	17434	1	-3.0485
ADCK5	6	0.001739	0.0084165	0.412824	416	5	-0.5348	0.56038	0.69175	1	13447	1	-0.5348
NUDT8	6	0.0017393	0.008418	0.412824	417	5	-0.43511	0.28084	0.47252	1	9456	1	-0.43511
GSK3A	6	0.0017499	0.008465	0.412824	418	6	-2.0509	0.99825	0.99826	1	20274	0	-2.0509
DDTL	6	0.0017528	0.0084773	0.412824	419	6	-0.35142	0.99825	0.99825	1	20272	0	-0.35142
DDT	6	0.0017528	0.0084773	0.412824	420	6	-0.35142	0.99825	0.99825	1	20273	0	-0.35142
DSG3	6	0.0017638	0.0085332	0.4131	421	6	-1.5897	0.99824	0.99824	1	20271	0	-1.5897
OR1A2	6	0.0017656	0.0085395	0.4131	422	5	-1.1587	0.98891	0.98889	1	19748	0	-1.1587
AP5M1	6	0.0017693	0.0085569	0.4131	423	6	-1.0734	0.99519	0.99519	1	20123	0	-1.0734
PRR30	6	0.001771	0.0085661	0.4131	424	6	-1.3021	0.99417	0.99414	1	20085	0	-1.3021
ORMDL3	6	0.0017763	0.0085952	0.4131	425	5	-1.6779	0.93227	0.93274	1	18412	0	-1.6779
IFITM3	6	0.0017837	0.0086281	0.4131	426	6	-1.821	0.99822	0.99822	1	20270	0	-1.821
GUCY1B3	6	0.0017862	0.0086419	0.4131	427	6	-1.3672	0.99821	0.99822	1	20269	0	-1.3672
OR4Q3	6	0.0017873	0.0086445	0.4131	428	4	-2.0029	0.93334	0.9338	1	18431	0	-2.0029
ADAR	6	0.0018028	0.0087191	0.415692	429	5	-0.49928	0.95586	0.95603	1	18945	0	-0.49928
CTGF	6	0.0018158	0.008784	0.41781	430	6	-2.3267	0.99818	0.9982	1	20268	0	-2.3267
MFSD2B	6	0.0018418	0.0089142	0.42302	431	6	-0.48526	0.99816	0.99817	1	20267	0	-0.48526
TMEM246	6	0.0018592	0.0089965	0.425122	432	6	-0.63748	0.99814	0.99815	1	20266	0	-0.63748
CPLX3	6	0.0018753	0.009071	0.425122	433	3	0.183	0.21749	0.39307	1	8009	3	0.183
AANAT	6	0.0018762	0.0090749	0.425122	434	5	-2.2757	0.84855	0.85823	1	16767	1	-2.2757
SPRR2A	10	0.0018863	0.0091194	0.425122	435	9	-0.42192	0.9171	0.91777	1	18076	1	-0.42192
SPRR2E	10	0.0018863	0.0091194	0.425122	436	9	-0.42192	0.9171	0.91777	1	18078	1	-0.42192
SPRR2D	10	0.0018863	0.0091194	0.425122	437	9	-0.42192	0.9171	0.91777	1	18077	1	-0.42192
SPRR2B	10	0.0018863	0.0091194	0.425122	438	9	-0.42192	0.9171	0.91777	1	18075	1	-0.42192
CHST3	6	0.0018874	0.0091248	0.425122	439	6	-1.4586	0.99811	0.99813	1	20265	0	-1.4586
TLR1	6	0.0018908	0.0091465	0.425169	440	5	-0.96892	0.92204	0.9226	1	18196	0	-0.96892
TAP1	6	0.001908	0.0092235	0.427774	441	5	-1.1202	0.88122	0.88385	1	17298	1	-1.1202
ICAM2	6	0.0019126	0.0092477	0.427927	442	6	-0.70667	0.99809	0.99811	1	20264	0	-0.70667
WDR61	6	0.0019231	0.0092908	0.42895	443	5	-1.7508	0.7121	0.78004	1	15122	1	-1.7508
DVL1	6	0.0019421	0.0093755	0.431383	444	3	-0.64104	0.78959	0.82007	1	15965	1	-0.64104
SMYD4	6	0.0019438	0.0093857	0.431383	445	6	-0.46014	0.99806	0.99808	1	20263	0	-0.46014
FHDC1	6	0.0019517	0.0094201	0.431992	446	5	-2.2845	0.17545	0.33846	0.993223	6967	1	-2.2845
TOR1A	4	0.0019707	0.0095077	0.435034	447	3	-4.7491	0.37704	0.55426	1	10954	1	-4.7491
ZC3H15	6	0.0019791	0.0095474	0.435765	448	5	-1.8748	0.98891	0.98889	1	19856	0	-1.8748
WFDC11	6	0.0019878	0.0095866	0.435765	449	4	-0.80613	0.62529	0.74391	1	14398	1	-0.80613
SRRD	6	0.0019884	0.0095875	0.435765	450	5	-0.68163	0.98891	0.98889	1	19714	0	-0.68163
HOXA6	6	0.0020079	0.0096858	0.437403	451	6	-1.0121	0.99799	0.99802	1	20262	0	-1.0121
GIN1	6	0.0020083	0.0096873	0.437403	452	5	-1.3658	0.89782	0.89885	1	17632	1	-1.3658
POMGNT1	6	0.0020085	0.0096878	0.437403	453	6	-2.0088	0.99799	0.99801	1	20261	0	-2.0088
GPD2	6	0.0020198	0.0097405	0.438817	454	5	-1.6126	0.82403	0.84133	1	16405	1	-1.6126
CTSF	6	0.0020289	0.009787	0.439941	455	6	-0.237	0.99797	0.998	1	20260	0	-0.237
NCSTN	6	0.0020389	0.0098373	0.440464	456	6	-0.90746	0.99796	0.99798	1	20257	0	-0.90746
TMX2	6	0.0020406	0.0098417	0.440464	457	6	-0.72355	0.99796	0.99798	1	20256	0	-0.72355
SRP14	6	0.002057	0.0099153	0.44219	458	6	-2.5108	0.99794	0.99796	1	20255	0	-2.5108
ZNF32	6	0.0020584	0.0099235	0.44219	459	3	-0.063893	0.62222	0.74142	1	14347	2	-0.063893
FAM209A	6	0.0020888	0.010056	0.446046	460	6	-0.53058	0.99791	0.99793	1	20254	0	-0.53058
GLG1	6	0.0020918	0.01007	0.446046	461	6	-1.0981	0.99791	0.99793	1	20253	0	-1.0981
CCS	6	0.0020949	0.010083	0.446046	462	5	-0.76705	0.98891	0.98889	1	19989	0	-0.76705
TMEM220	6	0.0020985	0.010104	0.446046	463	5	-0.91708	0.78212	0.81567	1	15873	1	-0.91708
AARSD1	8	0.0021008	0.010119	0.446046	464	7	-0.52355	0.92193	0.92249	1	18192	1	-0.52355
hsa-mir-4760	4	0.0021246	0.010203	0.448551	465	3	-0.93589	0.89586	0.897	1	17589	0	-0.93589
TIFAB	6	0.0021295	0.01022	0.448551	466	6	-0.39648	0.99787	0.99789	1	20252	0	-0.39648
WDR77	6	0.0021497	0.010326	0.450985	467	6	-1.3723	0.99785	0.99787	1	20251	0	-1.3723
hsa-mir-302d	4	0.0021591	0.010367	0.450985	468	4	-0.82067	0.99784	0.99786	1	20250	0	-0.82067
GLTSCR2	6	0.0021628	0.010383	0.450985	469	5	-2.0768	0.98891	0.98889	1	19737	0	-2.0768
TIGIT	4	0.0021644	0.01039	0.450985	470	4	-0.61695	0.99784	0.99786	1	20249	0	-0.61695
TMEM132E	6	0.0021664	0.010397	0.450985	471	6	-0.9574	0.99575	0.99574	1	20146	0	-0.9574
MMP28	6	0.0021735	0.010423	0.450985	472	5	-1.0166	0.9933	0.99326	1	20055	0	-1.0166
MTA1	6	0.0021754	0.01043	0.450985	473	5	-0.61475	0.98007	0.98008	1	19579	0	-0.61475
NPY1R	6	0.0021867	0.010492	0.450985	474	5	-3.0786	0.95635	0.95653	1	18961	0	-3.0786
CCNA1	6	0.0021922	0.010521	0.450985	475	6	-1.3559	0.99781	0.99782	1	20248	0	-1.3559
ZNF782	6	0.002193	0.010524	0.450985	476	5	-1.0848	0.97893	0.97895	1	19545	0	-1.0848
GYPC	6	0.0021931	0.010525	0.450985	477	4	-0.58298	0.57832	0.70585	1	13709	1	-0.58298
KRTAP19-1	5	0.0021966	0.010545	0.450985	478	4	-0.72724	0.72097	0.78427	1	15213	1	-0.72724
AP5S1	6	0.0022051	0.010592	0.450985	479	6	-0.42353	0.99779	0.99781	1	20247	0	-0.42353
CST11	6	0.0022111	0.010624	0.450985	480	4	-0.45691	0.4851	0.63392	1	12400	2	-0.45691
hsa-mir-4764	4	0.0022135	0.010635	0.450985	481	4	-0.87712	0.98611	0.98607	1	19665	0	-0.87712
METTL6	6	0.0022161	0.010647	0.450985	482	5	-2.6018	0.98891	0.98889	1	19872	0	-2.6018
GOLGA1	6	0.0022225	0.010673	0.450985	483	6	-0.55771	0.99778	0.99779	1	20246	0	-0.55771
KLHL28	6	0.0022272	0.010694	0.450985	484	3	-0.48943	0.52082	0.66099	1	12878	1	-0.48943
PVRL1	6	0.0022272	0.010694	0.450985	485	6	-0.72192	0.99777	0.99779	1	20245	0	-0.72192
S100A16	6	0.0022562	0.010816	0.453657	486	4	-0.44551	0.57351	0.70209	1	13637	2	-0.44551
ST3GAL1	6	0.0022645	0.010847	0.453657	487	3	-0.67389	0.5463	0.68072	1	13244	2	-0.67389
ALKBH8	6	0.0022659	0.010855	0.453657	488	5	-2.4909	0.94833	0.94867	1	18722	0	-2.4909
FLVCR1	6	0.002267	0.010862	0.453657	489	6	-2.4991	0.99773	0.99775	1	20244	0	-2.4991
TRAPPC5	4	0.0022686	0.010868	0.453657	490	4	-1.0095	0.99773	0.99774	1	20243	0	-1.0095
hsa-mir-19a	3	0.002276	0.010902	0.454125	491	3	-1.0964	0.99772	0.99774	1	20242	0	-1.0964
MARVELD3	6	0.0022936	0.01096	0.455637	492	4	-0.82857	0.76344	0.80545	1	15658	1	-0.82857
DCAF8	6	0.0023033	0.011004	0.456191	493	4	-1.1729	0.90831	0.90906	1	17895	0	-1.1729
CELA2A	6	0.0023096	0.011037	0.456191	494	6	-0.75524	0.99711	0.99713	1	20206	0	-0.75524
SPICE1	6	0.0023151	0.011063	0.456191	495	5	-0.76741	0.805	0.82928	1	16168	1	-0.76741
PRR15	6	0.0023168	0.011068	0.456191	496	6	-0.5855	0.99768	0.9977	1	20241	0	-0.5855
RUNDC3A	6	0.0023267	0.011104	0.456191	497	5	-0.87199	0.85646	0.86406	1	16875	1	-0.87199
FOCAD	6	0.0023279	0.011108	0.456191	498	4	-1.5857	0.045228	0.12641	0.863746	2993	2	-1.5857
LYPLAL1	6	0.0023337	0.011133	0.456309	499	5	-0.94592	0.96652	0.96664	1	19178	0	-0.94592
hsa-mir-4468	4	0.0023564	0.011232	0.457325	500	3	-1.2023	0.84349	0.85457	1	16686	0	-1.2023
BACH1	6	0.0023569	0.011234	0.457325	501	3	0.24561	0.09607	0.23062	0.942068	5007	3	0.24561
C14orf80	6	0.0023588	0.011242	0.457325	502	6	-0.73238	0.99749	0.99751	1	20232	0	-0.73238
ADAM23	6	0.0023605	0.011247	0.457325	503	6	-1.3067	0.99764	0.99766	1	20240	0	-1.3067
HSPA13	6	0.002368	0.011282	0.457852	504	4	-1.823	0.88208	0.88455	1	17320	1	-1.823
KAT7	6	0.0023881	0.011364	0.460259	505	5	-1.0045	0.78205	0.81564	1	15872	1	-1.0045
OR8H1	6	0.0023982	0.011408	0.460347	506	6	-0.90581	0.9976	0.99762	1	20238	0	-0.90581
TIFA	6	0.0024018	0.011426	0.460347	507	6	-0.90999	0.9976	0.99762	1	20237	0	-0.90999
GABRP	6	0.0024031	0.011434	0.460347	508	5	-1.2242	0.79455	0.82301	1	16022	1	-1.2242
SUSD5	6	0.0024221	0.011507	0.461675	509	5	-1.3492	0.011121	0.041587	0.691778	1228	1	-1.3492
FAM173A	6	0.0024268	0.01153	0.461675	510	5	-0.80291	0.73558	0.79118	1	15361	1	-0.80291
FAM205A	6	0.002428	0.011535	0.461675	511	4	-0.62584	0.72692	0.78705	1	15273	1	-0.62584
RPS19BP1	6	0.0024339	0.011563	0.461914	512	5	-0.72699	0.94738	0.94775	1	18710	0	-0.72699
PRDX5	6	0.0024428	0.011596	0.462326	513	6	-0.56508	0.99756	0.99758	1	20236	0	-0.56508
CALR	6	0.0024535	0.011638	0.462357	514	6	-1.4408	0.99755	0.99757	1	20235	0	-1.4408
RBX1	6	0.0024544	0.011642	0.462357	515	5	-1.0293	0.98891	0.98889	1	19932	0	-1.0293
AP1B1	6	0.0024605	0.011671	0.462612	516	5	-1.0441	0.98891	0.98889	1	19838	0	-1.0441
RGPD8	17	0.002473	0.011727	0.463043	517	13	-0.32332	0.15257	0.30831	0.983129	6414	2	-0.32332
TAPT1	6	0.002473	0.011727	0.463043	518	4	-0.54611	0.86564	0.87114	1	17006	1	-0.54611
RCSD1	6	0.0025174	0.011913	0.466966	519	3	0.071149	0.16296	0.32222	0.988541	6659	3	0.071149
PARP3	6	0.0025268	0.011958	0.466966	520	2	-0.11376	0.79753	0.82477	1	16060	1	-0.11376
SPTBN1	6	0.0025322	0.011986	0.466966	521	5	-0.89495	0.80818	0.83124	1	16204	1	-0.89495
MAPKAPK2	6	0.0025338	0.011992	0.466966	522	5	-1.1685	0.80291	0.82807	1	16138	1	-1.1685
NOL9	6	0.0025399	0.012016	0.466966	523	6	-3.1004	0.99746	0.99748	1	20231	0	-3.1004
WNK1	6	0.0025418	0.012023	0.466966	524	5	-2.9537	0.98891	0.98889	1	19728	0	-2.9537
HOOK3	6	0.0025438	0.012028	0.466966	525	5	-1.1129	0.98891	0.98889	1	19747	0	-1.1129
RNF38	6	0.0025512	0.012062	0.466966	526	4	-0.83634	0.46789	0.62102	1	12167	2	-0.83634
GREB1L	6	0.0025519	0.012066	0.466966	527	6	-0.47775	0.99744	0.99746	1	20230	0	-0.47775
DDA1	6	0.0025542	0.012079	0.466966	528	6	-0.66732	0.99705	0.99706	1	20203	0	-0.66732
RNF130	6	0.0025645	0.012132	0.466966	529	3	0.051842	0.24157	0.42372	1	8584	3	0.051842
HLA-E	6	0.0025718	0.012164	0.466966	530	1	0.67072	0.0031504	0.013264	0.468536	579	5	0.67072
TVP23C-CDRT4	11	0.0025732	0.01217	0.466966	531	9	-0.27829	0.99838	0.99837	1	20284	0	-0.27829
TVP23C	11	0.0025732	0.01217	0.466966	532	9	-0.27829	0.99838	0.99837	1	20285	0	-0.27829
CTNNAL1	6	0.002574	0.012173	0.466966	533	3	-0.096176	0.60585	0.72796	1	14084	1	-0.096176
C4orf22	6	0.0025788	0.012192	0.466966	534	4	-1.1686	0.97882	0.97885	1	19538	0	-1.1686
EXOC5	6	0.0025875	0.01223	0.466966	535	6	-1.9395	0.99741	0.99743	1	20229	0	-1.9395
CLK2	6	0.0025993	0.012273	0.466966	536	4	-1.3696	0.8683	0.87326	1	17059	1	-1.3696
MAEL	6	0.0026025	0.012292	0.466966	537	3	-0.87865	0.97474	0.97479	1	19410	0	-0.87865
hsa-mir-6820	4	0.002605	0.012302	0.466966	538	4	-0.88004	0.9958	0.9958	1	20150	0	-0.88004
MRAP	6	0.0026113	0.012332	0.466966	539	6	-0.69095	0.99739	0.99742	1	20226	0	-0.69095
LCE1C	10	0.0026161	0.01235	0.466966	540	8	-0.46446	0.5779	0.7055	1	13703	2	-0.46446
SNTA1	6	0.0026168	0.012352	0.466966	541	5	-2.8936	0.94784	0.94819	1	18716	0	-2.8936
RPRML	6	0.0026274	0.012409	0.467148	542	6	-0.59708	0.99737	0.9974	1	20225	0	-0.59708
OXSR1	6	0.0026284	0.012414	0.467148	543	5	-1.0375	0.90154	0.90239	1	17726	1	-1.0375
SNX27	6	0.0026363	0.012449	0.467148	544	5	-0.51228	0.97579	0.97585	1	19441	0	-0.51228
TRIM32	6	0.0026426	0.012482	0.467148	545	5	-0.94146	0.2662	0.45452	1	9127	1	-0.94146
GCN1L1	6	0.0026438	0.012486	0.467148	546	4	-1.6339	0.40922	0.57801	1	11398	1	-1.6339
SPDYC	6	0.0026455	0.012494	0.467148	547	6	-1.3452	0.99735	0.99738	1	20224	0	-1.3452
MZT1	6	0.0026515	0.012528	0.467578	548	5	-0.729	0.85517	0.86309	1	16852	1	-0.729
CFHR3	6	0.0026622	0.012584	0.4688	549	6	-2.8177	0.99734	0.99736	1	20223	0	-2.8177
TIMP3	6	0.0026665	0.012607	0.468812	550	6	-0.22706	0.99733	0.99736	1	20222	0	-0.22706
MFAP3L	6	0.0026884	0.012705	0.471609	551	6	-0.69602	0.99731	0.99733	1	20219	0	-0.69602
MRAS	6	0.0026967	0.012741	0.472082	552	5	-0.53126	0.81783	0.83726	1	16321	1	-0.53126
PCDHA12	6	0.002707	0.012789	0.472468	553	5	-0.97216	0.89067	0.89213	1	17491	1	-0.97216
DNAH2	6	0.0027095	0.012798	0.472468	554	4	-1.3066	0.71857	0.78312	1	15193	1	-1.3066
PAQR3	6	0.0027316	0.012899	0.473774	555	6	-0.42427	0.99727	0.99729	1	20217	0	-0.42427
RTBDN	6	0.0027362	0.012915	0.473774	556	5	-0.82505	0.91284	0.91357	1	17979	0	-0.82505
MRTO4	6	0.0027466	0.012955	0.473774	557	6	-2.1285	0.99725	0.99727	1	20215	0	-2.1285
IBSP	6	0.0027466	0.012955	0.473774	558	6	-1.8489	0.99725	0.99727	1	20216	0	-1.8489
PATZ1	6	0.0027478	0.012961	0.473774	559	3	-0.51848	0.89639	0.8975	1	17595	1	-0.51848
CYBRD1	6	0.0027527	0.012988	0.473774	560	4	-1.9094	0.73726	0.79198	1	15384	1	-1.9094
NPNT	6	0.002754	0.012995	0.473774	561	6	-0.62058	0.99725	0.99726	1	20213	0	-0.62058
PSMC5	6	0.0027761	0.013094	0.476542	562	6	-1.6152	0.99722	0.99724	1	20212	0	-1.6152
FUS	6	0.0027851	0.013137	0.477244	563	5	-0.8346	0.98891	0.98889	1	19732	0	-0.8346
SEL1L	6	0.0027951	0.013176	0.477819	564	5	-0.70578	0.9188	0.91941	1	18116	0	-0.70578
PROL1	6	0.0028188	0.013288	0.480189	565	5	-0.98666	0.98891	0.98889	1	19802	0	-0.98666
ADAMTS2	6	0.0028189	0.013288	0.480189	566	6	-0.85526	0.99718	0.99719	1	20210	0	-0.85526
hsa-mir-4280	4	0.0028293	0.013336	0.48025	567	4	-0.69867	0.99717	0.99719	1	20209	0	-0.69867
SPRY2	4	0.0028326	0.013349	0.48025	568	4	-0.71795	0.99717	0.99718	1	20208	0	-0.71795
IGSF8	6	0.0028343	0.013361	0.48025	569	4	-0.2747	0.9149	0.91561	1	18024	0	-0.2747
NACAD	6	0.0028758	0.01353	0.485505	570	5	-0.91415	0.91514	0.91583	1	18031	0	-0.91415
TIAM1	6	0.0028989	0.013633	0.488313	571	5	-1.3231	0.96737	0.96749	1	19196	0	-1.3231
VASH1	6	0.002918	0.013728	0.490869	572	6	-1.3412	0.99708	0.9971	1	20205	0	-1.3412
SBDS	6	0.0029347	0.013806	0.492523	573	6	-3.4362	0.99707	0.99708	1	20204	0	-3.4362
CDH11	6	0.0029395	0.013822	0.492523	574	6	-0.60911	0.9936	0.99355	1	20064	0	-0.60911
SI	6	0.002953	0.013891	0.493872	575	3	-0.2775	0.91302	0.91375	1	17987	0	-0.2775
ZMIZ2	6	0.0029566	0.013908	0.493872	576	6	-0.38859	0.99704	0.99706	1	20202	0	-0.38859
NREP	6	0.0029738	0.013989	0.495178	577	4	-0.69854	0.53532	0.67218	1	13085	2	-0.69854
STK35	6	0.0029788	0.014011	0.495178	578	6	-0.99106	0.99668	0.99667	1	20190	0	-0.99106
RORC	6	0.0029803	0.014018	0.495178	579	5	-0.93987	0.98237	0.98237	1	19643	0	-0.93987
RNF219	6	0.0030353	0.014268	0.502318	580	5	-0.74842	0.98891	0.98889	1	19942	0	-0.74842
GANC	6	0.0030355	0.014269	0.502318	581	6	-2.6159	0.99696	0.99698	1	20201	0	-2.6159
PFN3	4	0.0030776	0.014463	0.507384	582	3	-0.72414	0.92444	0.92501	1	18266	0	-0.72414
TSPAN11	6	0.0030926	0.014521	0.507384	583	6	-0.75376	0.99691	0.99692	1	20199	0	-0.75376
HEATR5B	6	0.003103	0.014572	0.507384	584	5	-1.3705	0.98891	0.98889	1	19924	0	-1.3705
PMVK	4	0.0031125	0.014607	0.507384	585	3	-2.3457	0.95026	0.95057	1	18820	0	-2.3457
DENND4B	6	0.003113	0.014608	0.507384	586	5	-0.58257	0.1838	0.34939	0.996181	7166	1	-0.58257
CCL25	6	0.0031136	0.014613	0.507384	587	5	-0.67191	0.093678	0.22709	0.941102	4931	1	-0.67191
IKBKB	6	0.0031149	0.014619	0.507384	588	4	-2.8476	0.82217	0.8401	1	16373	1	-2.8476
HERC6	6	0.0031204	0.014644	0.507384	589	4	-0.47387	0.86335	0.86937	1	16973	1	-0.47387
TMEM179B	6	0.0031269	0.014669	0.507384	590	5	-1.0184	0.959	0.95919	1	19018	0	-1.0184
NUP54	6	0.0031344	0.014707	0.507384	591	4	-0.91736	0.18101	0.34573	0.994837	7108	1	-0.91736
ACOXL	6	0.0031393	0.014735	0.507384	592	6	-2.5573	0.99686	0.99687	1	20198	0	-2.5573
RCAN1	6	0.0031414	0.014744	0.507384	593	4	-0.76623	0.92623	0.92681	1	18300	0	-0.76623
OR1D2	6	0.0031449	0.014761	0.507384	594	5	-1.4896	0.95914	0.95933	1	19024	0	-1.4896
TNN	6	0.0031459	0.014766	0.507384	595	5	-2.1301	0.5902	0.7153	1	13875	1	-2.1301
FKBP2	6	0.003151	0.014785	0.507384	596	6	-0.80171	0.99685	0.99686	1	20197	0	-0.80171
ADAMTS3	6	0.0031707	0.014878	0.508363	597	4	-0.63088	0.63485	0.7476	1	14483	1	-0.63088
PRDM8	6	0.0031724	0.014886	0.508363	598	6	-1.5473	0.99683	0.99683	1	20196	0	-1.5473
CPSF7	6	0.0031739	0.01489	0.508363	599	5	-1.3161	0.9674	0.96751	1	19197	0	-1.3161
KRTAP12-1	6	0.0031874	0.014942	0.508363	600	6	-0.55009	0.99681	0.99682	1	20195	0	-0.55009
LIN7A	6	0.003188	0.014946	0.508363	601	4	-1.2389	0.90596	0.90677	1	17836	0	-1.2389
EXOSC3	6	0.0031911	0.014963	0.508363	602	4	-1.201	0.91723	0.9179	1	18080	0	-1.201
RAB6A	6	0.0032101	0.015047	0.508922	603	5	-0.71356	0.20116	0.372	1	7590	1	-0.71356
MFAP3	6	0.0032164	0.015076	0.508922	604	5	-1.4146	0.98891	0.98889	1	19879	0	-1.4146
PROX2	6	0.0032201	0.015093	0.508922	605	4	-0.62756	0.9395	0.93991	1	18563	0	-0.62756
SP4	6	0.0032252	0.01512	0.508922	606	4	-1.0215	0.97222	0.97229	1	19344	0	-1.0215
DUSP15	6	0.0032253	0.015121	0.508922	607	5	-0.41397	0.84855	0.85823	1	16764	1	-0.41397
SLAMF6	6	0.0032436	0.015207	0.508922	608	6	-1.1025	0.99676	0.99676	1	20194	0	-1.1025
ACTR6	6	0.0032436	0.015207	0.508922	609	6	-3.7152	0.99676	0.99676	1	20193	0	-3.7152
FAM175A	6	0.0032522	0.015243	0.508922	610	5	-1.0999	0.98891	0.98889	1	19947	0	-1.0999
RBM28	6	0.0032606	0.015285	0.508922	611	4	-1.3053	0.24054	0.42245	1	8566	1	-1.3053
TMEM55B	6	0.0032641	0.015301	0.508922	612	5	-0.91191	0.98891	0.98889	1	19707	0	-0.91191
DOCK6	6	0.0032663	0.015311	0.508922	613	5	-1.0179	0.86339	0.86939	1	16974	1	-1.0179
LCE3A	6	0.003268	0.015316	0.508922	614	5	-0.64902	0.89039	0.89186	1	17488	1	-0.64902
ABCC9	6	0.0032762	0.015355	0.508922	615	6	-1.0106	0.99672	0.99673	1	20192	0	-1.0106
AREG	6	0.0032786	0.015368	0.508922	616	5	-0.76509	0.62117	0.74055	1	14333	1	-0.76509
hsa-mir-4451	4	0.0032787	0.015368	0.508922	617	3	-0.66748	0.3396	0.52508	1	10427	1	-0.66748
OLIG1	6	0.0032871	0.015406	0.508922	618	6	-0.46051	0.99671	0.99671	1	20191	0	-0.46051
GLB1L2	6	0.0032883	0.015411	0.508922	619	4	-0.80942	0.77822	0.81351	1	15830	1	-0.80942
LPAR5	6	0.0032999	0.015465	0.508922	620	3	-0.37622	0.29392	0.48844	1	9769	2	-0.37622
TUBG2	6	0.0033012	0.015471	0.508922	621	4	-1.2847	0.67858	0.76523	1	14818	1	-1.2847
CHD6	6	0.0033027	0.015477	0.508922	622	5	-1.8674	0.97817	0.97823	1	19512	0	-1.8674
EMID1	6	0.0033295	0.015601	0.511834	623	4	-1.1586	0.48205	0.63163	1	12363	2	-1.1586
SLC9A9	6	0.0033366	0.015631	0.511834	624	5	-2.2892	0.77174	0.80991	1	15741	1	-2.2892
HS3ST3A1	6	0.0033384	0.015641	0.511834	625	5	-0.65395	0.53056	0.66844	1	13026	1	-0.65395
FGF2	6	0.0033712	0.015775	0.513111	626	4	-0.32154	0.24652	0.42996	1	8691	2	-0.32154
NRBP1	4	0.0033785	0.015805	0.513111	627	3	-2.7764	0.95026	0.95057	1	18774	0	-2.7764
RUNX2	6	0.0033789	0.015806	0.513111	628	6	-0.9892	0.99662	0.99661	1	20185	0	-0.9892
NANS	6	0.0033789	0.015806	0.513111	629	6	-1.1138	0.99662	0.99661	1	20184	0	-1.1138
BCAT2	4	0.0033898	0.015859	0.513111	630	3	-1.0205	0.50615	0.64979	1	12682	1	-1.0205
ARHGAP5	6	0.0033928	0.015869	0.513111	631	3	-0.21238	0.010031	0.037903	0.67717	1141	1	-0.21238
ZNF778	6	0.0033974	0.015886	0.513111	632	5	-1.3633	0.56906	0.69852	1	13575	1	-1.3633
SARDH	6	0.0034081	0.015934	0.513111	633	5	-1.1446	0.15053	0.30556	0.982271	6355	1	-1.1446
GRM7	6	0.0034139	0.015958	0.513111	634	4	-2.384	0.23543	0.41609	1	8473	1	-2.384
ARID4A	6	0.0034173	0.015973	0.513111	635	5	-0.62467	0.43836	0.59915	1	11770	1	-0.62467
hsa-mir-6842	4	0.0034177	0.015974	0.513111	636	3	-0.59887	0.8582	0.86537	1	16902	0	-0.59887
GZMK	6	0.0034218	0.015992	0.513111	637	4	-0.99765	0.74271	0.79469	1	15436	1	-0.99765
TRAPPC3	6	0.0034308	0.016029	0.513111	638	4	-2.3847	0.23173	0.41137	1	8381	2	-2.3847
hsa-mir-6830	4	0.0034367	0.016055	0.513111	639	4	-0.65297	0.99656	0.99655	1	20180	0	-0.65297
SNIP1	6	0.0034371	0.016056	0.513111	640	4	-2.4642	0.92854	0.92906	1	18342	0	-2.4642
KLHL15	6	0.0034504	0.016109	0.51401	641	4	-1.3404	0.97844	0.9785	1	19521	0	-1.3404
PRSS48	6	0.0034617	0.016158	0.514751	642	4	-0.11354	0.86691	0.87215	1	17031	1	-0.11354
SEC23B	6	0.0034909	0.016284	0.51797	643	5	-2.1608	0.98891	0.98889	1	19862	0	-2.1608
hsa-mir-4452	4	0.0035067	0.016362	0.519633	644	4	-0.75732	0.99649	0.99648	1	20179	0	-0.75732
MZT2B	8	0.0035111	0.016388	0.519664	645	6	-0.58847	0.97184	0.97191	1	19334	0	-0.58847
TOR2A	6	0.0035225	0.016448	0.52076	646	6	-0.82176	0.9959	0.99589	1	20156	0	-0.82176
FAM149A	6	0.0035302	0.016487	0.520849	647	5	-0.5964	0.82855	0.84431	1	16479	1	-0.5964
MCTP1	6	0.0035327	0.016502	0.520849	648	6	-0.94439	0.99406	0.99402	1	20080	0	-0.94439
ELAC2	6	0.0035457	0.01657	0.521803	649	5	-5.0872	0.96281	0.96298	1	19089	0	-5.0872
POM121L12	6	0.0035553	0.016622	0.521803	650	6	-0.44674	0.99644	0.99643	1	20177	0	-0.44674
TNNI1	6	0.0035743	0.01671	0.521803	651	5	-0.65976	0.13106	0.27922	0.970903	5878	1	-0.65976
TMED10	6	0.003575	0.016714	0.521803	652	4	-1.9997	0.89105	0.89247	1	17502	1	-1.9997
RSF1	6	0.0035906	0.016783	0.521803	653	4	-0.51097	0.96207	0.96224	1	19073	0	-0.51097
KRTAP11-1	6	0.0035951	0.016801	0.521803	654	6	-1.1063	0.9964	0.99639	1	20176	0	-1.1063
VAPA	6	0.0035992	0.016816	0.521803	655	4	-2.7942	0.046058	0.12833	0.865398	3033	1	-2.7942
KANSL1	6	0.0036014	0.016825	0.521803	656	5	-1.369	0.98891	0.98889	1	19945	0	-1.369
KPRP	6	0.003607	0.016846	0.521803	657	6	-0.7027	0.99615	0.99614	1	20166	0	-0.7027
POMT1	6	0.0036104	0.01686	0.521803	658	5	-0.71164	0.84143	0.85313	1	16663	1	-0.71164
ERMP1	6	0.0036181	0.016894	0.521803	659	4	-0.69225	0.17361	0.33609	0.991799	6929	1	-0.69225
CDAN1	6	0.0036199	0.016899	0.521803	660	5	-0.7052	0.95884	0.95902	1	19010	0	-0.7052
LYSMD1	6	0.00362	0.0169	0.521803	661	3	-0.55154	0.71683	0.78228	1	15175	1	-0.55154
FLCN	6	0.0036222	0.016908	0.521803	662	6	-0.76457	0.99638	0.99637	1	20174	0	-0.76457
CES2	6	0.0036242	0.016915	0.521803	663	4	-1.0461	0.88886	0.89051	1	17458	1	-1.0461
DEFB121	6	0.0036338	0.01696	0.522404	664	6	-0.48024	0.99637	0.99635	1	20173	0	-0.48024
CDKL2	6	0.0036449	0.017012	0.523149	665	5	-1.155	0.94517	0.94559	1	18670	0	-1.155
RBM17	6	0.0036649	0.017087	0.523149	666	5	-1.5269	0.98891	0.98889	1	19681	0	-1.5269
CYP4F2	6	0.0036655	0.017089	0.523149	667	3	-2.3491	0.564	0.69458	1	13496	2	-2.3491
SSSCA1	6	0.0036688	0.017102	0.523149	668	3	-0.1184	0.46106	0.61597	1	12078	2	-0.1184
MORN5	6	0.0036738	0.017129	0.523149	669	6	-0.71552	0.99633	0.99631	1	20172	0	-0.71552
GPR17	6	0.003676	0.017137	0.523149	670	5	-0.56772	0.97601	0.97607	1	19450	0	-0.56772
GPR75	6	0.0036841	0.017165	0.523211	671	4	-0.87329	0.98891	0.98889	1	19706	0	-0.87329
PCDHA3	6	0.0037216	0.017321	0.527191	672	4	-0.85604	0.18903	0.35624	0.997492	7298	2	-0.85604
SNX13	6	0.0037425	0.017402	0.528412	673	5	-1.1162	0.98891	0.98889	1	20016	0	-1.1162
ALS2CR11	6	0.0037484	0.017428	0.528412	674	4	-1.516	0.82692	0.84327	1	16455	1	-1.516
hsa-mir-4759	3	0.0037511	0.017439	0.528412	675	2	-0.75627	0.83666	0.8498	1	16599	0	-0.75627
YWHAQ	6	0.0037684	0.017503	0.529089	676	3	-0.30311	0.034915	0.10255	0.842657	2487	3	-0.30311
SMTNL2	6	0.0037723	0.017513	0.529089	677	3	-0.3628	0.19729	0.36712	1	7499	3	-0.3628
PTPRE	6	0.0037893	0.017583	0.529739	678	3	-0.32973	0.87768	0.88087	1	17233	1	-0.32973
RNMTL1	4	0.0037921	0.017594	0.529739	679	3	-4.1445	0.67301	0.76289	1	14778	1	-4.1445
NHS	6	0.0038077	0.017652	0.529739	680	6	-0.18499	0.99619	0.99618	1	20171	0	-0.18499
EDC4	6	0.0038124	0.017675	0.529739	681	5	-2.1562	0.97183	0.97189	1	19332	0	-2.1562
KRTAP13-3	6	0.0038159	0.017698	0.529739	682	5	-1.2766	0.82763	0.84373	1	16467	1	-1.2766
KRTAP19-4	6	0.0038183	0.01771	0.529739	683	5	-0.62464	0.98082	0.98084	1	19602	0	-0.62464
HDGFRP3	6	0.0038197	0.017716	0.529739	684	6	-0.33185	0.99618	0.99617	1	20170	0	-0.33185
ARNT	6	0.0038304	0.017756	0.529868	685	6	-1.3185	0.99617	0.99615	1	20168	0	-1.3185
CLDN8	6	0.003837	0.017788	0.529868	686	4	-0.85177	0.93518	0.93566	1	18482	0	-0.85177
TSSC1	6	0.0038389	0.0178	0.529868	687	3	-0.35622	0.95611	0.95628	1	18952	0	-0.35622
NRXN1	6	0.0038449	0.017824	0.529868	688	6	-1.1308	0.99616	0.99614	1	20167	0	-1.1308
IL10RB	6	0.0038957	0.018046	0.533832	689	6	-0.65138	0.9961	0.99609	1	20165	0	-0.65138
CARNS1	6	0.0039001	0.018065	0.533832	690	6	-0.60521	0.9961	0.99608	1	20164	0	-0.60521
FAM47E-STBD1	6	0.0039013	0.018068	0.533832	691	6	-1.4544	0.99439	0.99437	1	20093	0	-1.4544
OPA3	6	0.0039032	0.018077	0.533832	692	5	-2.1529	0.94812	0.94846	1	18719	0	-2.1529
CBR3	6	0.0039051	0.018088	0.533832	693	5	-0.88674	0.045961	0.12811	0.864163	3032	1	-0.88674
SLC43A3	6	0.003927	0.01818	0.535615	694	4	-0.69403	0.91625	0.91695	1	18053	0	-0.69403
TAS2R38	6	0.0039315	0.0182	0.535615	695	4	-2.6161	0.79233	0.82171	1	15995	1	-2.6161
YOD1	6	0.0039462	0.01826	0.535854	696	5	-0.9286	0.97031	0.97036	1	19290	0	-0.9286
C21orf33	6	0.0039467	0.018261	0.535854	697	4	-0.61509	0.5646	0.69503	1	13507	1	-0.61509
PLD2	6	0.0039747	0.018368	0.537405	698	4	-0.85705	0.93495	0.93542	1	18478	0	-0.85705
ADRA2B	6	0.0039793	0.01839	0.537405	699	4	-2.7015	0.77349	0.81085	1	15765	1	-2.7015
CUL4A	6	0.0039799	0.018393	0.537405	700	6	-0.48267	0.99602	0.996	1	20163	0	-0.48267
EXOC1	6	0.0040006	0.018483	0.537445	701	5	-1.8996	0.98891	0.98889	1	19871	0	-1.8996
SLC15A3	6	0.0040028	0.018496	0.537445	702	5	-0.82602	0.98891	0.98889	1	19769	0	-0.82602
WDR18	6	0.004003	0.018497	0.537445	703	6	-1.4721	0.996	0.99599	1	20162	0	-1.4721
TMOD4	6	0.0040035	0.018499	0.537445	704	6	-1.1083	0.996	0.99599	1	20161	0	-1.1083
FBXO11	6	0.004015	0.018549	0.538143	705	5	-1.8683	0.97763	0.97768	1	19495	0	-1.8683
GPX8	6	0.0040297	0.018616	0.538415	706	5	-2.193	0.98891	0.98889	1	19800	0	-2.193
OR1K1	6	0.0040302	0.01862	0.538415	707	6	-0.28329	0.99597	0.99596	1	20160	0	-0.28329
ARSF	6	0.0040406	0.018665	0.538415	708	5	-1.2704	0.9778	0.97785	1	19501	0	-1.2704
hsa-mir-4281	4	0.0040432	0.018678	0.538415	709	2	0.19473	0.31867	0.50876	1	10139	2	0.19473
SNX15	6	0.0040514	0.018716	0.538415	710	5	-0.49289	0.96089	0.96107	1	19047	0	-0.49289
hsa-mir-143	4	0.004056	0.018732	0.538415	711	2	-0.50977	0.87512	0.87878	1	17181	0	-0.50977
UNC79	6	0.004058	0.018743	0.538415	712	6	-0.48833	0.99594	0.99593	1	20159	0	-0.48833
PLEKHH3	6	0.0040706	0.018794	0.538919	713	5	-0.91242	0.53051	0.6684	1	13024	1	-0.91242
ZNF574	6	0.0040836	0.018851	0.538919	714	5	-0.92645	0.82046	0.83898	1	16355	1	-0.92645
GEMIN4	6	0.0040855	0.018861	0.538919	715	6	-1.8324	0.99591	0.99591	1	20158	0	-1.8324
ZNF606	6	0.0040865	0.018866	0.538919	716	6	-2.1089	0.99591	0.99591	1	20157	0	-2.1089
CPXM1	6	0.0041151	0.018991	0.541362	717	5	-0.44733	0.91561	0.91632	1	18038	0	-0.44733
DDX60L	6	0.0041183	0.019004	0.541362	718	6	-1.4824	0.99588	0.99588	1	20155	0	-1.4824
ZFAND2A	6	0.0041251	0.01904	0.541614	719	4	-0.88618	0.83671	0.84984	1	16601	1	-0.88618
PLA2G4D	6	0.0041422	0.019113	0.542939	720	5	-2.4229	0.55023	0.68377	1	13299	1	-2.4229
RUSC2	6	0.0041498	0.019144	0.543065	721	6	-0.54326	0.99585	0.99585	1	20153	0	-0.54326
GRIK1	6	0.0041659	0.019224	0.543656	722	4	-2.6208	0.85205	0.86074	1	16810	1	-2.6208
KRTAP9-3	10	0.0041706	0.01925	0.543656	723	8	-0.28227	0.52658	0.66536	1	12957	2	-0.28227
VSIG2	6	0.0041815	0.019298	0.543656	724	6	-0.58883	0.99582	0.99581	1	20151	0	-0.58883
ABR	6	0.0041863	0.019318	0.543656	725	5	-0.63171	0.97129	0.97138	1	19310	0	-0.63171
TMCO1	6	0.0041889	0.019325	0.543656	726	4	-1.0746	0.9338	0.93428	1	18443	0	-1.0746
SPATA31E1	6	0.0042023	0.019388	0.543656	727	5	-0.52081	0.79724	0.8246	1	16058	1	-0.52081
HAPLN1	6	0.0042039	0.019396	0.543656	728	5	-0.97152	0.96285	0.96302	1	19090	0	-0.97152
ARL10	6	0.0042076	0.019412	0.543656	729	6	-0.47272	0.99579	0.99579	1	20149	0	-0.47272
WDR55	6	0.0042133	0.019439	0.543656	730	6	-1.958	0.99579	0.99578	1	20148	0	-1.958
ADH5	6	0.0042146	0.019443	0.543656	731	3	-0.36243	0.26097	0.44803	1	9028	2	-0.36243
NON_TARGETING_CONTROL	1000	0.0042227	0.019478	0.543656	732	461	-0.0729	0.47354	0.62519	1	12240	304	-0.0729
ATP12A	6	0.0042236	0.019484	0.543656	733	5	-1.264	0.090726	0.2227	0.939535	4848	1	-1.264
LRR1	6	0.0042303	0.019517	0.543833	734	3	-1.0986	0.48988	0.63753	1	12465	1	-1.0986
OR5AC2	6	0.0042466	0.019589	0.5451	735	5	-0.47556	0.88228	0.88472	1	17326	1	-0.47556
GP1BA	6	0.0042571	0.01964	0.545785	736	5	-1.1969	0.94138	0.94179	1	18599	0	-1.1969
CENPB	6	0.0042788	0.019738	0.547727	737	4	-0.53579	0.42272	0.58774	1	11554	2	-0.53579
PI4KB	6	0.0042844	0.019763	0.547727	738	5	-0.75858	0.18964	0.35709	0.997492	7320	1	-0.75858
PPP1R14D	6	0.0042995	0.019829	0.548548	739	6	-0.5249	0.9957	0.9957	1	20145	0	-0.5249
PDDC1	6	0.0043038	0.019847	0.548548	740	4	-0.60581	0.37691	0.55417	1	10951	2	-0.60581
CMC1	6	0.0043165	0.019895	0.54886	741	2	0.093453	0.15394	0.31012	0.984622	6442	3	0.093453
UGT8	6	0.0043273	0.019942	0.54886	742	2	-0.29384	0.7428	0.79474	1	15438	1	-0.29384
GSTZ1	6	0.0043305	0.019957	0.54886	743	6	-0.76807	0.99567	0.99567	1	20144	0	-0.76807
HLCS	6	0.0043324	0.019965	0.54886	744	4	-0.58585	0.76184	0.80459	1	15645	1	-0.58585
OGN	6	0.0043472	0.020025	0.549771	745	4	-0.92185	0.45915	0.61456	1	12046	2	-0.92185
SPATC1L	6	0.0043586	0.020082	0.55026	746	5	-0.78337	0.79495	0.82324	1	16027	1	-0.78337
MYEOV2	6	0.0043627	0.020097	0.55026	747	4	-0.70819	0.6701	0.76167	1	14746	1	-0.70819
PANX3	6	0.0043741	0.02015	0.550562	748	6	-0.85526	0.99563	0.99563	1	20143	0	-0.85526
hsa-mir-3977	4	0.0043774	0.020162	0.550562	749	4	-1.207	0.99562	0.99563	1	20142	0	-1.207
LMX1A	6	0.0043882	0.020209	0.551122	750	4	-0.31629	0.47231	0.6243	1	12221	1	-0.31629
FAH	6	0.0044205	0.020343	0.55404	751	6	-0.44707	0.99535	0.99534	1	20130	0	-0.44707
PRPF38B	6	0.0044431	0.020445	0.556055	752	5	-0.65229	0.24363	0.42636	1	8618	1	-0.65229
TTL	6	0.0044577	0.020504	0.556921	753	3	-0.18856	0.59278	0.71741	1	13905	1	-0.18856
BOD1	6	0.0044659	0.020536	0.556924	754	3	-0.3632	0.29283	0.48711	1	9748	2	-0.3632
SGTB	6	0.0044727	0.02056	0.556924	755	3	-0.33186	0.039564	0.11337	0.853776	2716	3	-0.33186
OR8U1	6	0.004478	0.020585	0.556924	756	5	-0.78924	0.89496	0.89614	1	17572	1	-0.78924
ADRM1	6	0.0044939	0.020649	0.557597	757	6	-0.28083	0.99551	0.99551	1	20140	0	-0.28083
C1QL1	4	0.0044977	0.020665	0.557597	758	4	-0.68111	0.9955	0.99551	1	20139	0	-0.68111
ELANE	6	0.0045157	0.020736	0.55878	759	2	0.26104	0.10423	0.24248	0.948797	5227	3	0.26104
RPP40	6	0.0045404	0.020843	0.56046	760	3	-0.19258	0.15354	0.30959	0.984247	6430	1	-0.19258
CCDC172	6	0.0045431	0.020853	0.56046	761	4	-0.62976	0.22264	0.39968	1	8131	1	-0.62976
MAPK11	6	0.0045556	0.02091	0.560721	762	6	-0.27786	0.99544	0.99544	1	20137	0	-0.27786
ISY1-RAB43	6	0.0045654	0.020945	0.560721	763	6	-1.37	0.99543	0.99543	1	20135	0	-1.37
ISY1	6	0.0045654	0.020945	0.560721	764	6	-1.3031	0.99543	0.99543	1	20134	0	-1.3031
C21orf59	6	0.0045752	0.020991	0.561205	765	6	-0.76572	0.99542	0.99542	1	20133	0	-0.76572
TCEB3	6	0.0045814	0.021021	0.561287	766	6	-0.40621	0.99542	0.99541	1	20132	0	-0.40621
CCNG2	6	0.0045967	0.021089	0.561859	767	5	-0.52859	0.23799	0.41926	1	8519	1	-0.52859
CDK12	6	0.0046034	0.021111	0.561859	768	6	-0.58618	0.9954	0.99539	1	20131	0	-0.58618
MMD2	4	0.0046072	0.021126	0.561859	769	3	-0.66368	0.53348	0.67071	1	13068	1	-0.66368
GLB1	6	0.004617	0.021169	0.561859	770	4	-0.80966	0.39921	0.57085	1	11258	2	-0.80966
C1orf109	6	0.0046194	0.02118	0.561859	771	4	-2.8505	0.25199	0.43679	1	8834	2	-2.8505
ATP6V0C	6	0.0046623	0.021358	0.565851	772	6	-1.0005	0.99534	0.99533	1	20129	0	-1.0005
TMC7	6	0.0046709	0.021398	0.566169	773	6	-0.40742	0.99533	0.99532	1	20128	0	-0.40742
DPH3	6	0.0047204	0.021612	0.570699	774	6	-1.5219	0.9946	0.99458	1	20100	0	-1.5219
CCDC80	6	0.0047231	0.021625	0.570699	775	6	-0.30493	0.99528	0.99527	1	20127	0	-0.30493
CAP2	6	0.0047507	0.021745	0.573141	776	5	-1.7716	0.62324	0.74224	1	14366	1	-1.7716
TDRD10	6	0.0047962	0.021939	0.57613	777	6	-0.90468	0.9952	0.9952	1	20125	0	-0.90468
PLA2G4F	6	0.0047969	0.021944	0.57613	778	5	-1.3246	0.54925	0.68302	1	13284	1	-1.3246
FCRL2	6	0.0048009	0.02196	0.57613	779	6	-0.58524	0.9952	0.99519	1	20124	0	-0.58524
TTLL5	6	0.0048032	0.021971	0.57613	780	4	-0.94043	0.19717	0.36695	1	7496	2	-0.94043
CD33	6	0.0048138	0.022005	0.576279	781	6	-0.27881	0.99519	0.99518	1	20122	0	-0.27881
BACE1	6	0.0048514	0.022168	0.579809	782	6	-0.32019	0.99515	0.99515	1	20121	0	-0.32019
DUSP12	6	0.0048643	0.022234	0.580776	783	4	-0.48021	0.79759	0.82481	1	16061	1	-0.48021
CLEC4C	6	0.0048924	0.022357	0.583181	784	4	-0.63926	0.98891	0.98889	1	19834	0	-0.63926
PIK3C2B	6	0.0049299	0.02251	0.583181	785	4	-0.67149	0.88544	0.88743	1	17386	1	-0.67149
CRYZL1	6	0.0049338	0.02253	0.583181	786	5	-3.5989	0.96767	0.9678	1	19207	0	-3.5989
hsa-mir-6727	4	0.0049373	0.022544	0.583181	787	4	-0.69842	0.99506	0.99506	1	20120	0	-0.69842
CASKIN1	6	0.0049423	0.022566	0.583181	788	5	-0.49227	0.98891	0.98889	1	19814	0	-0.49227
OR5B21	6	0.0049446	0.022577	0.583181	789	5	-0.85009	0.98891	0.98889	1	19746	0	-0.85009
OR11H12	11	0.0049467	0.022588	0.583181	790	8	-2.1829	0.97621	0.97626	1	19456	1	-2.1829
OR11H1	11	0.0049467	0.022588	0.583181	791	8	-2.1829	0.97625	0.9763	1	19457	1	-2.1829
ANKRD17	6	0.0049601	0.02265	0.583181	792	4	-0.63884	0.77572	0.81209	1	15794	1	-0.63884
ZMYM4	6	0.0049639	0.022666	0.583181	793	5	-1.0257	0.35402	0.53623	1	10611	1	-1.0257
TACC2	6	0.0049644	0.022667	0.583181	794	6	-0.7892	0.99504	0.99503	1	20118	0	-0.7892
NFATC3	6	0.0049646	0.022668	0.583181	795	5	-1.0099	0.93309	0.93356	1	18425	0	-1.0099
RPL27A	6	0.0049725	0.022698	0.583207	796	4	-1.7044	0.86071	0.86729	1	16939	1	-1.7044
GLDC	6	0.0049854	0.022752	0.583299	797	5	-0.77865	0.60157	0.7245	1	14024	1	-0.77865
DNMT3B	6	0.0049878	0.022762	0.583299	798	5	-0.5857	0.96996	0.97005	1	19282	0	-0.5857
HOXB4	6	0.0049933	0.022792	0.583299	799	5	-0.63865	0.95913	0.95932	1	19022	0	-0.63865
NAA11	6	0.0050048	0.022839	0.583299	800	4	-1.2449	0.82541	0.84226	1	16432	1	-1.2449
NPPA	6	0.005006	0.022844	0.583299	801	6	-0.83722	0.99499	0.99499	1	20117	0	-0.83722
GTF3A	6	0.0050577	0.023075	0.588461	802	6	-1.4245	0.99494	0.99494	1	20116	0	-1.4245
COL9A2	6	0.0050736	0.023137	0.58849	803	6	-0.57963	0.99493	0.99492	1	20115	0	-0.57963
AP1G1	4	0.0050739	0.023137	0.58849	804	3	-2.8884	0.86119	0.86767	1	16944	0	-2.8884
PRKAB2	6	0.0050812	0.02317	0.58849	805	5	-0.51529	0.98063	0.98066	1	19598	0	-0.51529
CCNG1	6	0.0050926	0.023216	0.58849	806	6	-0.66251	0.99491	0.9949	1	20114	0	-0.66251
BEND2	6	0.0050987	0.023245	0.58849	807	4	-0.94587	0.37846	0.5554	1	10976	1	-0.94587
SLC34A2	6	0.0051003	0.023248	0.58849	808	5	-0.70617	0.094184	0.22782	0.941102	4949	1	-0.70617
MSTO1	6	0.0051132	0.023315	0.589452	809	3	-0.27958	0.58125	0.70817	1	13757	1	-0.27958
C10orf91	6	0.0051273	0.02337	0.590117	810	4	-0.65575	0.69075	0.77047	1	14924	1	-0.65575
NUDCD2	6	0.00514	0.023432	0.59081	811	6	-0.65394	0.99486	0.99485	1	20113	0	-0.65394
MED24	6	0.005156	0.023506	0.59081	812	5	-1.8409	0.30336	0.49696	1	9928	1	-1.8409
NINJ2	6	0.0051601	0.023523	0.59081	813	4	-0.49773	0.25336	0.43844	1	8862	1	-0.49773
HYKK	6	0.0051636	0.023537	0.59081	814	6	-0.47014	0.99484	0.99482	1	20112	0	-0.47014
FAM78B	6	0.0051649	0.023542	0.59081	815	5	-1.0876	0.58072	0.70775	1	13746	1	-1.0876
IFT52	6	0.0051872	0.023632	0.591669	816	6	-0.15556	0.99481	0.9948	1	20111	0	-0.15556
KMO	6	0.0051885	0.023639	0.591669	817	6	-0.73315	0.99481	0.9948	1	20110	0	-0.73315
OR51T1	6	0.005195	0.023663	0.591669	818	4	-2.6263	0.84787	0.85774	1	16754	1	-2.6263
hsa-mir-7703	4	0.0052077	0.023727	0.59253	819	4	-4.7924	0.99479	0.99478	1	20109	0	-4.7924
DEFB124	6	0.0052203	0.023778	0.593099	820	6	-0.51464	0.99478	0.99477	1	20107	0	-0.51464
RSRC2	6	0.0052486	0.023904	0.593346	821	3	-0.62573	0.6459	0.75188	1	14563	1	-0.62573
CMTM5	6	0.0052499	0.023909	0.593346	822	5	-0.90274	0.97694	0.97697	1	19475	0	-0.90274
KRTAP10-1	9	0.0052537	0.023926	0.593346	823	7	-0.33154	0.90564	0.90645	1	17827	1	-0.33154
PM20D1	6	0.0052542	0.023928	0.593346	824	5	-0.80211	0.80797	0.83109	1	16199	1	-0.80211
KCNIP4	6	0.0052577	0.023946	0.593346	825	5	-1.1978	0.83596	0.84933	1	16586	1	-1.1978
RPS10	6	0.0052625	0.023962	0.593346	826	1	-0.29384	0.90348	0.90429	1	17769	0	-0.29384
CWF19L1	6	0.0052873	0.02406	0.594042	827	5	-1.289	0.98891	0.98889	1	19880	0	-1.289
RPN1	6	0.0052972	0.024092	0.594042	828	4	-1.2464	0.96788	0.96803	1	19213	0	-1.2464
TAF1C	6	0.0052998	0.024105	0.594042	829	6	-1.6543	0.9947	0.99468	1	20106	0	-1.6543
LCE4A	6	0.0053052	0.024128	0.594042	830	5	-0.95685	0.97337	0.97341	1	19371	0	-0.95685
PLEKHM3	6	0.0053198	0.024191	0.594042	831	5	-0.73763	0.98149	0.98151	1	19618	0	-0.73763
POLR2M	6	0.0053322	0.024242	0.594042	832	6	-0.71638	0.99467	0.99464	1	20105	0	-0.71638
SLC12A2	6	0.0053337	0.024246	0.594042	833	5	-0.51312	0.93462	0.93508	1	18466	0	-0.51312
MDP1	6	0.0053367	0.024258	0.594042	834	6	-0.6848	0.99466	0.99464	1	20104	0	-0.6848
KRTAP22-2	6	0.0053389	0.024271	0.594042	835	4	-1.0494	0.031693	0.094908	0.837366	2318	1	-1.0494
RPL28	6	0.0053482	0.024311	0.594042	836	6	-1.1498	0.99465	0.99463	1	20103	0	-1.1498
SPACA1	6	0.0053512	0.024324	0.594042	837	4	-0.31923	0.86051	0.86712	1	16935	1	-0.31923
CCDC117	6	0.0053598	0.024359	0.594042	838	5	-0.56518	0.98891	0.98889	1	19825	0	-0.56518
PKN1	6	0.0053689	0.024401	0.594042	839	5	-0.70202	0.98891	0.98889	1	19958	0	-0.70202
MMS19	6	0.0053736	0.024417	0.594042	840	4	-2.3579	0.6013	0.72428	1	14020	2	-2.3579
DKK4	6	0.0053757	0.024426	0.594042	841	6	-0.67964	0.99462	0.9946	1	20101	0	-0.67964
SLC35F3	6	0.0053871	0.024476	0.594412	842	4	-1.1684	0.9244	0.92497	1	18264	0	-1.1684
CSTF3	6	0.0053928	0.0245	0.594412	843	5	-0.95997	0.78805	0.81917	1	15943	1	-0.95997
S100A8	6	0.0054006	0.024536	0.594593	844	5	-1.1487	0.95032	0.95061	1	18824	0	-1.1487
TMEM88	6	0.0054247	0.024644	0.594846	845	6	-0.52755	0.99458	0.99455	1	20099	0	-0.52755
hsa-mir-1283-2	4	0.0054258	0.024649	0.594846	846	2	-1.8797	0.31087	0.50269	1	10045	2	-1.8797
CCDC12	6	0.0054299	0.024667	0.594846	847	6	-0.72316	0.99457	0.99455	1	20098	0	-0.72316
SPRYD7	6	0.0054321	0.024678	0.594846	848	3	0.053615	0.53782	0.67409	1	13122	2	0.053615
MAL	6	0.0054376	0.024711	0.594846	849	5	-0.5748	0.8085	0.83143	1	16207	1	-0.5748
NLRP1	6	0.0054403	0.024721	0.594846	850	6	-0.47474	0.99456	0.99453	1	20097	0	-0.47474
EIF1B	6	0.0054565	0.024792	0.595306	851	6	-1.1518	0.99454	0.99451	1	20096	0	-1.1518
CD200R1	6	0.0054616	0.024813	0.595306	852	2	0.51635	0.28422	0.47663	1	9548	3	0.51635
PPIL1	6	0.0054688	0.024841	0.595306	853	5	-0.67676	0.70111	0.77505	1	15026	1	-0.67676
hsa-mir-8058	4	0.0054729	0.024857	0.595306	854	3	-0.98256	0.72809	0.78758	1	15291	1	-0.98256
GATAD2B	6	0.005485	0.024912	0.59593	855	4	-0.9584	0.19546	0.36474	1	7454	1	-0.9584
GZMA	6	0.0055153	0.025055	0.598178	856	6	-0.4452	0.99448	0.99446	1	20094	0	-0.4452
EXOC2	6	0.0055177	0.025064	0.598178	857	5	-1.7722	0.86203	0.86833	1	16958	1	-1.7722
OR2F2	6	0.0055264	0.025101	0.598346	858	5	-0.70463	0.882	0.88449	1	17318	1	-0.70463
TMEM245	6	0.0055409	0.025171	0.599245	859	4	-0.58631	0.45354	0.61043	1	11970	2	-0.58631
RPS21	6	0.0055577	0.025239	0.599245	860	5	-0.892	0.98891	0.98889	1	19983	0	-0.892
PRDM6	6	0.0055611	0.025254	0.599245	861	3	-0.040313	0.087015	0.21608	0.935546	4724	3	-0.040313
GPR3	6	0.0055615	0.025255	0.599245	862	4	-0.46012	0.40164	0.57262	1	11296	1	-0.46012
LEF1	6	0.0055769	0.025327	0.600249	863	4	-1.0287	0.37211	0.55044	1	10888	2	-1.0287
GPR78	6	0.0055938	0.025395	0.60075	864	6	-0.53011	0.99412	0.99409	1	20083	0	-0.53011
PRR9	6	0.0055957	0.025407	0.60075	865	4	-0.33027	0.61414	0.73475	1	14213	2	-0.33027
PDCD5	6	0.0056109	0.025466	0.601451	866	2	0.24154	0.10687	0.2461	0.95081	5293	3	0.24154
TBCK	6	0.0056266	0.025533	0.601722	867	4	-0.67772	0.1734	0.33581	0.991799	6922	1	-0.67772
NUDT17	6	0.0056325	0.02556	0.601722	868	4	-1.3065	0.52782	0.66633	1	12978	2	-1.3065
FBXL14	6	0.0056337	0.025566	0.601722	869	6	-0.456	0.99437	0.99434	1	20092	0	-0.456
C21orf2	6	0.0056815	0.025757	0.602816	870	5	-0.52967	0.053388	0.14467	0.879662	3363	1	-0.52967
hsa-mir-4312	4	0.0056873	0.025785	0.602816	871	4	-1.9401	0.99431	0.99428	1	20091	0	-1.9401
ANO1	6	0.0056914	0.025801	0.602816	872	6	-0.29378	0.99431	0.99428	1	20090	0	-0.29378
ADGRL3	6	0.0057085	0.025875	0.602816	873	5	-0.53408	0.98891	0.98889	1	19831	0	-0.53408
CECR1	6	0.0057097	0.025881	0.602816	874	5	-0.86014	0.98891	0.98889	1	19756	0	-0.86014
NHEJ1	6	0.0057099	0.025882	0.602816	875	3	-2.3963	0.75922	0.8032	1	15616	1	-2.3963
UTP14C	6	0.0057119	0.025892	0.602816	876	4	-0.57751	0.48013	0.63018	1	12329	2	-0.57751
JAGN1	6	0.0057145	0.0259	0.602816	877	4	-0.58836	0.82566	0.84245	1	16436	1	-0.58836
SAMHD1	6	0.0057184	0.025916	0.602816	878	5	-0.74516	0.9433	0.9437	1	18631	0	-0.74516
KIAA1024L	4	0.0057367	0.025993	0.602816	879	3	-0.45386	0.39978	0.57127	1	11265	1	-0.45386
hsa-mir-6869	4	0.0057415	0.026014	0.602816	880	3	-0.84376	0.77319	0.8107	1	15759	1	-0.84376
RNASE6	4	0.0057445	0.026023	0.602816	881	2	-0.68321	0.85408	0.86228	1	16840	0	-0.68321
ADAMTSL4	6	0.0057523	0.026055	0.602816	882	4	-0.41372	0.53851	0.67461	1	13133	2	-0.41372
IGSF21	6	0.0057584	0.026085	0.602816	883	6	-0.27211	0.99424	0.99422	1	20088	0	-0.27211
PES1	6	0.0057602	0.026089	0.602816	884	5	-2.8893	0.98891	0.98889	1	19765	0	-2.8893
TEX33	6	0.0057638	0.026103	0.602816	885	6	-0.92458	0.99424	0.99421	1	20087	0	-0.92458
RABIF	6	0.0057729	0.026132	0.602816	886	5	-0.83952	0.70977	0.77898	1	15101	1	-0.83952
GRN	6	0.0057755	0.026143	0.602816	887	5	-0.65818	0.89134	0.89274	1	17506	1	-0.65818
ANKS3	6	0.005785	0.026183	0.603063	888	5	-0.31498	0.97891	0.97893	1	19542	0	-0.31498
QTRTD1	6	0.0058103	0.026296	0.604822	889	5	-0.69436	0.92422	0.92477	1	18255	0	-0.69436
LRRC75A	6	0.0058192	0.026337	0.604822	890	6	-0.31358	0.99418	0.99415	1	20086	0	-0.31358
hsa-mir-3912	4	0.0058215	0.026348	0.604822	891	3	-0.83077	0.052764	0.14328	0.878237	3336	1	-0.83077
ZNF706	6	0.0058321	0.026393	0.604853	892	5	-0.99407	0.74348	0.79506	1	15444	1	-0.99407
LCN1	6	0.0058363	0.026409	0.604853	893	6	-0.339	0.99416	0.99414	1	20084	0	-0.339
DMAP1	6	0.0058547	0.026495	0.605426	894	3	-0.51962	0.93779	0.93826	1	18529	0	-0.51962
CKMT1B	10	0.0058766	0.026574	0.605426	895	8	-0.18041	0.86614	0.87153	1	17018	2	-0.18041
CKMT1A	10	0.0058766	0.026574	0.605426	896	8	-0.18041	0.86614	0.87153	1	17019	2	-0.18041
C2orf15	6	0.0058819	0.0266	0.605426	897	6	-0.47777	0.99412	0.99409	1	20082	0	-0.47777
TTC14	6	0.0058984	0.026663	0.605426	898	3	-0.35198	0.15058	0.30562	0.982271	6359	1	-0.35198
GPN3	6	0.0058999	0.026668	0.605426	899	6	-2.1831	0.9941	0.99407	1	20081	0	-2.1831
SEMG2	6	0.0059043	0.026681	0.605426	900	5	-0.81812	0.77388	0.81106	1	15769	1	-0.81812
C17orf105	6	0.0059063	0.026688	0.605426	901	4	-2.6866	0.98052	0.98055	1	19592	0	-2.6866
KCNMB1	6	0.0059094	0.0267	0.605426	902	3	-0.23467	0.22857	0.40726	1	8296	2	-0.23467
DVL2	6	0.005925	0.026776	0.606488	903	3	-0.40133	0.43452	0.59632	1	11718	2	-0.40133
CD3EAP	6	0.0059321	0.026808	0.606529	904	3	-1.2684	0.90757	0.90833	1	17876	0	-1.2684
FOXN1	6	0.005943	0.026851	0.606832	905	6	-0.70758	0.99406	0.99402	1	20079	0	-0.70758
OR4C15	6	0.0059998	0.027099	0.610856	906	6	-0.83561	0.994	0.99397	1	20075	0	-0.83561
PATE1	6	0.006002	0.02711	0.610856	907	4	-0.47787	0.11049	0.25102	0.953772	5378	2	-0.47787
LTK	6	0.0060089	0.027136	0.610856	908	3	-0.1656	0.15075	0.30586	0.982271	6365	2	-0.1656
ADAM8	6	0.0060194	0.027175	0.610856	909	3	0.12357	0.14177	0.2937	0.97468	6163	3	0.12357
NTN1	6	0.0060242	0.027191	0.610856	910	3	-0.62497	0.65631	0.75605	1	14647	1	-0.62497
VCPKMT	6	0.0060281	0.027208	0.610856	911	4	-0.53976	0.86178	0.86813	1	16952	1	-0.53976
COPS5	6	0.0060811	0.027412	0.613501	912	4	-2.8212	0.98891	0.98889	1	19864	0	-2.8212
GPAT2	6	0.0060859	0.027433	0.613501	913	4	-1.4679	0.98891	0.98889	1	19742	0	-1.4679
EFNA4	6	0.0060907	0.027456	0.613501	914	3	-0.41331	0.90574	0.90655	1	17832	0	-0.41331
MNT	6	0.0060956	0.027474	0.613501	915	4	-0.85057	0.47008	0.62261	1	12188	2	-0.85057
CDR2	6	0.006105	0.027507	0.613501	916	3	-0.38495	0.88783	0.88959	1	17437	1	-0.38495
HOXB6	6	0.0061232	0.027578	0.613501	917	4	-0.53659	0.97905	0.97906	1	19555	0	-0.53659
TMED2	6	0.006124	0.027582	0.613501	918	6	-0.97223	0.99388	0.99383	1	20073	0	-0.97223
SMG5	6	0.006124	0.027584	0.613501	919	3	-0.42139	0.13661	0.28671	0.971561	6032	2	-0.42139
MYRF	6	0.006127	0.027596	0.613501	920	5	-0.52408	0.87646	0.87987	1	17211	1	-0.52408
DDRGK1	6	0.0061581	0.027728	0.61577	921	5	-0.75103	0.77925	0.81409	1	15841	1	-0.75103
AADACL3	6	0.0061671	0.027765	0.615929	922	6	-0.46401	0.99383	0.99377	1	20071	0	-0.46401
GCHFR	6	0.0061821	0.027829	0.616666	923	3	-0.090533	0.098323	0.23408	0.942129	5079	3	-0.090533
NEUROD1	6	0.0061972	0.027885	0.616907	924	5	-0.64742	0.96703	0.96716	1	19190	0	-0.64742
TRIM17	6	0.0062005	0.0279	0.616907	925	3	-0.96289	0.92721	0.92776	1	18321	0	-0.96289
FBXW7	6	0.0062078	0.027931	0.616925	926	3	-1.9019	0.72653	0.78685	1	15267	1	-1.9019
EMC8	6	0.0062264	0.028008	0.617441	927	6	-0.70994	0.99377	0.99372	1	20070	0	-0.70994
UGT2B4	6	0.0062284	0.028015	0.617441	928	5	-0.78886	0.65658	0.75617	1	14649	1	-0.78886
EDEM2	6	0.0062497	0.028107	0.618327	929	5	-1.2624	0.1647	0.32451	0.988719	6713	1	-1.2624
GSDMB	6	0.006252	0.028115	0.618327	930	5	-0.90036	0.83845	0.85106	1	16619	1	-0.90036
UTP14A	4	0.0062718	0.028194	0.619125	931	4	-2.9128	0.99373	0.99368	1	20069	0	-2.9128
DNAJC4	6	0.0062766	0.028212	0.619125	932	6	-0.83676	0.99372	0.99367	1	20068	0	-0.83676
C14orf39	6	0.0062874	0.028256	0.619427	933	4	-0.7211	0.61566	0.73598	1	14244	1	-0.7211
MASP2	6	0.0062992	0.028304	0.619814	934	5	-0.8036	0.79996	0.82623	1	16090	1	-0.8036
PSMC3IP	6	0.0063067	0.028341	0.619956	935	4	-1.071	0.73198	0.78944	1	15324	1	-1.071
WDR83	6	0.0063397	0.028472	0.622149	936	6	-1.1813	0.99366	0.9936	1	20067	0	-1.1813
TDRKH	6	0.0063601	0.028541	0.622851	937	5	-1.1791	0.95637	0.95656	1	18963	0	-1.1791
CCNJL	6	0.0063729	0.028598	0.622851	938	6	-0.56061	0.99363	0.99358	1	20066	0	-0.56061
TMPRSS15	6	0.0063747	0.028606	0.622851	939	3	-0.49178	0.86039	0.86703	1	16929	1	-0.49178
hsa-mir-638	4	0.0063795	0.028626	0.622851	940	4	-0.34257	0.99362	0.99357	1	20065	0	-0.34257
BEGAIN	6	0.0064068	0.028725	0.623716	941	4	-0.98221	0.87541	0.87902	1	17187	1	-0.98221
hsa-mir-1322	1	0.0064198	0.028784	0.623716	942	1	-1.6616	0.99358	0.99354	1	20063	0	-1.6616
MAP3K11	6	0.0064218	0.028792	0.623716	943	4	-1.1639	0.1018	0.23913	0.946577	5167	1	-1.1639
GJB3	6	0.0064229	0.028797	0.623716	944	5	-0.37551	0.98891	0.98889	1	19901	0	-0.37551
BZW1	6	0.0064399	0.028865	0.623716	945	5	-2.9709	0.3786	0.55551	1	10978	1	-2.9709
VEGFA	6	0.0064503	0.028899	0.623716	946	5	-0.68552	0.96237	0.96252	1	19078	0	-0.68552
FBP2	6	0.0064565	0.028919	0.623716	947	4	-0.30865	0.11122	0.25202	0.953772	5404	1	-0.30865
ITGA11	6	0.0064566	0.028919	0.623716	948	4	-0.85416	0.94268	0.94309	1	18621	0	-0.85416
C4orf33	4	0.0064639	0.02895	0.623716	949	3	-0.7625	0.92814	0.92868	1	18336	0	-0.7625
ESCO2	6	0.0064777	0.029015	0.623716	950	5	-0.98389	0.97783	0.97788	1	19504	0	-0.98389
KCTD8	6	0.0064817	0.029034	0.623716	951	6	-0.40621	0.99352	0.99347	1	20062	0	-0.40621
hsa-mir-548ag-2	3	0.0064857	0.029049	0.623716	952	2	-0.76485	0.28918	0.48271	1	9664	1	-0.76485
MCM3AP	6	0.0064891	0.029067	0.623716	953	5	-0.82203	0.31062	0.50252	1	10040	1	-0.82203
SHROOM3	6	0.0064969	0.029092	0.623716	954	3	-0.41944	0.78899	0.81971	1	15954	1	-0.41944
ENY2	6	0.0065116	0.029158	0.623819	955	4	-0.69836	0.91239	0.91312	1	17970	0	-0.69836
ADAMTS9	6	0.0065143	0.029171	0.623819	956	3	-0.56567	0.92727	0.92782	1	18324	0	-0.56567
PYURF	6	0.0065233	0.02921	0.623819	957	5	-0.8245	0.97594	0.976	1	19449	0	-0.8245
RANGRF	6	0.0065252	0.029219	0.623819	958	5	-0.81522	0.87234	0.87647	1	17131	1	-0.81522
SYT16	6	0.0065338	0.029252	0.62386	959	5	-0.41202	0.78248	0.81588	1	15880	1	-0.41202
SIGLEC15	6	0.006551	0.029334	0.623983	960	3	-0.21473	0.27211	0.46178	1	9275	2	-0.21473
NPFFR2	6	0.006551	0.029334	0.623983	961	6	-0.66886	0.99345	0.9934	1	20061	0	-0.66886
HDAC10	6	0.0065587	0.029369	0.623983	962	3	-0.43677	0.85721	0.86461	1	16888	1	-0.43677
TBC1D25	6	0.0065609	0.029379	0.623983	963	4	-0.50558	0.1954	0.36467	1	7453	2	-0.50558
DPM1	6	0.0065855	0.029484	0.625565	964	3	-0.42743	0.27611	0.46671	1	9366	2	-0.42743
GNPAT	6	0.0066004	0.029553	0.626085	965	6	-1.7939	0.9934	0.99335	1	20060	0	-1.7939
DDX42	6	0.0066056	0.029576	0.626085	966	5	-0.45085	0.96693	0.96705	1	19188	0	-0.45085
ELMO2	6	0.006616	0.029617	0.626085	967	5	-1.2462	0.67632	0.76426	1	14805	1	-1.2462
HUWE1	6	0.0066346	0.029698	0.626085	968	5	-3.0661	0.97169	0.97176	1	19329	0	-3.0661
PITX3	6	0.00664	0.029715	0.626085	969	4	-0.25542	0.073035	0.18715	0.92081	4157	2	-0.25542
ZNF133	6	0.0066554	0.029763	0.626085	970	5	-0.44549	0.97057	0.97063	1	19296	0	-0.44549
OR3A1	6	0.0066648	0.029795	0.626085	971	2	0.0068853	0.38145	0.55772	1	11026	2	0.0068853
RLF	4	0.0066655	0.029796	0.626085	972	3	-3.9545	0.95026	0.95057	1	18797	0	-3.9545
ODF3B	6	0.0066685	0.029809	0.626085	973	5	-0.63559	0.98161	0.98163	1	19620	0	-0.63559
AMBRA1	6	0.0066698	0.029815	0.626085	974	4	-1.1619	0.9162	0.91689	1	18051	0	-1.1619
NOX5	6	0.0066847	0.029866	0.626509	975	5	-0.55608	0.96375	0.96391	1	19109	0	-0.55608
VGLL2	6	0.0067051	0.029933	0.627267	976	4	-0.3751	0.42051	0.58615	1	11529	1	-0.3751
SLC6A9	6	0.0067209	0.029999	0.627675	977	5	-1.2167	0.98891	0.98889	1	19847	0	-1.2167
TMEM184C	6	0.0067261	0.030014	0.627675	978	4	-1.0209	0.79384	0.82259	1	16016	1	-1.0209
B3GNT7	6	0.0067777	0.030192	0.630756	979	5	-0.48021	0.96315	0.96331	1	19097	0	-0.48021
HNRNPUL2	6	0.0067974	0.030256	0.631317	980	5	-0.69736	0.98236	0.98236	1	19642	0	-0.69736
ZNF366	6	0.0068045	0.03028	0.631317	981	4	-0.25	0.80265	0.82791	1	16134	1	-0.25
TMEM38A	6	0.0068388	0.030411	0.633396	982	5	-0.71606	0.70893	0.77859	1	15089	1	-0.71606
EDA	6	0.0068542	0.030469	0.633608	983	3	-0.47058	0.021231	0.069833	0.79251	1800	2	-0.47058
H3F3B	6	0.0068595	0.030489	0.633608	984	5	-3.1777	0.84614	0.85649	1	16719	1	-3.1777
PLEKHG5	6	0.0068665	0.030514	0.633608	985	5	-0.64558	0.99333	0.99329	1	20058	0	-0.64558
SCAND1	6	0.0068951	0.030624	0.63442	986	5	-0.61258	0.49127	0.63858	1	12488	1	-0.61258
DDX31	6	0.0068965	0.03063	0.63442	987	5	-0.6858	0.70651	0.77747	1	15069	1	-0.6858
NPM3	6	0.0069013	0.030646	0.63442	988	5	-0.63557	0.29047	0.48426	1	9693	1	-0.63557
DUSP3	6	0.0069207	0.03072	0.63531	989	4	-0.26534	0.88318	0.88551	1	17350	1	-0.26534
TMEM192	6	0.0069361	0.03077	0.635657	990	4	-0.76319	0.74383	0.79524	1	15448	1	-0.76319
GOLPH3L	6	0.0069442	0.030799	0.635657	991	5	-0.44857	0.98891	0.98889	1	19733	0	-0.44857
RALB	6	0.0069572	0.030846	0.635974	992	5	-1.8234	0.94847	0.9488	1	18724	0	-1.8234
STX4	6	0.0069704	0.030893	0.636311	993	4	-0.87533	0.3561	0.53787	1	10647	1	-0.87533
ATG16L1	6	0.0070033	0.031016	0.6382	994	4	-0.22095	0.37414	0.55202	1	10923	2	-0.22095
C4orf36	4	0.0070353	0.031127	0.639364	995	4	-5.3946	0.99296	0.99291	1	20050	0	-5.3946
CCDC105	6	0.0070372	0.031135	0.639364	996	4	-0.32746	0.72141	0.78447	1	15218	1	-0.32746
ATP9A	6	0.007053	0.031192	0.63978	997	3	-0.20992	0.56798	0.69768	1	13560	2	-0.20992
ELAVL3	6	0.0070599	0.031218	0.63978	998	5	-0.32965	0.95218	0.95241	1	18866	0	-0.32965
PAPPA	6	0.0070741	0.031264	0.640081	999	5	-2.654	0.33022	0.51777	1	10318	1	-2.654
LENG8	6	0.0071172	0.031416	0.642494	1000	4	-0.83113	0.81629	0.8363	1	16303	1	-0.83113
hsa-mir-378h	4	0.0071297	0.031452	0.642494	1001	2	0.056673	0.48282	0.63221	1	12373	1	0.056673
S100A2	6	0.0071524	0.031535	0.642494	1002	3	-0.081394	0.37383	0.55178	1	10916	2	-0.081394
OSBPL7	6	0.0071587	0.031557	0.642494	1003	5	-0.42672	0.87009	0.8747	1	17082	1	-0.42672
EDEM3	6	0.0071647	0.031574	0.642494	1004	5	-1.7251	0.23347	0.41361	1	8427	1	-1.7251
DISP2	6	0.0072294	0.031798	0.642494	1005	4	-0.83681	0.28106	0.47283	1	9459	2	-0.83681
TP53I3	6	0.0072373	0.031822	0.642494	1006	2	-0.15354	0.3092	0.50142	1	10014	2	-0.15354
GMEB1	6	0.0072491	0.031865	0.642494	1007	5	-0.97736	0.98891	0.98889	1	19796	0	-0.97736
CDK15	6	0.0072497	0.031868	0.642494	1008	5	-0.84275	0.94358	0.94398	1	18641	0	-0.84275
RMND5B	6	0.0072518	0.031875	0.642494	1009	3	-0.41916	0.28836	0.48172	1	9641	2	-0.41916
hsa-mir-1289-1	4	0.0072623	0.031905	0.642494	1010	2	-0.11094	0.67512	0.76378	1	14792	1	-0.11094
MEIS1	6	0.0072632	0.03191	0.642494	1011	3	-0.33321	0.97858	0.97863	1	19525	0	-0.33321
KRTAP21-1	6	0.0072637	0.031911	0.642494	1012	5	-0.53201	0.68854	0.76953	1	14906	1	-0.53201
MANBAL	6	0.0072678	0.031924	0.642494	1013	5	-0.69837	0.64315	0.75076	1	14551	1	-0.69837
PDZD7	6	0.0072732	0.031944	0.642494	1014	5	-0.67339	0.86015	0.86683	1	16922	1	-0.67339
SCIN	6	0.0072881	0.03199	0.642494	1015	4	-3.0487	0.37836	0.55531	1	10973	1	-3.0487
ATXN7L2	6	0.0072903	0.031997	0.642494	1016	4	-0.4942	0.40567	0.5755	1	11354	1	-0.4942
hsa-mir-4258	4	0.0072954	0.03202	0.642494	1017	2	-0.34065	0.36631	0.54593	1	10804	1	-0.34065
PKD2L2	6	0.0073015	0.03204	0.642494	1018	3	-0.56949	0.86023	0.8669	1	16925	1	-0.56949
C9orf64	6	0.0073257	0.032127	0.642494	1019	4	-0.53269	0.58408	0.71041	1	13791	1	-0.53269
CELF3	6	0.0073312	0.032145	0.642494	1020	5	-0.57897	0.98013	0.98014	1	19580	0	-0.57897
KIF20B	6	0.0073357	0.032161	0.642494	1021	5	-4.3328	0.83662	0.84976	1	16597	1	-4.3328
NPHS2	6	0.0073512	0.032214	0.642494	1022	5	-2.093	0.90828	0.90902	1	17893	0	-2.093
TPTE2	6	0.0073542	0.032228	0.642494	1023	4	-1.6913	0.74665	0.79666	1	15477	1	-1.6913
CYP20A1	6	0.0073565	0.032232	0.642494	1024	4	-0.70794	0.47455	0.62593	1	12251	2	-0.70794
hsa-mir-187	4	0.0073656	0.032263	0.642494	1025	4	-0.4988	0.99263	0.99259	1	20045	0	-0.4988
FAM132A	6	0.0073722	0.032288	0.642494	1026	3	-0.44634	0.11127	0.2521	0.953772	5405	3	-0.44634
HNRNPAB	6	0.007373	0.032291	0.642494	1027	5	-0.98266	0.96312	0.96329	1	19096	0	-0.98266
ARL9	6	0.0073774	0.032304	0.642494	1028	4	-0.35347	0.59415	0.71849	1	13927	1	-0.35347
MAD2L1BP	6	0.0073961	0.032359	0.642494	1029	5	-1.4954	0.79031	0.82049	1	15973	1	-1.4954
COX6A2	6	0.0074043	0.032386	0.642494	1030	4	-0.89059	0.89258	0.89393	1	17527	1	-0.89059
hsa-mir-6886	4	0.007405	0.032387	0.642494	1031	4	-0.31879	0.99259	0.99255	1	20042	0	-0.31879
SPIRE2	6	0.0074348	0.032486	0.642794	1032	5	-0.15728	0.13873	0.28959	0.971561	6091	1	-0.15728
C4BPA	6	0.00744	0.032502	0.642794	1033	3	-0.632	0.62485	0.74357	1	14392	2	-0.632
KIAA0195	6	0.0074403	0.032503	0.642794	1034	5	-0.4188	0.93515	0.93563	1	18481	0	-0.4188
SNX24	6	0.0074453	0.032528	0.642794	1035	3	-0.40576	0.36571	0.54546	1	10794	2	-0.40576
hsa-mir-3944	4	0.007464	0.032579	0.642974	1036	3	-0.44197	0.89813	0.89914	1	17642	0	-0.44197
NSMCE4A	6	0.007495	0.032683	0.642974	1037	4	-2.9818	0.30309	0.49677	1	9923	2	-2.9818
CST9	6	0.0075002	0.032704	0.642974	1038	2	-0.13558	0.26408	0.45187	1	9088	2	-0.13558
PATL1	6	0.0075082	0.032731	0.642974	1039	5	-0.4589	0.98891	0.98889	1	19752	0	-0.4589
SCNM1	6	0.0075197	0.032775	0.642974	1040	4	-0.74366	0.93103	0.93153	1	18389	0	-0.74366
SCMH1	6	0.0075197	0.032775	0.642974	1041	5	-1.211	0.88721	0.88902	1	17418	1	-1.211
CAAP1	6	0.007524	0.032791	0.642974	1042	4	-0.99521	0.4366	0.59785	1	11751	1	-0.99521
BCL9	4	0.0075347	0.032832	0.642974	1043	2	-0.4845	0.45252	0.60969	1	11962	1	-0.4845
LIN52	6	0.0075499	0.032891	0.642974	1044	4	-0.67214	0.84328	0.85443	1	16682	1	-0.67214
ZPBP	6	0.0075502	0.032892	0.642974	1045	4	-0.66461	0.14745	0.3014	0.978324	6301	2	-0.66461
HOPX	6	0.0075555	0.032912	0.642974	1046	5	-0.39067	0.90661	0.90741	1	17853	0	-0.39067
GPBAR1	6	0.0075612	0.032936	0.642974	1047	5	-0.51511	0.62088	0.74032	1	14327	1	-0.51511
CNTNAP3	6	0.0075676	0.032958	0.642974	1048	5	-0.63151	0.98891	0.98889	1	19688	0	-0.63151
ARHGAP32	6	0.007573	0.032977	0.642974	1049	5	-0.39876	0.94998	0.9503	1	18752	0	-0.39876
BAIAP2L2	6	0.0076045	0.033077	0.643833	1050	4	-0.50045	0.87648	0.87989	1	17212	1	-0.50045
RNF4	6	0.0076073	0.033084	0.643833	1051	5	-0.98036	0.98891	0.98889	1	20009	0	-0.98036
NEBL	6	0.007665	0.033279	0.646482	1052	4	-0.76149	0.76688	0.80732	1	15696	1	-0.76149
LIX1	6	0.0076686	0.033288	0.646482	1053	5	-0.7467	0.95335	0.95356	1	18893	0	-0.7467
IFNA14	6	0.0076878	0.033344	0.646482	1054	4	-0.62732	0.72844	0.78773	1	15293	1	-0.62732
SLFN5	6	0.0076989	0.033383	0.646482	1055	4	-0.25958	0.035324	0.10352	0.843507	2506	2	-0.25958
hsa-mir-539	4	0.0077065	0.033405	0.646482	1056	4	-0.67131	0.99229	0.99223	1	20039	0	-0.67131
CTNNA3	6	0.0077084	0.03341	0.646482	1057	4	-4.2619	0.46724	0.62051	1	12157	2	-4.2619
PMEPA1	6	0.0077453	0.033536	0.647464	1058	5	-0.51518	0.97823	0.97829	1	19514	0	-0.51518
RAPGEF6	6	0.0077477	0.033543	0.647464	1059	5	-0.64762	0.31734	0.50775	1	10120	1	-0.64762
HSD17B3	6	0.0077517	0.033556	0.647464	1060	3	-0.39359	0.53423	0.67132	1	13074	2	-0.39359
YWHAB	6	0.0077673	0.033607	0.647852	1061	5	-0.90082	0.98891	0.98889	1	20010	0	-0.90082
SMG9	6	0.0077824	0.03366	0.647898	1062	5	-1.2033	0.71648	0.78211	1	15167	1	-1.2033
SLC7A2	6	0.0078023	0.033724	0.647898	1063	5	-0.39795	0.98891	0.98889	1	19744	0	-0.39795
STAT4	6	0.0078136	0.033758	0.647898	1064	5	-0.64549	0.1805	0.34508	0.994596	7090	1	-0.64549
AKR1C3	6	0.0078226	0.033786	0.647898	1065	4	-0.80135	0.91913	0.91975	1	18124	0	-0.80135
JMJD6	6	0.0078241	0.033789	0.647898	1066	5	-0.91696	0.26555	0.45371	1	9115	1	-0.91696
SCFD2	6	0.0078307	0.033815	0.647898	1067	5	-2.6097	0.98891	0.98889	1	19891	0	-2.6097
TMC6	6	0.0078351	0.033831	0.647898	1068	5	-0.73231	0.46022	0.61537	1	12064	1	-0.73231
BMI1	7	0.0078565	0.033897	0.648552	1069	3	-0.29384	0.47274	0.6246	1	12230	2	-0.29384
GZMH	4	0.007925	0.034133	0.649572	1070	3	-3.2514	0.88589	0.8878	1	17394	0	-3.2514
ZNF783	6	0.0079259	0.034135	0.649572	1071	4	-0.61141	0.28858	0.482	1	9649	2	-0.61141
KCNK4	6	0.0079274	0.03414	0.649572	1072	4	-1.4474	0.89142	0.89281	1	17508	1	-1.4474
CLEC4D	6	0.0079286	0.034144	0.649572	1073	5	-0.78511	0.9727	0.97277	1	19355	0	-0.78511
ZBTB5	6	0.007934	0.03416	0.649572	1074	3	0.012828	0.055964	0.15036	0.886421	3467	2	0.012828
hsa-mir-5572	4	0.0079398	0.034179	0.649572	1075	3	-0.77448	0.048436	0.13367	0.870354	3134	1	-0.77448
KCNH6	6	0.0079472	0.034199	0.649572	1076	4	-0.7071	0.24833	0.43226	1	8747	1	-0.7071
SNX5	6	0.0079499	0.034205	0.649572	1077	5	-0.43014	0.80168	0.82731	1	16121	1	-0.43014
HES4	6	0.0079799	0.034313	0.651027	1078	5	-0.45555	0.46154	0.61631	1	12084	1	-0.45555
MAP1A	6	0.0080136	0.034418	0.651821	1079	5	-3.6999	0.55874	0.69044	1	13422	1	-3.6999
ECM2	6	0.0080202	0.034437	0.651821	1080	4	-0.62494	0.52828	0.66667	1	12987	2	-0.62494
HSF5	6	0.0080258	0.034451	0.651821	1081	3	0.0079211	0.20325	0.37477	1	7638	3	0.0079211
PMFBP1	6	0.0080424	0.034503	0.652207	1082	4	-0.53056	0.69909	0.77415	1	15008	1	-0.53056
KCNE4	6	0.0080862	0.03465	0.654292	1083	5	-0.36513	0.96761	0.96773	1	19205	0	-0.36513
METAP1	6	0.0080962	0.034677	0.654292	1084	3	-0.42547	0.93523	0.9357	1	18483	0	-0.42547
MLKL	6	0.0081118	0.034727	0.65462	1085	4	-0.74079	0.52549	0.66453	1	12943	2	-0.74079
SEC31A	6	0.0081448	0.034829	0.65541	1086	5	-0.59728	0.98891	0.98889	1	19949	0	-0.59728
USP17L10	6	0.0081459	0.034833	0.65541	1087	2	0.20923	0.25101	0.43557	1	8811	3	0.20923
RRS1	6	0.0081955	0.035002	0.656794	1088	4	-1.4939	0.73893	0.79281	1	15401	1	-1.4939
ITGB1BP1	6	0.0082016	0.035024	0.656794	1089	3	-1.3219	0.18443	0.3502	0.996181	7188	2	-1.3219
ATXN7L3	6	0.0082038	0.035031	0.656794	1090	5	-0.45113	0.58031	0.70742	1	13740	1	-0.45113
AFP	6	0.0082056	0.035039	0.656794	1091	5	-0.4553	0.90704	0.90784	1	17863	0	-0.4553
FCRLB	6	0.0082166	0.035079	0.656794	1092	5	-0.2311	0.92071	0.92131	1	18164	0	-0.2311
DCC	6	0.0082263	0.03511	0.656794	1093	5	-0.53404	0.89985	0.90079	1	17686	1	-0.53404
SIRPD	6	0.0082452	0.035177	0.656794	1094	2	0.41433	0.076274	0.19392	0.927285	4277	3	0.41433
hsa-mir-4732	4	0.0082682	0.035249	0.656794	1095	4	-0.74432	0.99173	0.99168	1	20038	0	-0.74432
ANKZF1	6	0.008277	0.035287	0.656794	1096	4	-1.2354	0.63643	0.74819	1	14497	1	-1.2354
hsa-mir-601	4	0.0082832	0.035311	0.656794	1097	2	-0.49146	0.40137	0.57243	1	11292	1	-0.49146
VCAM1	6	0.0082919	0.035338	0.656794	1098	4	-0.69699	0.049086	0.1351	0.870354	3170	2	-0.69699
GIPC1	6	0.0082948	0.035347	0.656794	1099	3	-0.044104	0.5361	0.67277	1	13095	1	-0.044104
RNF115	6	0.0083042	0.03538	0.656794	1100	4	-1.2421	0.98891	0.98889	1	19859	0	-1.2421
PTPRD	6	0.0083312	0.035477	0.656794	1101	5	-1.1947	0.78504	0.81741	1	15909	1	-1.1947
PMP22	6	0.0083376	0.035502	0.656794	1102	5	-0.77152	0.96851	0.96862	1	19234	0	-0.77152
ALDH1A2	6	0.0083412	0.035512	0.656794	1103	4	-0.93252	0.066068	0.17236	0.905839	3888	2	-0.93252
MTHFS	6	0.0083444	0.03552	0.656794	1104	3	-0.17778	0.91644	0.91713	1	18058	0	-0.17778
NRSN2	6	0.0083526	0.035544	0.656794	1105	5	-0.39155	0.063278	0.1663	0.896825	3790	1	-0.39155
C15orf52	6	0.0083584	0.035563	0.656794	1106	4	-1.0198	0.8122	0.83373	1	16256	1	-1.0198
hsa-mir-4656	4	0.0083591	0.035566	0.656794	1107	4	-1.0005	0.99164	0.99158	1	20037	0	-1.0005
DLL4	6	0.008363	0.03558	0.656794	1108	5	-0.64506	0.90435	0.90517	1	17793	0	-0.64506
OR5B12	6	0.0083762	0.035626	0.657032	1109	5	-0.4079	0.9746	0.97465	1	19407	0	-0.4079
hsa-mir-30a	4	0.0084219	0.035791	0.658933	1110	2	0.004067	0.17627	0.33956	0.993531	6989	1	0.004067
RXRG	6	0.0084225	0.035793	0.658933	1111	3	-0.54104	0.034366	0.10124	0.842382	2452	1	-0.54104
FBLN7	6	0.0084538	0.035893	0.660106	1112	4	-0.23509	0.84149	0.85317	1	16664	1	-0.23509
CCSER1	6	0.0084626	0.035921	0.660106	1113	5	-0.82838	0.36956	0.54846	1	10850	1	-0.82838
ORC2	6	0.0084721	0.035961	0.660242	1114	4	-3.3984	0.85646	0.86406	1	16874	1	-3.3984
HPR	6	0.0084934	0.036033	0.660898	1115	1	-0.076244	0.46055	0.61561	1	12070	1	-0.076244
SCARA5	6	0.0085094	0.036082	0.660898	1116	4	-0.40808	0.86483	0.87053	1	16988	1	-0.40808
NCAPH2	6	0.0085125	0.036094	0.660898	1117	4	-0.57571	0.84542	0.85596	1	16707	1	-0.57571
CYP27A1	6	0.0085426	0.036206	0.66237	1118	4	-3.6511	0.8952	0.89637	1	17578	1	-3.6511
PCDHB8	6	0.0085763	0.036317	0.662488	1119	2	-0.22473	0.66922	0.7613	1	14738	1	-0.22473
CBWD5	15	0.0085831	0.036336	0.662488	1120	11	-0.34047	0.96716	0.96728	1	19194	2	-0.34047
MAN2B2	6	0.0085832	0.036336	0.662488	1121	5	-0.79318	0.91622	0.91692	1	18052	0	-0.79318
SMIM4	6	0.0085855	0.036342	0.662488	1122	4	-0.55864	0.12527	0.27123	0.965841	5743	1	-0.55864
SPRR4	4	0.0086196	0.036454	0.662729	1123	3	-0.99741	0.79991	0.82621	1	16089	0	-0.99741
hsa-mir-6764	4	0.0086257	0.036474	0.662729	1124	4	-0.70678	0.99137	0.99133	1	20036	0	-0.70678
RAMP1	6	0.0086269	0.036478	0.662729	1125	5	-0.49328	0.27588	0.4664	1	9364	1	-0.49328
ZNF264	6	0.0086345	0.0365	0.662729	1126	4	-1.1369	0.39729	0.56949	1	11238	1	-1.1369
IDUA	6	0.0086399	0.036518	0.662729	1127	5	-0.67101	0.96477	0.96491	1	19126	0	-0.67101
hsa-mir-337	4	0.0086678	0.036608	0.663624	1128	3	-0.52328	0.91787	0.91851	1	18096	0	-0.52328
ST14	6	0.0086919	0.036686	0.663624	1129	3	-0.039633	0.47113	0.62341	1	12205	2	-0.039633
RNF122	6	0.0087053	0.036724	0.663624	1130	3	-0.039291	0.073645	0.18843	0.922136	4177	2	-0.039291
C22orf39	6	0.0087071	0.036728	0.663624	1131	4	-3.3883	0.02339	0.075032	0.799707	1919	1	-3.3883
APOBEC3F	6	0.0087076	0.036729	0.663624	1132	4	-0.59186	0.42056	0.58618	1	11530	2	-0.59186
ANKRD54	6	0.0087415	0.036845	0.664681	1133	4	-0.5329	0.8676	0.8727	1	17045	1	-0.5329
TAS2R30	6	0.0087636	0.036911	0.664681	1134	5	-1.3282	0.98891	0.98889	1	19797	0	-1.3282
PEX19	6	0.008773	0.03694	0.664681	1135	4	-1.1265	0.33068	0.5181	1	10327	2	-1.1265
C9orf66	4	0.0087738	0.036945	0.664681	1136	4	-0.4559	0.99123	0.99119	1	20035	0	-0.4559
hsa-mir-4731	4	0.00879	0.037007	0.664681	1137	4	-0.38978	0.99121	0.99117	1	20034	0	-0.38978
VEZT	6	0.0087912	0.037011	0.664681	1138	4	-1.2288	0.56747	0.69728	1	13548	1	-1.2288
PITPNM2	6	0.0087947	0.037026	0.664681	1139	5	-0.48641	0.98891	0.98889	1	19963	0	-0.48641
XG	6	0.0088039	0.037056	0.664681	1140	4	-0.53167	0.37708	0.55429	1	10955	1	-0.53167
MB21D1	6	0.008812	0.03708	0.664681	1141	4	-0.55895	0.82332	0.84084	1	16391	1	-0.55895
ZNF614	6	0.0088408	0.037179	0.664804	1142	4	-0.45128	0.15641	0.3135	0.987811	6491	1	-0.45128
NAAA	6	0.0088575	0.037233	0.664804	1143	4	-1.3327	0.17357	0.33603	0.991799	6927	2	-1.3327
hsa-mir-548ba	1	0.008861	0.03725	0.664804	1144	1	-0.94275	0.99114	0.9911	1	20033	0	-0.94275
hsa-mir-3915	4	0.0088711	0.037288	0.664804	1145	2	-0.174	0.2061	0.37848	1	7711	2	-0.174
KRTAP4-7	9	0.0088748	0.037299	0.664804	1146	7	-0.1552	0.96949	0.9696	1	19269	1	-0.1552
ZNF667	6	0.0088904	0.037353	0.664804	1147	2	-0.024261	0.10061	0.23741	0.945051	5136	2	-0.024261
KRT12	6	0.0088907	0.037354	0.664804	1148	5	-0.67838	0.88728	0.88909	1	17420	1	-0.67838
NCDN	6	0.0089032	0.037402	0.664804	1149	4	-0.87888	0.95267	0.9529	1	18875	0	-0.87888
MIER1	6	0.0089091	0.037422	0.664804	1150	2	0.22864	0.24675	0.43024	1	8696	3	0.22864
LPO	6	0.0089335	0.037487	0.664804	1151	5	-0.76593	0.26037	0.44728	1	9016	1	-0.76593
DPH1	6	0.0089368	0.037497	0.664804	1152	4	-0.63617	0.53876	0.67481	1	13137	2	-0.63617
hsa-mir-555	4	0.0089428	0.037516	0.664804	1153	4	-0.59503	0.99085	0.99082	1	20031	0	-0.59503
SFT2D3	6	0.0089621	0.037576	0.664804	1154	5	-0.71111	0.89507	0.89624	1	17574	1	-0.71111
LSS	6	0.0089637	0.037582	0.664804	1155	4	-0.66565	0.56288	0.69371	1	13473	2	-0.66565
KDM6B	6	0.0089651	0.037587	0.664804	1156	5	-0.48708	0.9264	0.92699	1	18303	0	-0.48708
PNN	6	0.0089809	0.037644	0.664804	1157	5	-2.4659	0.80302	0.82813	1	16139	1	-2.4659
MT4	6	0.0089896	0.037672	0.664804	1158	5	-0.67849	0.94077	0.94117	1	18591	0	-0.67849
C5orf58	6	0.0089908	0.037674	0.664804	1159	4	-0.9091	0.58116	0.7081	1	13754	1	-0.9091
RFX5	6	0.0090114	0.037746	0.664804	1160	5	-0.93736	0.28239	0.47442	1	9495	1	-0.93736
GALNT2	6	0.0090347	0.037822	0.664804	1161	5	-0.69639	0.95206	0.9523	1	18863	0	-0.69639
DMRT2	6	0.0090393	0.037841	0.664804	1162	4	-0.44649	0.5002	0.6453	1	12600	2	-0.44649
hsa-mir-548at	4	0.0090394	0.037842	0.664804	1163	3	-1.3124	0.26637	0.45475	1	9133	1	-1.3124
HRASLS2	6	0.009051	0.037876	0.664804	1164	4	-0.51261	0.88297	0.88533	1	17343	1	-0.51261
ISM2	4	0.0090561	0.037892	0.664804	1165	4	-0.33228	0.99094	0.99091	1	20032	0	-0.33228
DHTKD1	6	0.0090626	0.037915	0.664804	1166	4	-1.7177	0.34406	0.52859	1	10491	2	-1.7177
ACTA1	6	0.0090862	0.03799	0.664804	1167	5	-0.36523	0.73474	0.79081	1	15351	1	-0.36523
GDI2	6	0.0090924	0.038013	0.664804	1168	4	-2.7256	0.3441	0.52862	1	10493	2	-2.7256
hsa-mir-4685	4	0.0091008	0.038047	0.664804	1169	3	-0.97483	0.95026	0.95057	1	18769	0	-0.97483
HMGN3	6	0.0091092	0.038066	0.664804	1170	4	-1.0825	0.93401	0.93448	1	18450	0	-1.0825
C9orf47	6	0.0091189	0.038096	0.664804	1171	4	-0.82333	0.8508	0.85985	1	16793	1	-0.82333
SEMA6B	6	0.0091367	0.038156	0.664804	1172	5	-1.1009	0.85997	0.86669	1	16921	1	-1.1009
PDCD11	6	0.0091385	0.03816	0.664804	1173	4	-1.6293	0.094875	0.22884	0.941354	4972	1	-1.6293
STS	6	0.0091478	0.038194	0.664804	1174	5	-0.46615	0.9758	0.97585	1	19443	0	-0.46615
OR6B3	6	0.0091567	0.038228	0.664804	1175	3	-0.62769	0.32868	0.5166	1	10294	2	-0.62769
FAR1	6	0.0091755	0.038293	0.664804	1176	4	-0.83114	0.98891	0.98889	1	20013	0	-0.83114
MNAT1	6	0.0091881	0.038328	0.664804	1177	3	-0.29384	0.98891	0.98889	1	19700	0	-0.29384
ZNF287	6	0.0091906	0.038334	0.664804	1178	4	-0.59088	0.52503	0.6642	1	12939	1	-0.59088
RGPD1	15	0.0092007	0.038369	0.664804	1179	11	-0.32316	0.12417	0.26973	0.965841	5707	3	-0.32316
RGPD3	15	0.0092007	0.038369	0.664804	1180	11	-0.32316	0.96802	0.96817	1	19216	1	-0.32316
SPEF1	6	0.0092072	0.038387	0.664804	1181	3	-0.33823	0.31021	0.50222	1	10033	1	-0.33823
CCDC87	6	0.009229	0.03846	0.665312	1182	5	-0.97718	0.91854	0.91915	1	18110	0	-0.97718
RNF126	6	0.0092361	0.038482	0.665312	1183	4	-0.80323	0.94879	0.94912	1	18730	0	-0.80323
MTMR11	6	0.0092634	0.038584	0.666454	1184	5	-0.36252	0.77528	0.81185	1	15790	1	-0.36252
CSRP2BP	6	0.0092733	0.038613	0.666454	1185	5	-0.40213	0.90947	0.9102	1	17916	0	-0.40213
TGFB2	6	0.0093192	0.038757	0.667684	1186	4	-0.82323	0.60206	0.72488	1	14034	1	-0.82323
hsa-mir-8067	4	0.0093282	0.038788	0.667684	1187	2	-1.736	0.80234	0.82772	1	16127	0	-1.736
GPS2	6	0.0093367	0.038812	0.667684	1188	4	-0.62808	0.97139	0.97148	1	19317	0	-0.62808
GBP4	6	0.0093369	0.038815	0.667684	1189	1	0.89188	0.0033409	0.013986	0.474928	602	5	0.89188
POLB	6	0.0093987	0.039035	0.670198	1190	3	-0.1103	0.61856	0.7384	1	14293	1	-0.1103
GTDC1	6	0.0094061	0.039064	0.670198	1191	4	-1.5215	0.59114	0.71606	1	13884	2	-1.5215
PARD6G	6	0.0094128	0.039087	0.670198	1192	5	-1.3109	0.7569	0.80196	1	15590	1	-1.3109
ANK2	6	0.0094229	0.039115	0.670198	1193	5	-0.81188	0.98891	0.98889	1	19758	0	-0.81188
hsa-mir-7845	4	0.0094296	0.039137	0.670198	1194	4	-0.65157	0.99057	0.99055	1	20030	0	-0.65157
LRRC3B	6	0.0094361	0.039157	0.670198	1195	2	1.4106	0.041661	0.11829	0.856458	2820	4	1.4106
TMEM241	6	0.0094503	0.039201	0.670391	1196	5	-0.80813	0.95923	0.95942	1	19025	0	-0.80813
OR51S1	6	0.0094685	0.039263	0.670492	1197	5	-0.86967	0.8919	0.89327	1	17517	1	-0.86967
SMIM5	6	0.0094805	0.039298	0.670492	1198	4	-0.54688	0.67251	0.76266	1	14773	1	-0.54688
ESPN	6	0.0094939	0.039349	0.670492	1199	5	-0.5352	0.87892	0.88189	1	17251	1	-0.5352
DDHD1	4	0.0095012	0.039379	0.670492	1200	3	-1.0039	0.54567	0.68024	1	13232	1	-1.0039
CDCA2	6	0.0095083	0.039406	0.670492	1201	4	-2.1052	0.81273	0.83404	1	16262	1	-2.1052
ZNF622	6	0.0095101	0.039413	0.670492	1202	3	-0.69953	0.26963	0.45875	1	9217	2	-0.69953
CPN2	6	0.009527	0.039464	0.670492	1203	5	-0.34715	0.70795	0.77814	1	15077	1	-0.34715
2018-09-08	6	0.0095288	0.03947	0.670492	1204	4	-0.86342	0.5047	0.6487	1	12667	1	-0.86342
TNFRSF10B	6	0.0095392	0.039504	0.670519	1205	4	-0.44134	0.7608	0.80406	1	15633	1	-0.44134
PPP2R1A	6	0.0095743	0.039627	0.672056	1206	5	-2.6021	0.34021	0.52554	1	10435	1	-2.6021
RNF149	6	0.0095849	0.039661	0.672074	1207	3	-0.14419	0.81707	0.83679	1	16311	1	-0.14419
COPG1	6	0.0096098	0.039737	0.672406	1208	4	-0.21723	0.15376	0.30988	0.984247	6439	2	-0.21723
PLK3	6	0.0096131	0.039748	0.672406	1209	5	-0.7635	0.94871	0.94903	1	18727	0	-0.7635
LCE2B	8	0.0096268	0.039792	0.672406	1210	7	-0.44289	0.99753	0.99755	1	20233	0	-0.44289
OR7C1	6	0.0096345	0.039817	0.672406	1211	5	-1.22	0.97209	0.97216	1	19340	0	-1.22
TMBIM4	4	0.0096466	0.039859	0.672406	1212	2	-0.42083	0.73589	0.79133	1	15366	1	-0.42083
EIF2AK4	6	0.009651	0.039878	0.672406	1213	5	-0.5949	0.88107	0.88372	1	17293	1	-0.5949
SERPINI1	6	0.0096926	0.040006	0.673997	1214	5	-1.228	0.96577	0.96588	1	19157	0	-1.228
C1orf198	6	0.0097146	0.040076	0.674624	1215	5	-0.46447	0.72675	0.78696	1	15272	1	-0.46447
CCDC40	6	0.0097337	0.04013	0.674947	1216	4	-0.25968	0.52337	0.66295	1	12916	2	-0.25968
PDE5A	6	0.0097412	0.040161	0.674947	1217	4	-3.5801	0.17527	0.33824	0.993223	6964	2	-3.5801
HDAC3	6	0.0097709	0.04026	0.675743	1218	4	-3.5927	0.96649	0.96661	1	19176	0	-3.5927
LRRC34	6	0.0097813	0.040292	0.675743	1219	4	-0.41612	0.91806	0.91869	1	18101	0	-0.41612
SRSF6	6	0.0098163	0.0404	0.675743	1220	4	-0.73886	0.078466	0.19844	0.929024	4362	2	-0.73886
CDK5R2	6	0.0098328	0.040459	0.675743	1221	3	-0.29017	0.15103	0.30623	0.982271	6373	2	-0.29017
ERBB4	6	0.0098408	0.040485	0.675743	1222	4	-0.28988	0.66906	0.76124	1	14736	1	-0.28988
NELFCD	6	0.0098418	0.040487	0.675743	1223	4	-0.58888	0.97793	0.97798	1	19508	0	-0.58888
KRTAP17-1	6	0.0098604	0.04055	0.675743	1224	5	-0.3246	0.9449	0.9453	1	18668	0	-0.3246
ODF4	6	0.0098706	0.040584	0.675743	1225	3	-0.444	0.94766	0.94804	1	18713	0	-0.444
MTRNR2L2	8	0.0098709	0.040586	0.675743	1226	7	-0.87246	0.9884	0.9884	1	19678	0	-0.87246
MTRNR2L8	8	0.0098709	0.040586	0.675743	1227	7	-1.3906	0.94196	0.94236	1	18609	1	-1.3906
FLJ21617	6	0.0098759	0.040602	0.675743	1228	4	-0.38985	0.10882	0.24873	0.951941	5338	1	-0.38985
RCE1	6	0.0098824	0.040626	0.675743	1229	4	-0.49248	0.83289	0.84721	1	16534	1	-0.49248
hsa-let-7a-3	4	0.0098844	0.040638	0.675743	1230	4	-0.3138	0.99012	0.99009	1	20026	0	-0.3138
TMEM240	4	0.0099095	0.04071	0.675899	1231	4	-0.43827	0.99009	0.99007	1	20025	0	-0.43827
CXCR1	6	0.0099103	0.040713	0.675899	1232	5	-0.46728	0.86492	0.87059	1	16992	1	-0.46728
OCSTAMP	6	0.0099274	0.040767	0.675981	1233	5	-0.55541	0.40622	0.57585	1	11363	1	-0.55541
TRDMT1	6	0.009932	0.040786	0.675981	1234	4	-0.31288	0.94029	0.9407	1	18582	0	-0.31288
CAPS	6	0.0099419	0.040817	0.675981	1235	5	-0.69618	0.65469	0.7554	1	14634	1	-0.69618
BACH2	6	0.0099709	0.040913	0.67702	1236	5	-0.54265	0.38091	0.55732	1	11009	1	-0.54265
C10orf71	4	0.010017	0.041062	0.677332	1237	4	-0.64612	0.98998	0.98997	1	20024	0	-0.64612
CAMLG	6	0.010017	0.041063	0.677332	1238	5	-0.55686	0.98186	0.98185	1	19628	0	-0.55686
PLXNA2	6	0.010022	0.041081	0.677332	1239	5	-0.71799	0.98114	0.98115	1	19608	0	-0.71799
H2AFZ	6	0.010024	0.041087	0.677332	1240	5	-0.55524	0.98891	0.98889	1	19843	0	-0.55524
hsa-mir-4713	4	0.010028	0.041098	0.677332	1241	4	-2.2579	0.98371	0.98368	1	19651	0	-2.2579
OR4D6	6	0.010046	0.041152	0.677688	1242	5	-0.70302	0.82062	0.83908	1	16358	1	-0.70302
CENPF	6	0.010068	0.041224	0.678321	1243	4	-0.50687	0.59521	0.71937	1	13943	1	-0.50687
MBD3	6	0.010099	0.041335	0.679607	1244	5	-1.4805	0.95933	0.95953	1	19026	0	-1.4805
hsa-mir-1282	4	0.01017	0.041568	0.682688	1245	3	-1.782	0.86483	0.87053	1	16987	0	-1.782
C2orf78	6	0.010177	0.041589	0.682688	1246	5	-0.53752	0.83223	0.84676	1	16526	1	-0.53752
OR5B2	6	0.010189	0.04163	0.682807	1247	5	-0.4144	0.92287	0.92341	1	18220	0	-0.4144
PDIA6	6	0.010229	0.041771	0.684266	1248	3	-0.65237	0.59692	0.72069	1	13957	2	-0.65237
hsa-mir-4325	4	0.010248	0.041831	0.684266	1249	3	-0.76927	0.39507	0.56792	1	11217	1	-0.76927
NTSR2	6	0.010256	0.041848	0.684266	1250	4	-0.69909	0.9141	0.91483	1	18003	0	-0.69909
GJC2	6	0.010269	0.041894	0.684266	1251	5	-0.40259	0.85307	0.86151	1	16822	1	-0.40259
SH3D19	6	0.010271	0.041906	0.684266	1252	5	-0.37728	0.98891	0.98889	1	19719	0	-0.37728
SLC7A11	6	0.010286	0.041945	0.684266	1253	5	-0.82604	0.7113	0.77969	1	15115	1	-0.82604
RRP1	6	0.010289	0.041958	0.684266	1254	4	-0.50676	0.099145	0.23528	0.942744	5104	2	-0.50676
TREM2	6	0.010304	0.042001	0.684266	1255	4	-0.77373	0.43301	0.5952	1	11699	2	-0.77373
hsa-mir-5187	4	0.010314	0.042029	0.684266	1256	3	-0.45845	0.91888	0.9195	1	18120	0	-0.45845
KAT8	6	0.010329	0.042078	0.684266	1257	5	-1.4568	0.98891	0.98889	1	19846	0	-1.4568
CCDC34	6	0.010331	0.042087	0.684266	1258	3	-0.27317	0.26183	0.44908	1	9044	3	-0.27317
KRTAP9-9	6	0.010356	0.042169	0.68465	1259	5	-0.66206	0.48244	0.63192	1	12370	1	-0.66206
C1orf159	6	0.010359	0.042178	0.68465	1260	3	0.0055249	0.71079	0.77945	1	15109	1	0.0055249
EIF2A	6	0.010384	0.042265	0.68552	1261	4	-0.99349	0.38815	0.56293	1	11121	1	-0.99349
C12orf76	4	0.010402	0.042316	0.685808	1262	4	-0.63385	0.9896	0.98958	1	20023	0	-0.63385
FGF5	6	0.01045	0.042478	0.687891	1263	5	-0.55261	0.92557	0.92614	1	18289	0	-0.55261
PDCD6IP	6	0.010461	0.042513	0.687903	1264	4	-0.98975	0.9657	0.96582	1	19154	0	-0.98975
MMRN1	6	0.010481	0.042579	0.68844	1265	5	-0.53108	0.92163	0.92219	1	18185	0	-0.53108
CEP95	6	0.010533	0.042766	0.690694	1266	5	-0.73229	0.94114	0.94154	1	18594	0	-0.73229
GLT1D1	6	0.010548	0.042815	0.690694	1267	4	-0.52338	0.11452	0.25655	0.958177	5474	2	-0.52338
CKAP2L	6	0.010556	0.042837	0.690694	1268	5	-0.80213	0.84396	0.85492	1	16690	1	-0.80213
PAK6	6	0.010561	0.042854	0.690694	1269	5	-0.41204	0.95252	0.95275	1	18872	0	-0.41204
ACTR1B	6	0.010577	0.042909	0.690721	1270	3	-0.61813	0.17642	0.33977	0.993531	6993	2	-0.61813
PRKD1	6	0.01058	0.042923	0.690721	1271	5	-0.73239	0.95748	0.95767	1	18988	0	-0.73239
DYNC2LI1	6	0.010626	0.043099	0.693003	1272	2	-0.29384	0.90485	0.90567	1	17811	0	-0.29384
AASDHPPT	4	0.010639	0.043147	0.693229	1273	2	-0.84885	0.021275	0.06994	0.79251	1805	1	-0.84885
PBXIP1	4	0.010672	0.043252	0.693865	1274	3	-0.42607	0.67255	0.76268	1	14774	1	-0.42607
ALPK1	6	0.010673	0.043254	0.693865	1275	5	-0.79281	0.96306	0.96323	1	19093	0	-0.79281
IGFBP4	6	0.010685	0.043291	0.693903	1276	3	-0.54886	0.23195	0.41165	1	8386	1	-0.54886
SH3TC1	6	0.01071	0.043379	0.694779	1277	5	-1.0533	0.60599	0.72807	1	14085	1	-1.0533
DCST1	6	0.010725	0.043427	0.694994	1278	5	-0.31419	0.98891	0.98889	1	19955	0	-0.31419
C8orf76	7	0.010752	0.043505	0.695713	1279	6	-0.29181	0.52819	0.6666	1	12984	1	-0.29181
STXBP4	6	0.010765	0.043548	0.695842	1280	5	-0.42767	0.77346	0.81083	1	15764	1	-0.42767
HIVEP3	6	0.010803	0.043668	0.696697	1281	4	-1.659	0.88476	0.88686	1	17372	1	-1.659
BTLA	6	0.01081	0.043689	0.696697	1282	4	-0.72628	0.18363	0.34917	0.996181	7157	1	-0.72628
HSPG2	6	0.010839	0.043775	0.696697	1283	5	-0.76508	0.80027	0.82643	1	16094	1	-0.76508
KIRREL3	6	0.010842	0.043784	0.696697	1284	5	-0.54339	0.93865	0.93908	1	18547	0	-0.54339
GDAP1L1	6	0.010857	0.043835	0.696697	1285	5	-1.2573	0.97423	0.97426	1	19395	0	-1.2573
ETS1	6	0.010859	0.043839	0.696697	1286	3	-0.20511	0.21492	0.38972	1	7945	3	-0.20511
SLC2A9	6	0.010859	0.043839	0.696697	1287	4	-0.2376	0.35159	0.53439	1	10569	1	-0.2376
TRIM52	6	0.0109	0.043965	0.697248	1288	4	-1.2101	0.63524	0.74774	1	14486	1	-1.2101
TMEM194B	6	0.0109	0.043966	0.697248	1289	5	-0.52559	0.90005	0.90099	1	17688	1	-0.52559
NR2F1	4	0.010903	0.043976	0.697248	1290	3	-0.41527	0.43292	0.59514	1	11695	1	-0.41527
hsa-mir-324	4	0.010936	0.044083	0.698403	1291	2	-0.074414	0.8407	0.8526	1	16651	0	-0.074414
CLEC18B	6	0.010992	0.044264	0.698931	1292	4	-1.057	0.95309	0.9533	1	18888	0	-1.057
GFPT2	6	0.010993	0.044264	0.698931	1293	5	-0.35278	0.98891	0.98889	1	19883	0	-0.35278
GNRH2	6	0.011004	0.0443	0.698931	1294	5	-1.7693	0.97578	0.97584	1	19440	0	-1.7693
ZFP90	6	0.01101	0.044319	0.698931	1295	3	-0.78261	0.91231	0.91305	1	17967	0	-0.78261
UFM1	6	0.011015	0.044333	0.698931	1296	4	-3.5478	0.98205	0.98205	1	19635	0	-3.5478
STOX2	6	0.011019	0.044345	0.698931	1297	3	-1.1234	0.55732	0.68929	1	13401	1	-1.1234
LURAP1L	6	0.011022	0.044356	0.698931	1298	3	-0.17735	0.39998	0.5714	1	11270	2	-0.17735
MTTP	6	0.01104	0.044411	0.699255	1299	3	-0.35904	0.28947	0.48308	1	9674	2	-0.35904
RASSF7	6	0.011059	0.04447	0.699276	1300	3	-0.37672	0.81398	0.83486	1	16274	1	-0.37672
HBEGF	6	0.011063	0.04448	0.699276	1301	4	-1.7697	0.65508	0.75555	1	14637	1	-1.7697
hsa-mir-93	4	0.011077	0.044522	0.699382	1302	2	-0.18029	0.2619	0.44917	1	9047	2	-0.18029
ACSL3	6	0.011092	0.044571	0.699382	1303	3	-0.91938	0.91812	0.91876	1	18102	0	-0.91938
SPRR2F	8	0.011126	0.044687	0.699382	1304	6	-0.52702	0.71656	0.78215	1	15168	1	-0.52702
P4HB	6	0.011138	0.044725	0.699382	1305	5	-0.63255	0.72411	0.78576	1	15239	1	-0.63255
hsa-mir-487b	4	0.011143	0.044739	0.699382	1306	4	-0.87656	0.98886	0.98883	1	19680	0	-0.87656
KLF15	6	0.011166	0.044818	0.699382	1307	4	-0.60411	0.90247	0.90329	1	17744	1	-0.60411
CCNI	6	0.011169	0.044822	0.699382	1308	5	-0.56322	0.98891	0.98889	1	19692	0	-0.56322
FADD	6	0.011171	0.044829	0.699382	1309	4	-0.27279	0.48036	0.63036	1	12331	1	-0.27279
PCDH18	6	0.011171	0.04483	0.699382	1310	5	-1.1431	0.96255	0.96271	1	19084	0	-1.1431
MZT2A	8	0.011176	0.044841	0.699382	1311	5	-0.69472	0.89715	0.89822	1	17612	1	-0.69472
PHOX2B	6	0.011183	0.044863	0.699382	1312	5	-0.3673	0.70453	0.77656	1	15055	1	-0.3673
LCE6A	6	0.011198	0.044919	0.699423	1313	5	-1.8058	0.60638	0.7284	1	14088	1	-1.8058
MAP4K3	6	0.01121	0.044961	0.699423	1314	5	-1.1055	0.98891	0.98889	1	19703	0	-1.1055
KRTAP3-2	6	0.01122	0.044999	0.699423	1315	2	-0.14411	0.47497	0.62625	1	12259	2	-0.14411
hsa-mir-3691	4	0.011222	0.045003	0.699423	1316	3	-0.78999	0.84324	0.8544	1	16679	0	-0.78999
hsa-mir-4469	4	0.01124	0.045056	0.699726	1317	3	-0.61885	0.15444	0.31079	0.985228	6452	1	-0.61885
hsa-mir-449b	4	0.011267	0.045133	0.700077	1318	2	-0.60591	0.58174	0.70856	1	13763	1	-0.60591
CHKA	6	0.01127	0.045147	0.700077	1319	5	-1.0435	0.96502	0.96517	1	19131	0	-1.0435
hsa-mir-4534	4	0.0113	0.045234	0.700193	1320	2	-0.18782	0.59435	0.71865	1	13933	1	-0.18782
hsa-mir-302f	3	0.011318	0.045285	0.700193	1321	2	-0.89144	0.85315	0.86158	1	16823	0	-0.89144
PLCL2	6	0.011324	0.045304	0.700193	1322	5	-1.0313	0.03286	0.097712	0.842106	2373	1	-1.0313
PVRL4	6	0.01134	0.045352	0.700193	1323	5	-0.38963	0.50753	0.65085	1	12695	1	-0.38963
OR6N1	6	0.011347	0.045376	0.700193	1324	5	-0.39184	0.40144	0.57248	1	11293	1	-0.39184
PEMT	6	0.011369	0.045444	0.700193	1325	4	-0.97256	0.98891	0.98889	1	19865	0	-0.97256
SIK1	6	0.011376	0.045472	0.700193	1326	3	-0.081764	0.71843	0.78305	1	15190	1	-0.081764
ZNF683	6	0.011397	0.045542	0.700193	1327	5	-0.53659	0.98173	0.98173	1	19626	0	-0.53659
SNRPA	6	0.011418	0.045616	0.700193	1328	2	-0.11043	0.24786	0.43166	1	8733	1	-0.11043
OR2W3	6	0.01142	0.045619	0.700193	1329	4	-0.47851	0.71411	0.78098	1	15141	1	-0.47851
TRAPPC4	6	0.011439	0.045682	0.700193	1330	5	-0.84107	0.95627	0.95644	1	18958	0	-0.84107
OR5H1	9	0.011446	0.045703	0.700193	1331	7	-0.45745	0.96819	0.96832	1	19220	1	-0.45745
VWC2L	6	0.011446	0.045707	0.700193	1332	5	-0.38728	0.93504	0.93553	1	18480	0	-0.38728
NKAIN4	6	0.01145	0.04572	0.700193	1333	4	-0.57339	0.86164	0.868	1	16948	1	-0.57339
POLR3K	6	0.011468	0.045783	0.700193	1334	5	-1.8104	0.36898	0.54802	1	10840	1	-1.8104
RAB3GAP1	6	0.011471	0.045793	0.700193	1335	4	-0.3658	0.18151	0.3464	0.99578	7115	1	-0.3658
VPS33B	6	0.011483	0.045827	0.700193	1336	4	-1.1416	0.30231	0.4962	1	9913	2	-1.1416
SDPR	6	0.011496	0.045873	0.700193	1337	5	-0.77778	0.8268	0.84319	1	16453	1	-0.77778
LOC85295	10	0.011513	0.045928	0.700193	1338	8	-0.24225	0.99264	0.99259	1	20047	0	-0.24225
KRTAP2-4	10	0.011513	0.045928	0.700193	1339	8	-0.24225	0.99264	0.99259	1	20046	0	-0.24225
PCOLCE2	6	0.011517	0.045942	0.700193	1340	3	0.030864	0.31088	0.50269	1	10046	2	0.030864
ELAVL2	6	0.011522	0.04596	0.700193	1341	3	-0.095009	0.43778	0.59873	1	11763	1	-0.095009
TTC34	6	0.011538	0.046004	0.700193	1342	4	-0.43846	0.95421	0.95438	1	18909	0	-0.43846
EFCAB5	6	0.011541	0.046013	0.700193	1343	5	-0.79582	0.70981	0.779	1	15102	1	-0.79582
CTNNBIP1	6	0.011548	0.046037	0.700193	1344	3	-0.74037	0.26084	0.44785	1	9024	3	-0.74037
LBR	6	0.011555	0.04606	0.700193	1345	3	-0.25453	0.14627	0.29985	0.977604	6267	2	-0.25453
STBD1	6	0.011561	0.046079	0.700193	1346	5	-1.1951	0.92624	0.92682	1	18301	0	-1.1951
CUTC	6	0.011574	0.04612	0.700291	1347	5	-0.33301	0.94889	0.94922	1	18733	0	-0.33301
hsa-mir-6504	4	0.011597	0.046196	0.700387	1348	4	-0.37943	0.9884	0.98841	1	19679	0	-0.37943
DERL2	6	0.011616	0.046267	0.700387	1349	4	-0.48497	0.93328	0.93375	1	18429	0	-0.48497
PCDH11Y	6	0.011625	0.046292	0.700387	1350	5	-0.35185	0.96346	0.96363	1	19102	0	-0.35185
MT1G	8	0.011627	0.046302	0.700387	1351	7	-0.14449	0.85125	0.86016	1	16800	1	-0.14449
S100A9	6	0.01164	0.046338	0.700387	1352	5	-0.39758	0.97101	0.97108	1	19304	0	-0.39758
hsa-mir-4252	4	0.011658	0.046384	0.700387	1353	4	-0.37195	0.96564	0.96576	1	19151	0	-0.37195
OR6P1	4	0.011663	0.0464	0.700387	1354	3	-1.5643	0.93237	0.93283	1	18413	0	-1.5643
RRP36	6	0.011664	0.0464	0.700387	1355	3	-0.37745	0.074817	0.19087	0.923706	4223	3	-0.37745
BATF	6	0.01169	0.04647	0.70073	1356	5	-0.76247	0.98891	0.98889	1	19705	0	-0.76247
KIAA1211L	6	0.011699	0.046506	0.70073	1357	5	-0.26563	0.76922	0.80854	1	15719	1	-0.26563
FOXB1	6	0.011712	0.046545	0.70073	1358	4	-1.7839	0.92712	0.92768	1	18320	0	-1.7839
PROP1	6	0.011715	0.04656	0.70073	1359	4	-0.82903	0.11818	0.26157	0.958457	5577	2	-0.82903
DLGAP2	6	0.011735	0.046628	0.701241	1360	4	-0.35823	0.88344	0.88574	1	17352	1	-0.35823
PIR	6	0.011761	0.046715	0.702035	1361	5	-0.6735	0.9262	0.92679	1	18299	0	-0.6735
PLXNB2	4	0.011773	0.046751	0.702058	1362	3	-0.99299	0.52603	0.66495	1	12951	1	-0.99299
CCDC27	6	0.011814	0.046882	0.702517	1363	4	-0.38587	0.79637	0.82407	1	16049	1	-0.38587
XBP1	6	0.011816	0.046886	0.702517	1364	5	-1.3214	0.97165	0.97172	1	19327	0	-1.3214
SYVN1	6	0.01182	0.046896	0.702517	1365	4	-1.0354	0.78431	0.81697	1	15901	1	-1.0354
LCE3E	7	0.011827	0.046919	0.702517	1366	6	-0.24311	0.95043	0.95073	1	18830	0	-0.24311
AAED1	6	0.011864	0.047045	0.702895	1367	4	-0.55986	0.5821	0.70883	1	13771	1	-0.55986
RBM41	4	0.011881	0.04709	0.702895	1368	3	-0.53978	0.36052	0.5414	1	10720	1	-0.53978
PLK5	6	0.011882	0.047091	0.702895	1369	4	-1.2956	0.31828	0.50847	1	10131	2	-1.2956
SCGB2A2	6	0.011889	0.04711	0.702895	1370	4	-0.63125	0.70315	0.77595	1	15044	1	-0.63125
MYL12B	8	0.011897	0.047136	0.702895	1371	5	-0.81104	0.021819	0.071265	0.793032	1834	3	-0.81104
NDRG1	6	0.011902	0.047151	0.702895	1372	5	-0.99493	0.79984	0.82617	1	16088	1	-0.99493
ETNK1	6	0.011913	0.047191	0.702988	1373	3	-0.095897	0.17352	0.33596	0.991799	6926	2	-0.095897
GRTP1	6	0.011942	0.047291	0.703369	1374	5	-0.45488	0.65013	0.7536	1	14599	1	-0.45488
RAB37	6	0.011959	0.047342	0.703369	1375	5	-0.77473	0.44614	0.60492	1	11859	1	-0.77473
MYH4	6	0.011962	0.047352	0.703369	1376	5	-0.54507	0.91958	0.92019	1	18141	0	-0.54507
DPM2	6	0.011963	0.047354	0.703369	1377	3	0.19963	0.53847	0.67458	1	13132	2	0.19963
ZNF621	6	0.012012	0.047511	0.704001	1378	3	-0.32758	0.05439	0.14689	0.880905	3410	2	-0.32758
ISG15	6	0.012016	0.047519	0.704001	1379	5	-0.54066	0.81007	0.83241	1	16230	1	-0.54066
HPSE	6	0.01206	0.047668	0.704001	1380	4	-0.94074	0.94909	0.94941	1	18736	0	-0.94074
hsa-mir-8082	4	0.012063	0.047677	0.704001	1381	3	-2.4306	0.72477	0.78606	1	15245	1	-2.4306
CNRIP1	12	0.012066	0.047688	0.704001	1382	9	-0.39387	0.099111	0.23522	0.942744	5102	3	-0.39387
GET4	6	0.012067	0.047692	0.704001	1383	5	-1.1434	0.96848	0.96859	1	19233	0	-1.1434
PTGER2	6	0.012073	0.047712	0.704001	1384	3	-0.4445	0.24515	0.4283	1	8655	3	-0.4445
TFAP2C	4	0.01208	0.047732	0.704001	1385	2	-0.30062	0.58925	0.71453	1	13858	1	-0.30062
SPG21	6	0.012083	0.04774	0.704001	1386	3	-0.78655	0.80366	0.82848	1	16146	1	-0.78655
CUL2	6	0.012087	0.047757	0.704001	1387	5	-4.8415	0.65019	0.75362	1	14600	1	-4.8415
HSPA4L	6	0.012093	0.047776	0.704001	1388	4	-0.2137	0.27539	0.46584	1	9350	2	-0.2137
SDF2L1	6	0.012111	0.047838	0.704047	1389	3	-0.53528	0.1757	0.33878	0.993223	6976	3	-0.53528
FIGF	6	0.012122	0.04787	0.704047	1390	5	-1.3435	0.98891	0.98889	1	20003	0	-1.3435
VAMP4	6	0.012138	0.047914	0.704047	1391	4	-0.44038	0.98891	0.98889	1	19721	0	-0.44038
NTMT1	4	0.012156	0.047975	0.704047	1392	4	-0.8165	0.98784	0.98785	1	19674	0	-0.8165
GALNT7	6	0.012166	0.048005	0.704047	1393	5	-0.51204	0.54421	0.67909	1	13217	1	-0.51204
ASCC2	6	0.012169	0.048021	0.704047	1394	5	-0.28945	0.8795	0.88237	1	17258	1	-0.28945
KRT13	6	0.012183	0.04806	0.704047	1395	5	-0.6275	0.98891	0.98889	1	19791	0	-0.6275
ZNF646	6	0.012188	0.048081	0.704047	1396	4	-0.3348	0.94031	0.94072	1	18583	0	-0.3348
TMEM238	6	0.01221	0.048151	0.704047	1397	3	0.032542	0.52327	0.66287	1	12913	2	0.032542
THAP3	6	0.012217	0.048172	0.704047	1398	4	-0.54326	0.51283	0.65491	1	12767	1	-0.54326
SUGP1	6	0.012223	0.048196	0.704047	1399	5	-0.76635	0.98891	0.98889	1	19754	0	-0.76635
ATP2A1	6	0.012228	0.048208	0.704047	1400	5	-3.1943	0.1518	0.30725	0.982275	6395	1	-3.1943
KDM4D	6	0.012238	0.04824	0.704047	1401	3	-0.57741	0.41237	0.58025	1	11434	2	-0.57741
REM2	6	0.012245	0.048261	0.704047	1402	5	-0.49791	0.80857	0.83148	1	16208	1	-0.49791
SLC2A11	6	0.012297	0.048429	0.705136	1403	5	-0.52894	0.91558	0.9163	1	18037	0	-0.52894
FERMT3	6	0.012307	0.048464	0.705136	1404	5	-0.4393	0.96814	0.96828	1	19219	0	-0.4393
SEC14L4	6	0.012308	0.048468	0.705136	1405	5	-0.40661	0.84644	0.8567	1	16727	1	-0.40661
ALG14	6	0.01231	0.048473	0.705136	1406	4	-1.1751	0.67727	0.76469	1	14810	1	-1.1751
NEURL1B	6	0.012339	0.04857	0.705884	1407	5	-0.39415	0.90761	0.90838	1	17878	0	-0.39415
TESC	6	0.012379	0.048692	0.705884	1408	4	-0.71656	0.84378	0.8548	1	16688	1	-0.71656
TBRG4	4	0.012387	0.048716	0.705884	1409	4	-0.52604	0.98761	0.9876	1	19673	0	-0.52604
APOL5	6	0.012408	0.048787	0.705884	1410	3	-0.23969	0.14454	0.29746	0.977604	6218	1	-0.23969
EMC9	6	0.012422	0.048831	0.705884	1411	4	-0.6041	0.86772	0.8728	1	17047	1	-0.6041
TRIM4	6	0.012422	0.048833	0.705884	1412	4	-2.3316	0.93841	0.93885	1	18541	0	-2.3316
SERPINA11	6	0.012423	0.048838	0.705884	1413	5	-0.49748	0.79361	0.82246	1	16013	1	-0.49748
SCGB2A1	5	0.01243	0.04886	0.705884	1414	4	-0.44783	0.92326	0.9238	1	18231	0	-0.44783
C16orf52	6	0.01247	0.048997	0.705884	1415	5	-0.43083	0.9774	0.97744	1	19487	0	-0.43083
WASF1	6	0.012479	0.049025	0.705884	1416	3	-0.70419	0.97962	0.97962	1	19570	0	-0.70419
LRRC23	4	0.012489	0.049058	0.705884	1417	4	-1.2249	0.98751	0.9875	1	19672	0	-1.2249
THEM4	6	0.012495	0.049075	0.705884	1418	4	-1.7515	0.51173	0.65406	1	12750	2	-1.7515
OR56A1	6	0.012523	0.049172	0.705884	1419	5	-1.0616	0.9807	0.98072	1	19599	0	-1.0616
RABEPK	6	0.012527	0.049184	0.705884	1420	5	-0.33947	0.93475	0.93521	1	18469	0	-0.33947
FAM43B	6	0.012557	0.049285	0.705884	1421	4	-0.73302	0.54325	0.67833	1	13206	1	-0.73302
VPS54	6	0.012561	0.0493	0.705884	1422	4	-3.5489	0.83671	0.84984	1	16602	1	-3.5489
EIF3F	6	0.012563	0.049307	0.705884	1423	5	-1.071	0.22365	0.40099	1	8158	1	-1.071
TUBD1	6	0.012599	0.049424	0.705884	1424	5	-2.3963	0.92405	0.92461	1	18252	0	-2.3963
GYS2	4	0.012612	0.049462	0.705884	1425	3	-2.8937	0.88372	0.88598	1	17359	0	-2.8937
SIRT5	6	0.012615	0.049474	0.705884	1426	4	-2.897	0.12486	0.27067	0.965841	5726	1	-2.897
NDC80	6	0.012618	0.049481	0.705884	1427	4	-1.1121	0.98891	0.98889	1	19710	0	-1.1121
PROM2	6	0.012623	0.049498	0.705884	1428	4	-2.0926	0.41497	0.58212	1	11466	1	-2.0926
UGT1A8	6	0.012629	0.049514	0.705884	1429	5	-0.39782	0.58041	0.7075	1	13742	1	-0.39782
LRIT1	6	0.012645	0.049555	0.705884	1430	5	-0.77354	0.95482	0.95501	1	18923	0	-0.77354
INSL4	6	0.012647	0.049559	0.705884	1431	4	-0.51736	0.8319	0.84652	1	16522	1	-0.51736
CLEC14A	4	0.012654	0.049582	0.705884	1432	2	0.096805	0.20651	0.37901	1	7725	2	0.096805
SHQ1	6	0.012656	0.049588	0.705884	1433	4	-0.33811	0.92212	0.92267	1	18199	0	-0.33811
PLEKHA5	6	0.012669	0.049628	0.705884	1434	5	-0.25734	0.75952	0.80335	1	15618	1	-0.25734
TOMM5	6	0.012678	0.049661	0.705884	1435	4	-1.5366	0.11108	0.25182	0.953772	5399	2	-1.5366
DUOXA2	6	0.012682	0.049675	0.705884	1436	5	-0.44989	0.90289	0.9037	1	17758	0	-0.44989
VKORC1L1	6	0.012705	0.049757	0.705884	1437	5	-0.7614	0.88702	0.88884	1	17415	1	-0.7614
hsa-mir-6849	4	0.012714	0.049787	0.705884	1438	4	-2.0912	0.98729	0.98726	1	19671	0	-2.0912
FYB	6	0.012742	0.049882	0.705884	1439	4	-0.41281	0.8708	0.87525	1	17099	1	-0.41281
METTL13	6	0.012755	0.04992	0.705884	1440	3	-0.11306	0.56714	0.69701	1	13544	1	-0.11306
CDON	6	0.012771	0.049967	0.705884	1441	4	-0.78616	0.040034	0.11448	0.855559	2734	1	-0.78616
FAM19A1	6	0.01278	0.049996	0.705884	1442	5	-0.74177	0.47028	0.62277	1	12192	1	-0.74177
P2RY13	6	0.012783	0.049999	0.705884	1443	5	-1.9037	0.96566	0.96578	1	19152	0	-1.9037
PROSC	6	0.012796	0.050047	0.705884	1444	5	-0.3004	0.78905	0.81975	1	15955	1	-0.3004
ROM1	6	0.012799	0.050057	0.705884	1445	5	-1.4407	0.94954	0.94985	1	18745	0	-1.4407
TFAP2D	6	0.01281	0.050089	0.705884	1446	4	-1.3807	0.45464	0.61123	1	11984	1	-1.3807
PICK1	6	0.012814	0.050105	0.705884	1447	4	-0.74205	0.82217	0.8401	1	16375	1	-0.74205
RAPGEF1	6	0.012827	0.050143	0.705884	1448	5	-0.28826	0.99325	0.9932	1	20052	0	-0.28826
OR2S2	4	0.012834	0.050171	0.705884	1449	4	-3.8658	0.98717	0.98713	1	19670	0	-3.8658
MYO7B	4	0.012838	0.050183	0.705884	1450	4	-1.3685	0.98716	0.98713	1	19669	0	-1.3685
SOWAHA	6	0.012844	0.050208	0.705884	1451	5	-0.5731	0.34543	0.52966	1	10512	1	-0.5731
PSMD8	6	0.012864	0.050263	0.705884	1452	4	-0.96721	0.96573	0.96584	1	19156	0	-0.96721
ENTHD2	6	0.012877	0.050302	0.705884	1453	5	-0.38358	0.98891	0.98889	1	19788	0	-0.38358
SYNPR	6	0.01289	0.050338	0.705884	1454	3	-0.042507	0.73373	0.79032	1	15339	1	-0.042507
MSL2	6	0.012903	0.050368	0.705884	1455	2	0.42129	0.045356	0.1267	0.864163	2998	2	0.42129
MNDA	6	0.012917	0.050412	0.705884	1456	3	-0.29367	0.25434	0.43968	1	8881	1	-0.29367
CSN1S1	6	0.012937	0.05048	0.705884	1457	4	-0.57808	0.98891	0.98889	1	19957	0	-0.57808
IPP	6	0.012958	0.050545	0.705884	1458	5	-0.38063	0.98891	0.98889	1	19711	0	-0.38063
C19orf60	6	0.012963	0.050559	0.705884	1459	5	-0.41088	0.92284	0.92338	1	18218	0	-0.41088
CPNE6	6	0.012971	0.050584	0.705884	1460	2	-0.11864	0.48477	0.63367	1	12395	2	-0.11864
SLC9C1	6	0.012978	0.050609	0.705884	1461	4	-0.77879	0.26884	0.45778	1	9192	2	-0.77879
CHRNA5	6	0.012985	0.050632	0.705884	1462	4	-0.51589	0.9386	0.93903	1	18545	0	-0.51589
KRTAP21-2	6	0.013009	0.050712	0.705884	1463	5	-0.74205	0.89565	0.8968	1	17585	1	-0.74205
TAAR1	6	0.013012	0.050725	0.705884	1464	5	-0.67293	0.98891	0.98889	1	19693	0	-0.67293
SLC25A44	4	0.013014	0.050732	0.705884	1465	3	-1.2139	0.0090178	0.034396	0.657671	1069	1	-1.2139
TTC36	6	0.01302	0.050754	0.705884	1466	4	-0.57037	0.49479	0.64121	1	12533	2	-0.57037
MCL1	6	0.013032	0.050791	0.705884	1467	4	-0.6023	0.8966	0.89769	1	17600	1	-0.6023
XPOT	6	0.013039	0.050812	0.705884	1468	3	-2.0879	0.18482	0.3507	0.996181	7199	2	-2.0879
UPK2	6	0.013059	0.050871	0.705884	1469	3	-0.44608	0.052265	0.14216	0.877045	3315	2	-0.44608
ANXA5	6	0.013064	0.050882	0.705884	1470	5	-0.56469	0.95297	0.95318	1	18885	0	-0.56469
ALOX15	6	0.013073	0.050913	0.705884	1471	5	-0.61572	0.88959	0.89116	1	17474	1	-0.61572
PPP2R2B	6	0.01308	0.050939	0.705884	1472	4	-0.43628	0.03637	0.10593	0.847405	2556	2	-0.43628
YBX3	4	0.013089	0.050978	0.705884	1473	4	-1.4817	0.98691	0.98688	1	19668	0	-1.4817
ZNF860	6	0.0131	0.051007	0.705884	1474	3	-0.47853	0.59949	0.72277	1	14001	2	-0.47853
LAMP3	6	0.013101	0.05101	0.705884	1475	3	-0.2122	0.050744	0.13882	0.874605	3242	2	-0.2122
hsa-mir-4725	4	0.013104	0.051022	0.705884	1476	3	-1.0796	0.81465	0.83525	1	16279	0	-1.0796
SLC35E2	6	0.013106	0.051028	0.705884	1477	5	-0.93982	0.99324	0.9932	1	20051	0	-0.93982
CDR2L	6	0.013107	0.051031	0.705884	1478	4	-0.61024	0.95364	0.95384	1	18898	0	-0.61024
hsa-mir-4421	4	0.013116	0.051058	0.705884	1479	2	-0.18343	0.76473	0.80614	1	15676	1	-0.18343
L3MBTL1	6	0.013122	0.051078	0.705884	1480	3	-0.39359	0.43954	0.60006	1	11785	1	-0.39359
GRP	6	0.01315	0.051168	0.706261	1481	4	-0.5207	0.70938	0.77879	1	15094	1	-0.5207
hsa-let-7f-1	4	0.013168	0.051221	0.706261	1482	4	-0.37954	0.98683	0.98681	1	19667	0	-0.37954
SLC5A9	6	0.013175	0.051247	0.706261	1483	5	-0.31018	0.79301	0.8221	1	16005	1	-0.31018
RFXAP	6	0.013181	0.051268	0.706261	1484	5	-0.5724	0.85388	0.86212	1	16833	1	-0.5724
ADPRM	6	0.0132	0.051334	0.706261	1485	4	-0.51909	0.92724	0.92778	1	18322	0	-0.51909
TFF3	6	0.013216	0.051375	0.706261	1486	3	-0.069046	0.6924	0.77122	1	14934	1	-0.069046
NUDT1	6	0.013227	0.051408	0.706261	1487	5	-0.76116	0.88893	0.89056	1	17461	1	-0.76116
APP	6	0.013233	0.051427	0.706261	1488	5	-0.49939	0.82504	0.842	1	16425	1	-0.49939
ANKLE1	6	0.013249	0.051479	0.706261	1489	4	-0.31343	0.5558	0.68812	1	13378	1	-0.31343
FAM81A	6	0.013253	0.051491	0.706261	1490	4	-0.55232	0.96959	0.9697	1	19271	0	-0.55232
ENSA	6	0.013276	0.051565	0.706261	1491	5	-0.8544	0.21261	0.38678	1	7885	1	-0.8544
BMP7	6	0.013291	0.051612	0.706261	1492	2	-0.070431	0.42607	0.59015	1	11596	2	-0.070431
GSTP1	6	0.013334	0.051753	0.706261	1493	5	-0.47722	0.7671	0.80743	1	15697	1	-0.47722
TIGD4	6	0.013336	0.051759	0.706261	1494	4	-1.0118	0.9171	0.91777	1	18074	0	-1.0118
ZFP36L2	6	0.013358	0.05183	0.706261	1495	5	-0.97943	0.96884	0.96895	1	19247	0	-0.97943
NKIRAS2	6	0.013359	0.051832	0.706261	1496	5	-0.5428	0.96519	0.96532	1	19138	0	-0.5428
TMEM87B	6	0.013375	0.051877	0.706261	1497	5	-0.53465	0.97009	0.97015	1	19284	0	-0.53465
ADGRG3	6	0.013394	0.051944	0.706261	1498	4	-0.43207	0.90855	0.90929	1	17899	0	-0.43207
BMP1	6	0.013396	0.051956	0.706261	1499	5	-0.43929	0.91956	0.92017	1	18140	0	-0.43929
KRTAP10-2	8	0.013397	0.051956	0.706261	1500	6	-0.30041	0.45737	0.61326	1	12019	2	-0.30041
SPP1	6	0.013397	0.051958	0.706261	1501	3	-0.32077	0.37352	0.55154	1	10909	2	-0.32077
MLANA	6	0.0134	0.051967	0.706261	1502	3	-0.27708	0.52046	0.66073	1	12868	2	-0.27708
MAP4K1	6	0.0134	0.051967	0.706261	1503	4	-2.5234	0.065028	0.17013	0.904347	3847	2	-2.5234
HGD	6	0.013407	0.05199	0.706261	1504	3	-0.18599	0.11965	0.26362	0.959586	5619	3	-0.18599
DOCK8	6	0.013414	0.052009	0.706261	1505	3	-0.19472	0.97592	0.97598	1	19448	0	-0.19472
INVS	6	0.013429	0.052059	0.706261	1506	4	-0.86511	0.90459	0.90542	1	17801	0	-0.86511
MSANTD4	6	0.013443	0.052109	0.706261	1507	3	-0.49256	0.50132	0.64615	1	12615	1	-0.49256
GNGT1	6	0.013447	0.052118	0.706261	1508	3	0.15509	0.090621	0.22256	0.939206	4846	3	0.15509
FAM134C	6	0.013455	0.052145	0.706261	1509	4	-0.4212	0.72479	0.78607	1	15246	1	-0.4212
ENGASE	6	0.013462	0.052172	0.706261	1510	3	-0.34041	0.046586	0.12951	0.867337	3054	3	-0.34041
SSUH2	4	0.01348	0.052226	0.706261	1511	2	-0.49712	0.69699	0.77319	1	14988	1	-0.49712
TMEM174	6	0.013489	0.052251	0.706261	1512	4	-0.68606	0.32911	0.51691	1	10299	1	-0.68606
ACP6	6	0.013508	0.052309	0.706261	1513	5	-0.57085	0.15506	0.31166	0.986051	6464	1	-0.57085
DNAJB14	6	0.013518	0.052344	0.706261	1514	4	-0.57449	0.83059	0.84563	1	16511	1	-0.57449
PCP4L1	6	0.013524	0.05236	0.706261	1515	4	-0.61546	0.86791	0.87296	1	17051	1	-0.61546
S100Z	6	0.013546	0.052425	0.706261	1516	2	0.58861	0.025934	0.081171	0.810894	2044	3	0.58861
MYH13	6	0.013582	0.052538	0.706261	1517	5	-0.90393	0.46342	0.61771	1	12109	1	-0.90393
hsa-mir-6824	4	0.013587	0.052551	0.706261	1518	2	-2.4773	0.15182	0.3073	0.982275	6397	2	-2.4773
C4orf26	6	0.01359	0.052563	0.706261	1519	5	-0.70234	0.98033	0.98036	1	19589	0	-0.70234
WDR3	6	0.013592	0.052569	0.706261	1520	4	-2.754	0.6415	0.75011	1	14538	1	-2.754
SUPT5H	6	0.0136	0.052598	0.706261	1521	4	-3.8291	0.42013	0.58587	1	11524	1	-3.8291
JPH2	6	0.013607	0.052617	0.706261	1522	4	-0.17994	0.52399	0.66343	1	12923	2	-0.17994
NR6A1	6	0.013615	0.052638	0.706261	1523	5	-0.43569	0.064461	0.16889	0.901286	3832	1	-0.43569
SERPINF2	6	0.013622	0.052659	0.706261	1524	4	-0.56366	0.48973	0.63741	1	12463	1	-0.56366
SDC1	6	0.013643	0.052723	0.706261	1525	5	-0.59443	0.80786	0.83104	1	16196	1	-0.59443
STK11IP	6	0.013644	0.052726	0.706261	1526	4	-0.20561	0.68801	0.7693	1	14900	1	-0.20561
PANK1	6	0.013645	0.052729	0.706261	1527	4	-1.4228	0.20447	0.37637	1	7673	2	-1.4228
hsa-mir-5089	4	0.013662	0.052784	0.70648	1528	3	-0.79789	0.85529	0.86318	1	16853	0	-0.79789
NRIP3	4	0.013689	0.052878	0.70648	1529	4	-1.009	0.98455	0.9845	1	19656	0	-1.009
LGALS3BP	6	0.013704	0.052932	0.70648	1530	5	-0.68595	0.85621	0.86385	1	16869	1	-0.68595
LTBP3	6	0.013709	0.052949	0.70648	1531	4	-0.49777	0.67308	0.76292	1	14779	1	-0.49777
hsa-mir-4664	4	0.013718	0.052982	0.70648	1532	3	-2.9175	0.85343	0.86178	1	16825	0	-2.9175
YES1	6	0.013725	0.053006	0.70648	1533	5	-0.94686	0.90716	0.90796	1	17865	0	-0.94686
MEST	6	0.013739	0.053043	0.70648	1534	5	-0.62789	0.97443	0.97446	1	19401	0	-0.62789
hsa-mir-125b-2	4	0.013743	0.053055	0.70648	1535	3	-0.59557	0.7684	0.80811	1	15707	1	-0.59557
HSD17B13	6	0.013743	0.053056	0.70648	1536	4	-0.508	0.91296	0.91368	1	17984	0	-0.508
HACD1	4	0.01377	0.053153	0.70701	1537	3	-1.5005	0.69797	0.77362	1	14995	1	-1.5005
INSM1	6	0.013773	0.053165	0.70701	1538	2	-0.017817	0.25042	0.43487	1	8794	1	-0.017817
ATOH1	6	0.013793	0.053224	0.707061	1539	4	-0.54236	0.1619	0.32078	0.988541	6632	1	-0.54236
C10orf90	6	0.013809	0.053279	0.707061	1540	4	-0.57537	0.28546	0.47812	1	9579	2	-0.57537
OR4S2	6	0.013836	0.053377	0.707061	1541	3	-0.16535	0.54166	0.67706	1	13182	2	-0.16535
EIF3G	6	0.013839	0.053389	0.707061	1542	5	-1.5906	0.98891	0.98889	1	19763	0	-1.5906
NARS2	6	0.013842	0.053401	0.707061	1543	3	-0.42622	0.15476	0.31123	0.985887	6456	2	-0.42622
MMP24	6	0.013843	0.053402	0.707061	1544	4	-0.66943	0.26338	0.451	1	9074	1	-0.66943
E2F1	6	0.013869	0.053492	0.707061	1545	5	-1.0278	0.64908	0.75316	1	14588	1	-1.0278
TDRD9	6	0.013876	0.053516	0.707061	1546	5	-0.52789	0.90529	0.90611	1	17820	0	-0.52789
MICAL3	6	0.013899	0.053582	0.707061	1547	4	-0.24337	0.80518	0.82939	1	16173	1	-0.24337
ARHGAP11B	10	0.013907	0.053611	0.707061	1548	8	-0.47338	0.99544	0.99544	1	20136	0	-0.47338
NIPSNAP3B	6	0.013917	0.05364	0.707061	1549	4	-0.74238	0.10803	0.24767	0.951924	5318	2	-0.74238
PTRF	6	0.01393	0.053686	0.707061	1550	3	-0.22155	0.14363	0.29624	0.976327	6206	3	-0.22155
PLSCR3	6	0.013941	0.053726	0.707061	1551	4	-0.55524	0.45144	0.6089	1	11939	2	-0.55524
KRTAP6-2	6	0.013963	0.053793	0.707061	1552	4	-0.57211	0.9048	0.90563	1	17810	0	-0.57211
IER2	6	0.01404	0.054039	0.707061	1553	3	0.56786	0.015186	0.054772	0.741882	1510	3	0.56786
BTBD6	6	0.014059	0.054107	0.707061	1554	5	-0.39302	0.7459	0.79628	1	15470	1	-0.39302
NFIC	6	0.01406	0.054108	0.707061	1555	3	-0.222	0.28402	0.47638	1	9542	1	-0.222
TAPBPL	6	0.014066	0.054126	0.707061	1556	5	-0.33808	0.30547	0.49861	1	9954	1	-0.33808
LBX1	6	0.014081	0.054176	0.707061	1557	5	-0.4352	0.87499	0.87866	1	17180	1	-0.4352
VPS51	6	0.014089	0.054202	0.707061	1558	3	-0.35513	0.96865	0.96875	1	19242	0	-0.35513
REST	6	0.014093	0.054215	0.707061	1559	4	-0.78101	0.92618	0.92677	1	18298	0	-0.78101
FAM98C	6	0.014109	0.054268	0.707061	1560	5	-0.32374	0.48094	0.63078	1	12341	1	-0.32374
MTX1	6	0.014114	0.054283	0.707061	1561	5	-0.61411	0.98891	0.98889	1	19726	0	-0.61411
LAMC1	6	0.014127	0.054325	0.707061	1562	4	-1.3189	0.97338	0.97342	1	19372	0	-1.3189
PLXNA1	6	0.01413	0.054335	0.707061	1563	3	-0.73905	0.92356	0.9241	1	18240	0	-0.73905
RAB3IL1	6	0.014131	0.054339	0.707061	1564	5	-0.29998	0.8016	0.82727	1	16119	1	-0.29998
NLRC4	6	0.014139	0.054361	0.707061	1565	3	0.10599	0.10601	0.24489	0.949876	5270	3	0.10599
TMEM207	6	0.014145	0.054382	0.707061	1566	5	-0.97073	0.61465	0.73515	1	14223	1	-0.97073
FAM214A	6	0.014159	0.054431	0.707061	1567	5	-2.6973	0.9783	0.97835	1	19518	0	-2.6973
FAM181A	6	0.014165	0.054453	0.707061	1568	5	-0.87994	0.74367	0.79516	1	15446	1	-0.87994
AGTPBP1	6	0.014165	0.054454	0.707061	1569	4	-0.62548	0.64341	0.75086	1	14553	1	-0.62548
LARGE	6	0.014169	0.054467	0.707061	1570	5	-0.60649	0.98891	0.98889	1	19768	0	-0.60649
DERL3	6	0.014171	0.054468	0.707061	1571	4	-1.3916	0.60573	0.72787	1	14081	2	-1.3916
C11orf86	6	0.014172	0.054471	0.707061	1572	3	-0.53695	0.9575	0.95769	1	18989	0	-0.53695
KLF3	6	0.014176	0.054486	0.707061	1573	5	-0.61018	0.96171	0.9619	1	19064	0	-0.61018
hsa-mir-423	4	0.014177	0.054488	0.707061	1574	4	-1.6161	0.98582	0.98579	1	19664	0	-1.6161
FSTL4	6	0.014179	0.054494	0.707061	1575	4	-1.0059	0.80432	0.82888	1	16160	1	-1.0059
USP16	6	0.014179	0.054494	0.707061	1576	4	-0.38824	0.96361	0.96378	1	19104	0	-0.38824
DENND6A	6	0.014188	0.054517	0.707061	1577	4	-0.30987	0.92388	0.9244	1	18247	0	-0.30987
JDP2	4	0.014238	0.05469	0.708162	1578	4	-1.1354	0.97724	0.97728	1	19483	0	-1.1354
GOLGA8B	10	0.014243	0.054706	0.708162	1579	8	-0.33631	0.9924	0.99234	1	20041	0	-0.33631
GOLGA8A	10	0.014243	0.054706	0.708162	1580	8	-0.33631	0.9924	0.99234	1	20040	0	-0.33631
HRH4	6	0.014256	0.054749	0.708278	1581	5	-1.2593	0.81934	0.83825	1	16342	1	-1.2593
TRIM47	6	0.014276	0.054828	0.708844	1582	4	-0.55039	0.9347	0.93516	1	18468	0	-0.55039
SLC5A10	6	0.014301	0.054912	0.709349	1583	5	-0.52171	0.87932	0.88225	1	17256	1	-0.52171
EPX	6	0.014306	0.054936	0.709349	1584	2	0.090896	0.38752	0.56247	1	11115	1	0.090896
ACTRT2	6	0.014334	0.055035	0.709537	1585	5	-0.53881	0.98056	0.98059	1	19595	0	-0.53881
hsa-mir-6799	4	0.014337	0.05504	0.709537	1586	3	-1.9474	0.22448	0.4021	1	8181	1	-1.9474
TSPAN3	6	0.014342	0.055055	0.709537	1587	5	-2.2043	0.88298	0.88534	1	17344	1	-2.2043
IL17RB	6	0.014362	0.055116	0.709564	1588	5	-0.76556	0.24668	0.43016	1	8693	1	-0.76556
LMNB2	6	0.014364	0.055126	0.709564	1589	5	-0.46854	0.98198	0.98198	1	19632	0	-0.46854
SYT15	6	0.014386	0.055191	0.709564	1590	1	0.074077	0.52293	0.66262	1	12905	1	0.074077
MTRNR2L1	10	0.014387	0.055196	0.709564	1591	8	-0.37409	0.98644	0.98641	1	19666	0	-0.37409
PPIB	6	0.014434	0.055355	0.711004	1592	5	-0.47281	0.35419	0.53635	1	10613	1	-0.47281
LRRC74A	6	0.014441	0.055377	0.711004	1593	4	-0.50154	0.38446	0.56012	1	11070	2	-0.50154
PRIMA1	6	0.014483	0.055515	0.711049	1594	3	-0.015521	0.026229	0.081873	0.810894	2064	3	-0.015521
TNDM	6	0.014486	0.055527	0.711049	1595	5	-0.64015	0.85794	0.86518	1	16898	1	-0.64015
HMGXB4	6	0.014498	0.055559	0.711049	1596	5	-1.6602	0.8979	0.89892	1	17633	1	-1.6602
hsa-mir-584	4	0.0145	0.055568	0.711049	1597	3	-1.475	0.56594	0.69606	1	13525	1	-1.475
hsa-mir-202	4	0.014505	0.055583	0.711049	1598	4	-0.34286	0.9855	0.98545	1	19663	0	-0.34286
TRPC4AP	6	0.014516	0.055618	0.711049	1599	5	-0.78148	0.41663	0.58332	1	11483	1	-0.78148
ZNF658	6	0.014519	0.055624	0.711049	1600	4	-0.65473	0.91348	0.9142	1	17993	0	-0.65473
IGFBP7	6	0.014534	0.055675	0.711254	1601	4	-0.54673	0.93312	0.93359	1	18427	0	-0.54673
NOS1AP	6	0.014555	0.055739	0.711632	1602	4	-0.38806	0.1799	0.34431	0.994596	7072	1	-0.38806
SLC25A31	6	0.014569	0.055783	0.71175	1603	4	-0.56927	0.91968	0.92029	1	18143	0	-0.56927
hsa-mir-6805	4	0.01459	0.055852	0.711943	1604	4	-0.50097	0.98541	0.98536	1	19661	0	-0.50097
PPP2CA	6	0.014603	0.055886	0.711943	1605	5	-1.3086	0.60106	0.72409	1	14017	1	-1.3086
TGIF2	6	0.014608	0.055903	0.711943	1606	5	-0.37316	0.50099	0.64589	1	12611	1	-0.37316
PABPC1L	6	0.014638	0.055997	0.712345	1607	5	-0.55604	0.86177	0.86812	1	16951	1	-0.55604
MYH8	6	0.01464	0.056004	0.712345	1608	5	-0.49167	0.77014	0.80904	1	15724	1	-0.49167
CCM2L	6	0.014696	0.056172	0.71352	1609	5	-0.58435	0.82596	0.84264	1	16441	1	-0.58435
RGMB	6	0.014702	0.056193	0.71352	1610	5	-0.63372	0.23079	0.41009	1	8355	1	-0.63372
IL6R	6	0.014705	0.056201	0.71352	1611	5	-0.35612	0.98891	0.98889	1	19786	0	-0.35612
DIAPH1	6	0.01472	0.056244	0.713618	1612	5	-1.1263	0.96399	0.96414	1	19110	0	-1.1263
hsa-mir-6865	4	0.01477	0.05641	0.714793	1613	2	-0.80414	0.58325	0.70973	1	13785	1	-0.80414
SEZ6L	6	0.014777	0.056434	0.714793	1614	5	-0.354	0.70723	0.7778	1	15073	1	-0.354
GTF3C5	6	0.014781	0.056447	0.714793	1615	4	-0.2464	0.55108	0.68445	1	13313	1	-0.2464
C16orf97	6	0.014806	0.056522	0.714793	1616	4	-0.81409	0.90537	0.90617	1	17822	0	-0.81409
KIT	6	0.014824	0.056581	0.714793	1617	5	-1.9263	0.98891	0.98889	1	19906	0	-1.9263
PLD6	6	0.01483	0.056596	0.714793	1618	5	-0.81793	0.82715	0.84342	1	16457	1	-0.81793
TVP23B	11	0.014831	0.056597	0.714793	1619	8	-0.27829	0.7896	0.82008	1	15966	1	-0.27829
hsa-mir-6742	4	0.014837	0.056616	0.714793	1620	3	-0.64895	0.67918	0.7655	1	14821	1	-0.64895
hsa-mir-6782	4	0.014864	0.0567	0.715409	1621	3	-1.0124	0.95026	0.95057	1	18771	0	-1.0124
RRP8	6	0.014879	0.056746	0.715554	1622	2	-0.29384	0.20516	0.37727	1	7688	2	-0.29384
ZNF234	6	0.014965	0.057021	0.717694	1623	4	-0.49115	0.2269	0.40515	1	8250	2	-0.49115
METRNL	6	0.014969	0.057032	0.717694	1624	5	-0.8496	0.99333	0.99328	1	20057	0	-0.8496
STH	6	0.014976	0.057048	0.717694	1625	5	-0.61868	0.82729	0.84351	1	16460	1	-0.61868
CCDC78	6	0.014981	0.057067	0.717694	1626	5	-0.79989	0.97561	0.97566	1	19437	0	-0.79989
SPINT3	6	0.014988	0.057091	0.717694	1627	3	-0.93685	0.93707	0.93751	1	18515	0	-0.93685
CD163L1	6	0.015014	0.057184	0.718415	1628	4	-0.37255	0.90717	0.90797	1	17866	0	-0.37255
CD14	6	0.015031	0.057246	0.718752	1629	4	-0.6236	0.58514	0.71121	1	13806	1	-0.6236
SLC27A6	6	0.015129	0.057564	0.722308	1630	3	-0.77685	0.23123	0.41066	1	8369	2	-0.77685
PCIF1	6	0.015144	0.057606	0.722375	1631	4	-0.27388	0.90614	0.90696	1	17844	0	-0.27388
TNNI2	6	0.015159	0.05765	0.722375	1632	3	-0.31008	0.44172	0.60168	1	11809	2	-0.31008
CCRN4L	6	0.015173	0.0577	0.722375	1633	4	-0.57361	0.086469	0.21499	0.935546	4697	2	-0.57361
DDX19B	6	0.015177	0.057711	0.722375	1634	4	-0.70888	0.96497	0.96511	1	19129	0	-0.70888
NPC1L1	6	0.015208	0.057816	0.723078	1635	5	-0.86246	0.69512	0.77239	1	14958	1	-0.86246
hsa-mir-410	4	0.015217	0.057846	0.723078	1636	4	-1.4247	0.98478	0.98473	1	19658	0	-1.4247
KIAA1614	6	0.015225	0.057873	0.723078	1637	4	-0.95358	0.41377	0.58125	1	11454	2	-0.95358
CDC42BPB	6	0.015246	0.057937	0.72344	1638	5	-0.48261	0.87165	0.87593	1	17120	1	-0.48261
CEP83	6	0.015279	0.05804	0.724273	1639	4	-0.41792	0.31188	0.50348	1	10052	2	-0.41792
BEST1	6	0.015304	0.058117	0.724792	1640	3	-0.35238	0.66817	0.76087	1	14730	1	-0.35238
PPAP2A	6	0.015329	0.05819	0.725267	1641	5	-1.0704	0.84328	0.85443	1	16680	1	-1.0704
hsa-mir-548ag-1	4	0.015357	0.058278	0.725923	1642	4	-0.224	0.98464	0.98459	1	19657	0	-0.224
VEPH1	6	0.015387	0.058367	0.72659	1643	5	-0.54835	0.74808	0.7974	1	15493	1	-0.54835
KRTAP19-7	6	0.015422	0.05849	0.727678	1644	3	-0.071094	0.15805	0.31566	0.987811	6530	3	-0.071094
DHX29	6	0.015442	0.058546	0.727933	1645	4	-0.83283	0.6568	0.75626	1	14650	1	-0.83283
NNAT	6	0.015475	0.058655	0.728587	1646	5	-0.32338	0.98891	0.98889	1	19926	0	-0.32338
ISX	6	0.015499	0.058726	0.728587	1647	5	-0.36358	0.62432	0.74314	1	14383	1	-0.36358
GCSAML	6	0.015511	0.05877	0.728587	1648	5	-0.65478	0.89625	0.89738	1	17593	1	-0.65478
PER2	6	0.015521	0.058804	0.728587	1649	3	-0.19493	0.88663	0.88849	1	17407	1	-0.19493
CBFA2T2	6	0.015527	0.058823	0.728587	1650	5	-0.56545	0.62381	0.74272	1	14374	1	-0.56545
MT1F	6	0.015531	0.058835	0.728587	1651	4	-0.39361	0.40406	0.57433	1	11329	1	-0.39361
TPBGL	6	0.015566	0.058949	0.728587	1652	5	-0.62417	0.92292	0.92345	1	18223	0	-0.62417
EVPL	6	0.01557	0.058963	0.728587	1653	4	-0.1292	0.77399	0.81112	1	15773	1	-0.1292
GNL3L	6	0.015572	0.058967	0.728587	1654	5	-0.5729	0.97461	0.97465	1	19408	0	-0.5729
TNIP3	6	0.015589	0.05902	0.728587	1655	5	-1.294	0.75381	0.80039	1	15557	1	-1.294
BCL6B	4	0.015589	0.059022	0.728587	1656	2	0.061071	0.71148	0.77979	1	15118	1	0.061071
hsa-mir-4537	4	0.015594	0.059043	0.728587	1657	4	-0.49572	0.98441	0.98437	1	19655	0	-0.49572
hsa-mir-708	4	0.015609	0.059093	0.728587	1658	4	-1.668	0.98439	0.98436	1	19654	0	-1.668
LTC4S	6	0.01562	0.059126	0.728587	1659	2	0.78389	0.068607	0.17777	0.912268	3985	3	0.78389
DNM1	6	0.015631	0.059161	0.728587	1660	5	-1.2457	0.24624	0.42963	1	8684	1	-1.2457
SLC35F2	6	0.015633	0.059169	0.728587	1661	5	-0.3608	0.98891	0.98889	1	19920	0	-0.3608
GTF2A1L	6	0.015659	0.059256	0.72889	1662	5	-0.36143	0.38051	0.55698	1	11004	1	-0.36143
SERPINC1	6	0.015663	0.059265	0.72889	1663	5	-0.37289	0.40761	0.57687	1	11377	1	-0.37289
DDX49	6	0.015678	0.05931	0.729005	1664	3	-0.33202	0.32512	0.5138	1	10245	2	-0.33202
hsa-mir-6130	4	0.015698	0.059372	0.729081	1665	4	-0.62843	0.97002	0.9701	1	19283	0	-0.62843
hsa-mir-3147	4	0.015703	0.059387	0.729081	1666	2	-0.169	0.32832	0.51632	1	10290	2	-0.169
hsa-mir-4657	4	0.015727	0.059466	0.729452	1667	3	-0.65259	0.76303	0.80524	1	15652	1	-0.65259
TUSC5	6	0.015753	0.059551	0.729452	1668	5	-0.51868	0.93583	0.9363	1	18493	0	-0.51868
NFKBID	4	0.015764	0.059591	0.729452	1669	4	-1.1492	0.98424	0.9842	1	19653	0	-1.1492
MLLT11	6	0.015785	0.059656	0.729452	1670	4	-0.63177	0.17434	0.337	0.992601	6944	1	-0.63177
PAPPA2	6	0.015803	0.059713	0.729452	1671	4	-0.42147	0.59217	0.71687	1	13899	1	-0.42147
DDX11	6	0.015816	0.059751	0.729452	1672	5	-0.3216	0.055535	0.1494	0.884419	3455	1	-0.3216
LRRC19	6	0.015817	0.059753	0.729452	1673	1	0.44021	0.092581	0.22546	0.941102	4892	3	0.44021
IQCF5	6	0.015823	0.05977	0.729452	1674	3	-0.22432	0.42012	0.58587	1	11523	2	-0.22432
TNC	6	0.015831	0.059798	0.729452	1675	5	-0.46402	0.98139	0.9814	1	19615	0	-0.46402
PTGES3L-AARSD1	8	0.015837	0.059813	0.729452	1676	5	-0.42349	0.72929	0.78813	1	15299	1	-0.42349
LGALS3	6	0.015865	0.059903	0.729452	1677	5	-0.34075	0.97872	0.97876	1	19533	0	-0.34075
RAD23B	6	0.015866	0.059906	0.729452	1678	5	-0.6023	0.95552	0.95569	1	18939	0	-0.6023
VOPP1	6	0.01587	0.059917	0.729452	1679	3	-0.046559	0.52803	0.66648	1	12981	2	-0.046559
DUSP10	6	0.01587	0.059917	0.729452	1680	4	-0.73489	0.96511	0.96526	1	19135	0	-0.73489
PLCH1	6	0.015943	0.060139	0.731258	1681	5	-0.55824	0.62826	0.7451	1	14431	1	-0.55824
SLC22A2	6	0.015952	0.060162	0.731258	1682	3	-0.32813	0.20826	0.3812	1	7777	1	-0.32813
SLC52A1	12	0.015954	0.060172	0.731258	1683	8	-0.32687	0.99951	0.9995	1	20371	0	-0.32687
HAUS1	6	0.015983	0.060266	0.731465	1684	4	-2.8652	0.94271	0.94313	1	18622	0	-2.8652
EPS15L1	6	0.016014	0.060365	0.731465	1685	3	-0.011092	0.33114	0.51844	1	10331	2	-0.011092
IFITM1	6	0.016026	0.060398	0.731465	1686	5	-1.4609	0.98891	0.98889	1	20006	0	-1.4609
EMCN	6	0.016037	0.060435	0.731465	1687	4	-0.83094	0.56375	0.69438	1	13493	1	-0.83094
RAB38	6	0.01605	0.060469	0.731465	1688	5	-0.40479	0.87075	0.8752	1	17097	1	-0.40479
UNC5C	6	0.016064	0.060512	0.731465	1689	3	-0.20939	0.34177	0.5268	1	10458	1	-0.20939
PKNOX2	6	0.016079	0.06055	0.731465	1690	4	-0.6321	0.47629	0.62726	1	12280	2	-0.6321
ZNF713	6	0.016082	0.060563	0.731465	1691	4	-0.55855	0.96993	0.97002	1	19281	0	-0.55855
TMED7-TICAM2	7	0.016097	0.060616	0.731465	1692	6	-0.40773	0.97933	0.97935	1	19563	0	-0.40773
WFDC2	4	0.016102	0.060633	0.731465	1693	4	-0.81211	0.9839	0.98388	1	19652	0	-0.81211
MLNR	6	0.016111	0.060661	0.731465	1694	5	-0.41978	0.98891	0.98889	1	19731	0	-0.41978
SPTBN5	6	0.016113	0.060668	0.731465	1695	3	-0.19221	0.83737	0.8503	1	16608	1	-0.19221
MPP4	6	0.016132	0.060724	0.731465	1696	5	-0.37337	0.68662	0.76869	1	14886	1	-0.37337
PTPN4	6	0.016158	0.060798	0.731465	1697	4	-2.1261	0.96695	0.96707	1	19189	0	-2.1261
RHPN1	6	0.016159	0.060801	0.731465	1698	5	-0.50582	0.79997	0.82624	1	16091	1	-0.50582
ARL16	6	0.01616	0.060804	0.731465	1699	4	-0.73627	0.052002	0.14158	0.876405	3302	2	-0.73627
C1orf105	6	0.016168	0.060829	0.731465	1700	4	-2.3409	0.60053	0.72363	1	14009	2	-2.3409
POLR3F	6	0.016169	0.060833	0.731465	1701	5	-2.3628	0.98891	0.98889	1	19881	0	-2.3628
FAM196A	6	0.016212	0.060969	0.73267	1702	3	-0.29912	0.15567	0.31248	0.987517	6472	2	-0.29912
GFRA1	6	0.016257	0.06113	0.734165	1703	4	-0.67983	0.5442	0.67908	1	13216	2	-0.67983
BANF2	6	0.01628	0.061212	0.734721	1704	5	-0.78763	0.98891	0.98889	1	19822	0	-0.78763
hsa-mir-7109	4	0.016313	0.061313	0.735078	1705	2	-0.043175	0.87819	0.88131	1	17238	0	-0.043175
OR8D2	6	0.016315	0.06132	0.735078	1706	3	-0.50351	0.87322	0.87721	1	17152	1	-0.50351
GLIS2	6	0.016327	0.061362	0.735078	1707	4	-2.053	0.037494	0.10856	0.849299	2606	2	-2.053
SNURF	6	0.016333	0.061386	0.735078	1708	5	-0.29999	0.6058	0.72793	1	14083	1	-0.29999
PON3	4	0.016361	0.061477	0.735078	1709	2	-0.91609	0.83382	0.84787	1	16548	0	-0.91609
LXN	6	0.016364	0.061493	0.735078	1710	5	-0.59912	0.5447	0.67947	1	13225	1	-0.59912
TPGS2	6	0.016365	0.061493	0.735078	1711	4	-0.57133	0.43846	0.59922	1	11771	1	-0.57133
ASB14	6	0.016387	0.061565	0.735504	1712	5	-0.40703	0.80984	0.83227	1	16228	1	-0.40703
CDCP1	6	0.016409	0.061628	0.735826	1713	5	-0.15644	0.43246	0.5948	1	11686	1	-0.15644
TNFSF12	10	0.016435	0.061693	0.736183	1714	8	-0.27848	0.99725	0.99727	1	20214	0	-0.27848
HIST3H2A	6	0.016459	0.061769	0.73666	1715	5	-0.40294	0.28941	0.483	1	9672	1	-0.40294
ZNF350	6	0.016513	0.061952	0.7384	1716	3	-0.73626	0.029598	0.089959	0.827448	2222	2	-0.73626
CPTP	6	0.016539	0.062034	0.738618	1717	4	-0.44463	0.0016236	0.0074634	0.373527	405	1	-0.44463
AMTN	6	0.016542	0.062042	0.738618	1718	4	-0.57817	0.91337	0.9141	1	17992	0	-0.57817
ASB5	6	0.016557	0.062079	0.738632	1719	2	0.24527	0.49729	0.64312	1	12564	2	0.24527
KIF18A	6	0.016606	0.062238	0.739887	1720	4	-1.0995	0.23739	0.41852	1	8510	1	-1.0995
hsa-mir-3684	4	0.016617	0.062268	0.739887	1721	4	-0.62861	0.98338	0.98338	1	19650	0	-0.62861
hsa-mir-4436b-2	4	0.016649	0.062372	0.739887	1722	4	-0.25426	0.98335	0.98335	1	19649	0	-0.25426
ABHD15	6	0.016655	0.062389	0.739887	1723	5	-0.82578	0.96653	0.96666	1	19179	0	-0.82578
CD300LD	6	0.016659	0.062402	0.739887	1724	5	-3.4429	0.24798	0.4318	1	8737	1	-3.4429
ZNF624	6	0.016669	0.06243	0.739887	1725	5	-0.4797	0.78547	0.81766	1	15915	1	-0.4797
LIPT1	6	0.016671	0.062438	0.739887	1726	4	-1.2769	0.85095	0.85995	1	16798	1	-1.2769
ABHD6	6	0.016687	0.062477	0.739923	1727	5	-0.7408	0.44809	0.60636	1	11882	1	-0.7408
S100A7	8	0.016718	0.062571	0.7406	1728	6	-0.3095	0.98293	0.98293	1	19646	0	-0.3095
MYO15A	6	0.016743	0.062648	0.741049	1729	5	-0.65457	0.73786	0.79228	1	15389	1	-0.65457
ARL5B	6	0.016755	0.062681	0.741049	1730	5	-0.11538	0.9086	0.90934	1	17900	0	-0.11538
SAV1	6	0.016789	0.062794	0.741498	1731	5	-0.77959	0.90604	0.90685	1	17839	0	-0.77959
FAM185A	6	0.016798	0.062817	0.741498	1732	4	-0.67094	0.79611	0.82392	1	16047	1	-0.67094
PAX7	6	0.016803	0.062833	0.741498	1733	4	-0.49491	0.55712	0.68913	1	13393	1	-0.49491
DZANK1	6	0.016813	0.062864	0.741498	1734	4	-0.57144	0.30688	0.49966	1	9981	2	-0.57144
ZNF441	6	0.016831	0.062925	0.741795	1735	2	0.32486	0.015324	0.055127	0.742558	1518	3	0.32486
RRP12	6	0.016871	0.06305	0.742839	1736	5	-2.8578	0.9933	0.99326	1	20056	0	-2.8578
hsa-mir-3185	4	0.016907	0.063172	0.743843	1737	4	-0.48736	0.98309	0.98309	1	19647	0	-0.48736
MTA2	6	0.016949	0.063309	0.745013	1738	4	-0.39801	0.98891	0.98889	1	19925	0	-0.39801
IL36B	6	0.016968	0.063372	0.745013	1739	3	0.18301	0.10628	0.24527	0.949876	5278	3	0.18301
hsa-mir-4428	4	0.016971	0.063381	0.745013	1740	2	-0.34369	0.95026	0.95057	1	18821	0	-0.34369
B3GNT3	6	0.017	0.063467	0.745027	1741	4	-0.57919	0.61483	0.73529	1	14226	2	-0.57919
SOX21	6	0.017002	0.063473	0.745027	1742	5	-0.30319	0.98891	0.98889	1	19964	0	-0.30319
COMTD1	6	0.017034	0.063563	0.745027	1743	5	-0.6999	0.92694	0.9275	1	18315	0	-0.6999
ACADVL	6	0.01705	0.063606	0.745027	1744	4	-0.17475	0.18805	0.35495	0.997492	7274	1	-0.17475
CHRNA7	6	0.017052	0.063614	0.745027	1745	4	-0.56451	0.85767	0.86497	1	16894	1	-0.56451
TNFRSF13B	6	0.017056	0.063625	0.745027	1746	5	-0.39497	0.84603	0.8564	1	16718	1	-0.39497
PCSK2	6	0.017064	0.063648	0.745027	1747	5	-1.2534	0.97127	0.97135	1	19308	0	-1.2534
EIF6	6	0.017083	0.063708	0.745027	1748	5	-1.9377	0.85767	0.86497	1	16893	1	-1.9377
RBM7	6	0.017097	0.063743	0.745027	1749	3	-0.36105	0.12393	0.26939	0.965841	5700	3	-0.36105
LRRC58	6	0.017099	0.063746	0.745027	1750	1	0.26912	0.22278	0.39986	1	8134	3	0.26912
FCRL3	6	0.017121	0.063824	0.745517	1751	4	-0.16082	0.025923	0.081141	0.810894	2043	2	-0.16082
NUDT7	6	0.017144	0.063901	0.745518	1752	2	-0.16027	0.94137	0.94177	1	18598	0	-0.16027
NGLY1	6	0.017148	0.063913	0.745518	1753	4	-0.71761	0.93834	0.93878	1	18538	0	-0.71761
TRPM5	6	0.017153	0.063934	0.745518	1754	5	-0.39374	0.83524	0.84883	1	16575	1	-0.39374
SLC34A1	6	0.017189	0.064036	0.74618	1755	5	-0.30954	0.90252	0.90334	1	17746	1	-0.30954
CCDC125	6	0.017198	0.064064	0.74618	1756	3	-0.28471	0.11894	0.26265	0.958539	5604	1	-0.28471
CCDC102B	6	0.017231	0.064162	0.746905	1757	5	-1.022	0.95353	0.95374	1	18897	0	-1.022
CREBBP	4	0.017253	0.064233	0.746925	1758	3	-0.62641	0.69657	0.773	1	14980	1	-0.62641
MPLKIP	6	0.017277	0.064315	0.746925	1759	5	-0.4189	0.98891	0.98889	1	19785	0	-0.4189
CEP135	6	0.0173	0.064383	0.746925	1760	4	-0.99657	0.78223	0.81574	1	15875	1	-0.99657
FOXD4L3	12	0.017306	0.064402	0.746925	1761	9	-0.24526	0.99796	0.99799	1	20259	0	-0.24526
FOXD4L6	12	0.017306	0.064402	0.746925	1762	9	-0.24526	0.99796	0.99799	1	20258	0	-0.24526
ABLIM3	6	0.017336	0.0645	0.746925	1763	5	-0.69757	0.97016	0.97022	1	19286	0	-0.69757
C21orf91	6	0.017344	0.064525	0.746925	1764	2	0.33923	0.1931	0.36159	0.999257	7401	2	0.33923
POTEB3	12	0.017345	0.064528	0.746925	1765	9	-0.43345	0.98527	0.98522	1	19659	1	-0.43345
POTEB2	12	0.017345	0.064528	0.746925	1766	9	-0.43345	0.98527	0.98522	1	19660	1	-0.43345
MGAT5B	6	0.017345	0.064529	0.746925	1767	3	-0.030915	0.10668	0.24583	0.950603	5289	2	-0.030915
CREB3L4	6	0.017413	0.064732	0.748849	1768	4	-0.51153	0.17562	0.33867	0.993223	6973	1	-0.51153
KBTBD13	6	0.01745	0.064847	0.748851	1769	4	-0.38329	0.56134	0.69249	1	13457	2	-0.38329
hsa-mir-155	4	0.017482	0.064951	0.748851	1770	3	-2.0615	0.90061	0.90152	1	17703	0	-2.0615
TTC19	6	0.017489	0.064974	0.748851	1771	4	-2.233	0.69123	0.7707	1	14927	1	-2.233
KLHL3	6	0.017493	0.064984	0.748851	1772	2	0.19345	0.07057	0.18194	0.914254	4069	3	0.19345
hsa-mir-3914-1	4	0.017497	0.064996	0.748851	1773	3	-0.50481	0.20451	0.37643	1	7674	1	-0.50481
SLC26A10	6	0.017505	0.065021	0.748851	1774	3	-2.6507	0.19113	0.35901	0.997492	7355	3	-2.6507
OTOP2	6	0.017513	0.065042	0.748851	1775	4	-0.58937	0.45957	0.61486	1	12053	2	-0.58937
ARL5A	6	0.017515	0.065051	0.748851	1776	4	-0.9106	0.14844	0.30272	0.979989	6318	1	-0.9106
SH3BP5L	6	0.017528	0.065088	0.748851	1777	5	-0.36925	0.98891	0.98889	1	19833	0	-0.36925
FLG	6	0.017542	0.065128	0.748851	1778	3	-0.29314	0.79874	0.82551	1	16076	1	-0.29314
NOTCH4	6	0.017563	0.065185	0.748851	1779	3	-0.6801	0.26553	0.45369	1	9114	3	-0.6801
TMEM14B	6	0.017578	0.065235	0.748851	1780	4	-0.74072	0.9555	0.95566	1	18937	0	-0.74072
IQCF6	6	0.017581	0.065244	0.748851	1781	5	-0.8524	0.81521	0.83561	1	16285	1	-0.8524
BPIFB3	6	0.017615	0.065349	0.748851	1782	4	-0.6887	0.28053	0.47214	1	9448	1	-0.6887
LRCH3	6	0.017644	0.065441	0.748851	1783	4	-0.54721	0.13846	0.28925	0.971561	6085	1	-0.54721
SLC35A4	4	0.017663	0.065499	0.748851	1784	2	-0.482	0.90362	0.90444	1	17777	0	-0.482
ACTRT1	6	0.017666	0.065509	0.748851	1785	5	-0.66684	0.17481	0.33761	0.992695	6956	1	-0.66684
PDZRN3	6	0.017675	0.06554	0.748851	1786	4	-0.38268	0.38879	0.56337	1	11132	2	-0.38268
C3orf17	6	0.017691	0.065595	0.748851	1787	5	-2.5635	0.96869	0.96881	1	19244	0	-2.5635
CD300E	6	0.017718	0.065677	0.748851	1788	5	-0.75388	0.64022	0.74963	1	14529	1	-0.75388
RPS6KA1	6	0.017722	0.065692	0.748851	1789	4	-0.92336	0.63069	0.74603	1	14446	1	-0.92336
GNAT1	6	0.017728	0.065708	0.748851	1790	5	-0.21639	0.90868	0.90942	1	17902	0	-0.21639
hsa-mir-1193	4	0.017735	0.065729	0.748851	1791	4	-0.22078	0.98227	0.98227	1	19639	0	-0.22078
HEMGN	6	0.017739	0.065741	0.748851	1792	3	-0.33116	0.3214	0.51092	1	10179	1	-0.33116
ALB	6	0.017741	0.065746	0.748851	1793	5	-0.71918	0.43293	0.59515	1	11696	1	-0.71918
FOXD4L1	11	0.017744	0.065757	0.748851	1794	8	-0.49545	0.99659	0.99657	1	20182	0	-0.49545
FOXD4L2	11	0.017744	0.065757	0.748851	1795	8	-0.49545	0.99659	0.99657	1	20183	0	-0.49545
FOXD4L4	11	0.017744	0.065757	0.748851	1796	8	-0.49545	0.99659	0.99657	1	20181	0	-0.49545
hsa-mir-1-2	4	0.01778	0.065853	0.749525	1797	4	-0.49018	0.98222	0.98223	1	19638	0	-0.49018
TMX3	6	0.017804	0.065923	0.749906	1798	4	-0.62922	0.50306	0.64744	1	12645	2	-0.62922
ACRBP	6	0.017838	0.06603	0.750706	1799	3	-0.38149	0.099695	0.23607	0.943686	5115	2	-0.38149
FSIP2	6	0.017861	0.066104	0.750917	1800	5	-0.53299	0.38158	0.55783	1	11029	1	-0.53299
KRTAP3-1	6	0.017886	0.066178	0.750917	1801	5	-0.75593	0.20917	0.38235	1	7804	1	-0.75593
PRSS54	6	0.017887	0.06618	0.750917	1802	3	0.19196	0.044718	0.12521	0.862295	2970	3	0.19196
FBXO5	6	0.017922	0.066279	0.750917	1803	3	-0.23552	0.11332	0.25495	0.956268	5453	3	-0.23552
GABARAP	6	0.017929	0.066306	0.750917	1804	4	-0.54722	0.80098	0.82686	1	16108	1	-0.54722
SLC29A2	6	0.017935	0.066321	0.750917	1805	5	-1.0273	0.95122	0.95147	1	18849	0	-1.0273
C11orf31	6	0.017962	0.066406	0.750917	1806	5	-0.24828	0.8297	0.84505	1	16497	1	-0.24828
C2CD2	6	0.017964	0.066416	0.750917	1807	5	-0.58211	0.98891	0.98889	1	19848	0	-0.58211
GPRC5D	6	0.017968	0.066424	0.750917	1808	5	-1.063	0.93056	0.93107	1	18383	0	-1.063
PLEKHB1	6	0.017986	0.066481	0.750917	1809	2	-0.02655	0.3734	0.55144	1	10907	2	-0.02655
CCDC158	6	0.018	0.066524	0.750917	1810	5	-0.76088	0.98891	0.98889	1	19997	0	-0.76088
TRMT1	6	0.018012	0.066572	0.750917	1811	4	-0.79313	0.23387	0.41411	1	8440	1	-0.79313
CD3D	6	0.018026	0.066615	0.750917	1812	5	-0.23619	0.86071	0.86729	1	16941	1	-0.23619
C14orf1	6	0.018031	0.066629	0.750917	1813	4	-0.91939	0.21623	0.39142	1	7979	2	-0.91939
OTULIN	6	0.018047	0.066677	0.750917	1814	5	-0.14299	0.45413	0.61086	1	11978	1	-0.14299
PTGES2	6	0.018051	0.066692	0.750917	1815	5	-0.4985	0.77421	0.81124	1	15779	1	-0.4985
NCKAP1	6	0.018063	0.066723	0.750917	1816	4	-0.75119	0.96581	0.96592	1	19158	0	-0.75119
NAALADL1	6	0.018064	0.066726	0.750917	1817	5	-0.43708	0.97353	0.97357	1	19378	0	-0.43708
THRAP3	6	0.018076	0.066768	0.750917	1818	4	-0.67077	0.16138	0.32011	0.988541	6619	2	-0.67077
HSPA12B	6	0.018114	0.066894	0.750917	1819	5	-0.43759	0.79776	0.82492	1	16065	1	-0.43759
RPS25	6	0.018133	0.066943	0.750917	1820	4	-0.4379	0.98891	0.98889	1	19794	0	-0.4379
FCRL6	6	0.018138	0.066955	0.750917	1821	4	-0.4892	0.95737	0.95754	1	18982	0	-0.4892
DRG2	6	0.018159	0.067008	0.750917	1822	4	-0.32501	0.98148	0.9815	1	19617	0	-0.32501
hsa-mir-4251	4	0.018183	0.067077	0.750917	1823	2	-0.16462	0.20129	0.37218	1	7596	2	-0.16462
ZFHX2	6	0.018189	0.067094	0.750917	1824	5	-0.36219	0.67452	0.76353	1	14786	1	-0.36219
MFI2	6	0.018199	0.067128	0.750917	1825	4	-0.51255	0.90772	0.90849	1	17883	0	-0.51255
P2RX5	6	0.018208	0.067147	0.750917	1826	5	-0.28467	0.11692	0.25986	0.958457	5539	1	-0.28467
FAT4	6	0.018218	0.067174	0.750917	1827	5	-0.27249	0.97513	0.97517	1	19421	0	-0.27249
B4GALNT3	6	0.018221	0.067183	0.750917	1828	4	-0.61111	0.26582	0.45405	1	9119	2	-0.61111
DHDDS	6	0.018232	0.06722	0.750917	1829	3	-0.57255	0.30944	0.50161	1	10020	2	-0.57255
OVOL1	6	0.018235	0.067229	0.750917	1830	5	-0.55638	0.8596	0.86642	1	16915	1	-0.55638
ZC2HC1B	4	0.018242	0.067251	0.750917	1831	3	-0.85382	0.00051648	0.0026279	0.244847	218	1	-0.85382
ZBTB17	6	0.018249	0.06727	0.750917	1832	3	-0.079515	0.41753	0.58398	1	11496	2	-0.079515
C1orf189	6	0.018261	0.067308	0.750917	1833	4	-0.64088	0.97495	0.97498	1	19414	0	-0.64088
TTLL9	4	0.018272	0.067344	0.750917	1834	4	-0.57865	0.97064	0.97071	1	19299	0	-0.57865
VAV2	6	0.018281	0.067373	0.750917	1835	4	-0.25405	0.95617	0.95634	1	18954	0	-0.25405
POU4F3	6	0.018312	0.067462	0.750917	1836	5	-0.34452	0.9767	0.97672	1	19467	0	-0.34452
hsa-let-7d	4	0.018323	0.067499	0.750917	1837	4	-0.22324	0.98168	0.98168	1	19623	0	-0.22324
PPP1R13B	6	0.018329	0.067516	0.750917	1838	5	-0.90096	0.96534	0.96547	1	19142	0	-0.90096
CLMP	6	0.01833	0.067518	0.750917	1839	2	-0.077108	0.038523	0.11095	0.850837	2667	2	-0.077108
HGFAC	6	0.018344	0.067561	0.750987	1840	5	-0.37731	0.91294	0.91366	1	17982	0	-0.37731
RBFOX3	6	0.01838	0.067672	0.751816	1841	4	-0.4412	0.91591	0.91662	1	18045	0	-0.4412
SNX16	6	0.018415	0.067794	0.752633	1842	4	-0.76913	0.19175	0.35986	0.997492	7377	2	-0.76913
SLC44A2	6	0.018478	0.06799	0.752633	1843	4	-0.89632	0.71144	0.77977	1	15117	1	-0.89632
ZNF714	6	0.018478	0.067992	0.752633	1844	3	-0.45931	0.59446	0.71873	1	13937	1	-0.45931
hsa-mir-4700	4	0.018483	0.068002	0.752633	1845	4	-2.5338	0.96732	0.96745	1	19195	0	-2.5338
GPR148	6	0.018488	0.06802	0.752633	1846	4	-0.47957	0.68604	0.76846	1	14878	1	-0.47957
GRAPL	8	0.018493	0.06803	0.752633	1847	6	-0.33529	0.98267	0.98269	1	19645	0	-0.33529
EXD1	6	0.018497	0.068041	0.752633	1848	5	-0.69597	0.87132	0.87565	1	17114	1	-0.69597
SEC24A	6	0.018502	0.068061	0.752633	1849	4	-0.37025	0.38462	0.56026	1	11072	1	-0.37025
CCDC50	4	0.018517	0.068097	0.752633	1850	2	-0.58972	0.88761	0.88939	1	17429	0	-0.58972
LMF1	6	0.018534	0.068148	0.752633	1851	3	-0.19651	0.53639	0.67298	1	13104	2	-0.19651
NIPSNAP3A	6	0.018535	0.06815	0.752633	1852	4	-0.53746	0.98083	0.98085	1	19604	0	-0.53746
TERF2IP	6	0.018562	0.068234	0.752953	1853	4	-1.0556	0.67699	0.76456	1	14806	1	-1.0556
NAT8	6	0.018572	0.068274	0.752953	1854	5	-0.44529	0.76982	0.80886	1	15722	1	-0.44529
LARP1	6	0.018576	0.06829	0.752953	1855	1	0.50993	0.0069102	0.026993	0.602723	916	5	0.50993
hsa-mir-4799	4	0.018594	0.06834	0.753102	1856	3	-0.57811	0.64892	0.7531	1	14587	1	-0.57811
hsa-mir-5011	4	0.018616	0.068404	0.753406	1857	3	-0.68382	0.82896	0.84457	1	16487	0	-0.68382
DIS3	6	0.018644	0.068481	0.753515	1858	5	-2.4355	0.68059	0.76609	1	14831	1	-2.4355
DCUN1D5	4	0.018648	0.068495	0.753515	1859	3	-0.3657	0.89689	0.89797	1	17609	0	-0.3657
PKLR	6	0.018669	0.068559	0.753515	1860	4	-0.70591	0.38585	0.56123	1	11096	2	-0.70591
CPA5	6	0.018693	0.068641	0.753515	1861	2	-0.033121	0.23091	0.41025	1	8359	2	-0.033121
PARP11	6	0.018724	0.068756	0.753515	1862	4	-0.18813	0.97079	0.97086	1	19300	0	-0.18813
FNDC8	6	0.018731	0.068785	0.753515	1863	4	-0.53273	0.45966	0.61492	1	12056	1	-0.53273
WBSCR22	6	0.018741	0.068822	0.753515	1864	4	-1.6195	0.56372	0.69436	1	13492	1	-1.6195
C20orf78	6	0.018761	0.068879	0.753515	1865	5	-0.28342	0.19078	0.35855	0.997492	7345	1	-0.28342
NLE1	6	0.018769	0.068896	0.753515	1866	4	-2.0685	0.059556	0.15823	0.891618	3628	1	-2.0685
TWF1	6	0.018773	0.068911	0.753515	1867	3	-0.74978	0.85479	0.86281	1	16848	1	-0.74978
GTF3C6	6	0.018822	0.069061	0.753515	1868	4	-1.6435	0.87936	0.88227	1	17257	1	-1.6435
FHOD3	6	0.01883	0.069085	0.753515	1869	5	-0.81783	0.84717	0.85723	1	16743	1	-0.81783
TH	6	0.018834	0.069093	0.753515	1870	5	-0.87545	0.76538	0.80649	1	15684	1	-0.87545
KRTAP9-8	6	0.018836	0.069099	0.753515	1871	5	-0.60503	0.24735	0.43099	1	8719	1	-0.60503
MAGEB4	6	0.018839	0.069105	0.753515	1872	5	-0.50712	0.8702	0.87479	1	17084	1	-0.50712
RTN4RL2	6	0.018849	0.069139	0.753515	1873	5	-0.74897	0.073504	0.18813	0.92197	4173	1	-0.74897
TGIF2-C20orf24	6	0.018854	0.069153	0.753515	1874	4	-0.56149	0.96833	0.96845	1	19225	0	-0.56149
NID2	6	0.018869	0.069199	0.753515	1875	5	-0.32726	0.41215	0.58009	1	11431	1	-0.32726
CHRNA6	6	0.018872	0.069206	0.753515	1876	4	-0.11945	0.94032	0.94073	1	18584	0	-0.11945
CARD9	6	0.018874	0.069217	0.753515	1877	4	-0.2894	0.47631	0.62727	1	12282	2	-0.2894
KIAA0930	6	0.018877	0.069221	0.753515	1878	4	-0.2313	0.33422	0.52086	1	10370	2	-0.2313
hsa-mir-8072	4	0.018886	0.069247	0.753515	1879	2	-0.5396	0.62008	0.73964	1	14313	1	-0.5396
KIF26A	6	0.018894	0.069273	0.753515	1880	5	-0.41169	0.6932	0.77156	1	14937	1	-0.41169
ENDOD1	6	0.018901	0.069298	0.753515	1881	5	-0.63014	0.55725	0.68923	1	13396	1	-0.63014
CD40	6	0.01892	0.069347	0.753646	1882	5	-0.32228	0.79836	0.82528	1	16072	1	-0.32228
hsa-mir-181a-2	4	0.018941	0.069409	0.753675	1883	3	-0.66742	0.74938	0.79807	1	15511	1	-0.66742
PRICKLE3	6	0.018957	0.069455	0.753675	1884	4	-0.26326	0.6387	0.74905	1	14516	1	-0.26326
TRABD2B	6	0.01897	0.069492	0.753675	1885	3	0.29053	0.23289	0.41285	1	8408	3	0.29053
TRIB2	6	0.018972	0.069497	0.753675	1886	5	-1.9087	0.87819	0.8813	1	17237	1	-1.9087
FKBP8	6	0.018993	0.069562	0.753838	1887	4	-1.1791	0.50292	0.64733	1	12643	1	-1.1791
PCGF2	6	0.019013	0.069617	0.753838	1888	5	-0.40694	0.63049	0.74595	1	14445	1	-0.40694
ERMN	6	0.019019	0.069633	0.753838	1889	3	-0.082141	0.19579	0.36517	1	7461	2	-0.082141
SPAG4	6	0.019041	0.069698	0.753838	1890	5	-0.43456	0.91697	0.91765	1	18069	0	-0.43456
hsa-let-7b	4	0.019043	0.069702	0.753838	1891	3	-0.20706	0.33965	0.52512	1	10429	1	-0.20706
SIMC1	6	0.019053	0.069734	0.753838	1892	4	-0.7398	0.48221	0.63175	1	12365	1	-0.7398
ABHD1	6	0.019069	0.069775	0.75389	1893	4	-0.10084	0.5047	0.6487	1	12666	2	-0.10084
FIBP	6	0.019158	0.070033	0.756278	1894	4	-0.50532	0.74901	0.79788	1	15507	1	-0.50532
CYP2U1	6	0.019175	0.070096	0.75629	1895	5	-0.43204	0.97135	0.97144	1	19313	0	-0.43204
CRIPT	6	0.01918	0.070108	0.75629	1896	5	-1.4678	0.98891	0.98889	1	19740	0	-1.4678
DYRK2	6	0.019204	0.070183	0.756695	1897	4	-1.1551	0.1594	0.31744	0.988532	6566	1	-1.1551
SLC24A4	4	0.01925	0.07032	0.757413	1898	3	-2.8167	0.95026	0.95057	1	18787	0	-2.8167
AGMO	6	0.019255	0.070331	0.757413	1899	2	0.089707	0.44307	0.60267	1	11826	2	0.089707
TBCB	6	0.019265	0.070361	0.757413	1900	5	-1.3575	0.98232	0.98232	1	19641	0	-1.3575
TECRL	6	0.019314	0.070514	0.758439	1901	4	-0.41249	0.50985	0.65264	1	12720	1	-0.41249
METTL10	6	0.019335	0.070583	0.758439	1902	4	-0.80222	0.12736	0.27417	0.968497	5786	1	-0.80222
XKR6	6	0.01935	0.070638	0.758439	1903	5	-0.27589	0.36625	0.54589	1	10803	1	-0.27589
MSR1	6	0.019363	0.070678	0.758439	1904	4	-0.49636	0.98891	0.98889	1	19988	0	-0.49636
SLC2A3	6	0.019364	0.070678	0.758439	1905	4	-1.0713	0.43446	0.59628	1	11717	1	-1.0713
RRP7A	6	0.0194	0.070805	0.758439	1906	4	-0.80449	0.88669	0.88854	1	17408	1	-0.80449
ALG11	6	0.019403	0.070815	0.758439	1907	4	-0.65719	0.71854	0.78311	1	15192	1	-0.65719
KLF2	6	0.019413	0.070844	0.758439	1908	2	0.025933	0.3328	0.51975	1	10353	2	0.025933
TDRD5	6	0.019422	0.070875	0.758439	1909	5	-0.87742	0.98891	0.98889	1	19697	0	-0.87742
hsa-mir-3928	4	0.019428	0.070892	0.758439	1910	3	-0.68381	0.58846	0.71389	1	13850	1	-0.68381
CD46	6	0.019434	0.070911	0.758439	1911	4	-0.39139	0.88965	0.89122	1	17475	1	-0.39139
PACS2	6	0.019442	0.070943	0.758439	1912	3	-0.3054	0.44452	0.60372	1	11843	2	-0.3054
SLC35G5	6	0.019458	0.071	0.758439	1913	4	-0.936	0.059295	0.15764	0.891159	3616	2	-0.936
hsa-mir-4266	4	0.019459	0.071001	0.758439	1914	4	-0.55653	0.98054	0.98057	1	19594	0	-0.55653
CCL8	6	0.019462	0.071012	0.758439	1915	2	0.09103	0.41915	0.58517	1	11512	2	0.09103
RASGRP2	6	0.019486	0.071086	0.758509	1916	5	-0.51762	0.95839	0.95856	1	19005	0	-0.51762
PABPC4	6	0.019504	0.071141	0.758509	1917	5	-0.44611	0.8545	0.86259	1	16846	1	-0.44611
CCDC63	4	0.019506	0.071148	0.758509	1918	3	-1.2656	0.67575	0.76405	1	14799	1	-1.2656
CRNN	6	0.019511	0.071167	0.758509	1919	2	0.091826	0.51379	0.65563	1	12787	2	0.091826
TMC3	6	0.019532	0.071236	0.758611	1920	5	-0.47183	0.65883	0.75706	1	14664	1	-0.47183
NDUFV1	6	0.019539	0.071251	0.758611	1921	2	-0.01775	0.21535	0.39027	1	7955	2	-0.01775
STMN4	6	0.01956	0.071323	0.758989	1922	4	-1.4754	0.91706	0.91772	1	18072	0	-1.4754
NAT6	6	0.019587	0.071413	0.759547	1923	5	-0.47854	0.91039	0.91112	1	17929	0	-0.47854
CRYGA	6	0.019604	0.071458	0.759636	1924	2	0.36281	0.1348	0.28427	0.971561	5975	3	0.36281
RFTN2	6	0.01962	0.071502	0.759659	1925	5	-0.88745	0.64689	0.75228	1	14571	1	-0.88745
GIF	6	0.019631	0.071535	0.759659	1926	4	-0.78821	0.49818	0.64375	1	12576	1	-0.78821
TRPM8	6	0.019659	0.071628	0.760252	1927	2	0.17008	0.75239	0.79966	1	15534	1	0.17008
hsa-mir-1289-2	4	0.019692	0.071729	0.760773	1928	4	-2.8555	0.98031	0.98034	1	19587	0	-2.8555
KIAA1467	6	0.019698	0.071752	0.760773	1929	4	-0.85081	0.88573	0.88768	1	17390	1	-0.85081
EFTUD1	6	0.019708	0.071789	0.760773	1930	4	-0.47124	0.54647	0.68086	1	13247	1	-0.47124
ME1	6	0.019722	0.071841	0.760933	1931	4	-0.95863	0.30772	0.5003	1	9997	1	-0.95863
ZNF507	6	0.01978	0.072021	0.762169	1932	5	-2.6382	0.52894	0.66719	1	12993	1	-2.6382
hsa-mir-664a	4	0.019798	0.072076	0.762169	1933	3	-0.27612	0.6293	0.74549	1	14439	1	-0.27612
hsa-mir-5002	4	0.019823	0.072149	0.762169	1934	4	-0.23811	0.98018	0.98018	1	19581	0	-0.23811
hsa-mir-1976	4	0.019823	0.072149	0.762169	1935	4	-0.22133	0.98018	0.98018	1	19582	0	-0.22133
hsa-mir-939	4	0.019824	0.072159	0.762169	1936	3	-0.75175	0.87122	0.87557	1	17110	0	-0.75175
hsa-mir-8062	4	0.019831	0.072181	0.762169	1937	1	0.17553	0.08836	0.21882	0.937514	4773	2	0.17553
hsa-mir-4726	4	0.019875	0.072321	0.76247	1938	2	-0.35061	0.13697	0.28718	0.971561	6042	1	-0.35061
HIP1R	6	0.019904	0.072406	0.76247	1939	5	-0.61628	0.638	0.74878	1	14511	1	-0.61628
RGS5	6	0.019936	0.072491	0.76247	1940	4	-0.91233	0.39516	0.56799	1	11219	2	-0.91233
NXPE2	6	0.019936	0.072491	0.76247	1941	5	-1.5524	0.91971	0.92033	1	18144	0	-1.5524
TLX3	6	0.019947	0.072528	0.76247	1942	3	-0.015331	0.77857	0.8137	1	15835	1	-0.015331
AMER3	6	0.019954	0.072551	0.76247	1943	2	0.047602	0.61338	0.73414	1	14200	1	0.047602
RPH3AL	6	0.019961	0.072578	0.76247	1944	5	-0.21237	0.8852	0.88723	1	17380	1	-0.21237
PLAUR	6	0.01998	0.072633	0.76247	1945	4	-0.25462	0.95979	0.96	1	19033	0	-0.25462
MYL6	4	0.019984	0.072646	0.76247	1946	4	-0.19242	0.98002	0.98003	1	19577	0	-0.19242
PRH2	6	0.019996	0.072679	0.76247	1947	4	-0.38909	0.11095	0.25165	0.953772	5395	2	-0.38909
SREK1IP1	6	0.020003	0.072697	0.76247	1948	3	-0.66138	0.88783	0.88959	1	17436	1	-0.66138
KCNE3	6	0.020005	0.072704	0.76247	1949	4	-0.79881	0.37003	0.54883	1	10858	2	-0.79881
CDK5RAP1	6	0.020013	0.072727	0.76247	1950	5	-0.49139	0.48607	0.63466	1	12415	1	-0.49139
SMPD4	6	0.020026	0.072765	0.76247	1951	5	-0.37259	0.70992	0.77904	1	15104	1	-0.37259
HSD11B2	6	0.020028	0.072771	0.76247	1952	3	-0.73722	0.20797	0.38086	1	7770	1	-0.73722
MCM3	6	0.020037	0.072806	0.76247	1953	5	-0.75004	0.98891	0.98889	1	19771	0	-0.75004
MAN1B1	6	0.020058	0.072864	0.762688	1954	3	-0.4104	0.31966	0.50954	1	10153	2	-0.4104
TTC39B	6	0.02008	0.072943	0.762976	1955	5	-0.24906	0.75601	0.8015	1	15577	1	-0.24906
LRP2	6	0.020087	0.072966	0.762976	1956	4	-1.4766	0.88122	0.88385	1	17296	1	-1.4766
NOXRED1	6	0.020102	0.073007	0.763006	1957	4	-0.65021	0.84298	0.85422	1	16676	1	-0.65021
TRMT10B	6	0.020145	0.073141	0.764017	1958	3	-1.5613	0.30937	0.50155	1	10019	1	-1.5613
OR10K2	6	0.020203	0.073314	0.765436	1959	4	-0.57	0.30207	0.496	1	9906	2	-0.57
ANKRD12	6	0.02023	0.073403	0.765975	1960	3	-0.70588	0.5692	0.69866	1	13580	2	-0.70588
CABP7	6	0.020264	0.073503	0.766167	1961	5	-0.74823	0.91407	0.9148	1	18002	0	-0.74823
PVRL3	6	0.020275	0.07353	0.766167	1962	5	-0.31804	0.97764	0.97768	1	19496	0	-0.31804
ZNF236	6	0.020277	0.073534	0.766167	1963	3	-0.4836	0.1412	0.29292	0.973516	6153	2	-0.4836
FBXO9	6	0.020298	0.073606	0.766435	1964	2	-0.29384	0.36434	0.54437	1	10773	1	-0.29384
GLTPD2	6	0.020306	0.073634	0.766435	1965	4	-0.40791	0.93006	0.93057	1	18373	0	-0.40791
MS4A13	6	0.020362	0.07379	0.767239	1966	4	-1.0104	0.58604	0.71197	1	13818	2	-1.0104
MLF2	6	0.020368	0.073812	0.767239	1967	2	-0.045075	0.23287	0.41283	1	8407	2	-0.045075
CLDN7	6	0.020378	0.073844	0.767239	1968	4	-0.48081	0.33752	0.52345	1	10399	2	-0.48081
PDP1	6	0.020391	0.073892	0.767239	1969	4	-1.0718	0.13572	0.28552	0.971561	6004	2	-1.0718
hsa-mir-611	4	0.020394	0.073899	0.767239	1970	4	-2.1774	0.97961	0.97961	1	19568	0	-2.1774
USP25	6	0.020467	0.074122	0.76916	1971	5	-0.42018	0.98891	0.98889	1	19735	0	-0.42018
MPC2	6	0.020551	0.07438	0.770278	1972	4	-0.91251	0.77961	0.81429	1	15846	1	-0.91251
ARHGAP21	6	0.020558	0.074405	0.770278	1973	3	0.049096	0.25712	0.44322	1	8950	2	0.049096
HTR3A	6	0.020566	0.074434	0.770278	1974	4	-0.55334	0.89729	0.89835	1	17617	1	-0.55334
2018-03-01	12	0.020572	0.074452	0.770278	1975	8	-0.37616	0.23541	0.41606	1	8471	3	-0.37616
NTRK3	6	0.020575	0.074458	0.770278	1976	3	-0.54477	0.29268	0.48694	1	9745	2	-0.54477
IGFBP5	6	0.020575	0.074459	0.770278	1977	5	-0.28467	0.86047	0.86709	1	16933	1	-0.28467
CAMKK1	6	0.020584	0.074493	0.770278	1978	5	-0.55708	0.91496	0.91566	1	18025	0	-0.55708
PROCA1	6	0.020601	0.074542	0.770394	1979	4	-0.7032	0.53567	0.67245	1	13089	2	-0.7032
USP33	6	0.020638	0.074658	0.770646	1980	3	-0.62977	0.54446	0.67929	1	13222	2	-0.62977
ADAMTS5	6	0.020642	0.074672	0.770646	1981	3	-0.0054682	0.12669	0.27325	0.967932	5773	3	-0.0054682
OR2G3	6	0.020644	0.07468	0.770646	1982	5	-0.61626	0.68332	0.76726	1	14852	1	-0.61626
AP1AR	6	0.020665	0.074738	0.770683	1983	5	-0.5707	0.73818	0.79244	1	15393	1	-0.5707
COBLL1	6	0.020671	0.074758	0.770683	1984	4	-0.79448	0.86071	0.86729	1	16940	1	-0.79448
MAN2A1	6	0.020691	0.074817	0.770898	1985	2	0.038279	0.24983	0.43411	1	8778	2	0.038279
PAPSS2	6	0.020742	0.07498	0.77134	1986	2	0.17233	0.2457	0.42897	1	8670	3	0.17233
CLINT1	6	0.020753	0.075016	0.77134	1987	3	-0.42233	0.71633	0.78204	1	15165	1	-0.42233
RSPH3	6	0.020756	0.075026	0.77134	1988	4	-0.59522	0.13026	0.27813	0.97089	5855	1	-0.59522
NELFB	6	0.020777	0.075093	0.77134	1989	4	-0.58642	0.15702	0.31433	0.987811	6505	2	-0.58642
ANPEP	6	0.020786	0.075129	0.77134	1990	4	-0.82725	0.55912	0.69074	1	13430	1	-0.82725
KIAA0907	4	0.020787	0.075131	0.77134	1991	3	-0.7127	0.8956	0.89675	1	17584	0	-0.7127
CLRN1	6	0.020789	0.075138	0.77134	1992	3	-0.11953	0.63338	0.74703	1	14470	1	-0.11953
SMEK1	6	0.020826	0.075254	0.77134	1993	3	-0.48671	0.97155	0.97162	1	19324	0	-0.48671
KRTAP4-9	8	0.020842	0.075305	0.77134	1994	6	-0.1552	0.86416	0.86999	1	16980	1	-0.1552
OR5AP2	6	0.020842	0.075305	0.77134	1995	3	0.03234	0.19249	0.3608	0.99856	7390	2	0.03234
EEF1A2	6	0.020848	0.07532	0.77134	1996	4	-0.461	0.60977	0.73114	1	14147	1	-0.461
PRKRA	6	0.020859	0.075353	0.77134	1997	4	-2.1238	0.97969	0.9797	1	19573	0	-2.1238
F12	6	0.020887	0.075428	0.77134	1998	5	-0.33018	0.93362	0.93409	1	18438	0	-0.33018
AADACL4	6	0.020892	0.075443	0.77134	1999	5	-1.1364	0.89975	0.90069	1	17682	1	-1.1364
[truncated: 18,454 more rows]

## Sheet: Read_counts
sgRNA	gene	MHC_sort1_top20	MHC_sort1_bottom20	MHC_sort2_top20	MHC_sort2_bottom20
A1BG_1;2	A1BG	168	139	173	66
A1BG_2;1	A1BG	109	0	46	82
A1BG_3;1	A1BG	469	373	655	415
A1CF_0;1	A1CF	0	0	0	0
A1CF_1;1	A1CF	113	30	80	45
A1CF_2;1	A1CF	263	311	298	407
A1CF_3;1	A1CF	334	230	46	205
A1CF_4;1	A1CF	0	0	0	0
A1CF_5;1	A1CF	935	909	582	900
A2ML1_0;1	A2ML1	352	141	251	169
A2ML1_1;1	A2ML1	1132	231	627	816
A2ML1_2;1	A2ML1	131	79	97	49
A2ML1_3;1	A2ML1	302	276	171	127
A2ML1_4;1	A2ML1	535	522	463	555
A2ML1_5;1	A2ML1	319	452	718	282
A2M_0;1	A2M	258	521	458	273
A2M_1;1	A2M	148	115	115	126
A2M_2;1	A2M	205	222	106	223
A2M_3;1	A2M	235	82	59	136
A2M_4;1	A2M	300	46	138	366
A2M_5;1	A2M	848	632	998	486
A3GALT2_0;1	A3GALT2	798	761	495	464
A3GALT2_1;1	A3GALT2	204	368	356	445
A3GALT2_2;1	A3GALT2	904	350	393	558
A3GALT2_3;1	A3GALT2	341	270	225	812
A3GALT2_4;1	A3GALT2	506	437	291	187
A3GALT2_5;1	A3GALT2	955	830	630	845
A4GALT_0;1	A4GALT	316	96	149	87
A4GALT_1;1	A4GALT	449	112	105	379
A4GALT_2;1	A4GALT	749	658	1264	1563
A4GALT_3;1	A4GALT	57	288	337	272
A4GALT_4;1	A4GALT	581	321	340	436
A4GALT_5;1	A4GALT	426	435	313	253
A4GNT_0;1	A4GNT	913	839	1226	1043
A4GNT_1;1	A4GNT	322	132	379	404
A4GNT_2;1	A4GNT	66	66	0	58
A4GNT_3;1	A4GNT	112	211	254	208
A4GNT_4;1	A4GNT	386	194	0	246
A4GNT_5;1	A4GNT	268	62	191	73
AAAS_0;2	AAAS	230	67	382	192
AAAS_1;1	AAAS	701	593	532	627
AAAS_2;1	AAAS	61	0	0	0
AAAS_3;1	AAAS	123	116	55	16
AAAS_4;1	AAAS	233	107	353	346
AAAS_5;1	AAAS	233	429	170	103
AACS_0;1	AACS	286	347	191	89
AACS_1;1	AACS	588	234	330	616
AACS_2;1	AACS	0	0	0	0
AACS_3;1	AACS	0	0	0	0
AACS_4;1	AACS	288	518	224	524
AACS_5;1	AACS	40	0	0	0
AADACL2_0;1	AADACL2	212	214	52	140
AADACL2_1;1	AADACL2	55	108	164	70
AADACL2_2;1	AADACL2	850	0	390	589
AADACL2_3;1	AADACL2	130	0	187	0
AADACL2_4;1	AADACL2	270	487	272	344
AADACL2_5;1	AADACL2	380	215	40	447
AADACL3_0;1	AADACL3	135	439	896	682
AADACL3_1;1	AADACL3	568	766	284	208
AADACL3_2;1	AADACL3	78	92	396	495
AADACL3_3;1	AADACL3	1432	921	432	1172
AADACL3_4;1	AADACL3	986	1101	997	1554
AADACL3_5;1	AADACL3	208	191	80	277
AADACL4_0;1	AADACL4	386	255	217	185
AADACL4_1;1	AADACL4	538	487	611	699
AADACL4_2;1	AADACL4	0	60	0	40
AADACL4_3;1	AADACL4	104	296	113	175
AADACL4_4;1	AADACL4	228	451	149	340
AADACL4_5;1	AADACL4	4	62	2	29
AADAC_0;1	AADAC	0	143	122	0
AADAC_1;1	AADAC	0	0	0	80
AADAC_2;1	AADAC	0	0	0	0
AADAC_3;1	AADAC	804	758	616	441
AADAC_4;1	AADAC	93	154	133	0
AADAC_5;1	AADAC	487	129	633	379
AADAT_0;1	AADAT	269	359	146	415
AADAT_1;1	AADAT	796	664	311	771
AADAT_2;1	AADAT	116	199	171	256
AADAT_3;1	AADAT	55	61	0	0
AADAT_4;1	AADAT	104	0	73	0
AADAT_5;1	AADAT	195	41	305	178
AAED1_0;1	AAED1	668	858	421	1095
AAED1_1;1	AAED1	164	410	113	482
AAED1_2;1	AAED1	1156	1312	1152	1815
AAED1_3;1	AAED1	0	93	240	0
AAED1_4;1	AAED1	241	300	350	624
AAED1_5;1	AAED1	744	497	554	254
AAGAB_0;1	AAGAB	27	217	0	33
AAGAB_1;1	AAGAB	173	45	166	333
AAGAB_2;1	AAGAB	0	0	0	55
AAGAB_3;1	AAGAB	360	602	506	1108
AAGAB_4;1	AAGAB	37	199	75	54
AAGAB_5;1	AAGAB	460	145	371	88
AAK1_0;1	AAK1	0	0	0	0
AAK1_1;1	AAK1	270	354	311	366
AAK1_2;1	AAK1	324	206	0	72
AAK1_3;1	AAK1	293	186	258	171
AAK1_4;1	AAK1	165	363	277	178
AAK1_5;1	AAK1	392	117	288	287
AAMDC_0;2	AAMDC	0	0	0	0
AAMDC_1;1	AAMDC	143	341	336	577
AAMDC_2;1	AAMDC	302	221	83	46
AAMDC_3;1	AAMDC	617	138	205	335
AAMDC_4;1	AAMDC	36	51	1	54
AAMDC_5;1	AAMDC	694	325	416	456
AAMP_0;1	AAMP	0	38	0	0
AAMP_1;1	AAMP	128	206	0	41
AAMP_2;1	AAMP	530	215	78	432
AAMP_3;1	AAMP	1422	823	527	694
AAMP_4;1	AAMP	503	340	200	118
AAMP_5;1	AAMP	67	152	0	55
AANAT_0;1	AANAT	0	93	148	44
AANAT_1;1	AANAT	677	1016	1038	1030
AANAT_2;1	AANAT	0	46	0	86
AANAT_3;1	AANAT	0	157	179	124
AANAT_4;1	AANAT	79	0	0	0
AANAT_5;1	AANAT	855	1829	822	1156
AAR2_0;1	AAR2	353	155	460	119
AAR2_1;1	AAR2	1247	875	842	1203
AAR2_2;1	AAR2	475	266	128	185
AAR2_3;1	AAR2	863	1032	1331	838
AAR2_4;1	AAR2	684	825	373	609
AAR2_5;1	AAR2	0	0	0	0
AARD_0;1	AARD	395	206	620	466
AARD_1;1	AARD	460	327	141	162
AARD_2;1	AARD	131	94	44	143
AARD_3;1	AARD	1316	564	781	735
AARD_4;1	AARD	353	229	500	476
AARD_5;1	AARD	482	258	678	762
AARS2_0;1	AARS2	0	314	126	0
AARS2_1;1	AARS2	0	0	0	0
AARS2_2;1	AARS2	0	0	407	0
AARS2_3;1	AARS2	179	178	136	82
AARS2_4;1	AARS2	0	30	0	0
AARS2_5;1	AARS2	222	0	0	35
AARSD1_0;1	AARSD1	67	154	29	164
AARSD1_1;1	AARSD1	374	582	414	504
AARSD1_2;1	AARSD1	505	703	462	547
AARSD1_3;1	AARSD1	68	258	96	190
AARSD1_4;1	AARSD1	374	582	414	504
AARSD1_5;1	AARSD1	240	263	255	103
AARSD1_6;2	AARSD1	15	56	139	72
AARSD1_7;1	AARSD1	505	703	462	547
AARS_0;1	AARS	88	44	0	0
AARS_1;1	AARS	0	36	0	0
AARS_2;1	AARS	1	41	65	0
AARS_3;1	AARS	0	0	2	162
AARS_4;1	AARS	178	1	62	1
AARS_5;1	AARS	0	0	0	0
AASDHPPT_0;1	AASDHPPT	0	0	0	0
AASDHPPT_1;1	AASDHPPT	589	1173	397	1281
AASDHPPT_2;1	AASDHPPT	94	561	119	182
AASDHPPT_3;1	AASDHPPT	569	432	530	0
AASDH_0;1	AASDH	248	274	47	206
AASDH_1;2	AASDH	0	48	0	0
AASDH_2;1	AASDH	980	794	481	925
AASDH_3;1	AASDH	0	0	0	0
AASDH_4;1	AASDH	0	0	0	0
AASDH_5;1	AASDH	0	0	0	0
AASS_0;1	AASS	0	0	0	0
AASS_1;1	AASS	1102	879	1026	825
AASS_2;1	AASS	199	211	0	200
AASS_3;1	AASS	751	242	167	314
AASS_4;1	AASS	484	149	134	374
AASS_5;1	AASS	801	624	561	566
AATF_0;1	AATF	0	45	0	0
AATF_1;1	AATF	319	205	247	77
AATF_2;1	AATF	98	0	0	72
AATF_3;1	AATF	0	0	0	0
AATF_4;1	AATF	66	37	0	156
AATF_5;1	AATF	450	725	438	472
AATK_0;1	AATK	172	0	0	139
AATK_1;1	AATK	26	61	233	118
AATK_2;1	AATK	259	285	405	433
AATK_3;1	AATK	1031	445	674	555
ABAT_0;1	ABAT	0	44	69	48
ABAT_1;1	ABAT	1090	754	1006	672
ABAT_2;1	ABAT	11	56	33	0
ABAT_3;1	ABAT	237	51	166	183
ABAT_4;1	ABAT	100	39	52	0
ABAT_5;1	ABAT	296	258	356	238
ABCA10_0;1	ABCA10	0	0	0	0
ABCA10_1;1	ABCA10	1008	558	333	1061
ABCA10_2;1	ABCA10	0	0	0	0
ABCA10_3;1	ABCA10	670	718	346	428
ABCA10_4;1	ABCA10	0	0	0	0
ABCA10_5;1	ABCA10	0	0	0	0
ABCA12_0;1	ABCA12	509	272	161	189
ABCA12_1;1	ABCA12	0	0	0	0
ABCA12_2;1	ABCA12	297	153	529	67
ABCA12_3;1	ABCA12	79	360	69	346
ABCA12_4;1	ABCA12	0	0	0	0
ABCA12_5;1	ABCA12	107	83	0	0
ABCA13_0;1	ABCA13	124	299	443	633
ABCA13_1;1	ABCA13	105	96	139	201
ABCA13_2;1	ABCA13	173	252	255	375
ABCA13_3;1	ABCA13	552	464	415	398
ABCA13_4;1	ABCA13	230	55	385	126
ABCA13_5;1	ABCA13	503	651	449	1107
ABCA1_0;1	ABCA1	187	79	220	87
ABCA1_1;1	ABCA1	193	225	409	158
ABCA1_2;1	ABCA1	186	69	0	163
ABCA1_3;1	ABCA1	864	1284	950	916
ABCA1_4;1	ABCA1	377	120	277	263
ABCA1_5;1	ABCA1	898	516	614	545
ABCA2_0;1	ABCA2	523	567	747	845
ABCA2_1;1	ABCA2	179	376	216	520
ABCA2_2;1	ABCA2	0	0	218	38
ABCA2_3;1	ABCA2	214	246	170	219
ABCA2_4;1	ABCA2	394	109	330	0
ABCA2_5;1	ABCA2	584	418	427	219
ABCA3_0;1	ABCA3	400	572	210	322
ABCA3_1;1	ABCA3	502	400	447	246
ABCA3_2;1	ABCA3	1018	579	480	637
ABCA3_3;1	ABCA3	1524	1184	1335	1454
ABCA3_4;1	ABCA3	338	328	55	45
ABCA3_5;1	ABCA3	1151	523	433	877
ABCA4_0;1	ABCA4	277	320	279	51
ABCA4_1;1	ABCA4	194	52	218	56
ABCA4_2;1	ABCA4	105	43	108	220
ABCA4_3;1	ABCA4	757	486	451	405
ABCA4_4;1	ABCA4	0	45	209	0
ABCA4_5;2	ABCA4	202	156	113	269
ABCA5_0;1	ABCA5	180	0	323	111
ABCA5_1;1	ABCA5	93	134	118	197
ABCA5_2;1	ABCA5	0	254	0	0
ABCA5_3;1	ABCA5	109	40	37	77
ABCA5_4;1	ABCA5	180	77	110	58
ABCA5_5;1	ABCA5	2105	892	943	1167
ABCA6_0;1	ABCA6	178	463	700	258
ABCA6_1;1	ABCA6	283	26	0	93
ABCA6_2;1	ABCA6	372	155	33	152
ABCA6_3;1	ABCA6	310	41	144	139
ABCA6_4;1	ABCA6	286	232	209	450
ABCA6_5;1	ABCA6	0	0	0	0
ABCA7_0;1	ABCA7	0	0	0	0
ABCA7_1;1	ABCA7	129	124	300	516
ABCA7_2;1	ABCA7	107	191	88	296
ABCA7_3;1	ABCA7	294	985	647	584
ABCA7_4;1	ABCA7	687	661	476	291
ABCA7_5;1	ABCA7	122	225	87	130
ABCA8_0;1	ABCA8	1023	697	400	774
ABCA8_1;1	ABCA8	176	141	0	0
ABCA8_2;1	ABCA8	341	233	130	526
ABCA8_3;1	ABCA8	0	0	0	0
ABCA8_4;1	ABCA8	669	639	399	673
ABCA8_5;1	ABCA8	84	145	42	241
ABCA9_0;1	ABCA9	95	0	0	0
ABCA9_1;1	ABCA9	671	289	145	757
ABCA9_2;1	ABCA9	793	732	736	948
ABCA9_3;1	ABCA9	0	45	0	48
ABCA9_4;1	ABCA9	0	0	0	0
ABCA9_5;1	ABCA9	0	113	145	227
ABCB10_0;2	ABCB10	55	3	130	0
ABCB10_1;1	ABCB10	194	34	55	146
ABCB10_2;1	ABCB10	360	0	299	311
ABCB10_3;1	ABCB10	266	219	242	320
ABCB10_4;1	ABCB10	159	88	32	562
ABCB10_5;1	ABCB10	0	151	115	48
ABCB11_0;1	ABCB11	344	40	423	129
ABCB11_1;1	ABCB11	553	153	25	210
ABCB11_2;1	ABCB11	0	0	23	0
ABCB11_3;1	ABCB11	118	0	76	132
ABCB1_0;1	ABCB1	197	83	128	0
ABCB1_1;1	ABCB1	0	0	0	0
ABCB1_2;1	ABCB1	102	0	363	0
ABCB1_3;1	ABCB1	64	0	0	0
ABCB1_4;1	ABCB1	95	256	97	289
ABCB1_5;1	ABCB1	192	68	322	225
ABCB4_0;1	ABCB4	472	311	478	319
ABCB4_1;1	ABCB4	0	62	150	81
ABCB4_2;1	ABCB4	770	589	672	660
ABCB4_3;1	ABCB4	97	0	129	34
ABCB4_4;1	ABCB4	380	94	131	282
ABCB4_5;1	ABCB4	1334	520	547	625
ABCB5_0;1	ABCB5	145	131	509	325
ABCB5_1;1	ABCB5	860	801	709	904
ABCB5_2;1	ABCB5	0	0	0	0
ABCB5_3;1	ABCB5	338	348	323	234
ABCB5_4;1	ABCB5	102	50	86	0
ABCB5_5;1	ABCB5	205	110	100	213
ABCB6_0;1	ABCB6	163	154	102	293
ABCB6_1;1	ABCB6	518	298	194	865
ABCB6_2;1	ABCB6	858	429	742	489
ABCB6_3;1	ABCB6	111	109	95	0
ABCB6_4;1	ABCB6	878	577	499	632
ABCB6_5;1	ABCB6	421	934	451	236
ABCB7_0;1	ABCB7	282	243	125	304
ABCB7_1;1	ABCB7	81	0	92	0
ABCB7_2;1	ABCB7	44	0	150	0
ABCB7_3;1	ABCB7	106	96	1	96
ABCB7_4;1	ABCB7	337	0	0	0
ABCB7_5;1	ABCB7	189	0	0	0
ABCB8_0;1	ABCB8	565	375	390	331
ABCB8_1;1	ABCB8	117	97	0	150
ABCB8_2;1	ABCB8	162	55	230	94
ABCB8_3;1	ABCB8	0	44	58	157
ABCB8_4;1	ABCB8	656	693	756	945
ABCB8_5;1	ABCB8	67	47	64	0
ABCB9_0;1	ABCB9	166	0	0	0
ABCB9_1;1	ABCB9	515	636	558	904
ABCB9_2;1	ABCB9	47	406	0	20
ABCB9_3;1	ABCB9	373	176	262	770
ABCB9_4;1	ABCB9	112	42	155	151
ABCB9_5;1	ABCB9	377	183	642	125
ABCC10_0;1	ABCC10	0	0	0	0
ABCC10_1;1	ABCC10	562	264	161	496
ABCC10_2;1	ABCC10	242	272	221	0
ABCC10_3;1	ABCC10	78	108	0	113
ABCC10_4;1	ABCC10	48	123	0	3
ABCC10_5;1	ABCC10	285	153	94	123
ABCC11_0;1	ABCC11	695	340	419	887
ABCC11_1;1	ABCC11	64	246	223	73
ABCC11_2;1	ABCC11	0	0	115	0
ABCC11_3;1	ABCC11	614	284	281	572
ABCC11_4;1	ABCC11	378	217	134	491
ABCC11_5;1	ABCC11	151	59	0	72
ABCC12_0;1	ABCC12	294	413	248	233
ABCC12_1;1	ABCC12	334	18	168	227
ABCC12_2;1	ABCC12	824	503	423	609
ABCC12_3;1	ABCC12	1234	936	670	641
ABCC12_4;1	ABCC12	1179	553	976	623
ABCC12_5;1	ABCC12	96	255	0	0
ABCC1_0;1	ABCC1	0	0	0	77
ABCC1_1;1	ABCC1	43	169	0	43
ABCC1_2;1	ABCC1	821	178	568	213
ABCC1_3;1	ABCC1	86	102	0	209
ABCC1_4;1	ABCC1	379	239	337	306
ABCC1_5;1	ABCC1	0	1	154	179
ABCC2_0;1	ABCC2	78	56	129	69
ABCC2_1;1	ABCC2	185	205	211	145
ABCC2_2;1	ABCC2	295	445	352	372
ABCC2_3;1	ABCC2	0	191	66	137
ABCC2_4;1	ABCC2	221	86	52	239
ABCC2_5;1	ABCC2	1003	974	1361	1501
ABCC3_0;1	ABCC3	240	0	258	224
ABCC3_1;1	ABCC3	641	518	497	70
ABCC3_2;1	ABCC3	60	0	0	0
ABCC3_3;1	ABCC3	0	0	0	0
ABCC3_4;1	ABCC3	992	686	478	894
ABCC3_5;1	ABCC3	488	246	324	121
ABCC4_0;1	ABCC4	864	553	1445	569
ABCC4_1;1	ABCC4	0	55	0	0
ABCC4_2;1	ABCC4	138	53	139	166
ABCC4_3;1	ABCC4	322	110	1	281
ABCC4_4;1	ABCC4	1279	757	249	847
ABCC4_5;1	ABCC4	296	206	333	184
ABCC5_0;1	ABCC5	589	363	166	191
ABCC5_1;1	ABCC5	238	165	101	278
ABCC5_2;1	ABCC5	0	72	0	206
ABCC5_3;1	ABCC5	198	65	0	73
ABCC5_4;1	ABCC5	839	1007	613	883
ABCC5_5;1	ABCC5	365	106	315	297
ABCC6_0;3	ABCC6	375	324	78	270
ABCC6_1;3	ABCC6	663	283	376	475
ABCC6_2;3	ABCC6	0	0	0	0
ABCC6_3;3	ABCC6	0	0	0	0
ABCC6_4;3	ABCC6	361	459	746	339
ABCC6_5;3	ABCC6	325	363	119	125
ABCC8_0;1	ABCC8	1205	548	506	402
ABCC8_1;1	ABCC8	0	0	183	158
ABCC8_2;1	ABCC8	52	194	248	335
ABCC8_3;1	ABCC8	460	50	248	482
ABCC8_4;1	ABCC8	3115	2699	2288	2578
ABCC8_5;1	ABCC8	245	482	476	221
ABCC9_0;1	ABCC9	0	41	0	0
ABCC9_1;1	ABCC9	0	50	0	18
ABCC9_2;1	ABCC9	504	391	230	520
ABCC9_3;1	ABCC9	0	0	0	226
ABCC9_4;1	ABCC9	69	156	191	143
ABCC9_5;1	ABCC9	1359	1257	730	827
ABCD1_0;1	ABCD1	374	152	420	864
ABCD1_1;1	ABCD1	866	153	323	346
ABCD1_2;1	ABCD1	344	281	551	578
ABCD1_3;1	ABCD1	209	289	575	252
ABCD1_4;1	ABCD1	149	39	68	104
ABCD1_5;1	ABCD1	122	122	226	77
ABCD2_0;1	ABCD2	115	107	101	67
ABCD2_1;1	ABCD2	352	235	286	226
ABCD2_2;1	ABCD2	83	255	0	254
ABCD2_3;1	ABCD2	416	319	293	498
ABCD2_4;1	ABCD2	766	241	86	130
ABCD2_5;1	ABCD2	426	252	189	394
ABCD3_0;1	ABCD3	80	0	52	0
ABCD3_1;1	ABCD3	853	589	1360	697
ABCD3_2;1	ABCD3	0	45	141	78
ABCD3_3;1	ABCD3	1096	564	974	562
ABCD3_4;1	ABCD3	154	113	128	145
ABCD3_5;1	ABCD3	627	474	476	546
ABCD4_0;1	ABCD4	77	155	62	37
ABCD4_1;1	ABCD4	3766	2161	2323	2266
ABCD4_2;1	ABCD4	179	233	0	117
ABCD4_3;1	ABCD4	159	92	0	49
ABCD4_4;1	ABCD4	0	0	0	0
ABCD4_5;1	ABCD4	103	128	51	0
ABCE1_0;3	ABCE1	0	0	0	0
ABCE1_1;2	ABCE1	101	112	0	0
ABCE1_2;1	ABCE1	0	4	0	0
ABCE1_3;1	ABCE1	0	0	0	0
ABCE1_4;1	ABCE1	0	0	0	0
ABCE1_5;2	ABCE1	0	0	0	0
ABCF1_0;1	ABCF1	0	0	0	0
ABCF1_1;1	ABCF1	0	59	80	0
ABCF1_2;1	ABCF1	59	69	0	103
ABCF1_3;1	ABCF1	126	97	214	243
ABCF1_4;1	ABCF1	0	183	61	194
ABCF1_5;1	ABCF1	0	115	59	0
ABCF2_0;1	ABCF2	198	163	71	65
ABCF2_1;1	ABCF2	186	230	53	358
ABCF2_2;1	ABCF2	128	92	0	0
ABCF2_3;1	ABCF2	63	30	34	98
ABCF2_4;1	ABCF2	100	241	246	4
ABCF2_5;1	ABCF2	60	0	0	0
ABCF3_0;1	ABCF3	362	552	260	878
ABCF3_1;1	ABCF3	615	823	269	836
ABCF3_2;1	ABCF3	355	242	117	339
ABCF3_3;1	ABCF3	385	845	322	516
ABCF3_4;1	ABCF3	2388	4416	3338	4263
ABCF3_5;1	ABCF3	148	411	1	327
ABCG1_0;1	ABCG1	961	631	476	1054
ABCG1_1;1	ABCG1	546	261	207	303
ABCG1_2;11	ABCG1	0	0	0	0
ABCG1_3;1	ABCG1	251	440	270	434
ABCG1_4;1	ABCG1	433	368	71	189
ABCG1_5;1	ABCG1	1106	835	379	1281
ABCG2_0;1	ABCG2	583	559	473	469
ABCG2_1;1	ABCG2	1052	560	1123	1362
ABCG2_2;1	ABCG2	234	60	140	148
ABCG2_3;1	ABCG2	32	97	0	151
ABCG2_4;1	ABCG2	0	0	0	0
ABCG2_5;1	ABCG2	190	425	189	191
ABCG4_0;1	ABCG4	20	43	231	164
ABCG4_1;1	ABCG4	410	376	685	116
ABCG4_2;1	ABCG4	675	573	551	335
ABCG4_3;1	ABCG4	0	0	22	0
ABCG4_4;1	ABCG4	0	0	68	58
ABCG4_5;1	ABCG4	1227	770	648	877
ABCG5_0;1	ABCG5	2054	397	963	880
ABCG5_1;1	ABCG5	400	234	396	359
ABCG5_2;1	ABCG5	387	401	241	419
ABCG5_3;1	ABCG5	32	56	0	0
ABCG5_4;1	ABCG5	1475	1208	1402	1297
ABCG5_5;1	ABCG5	762	267	512	393
ABCG8_0;1	ABCG8	361	66	355	226
ABCG8_1;1	ABCG8	0	166	267	221
ABCG8_2;1	ABCG8	639	511	661	674
ABCG8_3;1	ABCG8	167	108	0	0
ABCG8_4;1	ABCG8	292	234	152	192
ABCG8_5;1	ABCG8	0	0	0	0
ABHD10_0;1	ABHD10	308	155	72	0
ABHD10_1;1	ABHD10	740	406	343	288
ABHD10_2;1	ABHD10	160	113	45	192
ABHD10_3;1	ABHD10	824	482	107	713
ABHD10_4;1	ABHD10	154	402	324	283
ABHD10_5;1	ABHD10	826	765	546	969
ABHD11_0;1	ABHD11	279	183	240	338
ABHD11_1;1	ABHD11	0	0	74	0
ABHD11_2;1	ABHD11	473	154	309	74
ABHD11_3;1	ABHD11	0	151	112	186
ABHD11_4;1	ABHD11	541	310	199	242
ABHD11_5;1	ABHD11	434	492	96	102
ABHD12B_0;1	ABHD12B	462	719	609	615
ABHD12B_1;1	ABHD12B	1654	1554	552	1675
ABHD12B_2;1	ABHD12B	162	75	115	221
ABHD12B_3;1	ABHD12B	308	341	280	268
ABHD12B_4;1	ABHD12B	1114	567	893	763
ABHD12B_5;1	ABHD12B	707	288	394	494
ABHD12_0;1	ABHD12	943	784	787	1140
ABHD12_1;1	ABHD12	419	394	631	534
ABHD12_2;1	ABHD12	177	292	148	557
ABHD12_3;1	ABHD12	0	0	0	0
ABHD12_4;1	ABHD12	1491	796	1029	913
ABHD12_5;1	ABHD12	251	260	269	114
ABHD13_0;1	ABHD13	0	0	0	0
ABHD13_1;1	ABHD13	582	211	157	266
ABHD13_2;1	ABHD13	848	490	497	527
ABHD13_3;1	ABHD13	809	978	942	689
ABHD13_4;1	ABHD13	98	312	411	438
ABHD13_5;1	ABHD13	0	66	0	66
ABHD14A_0;1	ABHD14A	487	518	499	89
ABHD14A_1;1	ABHD14A	783	471	754	847
ABHD14A_2;1	ABHD14A	1021	385	1178	1429
ABHD14A_3;1	ABHD14A	847	683	656	600
ABHD14A_4;1	ABHD14A	359	585	703	522
ABHD14A_5;1	ABHD14A	762	213	306	353
ABHD14B_0;1	ABHD14B	336	255	276	44
ABHD14B_1;1	ABHD14B	114	44	112	198
ABHD14B_2;1	ABHD14B	398	156	239	351
ABHD14B_3;1	ABHD14B	687	492	90	197
ABHD14B_4;1	ABHD14B	1031	647	1029	846
ABHD14B_5;1	ABHD14B	0	44	49	211
ABHD15_0;1	ABHD15	58	41	105	227
ABHD15_1;1	ABHD15	1482	1038	975	1367
ABHD15_2;1	ABHD15	566	684	857	620
ABHD15_3;1	ABHD15	0	38	0	218
ABHD15_4;1	ABHD15	111	572	103	110
ABHD15_5;1	ABHD15	245	830	661	1453
ABHD16A_0;1	ABHD16A	74	40	46	0
ABHD16A_1;1	ABHD16A	305	167	82	127
ABHD16A_2;1	ABHD16A	498	447	689	637
ABHD16A_3;1	ABHD16A	963	699	773	1396
ABHD16A_4;1	ABHD16A	328	138	50	143
ABHD16A_5;1	ABHD16A	416	320	190	483
ABHD16B_0;1	ABHD16B	594	240	188	395
ABHD16B_1;1	ABHD16B	1039	438	123	731
ABHD16B_2;1	ABHD16B	142	492	672	563
ABHD16B_3;1	ABHD16B	315	92	59	53
ABHD16B_4;1	ABHD16B	1411	716	897	1550
ABHD16B_5;1	ABHD16B	848	767	1321	918
ABHD17A_0;3	ABHD17A	260	619	443	234
ABHD17A_1;4	ABHD17A	481	129	359	231
ABHD17A_2;1	ABHD17A	422	695	365	632
ABHD17A_3;7	ABHD17A	0	40	0	0
ABHD17A_4;7	ABHD17A	0	8	0	7
ABHD17A_5;3	ABHD17A	392	552	282	360
ABHD17B_0;1	ABHD17B	969	1514	901	1613
ABHD17B_1;1	ABHD17B	115	0	122	75
ABHD17B_2;1	ABHD17B	214	478	132	311
ABHD17B_3;1	ABHD17B	193	438	281	487
ABHD17B_4;1	ABHD17B	0	186	0	168
ABHD17B_5;1	ABHD17B	94	130	170	349
ABHD17C_0;1	ABHD17C	619	332	354	858
ABHD17C_1;1	ABHD17C	566	857	985	791
ABHD17C_2;1	ABHD17C	1003	671	449	1486
ABHD17C_3;2	ABHD17C	9	288	0	180
ABHD17C_4;1	ABHD17C	1622	1667	1258	1326
ABHD17C_5;1	ABHD17C	216	210	176	407
ABHD1_0;1	ABHD1	155	191	185	354
ABHD1_1;1	ABHD1	422	387	451	540
ABHD1_2;1	ABHD1	234	72	364	179
ABHD1_3;1	ABHD1	256	41	105	242
ABHD1_4;1	ABHD1	1856	1483	1613	2038
ABHD1_5;1	ABHD1	213	454	171	1258
ABHD2_0;1	ABHD2	328	211	115	168
ABHD2_1;1	ABHD2	748	603	1091	915
ABHD2_2;1	ABHD2	259	665	345	950
ABHD2_3;1	ABHD2	398	453	514	274
ABHD3_0;1	ABHD3	1010	878	893	864
ABHD3_1;1	ABHD3	0	0	0	0
ABHD3_2;1	ABHD3	735	497	231	460
ABHD3_3;1	ABHD3	83	165	0	0
ABHD3_4;1	ABHD3	455	384	295	407
ABHD3_5;1	ABHD3	89	41	0	111
ABHD4_0;1	ABHD4	136	247	232	352
ABHD4_1;1	ABHD4	319	151	343	226
ABHD4_2;1	ABHD4	351	413	316	495
ABHD4_3;1	ABHD4	193	189	74	56
ABHD4_4;1	ABHD4	151	144	1	0
ABHD4_5;1	ABHD4	481	502	355	532
ABHD5_0;1	ABHD5	87	257	108	153
ABHD5_1;1	ABHD5	121	52	0	0
ABHD5_2;1	ABHD5	15	35	0	116
ABHD5_3;1	ABHD5	397	702	500	324
ABHD5_4;1	ABHD5	140	96	125	71
ABHD5_5;1	ABHD5	0	0	0	0
ABHD6_0;1	ABHD6	625	1255	1014	706
ABHD6_1;1	ABHD6	0	1	111	132
ABHD6_2;1	ABHD6	184	396	249	384
ABHD6_3;1	ABHD6	814	1590	1212	1228
ABHD6_4;1	ABHD6	64	160	0	106
ABHD6_5;1	ABHD6	264	31	224	178
ABHD8_0;1	ABHD8	676	638	550	763
ABHD8_1;1	ABHD8	403	191	91	238
ABHD8_2;1	ABHD8	1627	1647	1347	1152
ABHD8_3;1	ABHD8	273	205	131	120
ABHD8_4;1	ABHD8	454	360	179	602
ABHD8_5;1	ABHD8	365	455	138	323
ABI1_0;1	ABI1	1251	1100	837	1232
ABI1_1;1	ABI1	0	0	0	0
ABI1_2;1	ABI1	0	0	0	0
ABI1_3;1	ABI1	0	68	0	26
ABI1_4;1	ABI1	1213	1232	713	1022
ABI1_5;2	ABI1	241	570	170	650
ABI2_0;1	ABI2	703	361	755	576
ABI2_1;1	ABI2	654	1067	1148	852
ABI2_2;1	ABI2	187	173	121	153
ABI2_3;1	ABI2	252	155	88	115
ABI2_4;1	ABI2	0	0	184	0
ABI2_5;1	ABI2	70	298	140	349
ABI3BP_0;1	ABI3BP	1346	1152	1233	1021
ABI3BP_1;1	ABI3BP	669	390	0	172
ABI3BP_2;1	ABI3BP	100	109	57	193
ABI3BP_3;1	ABI3BP	900	749	744	1363
ABI3BP_4;1	ABI3BP	1502	581	725	474
ABI3BP_5;1	ABI3BP	693	464	291	290
ABI3_0;1	ABI3	980	418	806	865
ABI3_1;1	ABI3	451	664	156	482
ABI3_2;1	ABI3	575	430	64	57
ABI3_3;1	ABI3	168	319	206	176
ABI3_4;1	ABI3	551	504	488	636
ABI3_5;1	ABI3	697	657	523	907
ABL1_0;1	ABL1	0	0	0	0
ABL1_1;1	ABL1	1	0	0	0
ABL1_2;1	ABL1	0	61	0	0
ABL1_3;1	ABL1	2	3	2	2
ABL2_0;1	ABL2	350	500	391	489
ABL2_1;1	ABL2	408	183	386	577
ABL2_2;1	ABL2	91	105	167	31
ABL2_3;1	ABL2	73	174	431	596
ABL2_4;1	ABL2	86	0	2	0
ABL2_5;1	ABL2	600	578	500	464
ABLIM1_0;1	ABLIM1	202	101	48	210
ABLIM1_1;1	ABLIM1	44	0	0	11
ABLIM1_2;1	ABLIM1	0	49	181	176
ABLIM1_3;1	ABLIM1	0	0	0	37
ABLIM1_4;1	ABLIM1	288	362	259	194
ABLIM1_5;1	ABLIM1	222	247	86	201
ABLIM2_0;1	ABLIM2	1314	1075	666	735
ABLIM2_1;1	ABLIM2	0	0	32	0
ABLIM2_2;1	ABLIM2	1383	697	598	1177
ABLIM2_3;1	ABLIM2	147	643	219	548
ABLIM2_4;1	ABLIM2	294	246	295	295
ABLIM2_5;1	ABLIM2	70	206	213	470
ABLIM3_0;1	ABLIM3	0	80	0	72
ABLIM3_1;1	ABLIM3	162	110	138	176
ABLIM3_2;1	ABLIM3	367	367	392	493
ABLIM3_3;1	ABLIM3	279	213	113	202
ABLIM3_4;1	ABLIM3	171	203	36	131
ABLIM3_5;1	ABLIM3	533	505	12	138
ABRACL_0;1	ABRACL	1284	654	722	1147
ABRACL_1;1	ABRACL	0	51	0	0
ABRACL_2;1	ABRACL	477	529	1127	752
ABRACL_3;1	ABRACL	602	472	722	244
ABRACL_4;1	ABRACL	34	66	11	10
ABRACL_5;1	ABRACL	1637	965	1556	1470
ABRA_0;1	ABRA	166	0	0	0
ABRA_1;1	ABRA	634	290	463	376
ABRA_2;1	ABRA	160	71	122	91
ABRA_3;1	ABRA	236	349	296	280
ABRA_4;1	ABRA	787	328	251	162
ABRA_5;1	ABRA	784	385	151	535
ABR_0;1	ABR	248	514	223	402
ABR_1;1	ABR	579	882	794	1058
ABR_2;1	ABR	353	573	432	635
ABR_3;1	ABR	659	583	402	684
ABR_4;1	ABR	58	74	73	232
ABR_5;1	ABR	854	614	635	792
ABT1_0;1	ABT1	470	181	384	586
ABT1_1;2	ABT1	0	0	0	0
ABT1_2;1	ABT1	51	499	76	145
ABT1_3;1	ABT1	302	340	246	0
ABT1_4;1	ABT1	205	212	75	221
ABT1_5;1	ABT1	643	327	850	378
ABTB1_0;1	ABTB1	945	816	1116	787
ABTB1_1;1	ABTB1	350	727	671	493
ABTB1_2;1	ABTB1	63	160	113	251
ABTB1_3;1	ABTB1	100	200	73	196
ABTB1_4;1	ABTB1	501	58	210	633
ABTB1_5;1	ABTB1	1676	936	1093	1702
ABTB2_0;1	ABTB2	242	170	229	23
ABTB2_1;1	ABTB2	872	769	430	835
ABTB2_2;1	ABTB2	1568	1192	1572	1209
ABTB2_3;1	ABTB2	611	847	334	276
ABTB2_4;1	ABTB2	150	310	228	162
ABTB2_5;1	ABTB2	898	881	1085	823
ACAA1_0;1	ACAA1	388	184	54	243
ACAA1_1;1	ACAA1	1	228	293	243
ACAA1_2;1	ACAA1	522	240	197	165
ACAA1_3;1	ACAA1	147	485	716	489
ACAA1_4;1	ACAA1	138	255	671	159
ACAA1_5;2	ACAA1	184	309	83	371
ACAA2_0;1	ACAA2	0	38	0	0
ACAA2_1;2	ACAA2	134	0	0	51
ACAA2_2;2	ACAA2	223	34	220	0
ACAA2_3;1	ACAA2	141	0	0	0
ACAA2_4;2	ACAA2	445	187	199	346
ACAA2_5;1	ACAA2	556	279	344	335
ACACA_0;1	ACACA	0	65	72	90
ACACA_1;1	ACACA	0	0	0	72
ACACA_2;1	ACACA	284	660	433	573
ACACA_3;1	ACACA	91	0	0	0
ACACA_4;1	ACACA	200	139	71	0
ACACA_5;1	ACACA	113	0	126	136
ACACB_0;1	ACACB	175	301	496	640
ACACB_1;1	ACACB	347	215	394	299
ACACB_2;1	ACACB	202	99	369	201
ACACB_3;1	ACACB	209	312	64	272
ACACB_4;1	ACACB	0	56	0	61
ACACB_5;1	ACACB	87	91	71	0
ACAD10_0;1	ACAD10	0	0	0	0
ACAD10_1;1	ACAD10	210	90	146	14
ACAD10_2;1	ACAD10	74	56	85	0
ACAD10_3;1	ACAD10	76	110	46	341
ACAD10_4;1	ACAD10	675	382	571	311
ACAD10_5;1	ACAD10	326	379	125	67
ACAD11_0;1	ACAD11	119	194	82	429
ACAD11_1;1	ACAD11	273	197	66	124
ACAD11_2;1	ACAD11	750	1071	484	1128
ACAD11_3;1	ACAD11	96	164	231	136
ACAD11_4;1	ACAD11	852	586	499	573
ACAD11_5;1	ACAD11	267	488	201	191
ACAD8_0;1	ACAD8	576	454	597	492
ACAD8_1;1	ACAD8	251	389	506	343
ACAD8_2;1	ACAD8	208	110	134	154
ACAD8_3;1	ACAD8	0	0	0	86
ACAD8_4;1	ACAD8	0	232	64	232
ACAD8_5;1	ACAD8	95	323	113	121
ACAD9_0;1	ACAD9	585	281	0	0
ACAD9_1;1	ACAD9	67	76	114	0
ACAD9_2;1	ACAD9	59	324	186	227
ACAD9_3;1	ACAD9	0	255	331	114
ACAD9_4;1	ACAD9	178	144	253	1
ACAD9_5;1	ACAD9	130	0	146	60
ACADL_0;1	ACADL	172	138	84	0
ACADL_1;1	ACADL	613	586	1015	881
ACADL_2;1	ACADL	180	152	199	210
ACADL_3;1	ACADL	0	80	41	0
ACADL_4;1	ACADL	670	204	244	365
ACADL_5;1	ACADL	4	0	0	57
ACADM_0;1	ACADM	122	49	0	200
ACADM_1;1	ACADM	234	65	187	105
ACADM_2;1	ACADM	700	367	466	328
ACADM_3;1	ACADM	166	0	0	0
ACADM_4;1	ACADM	0	0	62	0
ACADM_5;1	ACADM	0	0	145	0
ACADSB_0;1	ACADSB	288	378	417	249
ACADSB_1;1	ACADSB	292	287	219	392
ACADSB_2;1	ACADSB	270	115	80	118
ACADSB_3;1	ACADSB	434	218	193	156
ACADSB_4;1	ACADSB	1460	680	948	619
ACADSB_5;1	ACADSB	544	468	750	696
ACADS_0;1	ACADS	192	230	74	355
ACADS_1;1	ACADS	387	378	128	301
ACADS_2;1	ACADS	1263	820	1128	1664
ACADS_3;1	ACADS	853	565	850	676
ACADS_4;1	ACADS	456	302	574	140
ACADS_5;1	ACADS	73	172	398	87
ACADVL_0;1	ACADVL	79	60	114	0
ACADVL_1;1	ACADVL	0	523	0	361
ACADVL_2;1	ACADVL	264	301	223	241
ACADVL_3;1	ACADVL	128	333	167	71
ACADVL_4;1	ACADVL	282	444	108	108
ACADVL_5;1	ACADVL	425	610	536	258
ACAN_0;1	ACAN	907	1029	226	898
ACAN_1;1	ACAN	847	798	819	711
ACAN_2;1	ACAN	158	367	76	84
ACAN_3;1	ACAN	384	337	382	225
ACAN_4;1	ACAN	1096	291	339	158
ACAN_5;1	ACAN	138	54	176	161
ACAP1_0;1	ACAP1	692	661	488	823
ACAP1_1;1	ACAP1	340	277	131	191
ACAP1_2;1	ACAP1	0	0	0	0
ACAP1_3;1	ACAP1	789	1045	1021	709
ACAP1_4;1	ACAP1	1419	1053	1162	1401
ACAP1_5;1	ACAP1	0	58	0	0
ACAP2_0;1	ACAP2	1165	499	408	913
ACAP2_1;1	ACAP2	1176	606	715	812
ACAP2_2;1	ACAP2	144	103	402	418
ACAP2_3;2	ACAP2	0	0	0	0
ACAP2_4;1	ACAP2	1551	1363	1043	1715
ACAP2_5;1	ACAP2	0	0	0	0
ACAP3_0;1	ACAP3	127	248	52	122
ACAP3_1;1	ACAP3	93	94	244	119
ACAP3_2;1	ACAP3	422	350	295	212
ACAP3_3;1	ACAP3	404	336	362	696
ACAP3_4;1	ACAP3	1720	1353	1162	2019
ACAP3_5;1	ACAP3	287	86	47	229
ACAT1_0;1	ACAT1	428	207	894	567
ACAT1_1;1	ACAT1	144	85	0	69
ACAT1_2;1	ACAT1	247	233	312	125
ACAT1_3;1	ACAT1	91	0	51	51
ACAT1_4;1	ACAT1	830	415	382	1039
ACAT1_5;1	ACAT1	73	0	0	57
ACAT2_0;1	ACAT2	599	660	788	249
ACAT2_1;1	ACAT2	427	518	448	815
ACAT2_2;1	ACAT2	0	0	0	0
ACAT2_3;1	ACAT2	72	51	0	0
ACAT2_4;1	ACAT2	0	0	0	0
ACAT2_5;1	ACAT2	275	170	46	93
ACBD3_0;1	ACBD3	373	358	286	377
ACBD3_1;1	ACBD3	287	158	326	200
ACBD3_2;1	ACBD3	157	311	406	362
ACBD3_3;1	ACBD3	924	848	1242	1215
ACBD3_4;1	ACBD3	468	643	392	786
ACBD3_5;1	ACBD3	1932	1160	1880	1807
ACBD4_0;1	ACBD4	614	429	197	232
ACBD4_1;1	ACBD4	285	509	512	450
ACBD4_2;1	ACBD4	617	528	363	439
ACBD4_3;1	ACBD4	159	297	129	135
ACBD4_4;1	ACBD4	248	95	118	111
ACBD4_5;1	ACBD4	345	1243	305	334
ACBD5_0;1	ACBD5	0	90	0	57
ACBD5_1;1	ACBD5	0	167	97	201
ACBD5_2;1	ACBD5	0	55	0	0
ACBD5_3;1	ACBD5	233	275	475	271
ACBD5_4;1	ACBD5	0	58	82	2
ACBD5_5;1	ACBD5	0	0	0	0
ACBD6_0;1	ACBD6	964	396	790	938
ACBD6_1;1	ACBD6	1998	1515	1273	1468
ACBD6_2;1	ACBD6	76	0	0	0
ACBD6_3;1	ACBD6	0	0	0	0
ACBD6_4;1	ACBD6	724	263	357	228
ACBD6_5;1	ACBD6	237	512	382	547
ACBD7_0;1	ACBD7	467	113	271	177
ACBD7_1;1	ACBD7	0	0	0	0
ACBD7_2;1	ACBD7	601	10	391	367
ACBD7_3;1	ACBD7	504	399	116	280
ACBD7_4;1	ACBD7	206	28	384	299
ACBD7_5;1	ACBD7	530	404	266	410
ACCSL_0;1	ACCSL	58	135	54	70
ACCSL_1;2	ACCSL	0	0	0	0
ACCSL_2;2	ACCSL	322	133	374	277
ACCSL_3;2	ACCSL	312	430	125	549
ACCSL_4;1	ACCSL	275	98	323	182
ACCSL_5;1	ACCSL	223	530	181	128
ACCS_0;1	ACCS	195	520	425	316
ACCS_1;1	ACCS	269	327	381	659
ACCS_2;1	ACCS	84	115	63	164
ACCS_3;1	ACCS	510	45	336	262
ACCS_4;1	ACCS	74	0	1	0
ACCS_5;1	ACCS	0	0	0	0
ACD_0;1	ACD	306	168	208	9
ACD_1;1	ACD	396	134	183	155
ACD_2;1	ACD	869	751	717	425
ACD_3;1	ACD	415	689	725	791
ACD_4;1	ACD	460	459	146	62
ACD_5;1	ACD	1031	867	221	330
ACE2_0;1	ACE2	2580	2103	2193	2814
ACE2_1;1	ACE2	206	215	46	147
ACE2_2;1	ACE2	0	0	0	0
ACE2_3;1	ACE2	488	427	411	395
ACE2_4;1	ACE2	485	188	197	96
ACE2_5;1	ACE2	1450	1203	1310	1063
ACER1_0;1	ACER1	1182	965	816	590
ACER1_1;1	ACER1	282	220	320	275
ACER1_2;1	ACER1	467	301	387	379
ACER1_3;1	ACER1	843	643	1150	759
ACER1_4;1	ACER1	329	211	267	105
ACER1_5;1	ACER1	271	244	84	127
ACER2_0;1	ACER2	748	304	201	537
ACER2_1;1	ACER2	97	62	96	336
ACER2_2;2	ACER2	0	0	0	0
ACER2_3;1	ACER2	152	0	63	45
ACER2_4;2	ACER2	595	702	819	715
ACER2_5;2	ACER2	0	0	0	0
ACER3_0;1	ACER3	89	0	124	0
ACER3_1;1	ACER3	1599	580	609	704
ACER3_2;1	ACER3	909	682	866	571
ACER3_3;1	ACER3	498	375	400	596
ACER3_4;1	ACER3	118	292	30	490
ACER3_5;1	ACER3	55	134	84	0
ACE_0;1	ACE	776	375	246	331
ACE_1;1	ACE	1007	486	432	840
ACE_2;1	ACE	0	100	0	2
ACE_3;1	ACE	109	221	115	120
ACE_4;1	ACE	673	267	469	453
ACE_5;1	ACE	0	152	245	206
ACHE_0;1	ACHE	75	106	0	67
ACHE_1;1	ACHE	200	183	0	0
ACHE_2;1	ACHE	675	484	651	698
ACHE_3;1	ACHE	0	0	30	0
ACIN1_0;1	ACIN1	0	64	0	0
ACIN1_1;1	ACIN1	129	230	8	299
ACIN1_2;1	ACIN1	0	0	0	0
ACIN1_3;1	ACIN1	492	687	386	279
ACIN1_4;1	ACIN1	85	82	0	121
ACIN1_5;1	ACIN1	0	0	0	0
ACKR1_0;1	ACKR1	604	709	120	604
ACKR1_1;1	ACKR1	0	0	0	72
ACKR1_2;1	ACKR1	366	75	85	151
ACKR1_3;1	ACKR1	483	1252	1268	951
ACKR1_4;1	ACKR1	0	53	88	0
ACKR1_5;1	ACKR1	0	71	91	28
ACKR2_0;1	ACKR2	153	255	53	192
ACKR2_1;1	ACKR2	515	294	128	144
ACKR2_2;1	ACKR2	0	0	0	0
ACKR2_3;1	ACKR2	4	115	200	315
ACKR2_4;1	ACKR2	720	383	285	174
ACKR2_5;1	ACKR2	0	193	195	307
ACKR3_0;1	ACKR3	0	0	0	70
ACKR3_1;1	ACKR3	344	19	341	144
ACKR3_2;1	ACKR3	262	172	0	434
ACKR3_3;1	ACKR3	206	234	98	135
ACKR3_4;1	ACKR3	476	806	423	803
ACKR3_5;1	ACKR3	457	252	214	362
ACKR4_0;2	ACKR4	558	184	165	349
ACKR4_1;2	ACKR4	0	0	0	0
ACKR4_2;2	ACKR4	391	108	134	0
ACKR4_3;2	ACKR4	453	326	376	230
ACKR4_4;2	ACKR4	247	40	185	120
ACKR4_5;2	ACKR4	0	73	68	11
ACLY_0;1	ACLY	16	0	50	0
ACLY_1;1	ACLY	469	55	137	0
ACLY_2;1	ACLY	73	0	0	0
ACLY_3;1	ACLY	133	84	0	38
ACLY_4;1	ACLY	270	156	260	261
ACLY_5;1	ACLY	176	5	7	0
ACMSD_0;1	ACMSD	786	540	280	428
ACMSD_1;1	ACMSD	0	0	0	0
ACMSD_2;1	ACMSD	671	841	665	669
ACMSD_3;1	ACMSD	737	810	1767	1482
ACMSD_4;1	ACMSD	154	0	0	0
ACMSD_5;1	ACMSD	86	87	0	0
ACO1_0;1	ACO1	0	0	0	0
ACO1_1;1	ACO1	242	330	67	301
ACO1_2;1	ACO1	0	108	79	30
ACO1_3;1	ACO1	190	0	92	0
ACO1_4;1	ACO1	73	54	234	135
ACO1_5;1	ACO1	490	298	43	168
ACO2_0;1	ACO2	281	121	0	0
ACO2_1;1	ACO2	75	0	81	97
ACO2_2;3	ACO2	62	0	60	0
ACO2_3;3	ACO2	1053	841	328	669
ACO2_4;2	ACO2	610	82	242	287
ACO2_5;1	ACO2	35	95	0	0
ACOT11_0;1	ACOT11	658	774	631	765
ACOT11_1;1	ACOT11	243	504	69	71
ACOT11_2;1	ACOT11	1756	1544	1359	1225
ACOT11_3;1	ACOT11	746	953	1267	1533
ACOT11_4;1	ACOT11	325	139	174	127
ACOT11_5;1	ACOT11	0	0	0	0
ACOT12_0;1	ACOT12	83	114	109	157
ACOT12_1;1	ACOT12	148	112	76	121
ACOT12_2;1	ACOT12	509	578	644	511
ACOT12_3;1	ACOT12	0	162	49	60
ACOT12_4;1	ACOT12	1	29	120	244
ACOT12_5;1	ACOT12	737	552	829	559
ACOT13_0;1	ACOT13	81	0	0	0
ACOT13_1;1	ACOT13	137	272	473	83
ACOT13_2;1	ACOT13	167	130	371	74
ACOT13_3;1	ACOT13	0	49	90	66
ACOT13_4;1	ACOT13	0	33	72	131
ACOT13_5;1	ACOT13	296	136	582	355
ACOT1_0;1	ACOT1	1052	633	623	1103
ACOT1_1;3	ACOT1	890	828	558	761
ACOT1_2;2	ACOT1	1636	1208	1334	1254
ACOT1_3;2	ACOT1	0	266	59	396
ACOT1_4;1	ACOT1	144	233	192	261
ACOT1_5;1	ACOT1	1412	1378	1127	1670
ACOT2_0;1	ACOT2	0	0	258	302
ACOT2_1;1	ACOT2	0	130	0	0
ACOT2_2;1	ACOT2	222	369	705	460
ACOT2_3;1	ACOT2	1240	847	945	1142
ACOT2_4;1	ACOT2	75	307	85	58
ACOT2_5;1	ACOT2	250	351	888	926
ACOT4_0;2	ACOT4	328	316	371	293
ACOT4_1;2	ACOT4	204	80	122	0
ACOT4_2;1	ACOT4	0	169	51	152
ACOT4_3;1	ACOT4	56	100	225	361
ACOT4_4;1	ACOT4	0	0	0	0
ACOT4_5;1	ACOT4	174	75	239	293
ACOT6_0;1	ACOT6	547	191	346	84
ACOT6_1;1	ACOT6	67	410	68	0
ACOT6_2;1	ACOT6	282	274	341	61
ACOT6_3;1	ACOT6	1426	698	725	470
ACOT6_4;1	ACOT6	313	260	46	211
ACOT6_5;1	ACOT6	384	220	189	267
ACOT7_0;1	ACOT7	0	0	66	0
ACOT7_1;1	ACOT7	261	176	62	437
ACOT7_2;1	ACOT7	125	103	280	64
ACOT7_3;1	ACOT7	396	264	371	686
ACOT7_4;1	ACOT7	2113	1177	1867	2848
ACOT7_5;2	ACOT7	1821	1263	772	1431
ACOT8_0;1	ACOT8	57	249	116	226
ACOT8_1;1	ACOT8	460	343	173	322
ACOT8_2;1	ACOT8	78	128	49	80
ACOT8_3;1	ACOT8	321	168	84	211
ACOT8_4;1	ACOT8	266	148	0	0
ACOT8_5;1	ACOT8	1269	788	1204	560
ACOT9_0;1	ACOT9	432	67	235	316
ACOT9_1;1	ACOT9	173	80	0	119
ACOT9_2;1	ACOT9	0	0	0	0
ACOT9_3;1	ACOT9	0	0	0	0
ACOT9_4;1	ACOT9	1156	665	849	820
ACOT9_5;1	ACOT9	214	176	462	429
ACOX1_0;1	ACOX1	51	57	113	295
ACOX1_1;1	ACOX1	155	322	212	248
ACOX1_2;1	ACOX1	1359	1477	1035	1365
ACOX1_3;1	ACOX1	327	25	137	158
ACOX1_4;1	ACOX1	253	135	144	62
ACOX1_5;1	ACOX1	676	524	403	232
ACOX2_0;1	ACOX2	0	51	0	74
ACOX2_1;1	ACOX2	46	0	128	100
ACOX2_2;1	ACOX2	554	749	453	926
ACOX2_3;1	ACOX2	250	107	60	85
ACOX2_4;1	ACOX2	93	243	271	96
ACOX2_5;1	ACOX2	710	261	222	95
ACOX3_0;1	ACOX3	45	159	65	92
ACOX3_1;1	ACOX3	0	0	0	0
ACOX3_2;1	ACOX3	106	0	0	0
ACOX3_3;1	ACOX3	1019	110	110	340
ACOX3_4;1	ACOX3	0	0	0	0
ACOX3_5;1	ACOX3	156	89	483	156
ACOXL_0;1	ACOXL	0	46	26	40
ACOXL_1;1	ACOXL	1	49	116	368
ACOXL_2;1	ACOXL	0	45	0	0
ACOXL_3;1	ACOXL	174	274	355	419
ACOXL_4;1	ACOXL	252	357	110	427
ACOXL_5;1	ACOXL	1	253	0	285
ACP1_0;1	ACP1	475	302	258	445
ACP1_1;2	ACP1	93	373	68	520
ACP1_2;1	ACP1	392	340	577	430
ACP1_3;1	ACP1	797	715	615	624
ACP1_4;1	ACP1	2473	1270	1562	1746
ACP1_5;1	ACP1	333	527	709	451
ACP2_0;1	ACP2	809	646	501	230
ACP2_1;1	ACP2	966	317	908	969
ACP2_2;1	ACP2	45	1	0	31
ACP2_3;1	ACP2	138	52	58	63
ACP2_4;1	ACP2	774	497	404	544
ACP2_5;1	ACP2	601	240	182	523
ACP5_0;1	ACP5	0	45	24	0
ACP5_1;1	ACP5	156	0	0	0
ACP5_2;1	ACP5	723	753	541	889
ACP5_3;1	ACP5	0	93	0	0
ACP5_4;1	ACP5	230	288	64	140
ACP5_5;1	ACP5	186	121	133	336
ACP6_0;1	ACP6	155	0	90	67
ACP6_1;1	ACP6	50	148	414	286
ACP6_2;1	ACP6	325	409	120	192
ACP6_3;1	ACP6	0	1	0	61
ACP6_4;1	ACP6	412	438	260	386
ACP6_5;1	ACP6	407	350	0	85
ACPP_0;1	ACPP	24	199	39	358
ACPP_1;1	ACPP	547	330	317	541
ACPP_2;1	ACPP	460	173	113	54
ACPP_3;1	ACPP	93	117	263	283
ACPP_4;1	ACPP	173	389	92	323
ACPP_5;1	ACPP	0	0	0	0
ACPT_0;1	ACPT	2243	1788	1657	2234
ACPT_1;1	ACPT	761	309	502	399
ACPT_2;1	ACPT	349	275	380	773
ACPT_3;1	ACPT	919	1080	1284	1765
ACPT_4;1	ACPT	522	452	374	450
ACPT_5;1	ACPT	153	297	404	650
ACRBP_0;1	ACRBP	94	0	278	56
ACRBP_1;1	ACRBP	852	1413	475	1423
ACRBP_2;1	ACRBP	632	663	871	299
ACRBP_3;1	ACRBP	0	0	0	0
ACRBP_4;1	ACRBP	0	101	0	0
ACRBP_5;1	ACRBP	274	432	270	301
ACRC_0;1	ACRC	939	918	1508	889
ACRC_1;2	ACRC	111	0	218	70
ACRC_2;1	ACRC	74	0	171	0
ACRC_3;1	ACRC	215	138	87	32
ACRC_4;1	ACRC	567	513	534	333
ACRC_5;1	ACRC	338	241	439	646
ACRV1_0;1	ACRV1	99	124	143	130
ACRV1_1;1	ACRV1	292	485	529	771
ACRV1_2;1	ACRV1	188	284	318	836
ACRV1_3;1	ACRV1	560	296	289	861
ACRV1_4;1	ACRV1	156	248	189	144
ACRV1_5;1	ACRV1	1727	1418	1995	1903
ACR_0;1	ACR	180	346	384	117
ACR_1;1	ACR	786	271	850	713
ACR_2;1	ACR	567	415	475	163
ACR_3;1	ACR	749	564	218	602
ACR_4;1	ACR	177	499	563	379
ACR_5;1	ACR	1821	1750	1220	1786
ACSBG1_0;1	ACSBG1	103	274	262	209
ACSBG1_1;1	ACSBG1	359	293	0	99
ACSBG1_2;1	ACSBG1	1708	1113	717	675
ACSBG1_3;1	ACSBG1	1394	1480	1063	2156
ACSBG1_4;1	ACSBG1	439	101	277	208
ACSBG1_5;1	ACSBG1	1177	1042	1048	1006
ACSBG2_0;1	ACSBG2	77	43	0	0
ACSBG2_1;1	ACSBG2	641	513	302	423
ACSBG2_2;1	ACSBG2	91	174	332	344
ACSBG2_3;1	ACSBG2	561	317	293	410
ACSBG2_4;1	ACSBG2	163	146	102	0
ACSBG2_5;1	ACSBG2	0	72	143	1
ACSF2_0;1	ACSF2	963	1035	936	1184
ACSF2_1;1	ACSF2	412	217	98	386
ACSF2_2;1	ACSF2	965	1190	717	1477
ACSF2_3;1	ACSF2	0	59	0	114
ACSF2_4;1	ACSF2	358	547	130	294
ACSF2_5;1	ACSF2	100	89	0	155
ACSF3_0;1	ACSF3	195	113	71	68
ACSF3_1;1	ACSF3	196	311	361	277
ACSF3_2;1	ACSF3	57	146	50	0
ACSF3_3;1	ACSF3	304	40	157	53
ACSF3_4;1	ACSF3	0	114	74	60
ACSF3_5;1	ACSF3	245	95	169	118
ACSL1_0;1	ACSL1	361	457	343	406
ACSL1_1;1	ACSL1	386	74	112	193
ACSL1_2;1	ACSL1	99	0	59	105
ACSL1_3;1	ACSL1	435	302	402	136
ACSL1_4;1	ACSL1	459	235	141	584
ACSL1_5;1	ACSL1	0	167	56	141
ACSL3_0;1	ACSL3	0	224	79	58
ACSL3_1;1	ACSL3	158	369	68	348
ACSL3_2;1	ACSL3	68	119	170	48
ACSL3_3;1	ACSL3	0	300	0	54
ACSL3_4;1	ACSL3	239	744	496	145
ACSL3_5;1	ACSL3	120	56	0	0
ACSL4_0;1	ACSL4	890	181	404	175
ACSL4_1;1	ACSL4	1034	212	501	475
ACSL4_2;1	ACSL4	966	515	432	610
ACSL4_3;1	ACSL4	940	198	727	208
ACSL5_0;1	ACSL5	177	5	116	0
ACSL5_1;1	ACSL5	343	172	414	587
ACSL5_2;1	ACSL5	320	276	102	402
ACSL5_3;1	ACSL5	317	265	0	101
ACSL5_4;1	ACSL5	0	0	0	0
ACSL5_5;1	ACSL5	0	0	0	0
ACSL6_0;1	ACSL6	151	422	191	269
ACSL6_1;1	ACSL6	373	102	1	69
ACSL6_2;1	ACSL6	92	0	183	80
ACSL6_3;1	ACSL6	59	63	111	25
ACSL6_4;1	ACSL6	73	456	174	248
ACSL6_5;1	ACSL6	252	268	109	223
ACSM1_0;1	ACSM1	66	255	57	35
ACSM1_1;1	ACSM1	146	37	0	130
ACSM1_2;1	ACSM1	584	115	20	94
ACSM1_3;1	ACSM1	0	0	0	0
ACSM1_4;1	ACSM1	274	0	64	96
ACSM1_5;1	ACSM1	514	376	437	369
ACSM2A_0;1	ACSM2A	158	172	75	57
ACSM2A_1;1	ACSM2A	173	51	69	194
ACSM2A_2;1	ACSM2A	415	162	120	123
ACSM2A_3;1	ACSM2A	667	311	567	533
ACSM2A_4;2	ACSM2A	0	0	0	0
ACSM2A_5;1	ACSM2A	2	0	36	29
ACSM2B_0;1	ACSM2B	86	174	234	243
ACSM2B_1;1	ACSM2B	2	73	114	102
ACSM2B_2;1	ACSM2B	515	465	583	759
ACSM2B_3;2	ACSM2B	455	301	162	481
ACSM2B_4;1	ACSM2B	387	303	196	86
ACSM2B_5;2	ACSM2B	1388	574	947	869
ACSM3_0;1	ACSM3	0	78	0	60
ACSM3_1;1	ACSM3	80	37	159	128
ACSM3_2;1	ACSM3	271	252	202	234
ACSM3_3;1	ACSM3	384	184	280	303
ACSM3_4;1	ACSM3	260	256	152	64
ACSM3_5;1	ACSM3	271	55	146	108
ACSM4_0;1	ACSM4	559	556	444	647
ACSM4_1;1	ACSM4	108	63	274	461
ACSM4_2;1	ACSM4	394	358	299	386
ACSM4_3;1	ACSM4	193	179	275	550
ACSM4_4;1	ACSM4	823	1070	673	741
ACSM4_5;1	ACSM4	246	100	201	193
ACSM5_0;2	ACSM5	83	0	47	126
ACSM5_1;1	ACSM5	583	978	776	987
ACSM5_2;1	ACSM5	94	0	49	0
ACSM5_3;1	ACSM5	101	0	140	244
ACSM5_4;1	ACSM5	404	779	491	421
ACSM5_5;1	ACSM5	0	0	0	0
ACSM6_0;1	ACSM6	782	423	601	700
ACSM6_1;1	ACSM6	0	103	64	1
ACSM6_2;1	ACSM6	0	0	0	0
ACSM6_3;1	ACSM6	324	375	278	305
ACSM6_4;1	ACSM6	225	376	196	116
ACSM6_5;1	ACSM6	274	69	266	81
ACSS1_0;1	ACSS1	0	0	64	0
ACSS1_1;1	ACSS1	1025	666	235	745
ACSS1_2;1	ACSS1	83	0	0	0
ACSS1_3;1	ACSS1	319	508	322	546
ACSS1_4;1	ACSS1	0	43	35	24
ACSS1_5;1	ACSS1	0	29	0	0
ACSS2_0;1	ACSS2	281	413	190	631
ACSS2_1;1	ACSS2	77	26	0	30
ACSS2_2;1	ACSS2	68	550	191	327
ACSS2_3;1	ACSS2	166	220	184	327
ACSS2_4;1	ACSS2	145	112	285	285
ACSS2_5;1	ACSS2	326	285	309	226
ACSS3_0;1	ACSS3	115	166	0	143
ACSS3_1;1	ACSS3	617	205	440	218
ACSS3_2;1	ACSS3	0	0	0	0
ACSS3_3;1	ACSS3	133	363	216	327
ACSS3_4;1	ACSS3	528	190	458	250
ACSS3_5;1	ACSS3	681	121	316	344
ACTA1_0;1	ACTA1	554	464	389	627
ACTA1_1;1	ACTA1	148	414	406	351
ACTA1_2;1	ACTA1	1594	919	1059	991
ACTA1_3;1	ACTA1	0	59	0	3
ACTA1_4;1	ACTA1	326	657	578	491
ACTA1_5;1	ACTA1	1578	1280	952	1456
ACTA2_0;1	ACTA2	707	337	210	823
ACTA2_1;1	ACTA2	395	159	499	528
ACTA2_2;1	ACTA2	288	485	176	165
ACTA2_3;1	ACTA2	234	372	195	262
ACTA2_4;1	ACTA2	0	0	0	0
ACTA2_5;1	ACTA2	176	110	445	215
ACTBL2_0;1	ACTBL2	0	125	0	247
ACTBL2_1;1	ACTBL2	605	157	145	115
ACTBL2_2;1	ACTBL2	1069	1285	622	1258
ACTBL2_3;2	ACTBL2	1103	757	1193	879
ACTBL2_4;1	ACTBL2	0	29	0	0
ACTBL2_5;1	ACTBL2	0	44	0	0
ACTB_0;1	ACTB	1099	746	578	601
ACTB_1;3	ACTB	0	25	106	40
ACTB_2;1	ACTB	263	377	115	209
ACTB_3;1	ACTB	317	125	118	239
ACTB_4;2	ACTB	0	0	0	0
ACTB_5;1	ACTB	0	0	0	0
ACTC1_0;8	ACTC1	349	487	361	824
ACTC1_1;1	ACTC1	179	163	112	238
ACTC1_2;1	ACTC1	26	49	236	200
ACTC1_3;1	ACTC1	1651	1443	646	934
ACTC1_4;1	ACTC1	1283	619	628	860
ACTC1_5;1	ACTC1	605	430	450	453
ACTG1_0;4	ACTG1	594	133	240	322
ACTG1_1;1	ACTG1	437	426	319	542
ACTG1_2;2	ACTG1	324	550	121	124
ACTG1_3;20	ACTG1	130	64	111	303
ACTG1_4;3	ACTG1	140	265	0	57
ACTG1_5;2	ACTG1	269	638	608	676
ACTG2_0;1	ACTG2	1211	320	1021	810
ACTG2_1;1	ACTG2	103	284	64	100
ACTG2_2;1	ACTG2	458	190	281	172
ACTG2_3;1	ACTG2	522	377	227	54
ACTG2_4;1	ACTG2	1050	978	2002	1013
ACTG2_5;1	ACTG2	311	757	327	552
ACTL10_0;1	ACTL10	95	228	140	234
ACTL10_1;1	ACTL10	830	632	927	968
ACTL10_2;1	ACTL10	134	46	0	318
ACTL10_3;1	ACTL10	297	160	237	288
ACTL10_4;1	ACTL10	109	442	287	499
ACTL10_5;1	ACTL10	380	350	318	226
ACTL6A_0;1	ACTL6A	303	147	195	99
ACTL6A_1;1	ACTL6A	535	251	174	154
ACTL6A_2;1	ACTL6A	0	0	0	0
ACTL6A_3;1	ACTL6A	0	0	0	0
ACTL6A_4;1	ACTL6A	185	64	0	0
ACTL6A_5;1	ACTL6A	237	286	353	122
ACTL6B_0;1	ACTL6B	135	153	182	124
ACTL6B_1;1	ACTL6B	944	771	555	500
ACTL6B_2;1	ACTL6B	141	177	309	452
ACTL6B_3;1	ACTL6B	107	0	80	0
ACTL6B_4;1	ACTL6B	74	156	132	0
ACTL6B_5;1	ACTL6B	631	303	710	301
ACTL7A_0;1	ACTL7A	17	322	75	49
ACTL7A_1;1	ACTL7A	139	41	149	430
ACTL7A_2;1	ACTL7A	795	531	137	131
ACTL7A_3;1	ACTL7A	222	303	279	463
ACTL7A_4;1	ACTL7A	1962	1326	1541	1680
ACTL7A_5;1	ACTL7A	1262	1004	428	315
ACTL7B_0;1	ACTL7B	264	332	305	387
ACTL7B_1;1	ACTL7B	52	115	65	147
ACTL7B_2;1	ACTL7B	188	180	287	361
ACTL7B_3;1	ACTL7B	0	0	0	54
ACTL7B_4;1	ACTL7B	207	182	370	288
ACTL7B_5;1	ACTL7B	1230	855	993	1691
ACTL8_0;1	ACTL8	500	178	140	374
ACTL8_1;1	ACTL8	85	28	84	0
ACTL8_2;1	ACTL8	301	212	61	48
ACTL8_3;2	ACTL8	191	105	64	99
ACTL8_4;1	ACTL8	76	144	77	123
ACTL8_5;1	ACTL8	89	344	485	205
ACTL9_0;1	ACTL9	1124	802	1083	1194
ACTL9_1;1	ACTL9	1161	886	614	740
ACTL9_2;1	ACTL9	504	117	228	335
ACTL9_3;1	ACTL9	88	458	54	328
ACTL9_4;1	ACTL9	190	0	0	128
ACTL9_5;1	ACTL9	2640	2031	1708	2195
ACTN1_0;1	ACTN1	0	55	58	0
ACTN1_1;1	ACTN1	86	0	0	0
ACTN1_2;1	ACTN1	621	108	192	128
ACTN1_3;1	ACTN1	1809	1526	874	1139
ACTN1_4;2	ACTN1	384	679	495	903
ACTN1_5;1	ACTN1	587	301	127	562
ACTN2_0;1	ACTN2	37	38	226	78
ACTN2_1;1	ACTN2	105	0	45	67
ACTN2_2;1	ACTN2	711	852	238	738
ACTN2_3;1	ACTN2	663	141	194	239
ACTN2_4;1	ACTN2	1004	666	242	265
ACTN2_5;1	ACTN2	217	428	226	610
ACTN4_0;1	ACTN4	940	905	791	1494
ACTN4_1;1	ACTN4	567	354	431	431
ACTN4_2;1	ACTN4	705	47	329	517
ACTN4_3;1	ACTN4	2158	1217	1699	1339
ACTN4_4;1	ACTN4	946	204	391	356
ACTN4_5;1	ACTN4	1499	1068	1663	1704
ACTR10_0;1	ACTR10	0	66	0	0
ACTR10_1;1	ACTR10	0	0	0	0
ACTR10_2;1	ACTR10	409	251	81	56
ACTR10_3;1	ACTR10	63	58	46	57
ACTR10_4;1	ACTR10	0	49	0	0
ACTR10_5;1	ACTR10	4	0	72	0
ACTR1A_0;1	ACTR1A	90	154	0	0
ACTR1A_1;2	ACTR1A	0	351	0	118
ACTR1A_2;1	ACTR1A	0	0	0	0
ACTR1A_3;1	ACTR1A	259	331	171	406
ACTR1A_4;1	ACTR1A	249	157	66	164
ACTR1A_5;1	ACTR1A	80	268	70	18
ACTR1B_0;1	ACTR1B	159	39	51	0
ACTR1B_1;1	ACTR1B	291	357	80	615
ACTR1B_2;1	ACTR1B	0	0	0	0
ACTR1B_3;1	ACTR1B	653	517	951	652
ACTR1B_4;1	ACTR1B	268	593	278	576
ACTR1B_5;1	ACTR1B	140	426	573	639
ACTR2_0;1	ACTR2	820	237	543	194
ACTR2_1;1	ACTR2	0	0	45	0
ACTR2_2;2	ACTR2	213	163	162	284
ACTR2_3;1	ACTR2	1500	1558	1512	846
ACTR2_4;3	ACTR2	48	0	156	206
ACTR2_5;2	ACTR2	514	53	48	54
ACTR3B_0;2	ACTR3B	0	0	0	0
ACTR3B_1;1	ACTR3B	654	197	502	153
ACTR3B_2;2	ACTR3B	313	135	0	201
ACTR3B_3;1	ACTR3B	465	403	743	450
ACTR3C_0;1	ACTR3C	0	36	64	0
ACTR3C_1;1	ACTR3C	0	0	0	63
ACTR3C_2;2	ACTR3C	83	67	228	47
ACTR3C_3;2	ACTR3C	121	165	155	319
ACTR3C_4;2	ACTR3C	605	661	278	546
ACTR3C_5;3	ACTR3C	398	247	312	606
ACTR3_0;1	ACTR3	405	228	506	214
ACTR3_1;1	ACTR3	91	43	44	95
ACTR3_2;1	ACTR3	0	0	0	0
ACTR3_3;1	ACTR3	0	0	0	0
ACTR3_4;1	ACTR3	0	0	0	0
ACTR3_5;1	ACTR3	392	165	97	176
ACTR5_0;1	ACTR5	1005	1915	1253	974
ACTR5_1;2	ACTR5	944	883	115	424
ACTR5_2;1	ACTR5	362	400	332	101
ACTR5_3;1	ACTR5	64	172	0	212
ACTR5_4;1	ACTR5	84	615	153	290
ACTR5_5;1	ACTR5	137	222	36	463
ACTR6_0;1	ACTR6	0	414	129	48
ACTR6_1;1	ACTR6	0	42	0	0
ACTR6_2;1	ACTR6	61	369	0	142
ACTR6_3;1	ACTR6	27	487	0	0
ACTR6_4;1	ACTR6	0	845	0	43
ACTR6_5;1	ACTR6	0	235	0	0
ACTR8_0;1	ACTR8	0	0	0	0
ACTR8_1;1	ACTR8	97	62	0	0
ACTR8_2;1	ACTR8	0	46	0	0
ACTR8_3;1	ACTR8	1080	438	458	912
ACTR8_4;1	ACTR8	158	40	98	0
ACTR8_5;1	ACTR8	327	83	145	194
ACTRT1_0;1	ACTRT1	741	460	178	514
ACTRT1_1;1	ACTRT1	442	750	366	643
ACTRT1_2;1	ACTRT1	141	71	82	0
ACTRT1_3;1	ACTRT1	229	97	0	38
ACTRT1_4;1	ACTRT1	0	134	225	151
ACTRT1_5;1	ACTRT1	612	530	209	293
ACTRT2_0;1	ACTRT2	136	305	0	132
ACTRT2_1;1	ACTRT2	666	611	593	612
ACTRT2_2;1	ACTRT2	1928	1825	1337	2015
ACTRT2_3;1	ACTRT2	1104	1119	570	1473
ACTRT2_4;1	ACTRT2	167	388	437	257
ACTRT2_5;1	ACTRT2	0	154	0	0
ACTRT3_0;1	ACTRT3	645	517	591	791
ACTRT3_1;1	ACTRT3	107	62	71	263
ACTRT3_2;1	ACTRT3	395	551	569	194
ACTRT3_3;1	ACTRT3	211	179	77	127
ACTRT3_4;1	ACTRT3	284	708	366	451
ACTRT3_5;1	ACTRT3	0	98	0	98
ACVR1B_0;1	ACVR1B	430	64	155	78
ACVR1B_1;1	ACVR1B	174	0	430	73
ACVR1B_2;1	ACVR1B	672	159	199	0
ACVR1B_3;1	ACVR1B	80	0	217	0
ACVR1B_4;1	ACVR1B	0	47	77	44
ACVR1B_5;1	ACVR1B	913	478	827	714
ACVR1C_0;1	ACVR1C	189	401	161	215
ACVR1C_1;1	ACVR1C	46	117	0	0
ACVR1C_2;1	ACVR1C	659	456	624	513
ACVR1C_3;1	ACVR1C	0	0	58	47
ACVR1C_4;1	ACVR1C	990	724	474	714
ACVR1C_5;1	ACVR1C	0	116	110	245
ACVR1_0;1	ACVR1	606	491	312	361
ACVR1_1;1	ACVR1	156	86	93	179
ACVR1_2;1	ACVR1	149	396	520	816
ACVR1_3;1	ACVR1	114	123	0	206
ACVR1_4;1	ACVR1	250	309	101	302
ACVR1_5;1	ACVR1	223	203	193	0
ACVR2A_0;1	ACVR2A	210	0	0	148
ACVR2A_1;1	ACVR2A	139	362	312	206
ACVR2A_2;1	ACVR2A	175	192	130	130
ACVR2A_3;1	ACVR2A	6	223	177	502
ACVR2A_4;1	ACVR2A	0	0	0	62
ACVR2A_5;1	ACVR2A	137	150	146	191
ACVR2B_0;1	ACVR2B	633	925	835	534
ACVR2B_1;1	ACVR2B	0	106	76	0
ACVR2B_2;1	ACVR2B	898	708	541	487
ACVR2B_3;1	ACVR2B	59	0	30	0
ACVR2B_4;1	ACVR2B	1039	1347	1029	1356
ACVR2B_5;1	ACVR2B	0	32	80	1
ACVRL1_0;1	ACVRL1	1614	1471	1735	1492
ACVRL1_1;1	ACVRL1	453	585	266	391
ACVRL1_2;1	ACVRL1	1362	1002	1067	548
ACVRL1_3;1	ACVRL1	1620	1101	1657	1180
ACVRL1_4;1	ACVRL1	422	376	315	819
ACVRL1_5;1	ACVRL1	465	280	309	275
ACY1_0;1	ACY1	1226	338	718	1148
ACY1_1;1	ACY1	104	298	498	300
ACY1_2;1	ACY1	897	305	482	331
ACY1_3;1	ACY1	0	0	0	0
ACY1_4;1	ACY1	0	62	0	92
ACY1_5;1	ACY1	287	99	262	240
ACY3_0;1	ACY3	89	194	425	133
ACY3_1;1	ACY3	2399	2679	2316	3014
ACY3_2;1	ACY3	157	93	0	0
ACY3_3;1	ACY3	494	590	318	631
ACY3_4;1	ACY3	249	231	92	243
ACY3_5;1	ACY3	160	101	15	317
ACYP1_0;1	ACYP1	175	87	282	333
ACYP1_1;1	ACYP1	752	798	270	510
ACYP1_2;1	ACYP1	131	41	70	37
ACYP1_3;1	ACYP1	318	366	575	153
ACYP1_4;1	ACYP1	951	471	183	644
ACYP1_5;1	ACYP1	155	219	158	199
ACYP2_0;1	ACYP2	235	105	184	41
ACYP2_1;1	ACYP2	0	0	0	26
ACYP2_2;1	ACYP2	89	0	0	47
ACYP2_3;1	ACYP2	0	0	74	0
ACYP2_4;1	ACYP2	0	60	0	0
ACYP2_5;1	ACYP2	1082	804	201	1113
ADAD1_0;1	ADAD1	0	0	0	24
ADAD1_1;1	ADAD1	257	353	175	630
ADAD1_2;1	ADAD1	431	315	229	181
ADAD1_3;1	ADAD1	161	108	105	79
ADAD1_4;1	ADAD1	130	248	268	397
ADAD1_5;1	ADAD1	0	268	78	210
ADAD2_0;1	ADAD2	106	38	30	130
ADAD2_1;1	ADAD2	575	241	555	454
ADAD2_2;1	ADAD2	257	93	102	135
ADAD2_3;1	ADAD2	446	295	65	365
ADAD2_4;1	ADAD2	198	171	119	191
ADAD2_5;1	ADAD2	156	122	56	321
ADAL_0;1	ADAL	624	280	210	258
ADAL_1;1	ADAL	0	0	0	0
ADAL_2;1	ADAL	793	598	604	688
ADAL_3;1	ADAL	157	102	0	210
ADAL_4;1	ADAL	67	8	59	0
ADAL_5;1	ADAL	98	0	0	0
ADAM10_0;1	ADAM10	513	574	316	432
ADAM10_1;1	ADAM10	0	0	0	0
ADAM10_2;1	ADAM10	137	292	177	249
ADAM10_3;1	ADAM10	50	1	121	253
ADAM10_4;1	ADAM10	0	0	0	0
ADAM10_5;1	ADAM10	324	577	873	598
ADAM11_0;1	ADAM11	1092	818	630	860
ADAM11_1;1	ADAM11	584	190	138	288
ADAM11_2;1	ADAM11	400	215	0	400
ADAM11_3;1	ADAM11	695	891	415	671
ADAM11_4;1	ADAM11	1157	654	170	428
ADAM11_5;1	ADAM11	1553	1009	381	797
ADAM12_0;1	ADAM12	209	165	41	7
ADAM12_1;1	ADAM12	832	811	762	409
ADAM12_2;1	ADAM12	68	0	0	0
ADAM12_3;1	ADAM12	167	257	126	216
ADAM12_4;1	ADAM12	100	285	189	98
ADAM12_5;1	ADAM12	192	403	159	239
ADAM15_0;1	ADAM15	0	0	0	0
ADAM15_1;1	ADAM15	496	250	167	194
ADAM15_2;1	ADAM15	1245	964	722	905
ADAM15_3;1	ADAM15	59	98	0	116
ADAM15_4;1	ADAM15	213	641	339	527
ADAM15_5;1	ADAM15	155	39	0	204
ADAM17_0;1	ADAM17	0	0	0	0
ADAM17_1;1	ADAM17	278	386	378	102
ADAM17_2;1	ADAM17	69	55	0	95
ADAM17_3;1	ADAM17	622	267	570	429
ADAM17_4;1	ADAM17	0	0	0	38
ADAM17_5;1	ADAM17	0	0	0	0
ADAM18_0;1	ADAM18	1027	821	952	939
ADAM18_1;1	ADAM18	114	377	140	335
ADAM18_2;1	ADAM18	110	202	163	124
ADAM18_3;1	ADAM18	165	222	148	259
ADAM18_4;1	ADAM18	392	398	394	144
ADAM18_5;1	ADAM18	795	531	353	373
ADAM19_0;1	ADAM19	698	1703	1586	1562
ADAM19_1;1	ADAM19	0	0	0	0
ADAM19_2;1	ADAM19	248	180	116	463
ADAM19_3;1	ADAM19	555	432	339	742
ADAM19_4;1	ADAM19	827	548	413	613
ADAM19_5;1	ADAM19	743	665	464	801
ADAM20_0;1	ADAM20	171	157	81	121
ADAM20_1;1	ADAM20	0	66	0	0
ADAM20_2;1	ADAM20	233	407	475	319
ADAM20_3;1	ADAM20	370	132	98	187
ADAM20_4;1	ADAM20	197	277	336	356
ADAM20_5;1	ADAM20	137	75	139	177
ADAM21_0;1	ADAM21	0	0	0	0
ADAM21_1;2	ADAM21	86	0	0	47
ADAM21_2;2	ADAM21	619	504	917	683
ADAM21_3;2	ADAM21	100	134	277	107
ADAM21_4;1	ADAM21	261	196	193	56
ADAM21_5;2	ADAM21	691	224	164	416
ADAM22_0;1	ADAM22	0	47	34	53
ADAM22_1;1	ADAM22	0	135	150	109
ADAM22_2;1	ADAM22	466	317	109	372
ADAM22_3;1	ADAM22	163	166	0	148
ADAM22_4;1	ADAM22	0	0	0	0
ADAM22_5;1	ADAM22	0	401	121	315
ADAM23_0;1	ADAM23	0	88	0	0
ADAM23_1;1	ADAM23	213	112	0	191
ADAM23_2;1	ADAM23	291	728	386	340
ADAM23_3;1	ADAM23	105	255	227	214
ADAM23_4;1	ADAM23	373	175	203	500
ADAM23_5;1	ADAM23	0	109	71	118
ADAM28_0;1	ADAM28	526	498	553	235
ADAM28_1;1	ADAM28	0	53	0	0
ADAM28_2;1	ADAM28	0	0	0	0
ADAM28_3;1	ADAM28	662	590	635	526
ADAM28_4;1	ADAM28	0	0	0	60
ADAM28_5;1	ADAM28	235	106	98	107
ADAM29_0;1	ADAM29	0	0	70	73
ADAM29_1;1	ADAM29	297	451	596	372
ADAM29_2;1	ADAM29	417	355	232	641
ADAM29_3;1	ADAM29	449	793	439	768
ADAM29_4;1	ADAM29	101	0	232	224
ADAM29_5;1	ADAM29	519	502	512	922
ADAM2_0;1	ADAM2	342	186	61	257
ADAM2_1;1	ADAM2	259	34	0	28
ADAM2_2;1	ADAM2	255	191	160	142
ADAM2_3;1	ADAM2	517	411	572	422
ADAM2_4;1	ADAM2	0	0	0	0
ADAM2_5;1	ADAM2	420	83	410	194
ADAM30_0;1	ADAM30	534	70	266	240
ADAM30_1;1	ADAM30	267	437	372	155
ADAM30_2;1	ADAM30	0	140	104	0
ADAM30_3;1	ADAM30	275	98	66	121
ADAM30_4;1	ADAM30	154	258	264	150
ADAM30_5;1	ADAM30	584	361	230	350
ADAM32_0;1	ADAM32	0	0	0	0
ADAM32_1;1	ADAM32	270	181	786	371
ADAM32_2;1	ADAM32	163	188	324	156
ADAM32_3;1	ADAM32	195	254	196	133
ADAM33_0;1	ADAM33	322	260	329	146
ADAM33_1;1	ADAM33	783	791	287	536
ADAM33_2;1	ADAM33	1105	655	1169	844
ADAM33_3;1	ADAM33	0	0	0	0
ADAM33_4;1	ADAM33	0	153	88	388
ADAM33_5;1	ADAM33	321	416	388	517
ADAM7_0;1	ADAM7	51	85	0	50
ADAM7_1;1	ADAM7	228	206	174	249
ADAM7_2;1	ADAM7	253	267	73	275
ADAM7_3;1	ADAM7	248	315	35	90
ADAM7_4;1	ADAM7	0	61	0	0
ADAM7_5;1	ADAM7	109	45	56	0
ADAM8_0;1	ADAM8	288	329	357	403
ADAM8_1;1	ADAM8	511	602	139	1175
ADAM8_2;1	ADAM8	379	152	240	157
ADAM8_3;2	ADAM8	987	1355	851	1662
ADAM8_4;1	ADAM8	79	101	271	0
ADAM8_5;1	ADAM8	170	234	144	48
ADAM9_0;1	ADAM9	227	141	214	318
ADAM9_1;1	ADAM9	1423	1054	691	1044
ADAM9_2;1	ADAM9	0	0	0	0
ADAM9_3;1	ADAM9	1718	1498	1530	1573
ADAMDEC1_0;1	ADAMDEC1	0	0	0	0
ADAMDEC1_1;1	ADAMDEC1	2009	1549	1788	1737
ADAMDEC1_2;1	ADAMDEC1	103	209	37	132
ADAMDEC1_3;1	ADAMDEC1	282	378	519	139
ADAMDEC1_4;1	ADAMDEC1	155	324	196	544
ADAMDEC1_5;1	ADAMDEC1	70	194	69	49
ADAMTS10_0;1	ADAMTS10	0	0	0	0
ADAMTS10_1;1	ADAMTS10	316	189	413	429
ADAMTS10_2;1	ADAMTS10	0	0	0	0
ADAMTS10_3;1	ADAMTS10	268	241	77	92
ADAMTS10_4;1	ADAMTS10	861	186	499	1023
ADAMTS10_5;1	ADAMTS10	243	261	69	292
ADAMTS12_0;1	ADAMTS12	297	262	27	162
ADAMTS12_1;1	ADAMTS12	0	0	87	184
ADAMTS12_2;1	ADAMTS12	527	485	700	698
ADAMTS12_3;1	ADAMTS12	310	240	181	138
ADAMTS12_4;1	ADAMTS12	2253	1444	1546	2606
ADAMTS12_5;1	ADAMTS12	106	3	18	152
ADAMTS13_0;1	ADAMTS13	0	0	0	0
ADAMTS13_1;1	ADAMTS13	118	136	46	44
ADAMTS13_2;1	ADAMTS13	671	99	493	414
ADAMTS13_3;1	ADAMTS13	262	63	272	288
ADAMTS14_0;1	ADAMTS14	653	513	356	271
ADAMTS14_1;1	ADAMTS14	304	616	779	370
ADAMTS14_2;1	ADAMTS14	235	104	43	204
ADAMTS14_3;1	ADAMTS14	0	0	13	0
ADAMTS14_4;1	ADAMTS14	672	447	277	295
ADAMTS14_5;1	ADAMTS14	1	59	248	259
ADAMTS15_0;1	ADAMTS15	114	147	0	112
ADAMTS15_1;1	ADAMTS15	1026	568	543	391
ADAMTS15_2;1	ADAMTS15	690	372	481	649
ADAMTS15_3;1	ADAMTS15	1256	1444	1701	1608
ADAMTS15_4;1	ADAMTS15	547	178	489	488
ADAMTS15_5;1	ADAMTS15	0	166	0	136
ADAMTS16_0;1	ADAMTS16	621	436	628	614
ADAMTS16_1;1	ADAMTS16	753	523	539	400
ADAMTS16_2;1	ADAMTS16	846	439	508	617
ADAMTS16_3;1	ADAMTS16	802	251	192	131
ADAMTS16_4;1	ADAMTS16	719	565	911	1461
ADAMTS16_5;1	ADAMTS16	547	504	1069	1034
ADAMTS17_0;1	ADAMTS17	710	553	760	894
ADAMTS17_1;1	ADAMTS17	215	49	361	347
ADAMTS17_2;1	ADAMTS17	154	107	237	264
ADAMTS17_3;1	ADAMTS17	127	0	208	460
ADAMTS17_4;1	ADAMTS17	559	212	404	401
ADAMTS17_5;1	ADAMTS17	247	387	85	111
ADAMTS18_0;1	ADAMTS18	344	873	288	753
ADAMTS18_1;1	ADAMTS18	220	91	0	49
ADAMTS18_2;1	ADAMTS18	0	0	0	0
ADAMTS18_3;1	ADAMTS18	1093	806	443	1114
ADAMTS18_4;1	ADAMTS18	443	49	72	116
ADAMTS18_5;1	ADAMTS18	351	111	9	0
ADAMTS19_0;1	ADAMTS19	231	218	153	104
ADAMTS19_1;1	ADAMTS19	467	408	384	858
ADAMTS19_2;1	ADAMTS19	150	199	155	144
ADAMTS19_3;1	ADAMTS19	91	0	0	0
ADAMTS19_4;1	ADAMTS19	745	977	564	948
ADAMTS19_5;1	ADAMTS19	394	576	592	319
ADAMTS1_0;1	ADAMTS1	266	125	265	251
ADAMTS1_1;1	ADAMTS1	614	1496	796	1809
ADAMTS1_2;1	ADAMTS1	1062	1346	663	1541
ADAMTS1_3;1	ADAMTS1	450	676	305	474
ADAMTS1_4;1	ADAMTS1	396	298	0	366
ADAMTS1_5;1	ADAMTS1	144	408	49	584
ADAMTS20_0;1	ADAMTS20	252	26	213	268
ADAMTS20_1;1	ADAMTS20	235	119	250	198
ADAMTS20_2;1	ADAMTS20	322	250	1085	627
ADAMTS20_3;1	ADAMTS20	590	767	803	529
ADAMTS20_4;1	ADAMTS20	0	0	23	0
ADAMTS20_5;1	ADAMTS20	308	663	418	151
ADAMTS2_0;1	ADAMTS2	80	373	481	393
ADAMTS2_1;1	ADAMTS2	169	321	197	457
ADAMTS2_2;5	ADAMTS2	765	180	0	22
ADAMTS2_3;1	ADAMTS2	98	56	17	72
ADAMTS2_4;1	ADAMTS2	1136	568	258	710
ADAMTS2_5;1	ADAMTS2	830	870	922	913
ADAMTS3_0;1	ADAMTS3	890	909	677	1576
ADAMTS3_1;1	ADAMTS3	284	536	413	56
ADAMTS3_2;1	ADAMTS3	0	51	0	242
ADAMTS3_3;1	ADAMTS3	690	974	607	873
ADAMTS3_4;2	ADAMTS3	177	49	0	0
ADAMTS3_5;1	ADAMTS3	185	334	268	476
ADAMTS4_0;1	ADAMTS4	1156	1081	938	997
ADAMTS4_1;1	ADAMTS4	663	638	617	555
ADAMTS4_2;1	ADAMTS4	612	508	667	753
ADAMTS4_3;1	ADAMTS4	0	121	58	137
ADAMTS4_4;1	ADAMTS4	853	456	512	1044
ADAMTS4_5;1	ADAMTS4	0	0	0	0
ADAMTS5_0;1	ADAMTS5	57	54	104	0
ADAMTS5_1;1	ADAMTS5	428	305	326	185
ADAMTS5_2;1	ADAMTS5	1033	1233	722	2334
ADAMTS5_3;1	ADAMTS5	334	212	411	108
ADAMTS5_4;1	ADAMTS5	354	374	124	247
ADAMTS5_5;1	ADAMTS5	190	419	121	239
ADAMTS6_0;1	ADAMTS6	98	173	0	202
ADAMTS6_1;1	ADAMTS6	375	474	655	243
ADAMTS6_2;1	ADAMTS6	694	581	630	692
ADAMTS6_3;1	ADAMTS6	75	125	144	189
ADAMTS6_4;1	ADAMTS6	101	102	214	388
ADAMTS6_5;1	ADAMTS6	551	689	359	584
ADAMTS7_0;4	ADAMTS7	468	258	127	94
ADAMTS7_1;4	ADAMTS7	177	230	296	386
ADAMTS7_2;4	ADAMTS7	328	288	142	327
ADAMTS7_3;1	ADAMTS7	620	631	307	266
ADAMTS7_4;1	ADAMTS7	185	0	98	292
ADAMTS7_5;1	ADAMTS7	0	94	207	164
ADAMTS8_0;1	ADAMTS8	199	499	118	613
ADAMTS8_1;1	ADAMTS8	356	96	138	226
ADAMTS8_2;1	ADAMTS8	652	539	349	995
ADAMTS8_3;1	ADAMTS8	1594	831	1227	2380
ADAMTS8_4;1	ADAMTS8	1105	1110	1296	947
ADAMTS8_5;1	ADAMTS8	593	1131	1182	620
ADAMTS9_0;1	ADAMTS9	326	745	605	855
ADAMTS9_1;1	ADAMTS9	177	294	84	612
ADAMTS9_2;1	ADAMTS9	315	170	251	303
ADAMTS9_3;1	ADAMTS9	265	528	640	941
ADAMTS9_4;1	ADAMTS9	274	49	74	369
ADAMTS9_5;1	ADAMTS9	0	0	0	0
ADAMTSL1_0;1	ADAMTSL1	79	52	86	137
ADAMTSL1_1;1	ADAMTSL1	122	2	282	208
ADAMTSL1_2;1	ADAMTSL1	431	150	283	858
ADAMTSL1_3;1	ADAMTSL1	734	188	209	393
ADAMTSL1_4;1	ADAMTSL1	81	0	92	122
ADAMTSL1_5;1	ADAMTSL1	180	191	167	155
ADAMTSL2_0;1	ADAMTSL2	1258	1137	829	801
ADAMTSL2_1;1	ADAMTSL2	231	569	393	368
ADAMTSL2_2;1	ADAMTSL2	222	738	211	358
ADAMTSL2_3;1	ADAMTSL2	249	251	307	299
ADAMTSL2_4;1	ADAMTSL2	103	58	86	60
ADAMTSL2_5;1	ADAMTSL2	304	563	189	928
ADAMTSL3_0;1	ADAMTSL3	188	100	240	323
ADAMTSL3_1;1	ADAMTSL3	0	152	86	131
ADAMTSL3_2;1	ADAMTSL3	74	0	4	0
ADAMTSL3_3;1	ADAMTSL3	93	434	63	496
ADAMTSL3_4;1	ADAMTSL3	695	599	303	391
ADAMTSL3_5;1	ADAMTSL3	88	0	145	0
ADAMTSL4_0;1	ADAMTSL4	303	83	246	425
ADAMTSL4_1;2	ADAMTSL4	171	62	93	73
ADAMTSL4_2;1	ADAMTSL4	208	393	533	350
ADAMTSL4_3;1	ADAMTSL4	0	245	103	235
ADAMTSL4_4;1	ADAMTSL4	143	258	233	276
ADAMTSL4_5;1	ADAMTSL4	396	456	27	416
ADAMTSL5_0;1	ADAMTSL5	1380	867	280	909
ADAMTSL5_1;1	ADAMTSL5	353	15	184	235
ADAMTSL5_2;1	ADAMTSL5	155	222	310	150
ADAMTSL5_3;1	ADAMTSL5	712	986	879	880
ADAMTSL5_4;1	ADAMTSL5	280	402	248	138
ADAMTSL5_5;1	ADAMTSL5	713	332	303	844
ADAP1_0;1	ADAP1	94	356	555	570
ADAP1_1;1	ADAP1	525	361	107	264
ADAP1_2;1	ADAP1	350	421	505	221
ADAP1_3;1	ADAP1	313	231	293	331
ADAP1_4;1	ADAP1	206	0	0	129
ADAP1_5;1	ADAP1	603	205	276	217
ADAP2_0;1	ADAP2	14	144	226	184
ADAP2_1;1	ADAP2	73	87	168	91
ADAP2_2;1	ADAP2	257	124	86	162
ADAP2_3;1	ADAP2	0	0	0	0
ADARB1_0;1	ADARB1	0	105	0	0
ADARB1_1;1	ADARB1	0	0	0	0
ADARB1_2;1	ADARB1	498	194	181	132
ADARB1_3;1	ADARB1	245	248	433	325
ADARB1_4;1	ADARB1	482	319	363	686
ADARB1_5;1	ADARB1	0	0	0	0
ADARB2_0;1	ADARB2	994	870	746	1147
ADARB2_1;1	ADARB2	414	509	306	371
ADARB2_2;1	ADARB2	1201	752	371	726
ADARB2_3;1	ADARB2	97	49	130	0
ADARB2_4;1	ADARB2	147	285	329	276
ADARB2_5;1	ADARB2	455	266	323	571
ADAR_0;1	ADAR	477	275	110	291
ADAR_1;1	ADAR	660	981	263	891
ADAR_2;1	ADAR	275	554	0	537
ADAR_3;1	ADAR	216	0	0	67
ADAR_4;1	ADAR	2407	2645	2124	2489
ADAR_5;1	ADAR	633	849	340	558
ADAT1_0;1	ADAT1	710	145	137	517
ADAT1_1;1	ADAT1	570	451	270	225
ADAT1_2;1	ADAT1	106	99	148	158
ADAT1_3;1	ADAT1	342	214	241	106
ADAT1_4;1	ADAT1	168	350	265	560
ADAT1_5;1	ADAT1	271	183	138	559
ADAT2_0;1	ADAT2	1431	1066	388	352
ADAT2_1;1	ADAT2	179	129	0	39
ADAT2_2;1	ADAT2	1326	452	465	180
ADAT2_3;1	ADAT2	549	452	117	252
ADAT2_4;2	ADAT2	87	156	55	0
ADAT2_5;2	ADAT2	0	59	0	0
ADAT3_0;1	ADAT3	1421	933	136	50
ADAT3_1;1	ADAT3	162	117	154	89
ADAT3_2;1	ADAT3	386	582	10	219
ADAT3_3;1	ADAT3	262	231	538	50
ADAT3_4;1	ADAT3	496	341	405	0
ADAT3_5;1	ADAT3	910	755	434	6
ADA_0;1	ADA	107	159	63	90
ADA_1;1	ADA	293	513	85	41
ADA_2;1	ADA	250	144	207	364
ADA_3;1	ADA	337	241	112	280
ADA_4;1	ADA	245	27	80	83
ADA_5;1	ADA	846	457	788	644
ADCK1_0;1	ADCK1	589	38	205	138
ADCK1_1;1	ADCK1	460	529	583	348
ADCK1_2;1	ADCK1	913	232	363	375
ADCK1_3;1	ADCK1	150	71	193	218
ADCK1_4;1	ADCK1	248	0	45	155
ADCK1_5;1	ADCK1	2356	2480	1904	2009
ADCK2_0;2	ADCK2	464	536	657	454
ADCK2_1;1	ADCK2	372	518	181	355
ADCK2_2;1	ADCK2	527	713	300	728
ADCK2_3;1	ADCK2	104	0	47	0
ADCK2_4;1	ADCK2	0	24	0	0
ADCK2_5;1	ADCK2	383	398	127	147
ADCK3_0;1	ADCK3	210	300	458	253
ADCK3_1;1	ADCK3	573	294	261	176
ADCK3_2;1	ADCK3	99	88	128	79
ADCK3_3;1	ADCK3	96	96	0	68
ADCK3_4;1	ADCK3	193	45	209	64
ADCK3_5;1	ADCK3	1158	833	453	518
ADCK4_0;1	ADCK4	478	269	330	118
ADCK4_1;1	ADCK4	1396	548	424	807
ADCK4_2;1	ADCK4	397	340	176	274
ADCK4_3;1	ADCK4	283	48	95	0
ADCK4_4;1	ADCK4	142	89	162	334
ADCK4_5;1	ADCK4	0	0	72	107
ADCK5_0;1	ADCK5	236	301	58	153
ADCK5_1;1	ADCK5	1401	1584	1445	1721
ADCK5_2;1	ADCK5	405	100	0	207
ADCK5_3;1	ADCK5	126	57	159	35
ADCK5_4;1	ADCK5	279	353	203	418
ADCK5_5;1	ADCK5	2306	1931	1292	2194
ADCY10_0;1	ADCY10	153	144	11	45
ADCY10_1;1	ADCY10	509	475	341	503
ADCY10_2;1	ADCY10	0	0	0	0
ADCY10_3;1	ADCY10	0	0	0	0
ADCY10_4;1	ADCY10	153	125	54	0
ADCY10_5;1	ADCY10	1239	1143	1001	1151
ADCY1_0;1	ADCY1	793	568	413	809
ADCY1_1;1	ADCY1	88	105	118	220
ADCY1_2;5	ADCY1	0	0	0	144
ADCY1_3;1	ADCY1	1325	943	798	887
ADCY2_0;1	ADCY2	70	198	66	76
ADCY2_1;1	ADCY2	0	51	156	51
ADCY2_2;1	ADCY2	609	500	280	537
ADCY2_3;1	ADCY2	198	59	54	0
ADCY2_4;1	ADCY2	1185	1236	695	1456
ADCY2_5;1	ADCY2	0	0	0	82
ADCY3_0;1	ADCY3	96	66	127	210
ADCY3_1;1	ADCY3	0	0	0	0
ADCY3_2;1	ADCY3	790	372	391	937
ADCY3_3;1	ADCY3	269	39	227	65
ADCY3_4;1	ADCY3	1361	842	847	1035
ADCY3_5;1	ADCY3	275	127	61	195
ADCY4_0;1	ADCY4	279	150	83	103
ADCY4_1;1	ADCY4	132	138	86	83
ADCY4_2;1	ADCY4	0	35	0	81
ADCY4_3;1	ADCY4	0	58	66	142
ADCY4_4;1	ADCY4	1089	875	946	1128
ADCY4_5;1	ADCY4	304	190	198	379
ADCY5_0;1	ADCY5	215	292	235	217
ADCY5_1;1	ADCY5	195	319	141	0
ADCY5_2;1	ADCY5	0	0	0	0
ADCY5_3;1	ADCY5	0	84	0	0
ADCY5_4;1	ADCY5	84	136	166	189
ADCY5_5;1	ADCY5	0	0	0	0
ADCY6_0;1	ADCY6	1331	1053	2064	1769
ADCY6_1;1	ADCY6	802	863	640	1067
ADCY6_2;1	ADCY6	0	101	52	284
ADCY6_3;1	ADCY6	896	492	996	1041
ADCY6_4;1	ADCY6	218	378	316	287
ADCY6_5;1	ADCY6	243	72	0	132
ADCY7_0;1	ADCY7	309	471	405	233
ADCY7_1;1	ADCY7	724	217	211	145
ADCY7_2;1	ADCY7	1376	404	405	672
ADCY7_3;1	ADCY7	86	96	0	195
ADCY7_4;1	ADCY7	900	314	623	454
ADCY7_5;1	ADCY7	295	237	217	191
ADCY8_0;1	ADCY8	156	0	53	202
ADCY8_1;1	ADCY8	261	255	121	45
ADCY8_2;1	ADCY8	303	117	85	9
ADCY8_3;1	ADCY8	573	496	506	719
ADCY8_4;1	ADCY8	0	0	0	0
ADCY8_5;2	ADCY8	254	65	326	468
ADCY9_0;1	ADCY9	1442	1289	1197	1595
ADCY9_1;1	ADCY9	299	568	586	461
ADCY9_2;1	ADCY9	474	528	457	153
ADCY9_3;1	ADCY9	507	121	617	313
ADCY9_4;1	ADCY9	400	279	221	356
ADCY9_5;1	ADCY9	279	36	0	603
ADCYAP1R1_0;1	ADCYAP1R1	318	580	320	550
ADCYAP1R1_1;1	ADCYAP1R1	432	326	363	384
ADCYAP1R1_2;1	ADCYAP1R1	339	616	459	627
ADCYAP1R1_3;1	ADCYAP1R1	241	52	304	331
ADCYAP1R1_4;1	ADCYAP1R1	102	0	0	78
ADCYAP1R1_5;1	ADCYAP1R1	538	429	329	1065
ADCYAP1_0;1	ADCYAP1	5088	3016	4328	3717
ADCYAP1_1;1	ADCYAP1	2613	1265	1373	1818
ADCYAP1_2;1	ADCYAP1	1320	676	744	654
ADCYAP1_3;1	ADCYAP1	557	507	533	412
ADCYAP1_4;1	ADCYAP1	17	204	24	185
ADCYAP1_5;1	ADCYAP1	629	326	257	179
ADD1_0;2	ADD1	0	167	0	208
ADD1_1;1	ADD1	248	771	512	627
ADD1_2;2	ADD1	1046	525	794	696
ADD1_3;1	ADD1	32	54	64	203
ADD1_4;1	ADD1	316	73	183	175
ADD1_5;1	ADD1	0	184	81	1
ADD2_0;1	ADD2	233	134	105	174
ADD2_1;1	ADD2	997	1044	905	780
ADD2_2;1	ADD2	162	206	450	227
ADD2_3;1	ADD2	822	486	715	702
ADD2_4;1	ADD2	156	223	57	262
ADD2_5;1	ADD2	1240	1169	1130	1830
ADD3_0;1	ADD3	97	0	76	1
ADD3_1;1	ADD3	268	271	184	293
ADD3_2;1	ADD3	965	768	753	670
ADD3_3;1	ADD3	413	276	125	224
ADD3_4;1	ADD3	55	63	29	326
ADD3_5;1	ADD3	88	65	101	0
ADGRA1_0;1	ADGRA1	1427	1078	640	744
ADGRA1_1;1	ADGRA1	862	694	442	426
ADGRA1_2;1	ADGRA1	252	302	457	432
ADGRA1_3;1	ADGRA1	570	1067	759	873
ADGRA1_4;1	ADGRA1	378	930	277	843
ADGRA1_5;1	ADGRA1	172	0	64	0
ADGRA2_0;1	ADGRA2	1227	1023	761	789
ADGRA2_1;1	ADGRA2	1153	691	616	628
ADGRA2_2;1	ADGRA2	58	83	179	0
ADGRA2_3;1	ADGRA2	26	4	29	44
ADGRA2_4;1	ADGRA2	415	234	299	272
ADGRA2_5;1	ADGRA2	1098	789	1046	906
ADGRA3_0;1	ADGRA3	28	164	131	123
ADGRA3_1;2	ADGRA3	1568	677	712	1218
ADGRA3_2;2	ADGRA3	0	61	107	0
ADGRA3_3;1	ADGRA3	241	36	0	0
ADGRA3_4;2	ADGRA3	296	252	107	236
ADGRA3_5;1	ADGRA3	853	353	368	473
ADGRB1_0;1	ADGRB1	1700	1822	1291	1078
ADGRB1_1;1	ADGRB1	111	278	301	351
ADGRB1_2;1	ADGRB1	2267	2450	1432	2437
ADGRB1_3;1	ADGRB1	1015	390	544	388
ADGRB2_0;1	ADGRB2	785	635	762	813
ADGRB2_1;1	ADGRB2	82	169	69	114
ADGRB2_2;1	ADGRB2	368	327	321	288
ADGRB2_3;1	ADGRB2	814	975	843	504
ADGRB2_4;1	ADGRB2	1593	490	1031	1013
ADGRB2_5;1	ADGRB2	41	26	154	64
ADGRB3_0;1	ADGRB3	1	131	196	60
ADGRB3_1;1	ADGRB3	0	53	0	0
ADGRB3_2;1	ADGRB3	940	806	996	837
ADGRB3_3;1	ADGRB3	0	172	0	0
ADGRB3_4;1	ADGRB3	1947	1178	1327	1845
ADGRB3_5;1	ADGRB3	840	483	644	493
ADGRD1_0;1	ADGRD1	212	296	426	359
ADGRD1_1;1	ADGRD1	260	164	325	71
ADGRD1_2;1	ADGRD1	624	194	372	258
ADGRD1_3;1	ADGRD1	865	473	443	433
ADGRD1_4;1	ADGRD1	429	199	157	128
ADGRD1_5;1	ADGRD1	452	142	135	122
ADGRE1_0;1	ADGRE1	167	277	175	150
ADGRE1_1;1	ADGRE1	426	242	66	149
ADGRE1_2;1	ADGRE1	320	612	535	513
ADGRE1_3;2	ADGRE1	103	34	147	0
ADGRE1_4;1	ADGRE1	40	70	88	0
ADGRE1_5;1	ADGRE1	439	271	149	305
ADGRE2_0;1	ADGRE2	149	56	113	0
ADGRE2_1;1	ADGRE2	102	225	0	45
ADGRE2_2;1	ADGRE2	149	41	0	0
ADGRE2_3;2	ADGRE2	0	50	0	0
ADGRE2_4;1	ADGRE2	672	705	710	670
ADGRE2_5;2	ADGRE2	0	93	72	65
ADGRE3_0;1	ADGRE3	1689	754	664	1004
ADGRE3_1;1	ADGRE3	0	0	105	30
ADGRE3_2;1	ADGRE3	210	287	0	44
ADGRE3_3;1	ADGRE3	348	333	223	330
ADGRE3_4;1	ADGRE3	0	0	0	65
ADGRE3_5;1	ADGRE3	1230	995	948	1646
ADGRE5_0;2	ADGRE5	0	0	0	927
ADGRE5_1;1	ADGRE5	0	86	0	69
ADGRE5_2;2	ADGRE5	308	563	331	618
ADGRE5_3;1	ADGRE5	365	212	219	235
ADGRE5_4;1	ADGRE5	141	193	119	555
ADGRE5_5;1	ADGRE5	49	398	176	0
ADGRF1_0;1	ADGRF1	309	202	160	243
ADGRF1_1;1	ADGRF1	262	130	296	353
ADGRF1_2;1	ADGRF1	95	75	72	61
ADGRF1_3;1	ADGRF1	468	263	165	281
ADGRF1_4;1	ADGRF1	186	389	326	331
ADGRF1_5;1	ADGRF1	1365	359	1240	497
ADGRF3_0;1	ADGRF3	615	457	301	535
ADGRF3_1;1	ADGRF3	99	0	0	0
ADGRF3_2;1	ADGRF3	744	365	755	636
ADGRF3_3;1	ADGRF3	536	0	414	169
ADGRF3_4;1	ADGRF3	77	229	132	206
ADGRF3_5;1	ADGRF3	572	460	310	206
ADGRF4_0;1	ADGRF4	311	56	250	503
ADGRF4_1;1	ADGRF4	338	326	614	375
ADGRF4_2;1	ADGRF4	0	0	0	0
ADGRF4_3;1	ADGRF4	343	96	373	51
ADGRF4_4;1	ADGRF4	0	0	0	0
ADGRF4_5;1	ADGRF4	153	91	93	0
ADGRF5_0;1	ADGRF5	1302	1019	793	216
ADGRF5_1;1	ADGRF5	61	224	66	0
ADGRF5_2;1	ADGRF5	377	1	346	445
ADGRF5_3;1	ADGRF5	209	143	239	225
ADGRF5_4;1	ADGRF5	130	43	0	242
ADGRF5_5;1	ADGRF5	386	67	214	0
ADGRG1_0;1	ADGRG1	1030	524	1292	918
ADGRG1_1;1	ADGRG1	0	0	0	0
ADGRG1_2;1	ADGRG1	879	354	500	566
ADGRG1_3;1	ADGRG1	254	107	406	0
ADGRG1_4;1	ADGRG1	67	42	121	133
ADGRG1_5;1	ADGRG1	349	273	198	62
ADGRG2_0;1	ADGRG2	617	430	804	653
ADGRG2_1;1	ADGRG2	1012	1427	971	683
ADGRG2_2;1	ADGRG2	0	0	0	0
ADGRG2_3;1	ADGRG2	526	340	254	942
ADGRG2_4;1	ADGRG2	306	428	325	308
ADGRG2_5;1	ADGRG2	88	264	266	24
ADGRG3_0;1	ADGRG3	0	0	0	0
ADGRG3_1;1	ADGRG3	1113	869	1275	1190
ADGRG3_2;1	ADGRG3	652	386	253	431
ADGRG3_3;1	ADGRG3	792	895	340	1001
ADGRG3_4;1	ADGRG3	236	127	49	185
ADGRG3_5;1	ADGRG3	211	247	3	385
ADGRG4_0;1	ADGRG4	1589	976	774	614
ADGRG4_1;1	ADGRG4	0	18	0	77
ADGRG4_2;1	ADGRG4	85	0	33	0
ADGRG4_3;1	ADGRG4	1173	420	641	549
ADGRG4_4;1	ADGRG4	107	177	0	146
ADGRG4_5;1	ADGRG4	379	320	350	81
ADGRG5_0;1	ADGRG5	628	512	501	413
ADGRG5_1;1	ADGRG5	190	64	295	388
ADGRG5_2;1	ADGRG5	565	435	167	843
ADGRG5_3;1	ADGRG5	907	255	558	260
ADGRG5_4;1	ADGRG5	1186	610	660	1214
ADGRG5_5;1	ADGRG5	379	444	530	435
ADGRG6_0;1	ADGRG6	375	159	466	299
ADGRG6_1;1	ADGRG6	660	333	628	433
ADGRG6_2;1	ADGRG6	97	0	0	0
ADGRG6_3;1	ADGRG6	613	625	306	553
ADGRG6_4;1	ADGRG6	799	333	1046	647
ADGRG6_5;1	ADGRG6	1253	980	565	1037
ADGRG7_0;1	ADGRG7	183	135	85	179
ADGRG7_1;1	ADGRG7	143	79	96	265
ADGRG7_2;1	ADGRG7	0	0	0	0
ADGRG7_3;1	ADGRG7	81	237	78	38
ADGRG7_4;1	ADGRG7	103	59	42	181
ADGRG7_5;1	ADGRG7	98	48	80	153
ADGRL1_0;1	ADGRL1	298	110	82	255
ADGRL1_1;1	ADGRL1	1531	1348	708	1014
ADGRL1_2;1	ADGRL1	292	176	214	364
ADGRL1_3;1	ADGRL1	996	1073	748	433
ADGRL2_0;1	ADGRL2	0	0	0	0
ADGRL2_1;1	ADGRL2	142	119	60	2
ADGRL2_2;1	ADGRL2	0	0	0	139
ADGRL2_3;1	ADGRL2	0	0	0	0
ADGRL2_4;1	ADGRL2	572	51	251	144
ADGRL2_5;1	ADGRL2	89	37	35	89
ADGRL3_0;1	ADGRL3	93	293	72	257
ADGRL3_1;1	ADGRL3	1037	1327	903	1156
ADGRL3_2;1	ADGRL3	141	186	47	45
ADGRL3_3;1	ADGRL3	1070	736	335	1097
ADGRL3_4;1	ADGRL3	0	0	0	0
ADGRL3_5;1	ADGRL3	122	413	427	693
ADGRL4_0;1	ADGRL4	768	792	474	687
ADGRL4_1;1	ADGRL4	637	528	747	768
[truncated: 118,021 more rows]
