# Supplementary material for: Systematic identification of cancer cell vulnerabilities to natural killer cell-mediated immune surveillance
Source: eLife. 2019 Aug 27;8:e47362. doi: 10.7554/eLife.47362 (PMC6713475; doi:10.7554/eLife.47362)
Supplement: Supplementary file 4. [file elife-47362-supp4.xlsx]

## Sheet: DCAF15 KO vs control KO
identifier	mean_obs	qval_log10	pval_log10	var_obs	ext_gene	se_b	pval	qval	mean_obs_base2	b	var_obs_base2	ranking
ENSG00000204161.13	7.03585	101.11	105.33	0.236803	C10orf128	0.0496016	4.67e-106	7.77e-102	10.1506	1.08495	0.492874	101.11
ENSG00000169432.14	5.78501	73.1851	77.105	0.287334	SCN9A	0.0668679	7.85e-78	6.53e-74	8.34601	1.24878	0.598049	73.1851
ENSG00000101210.10	5.94161	68.625	72.3688	0.312133	EEF1A2	0.0647173	4.28e-73	2.37e-69	8.57194	1.17033	0.649664	68.625
ENSG00000119715.14	6.78719	62.7217	66.3406	0.14874	ESRRB	0.0494033	4.56e-67	1.9e-63	9.79185	0.854763	0.309584	62.7217
ENSG00000172292.14	5.35994	61.9817	65.5036	0.204068	CERS6	0.0601636	3.14e-66	1.04e-62	7.73276	1.03423	0.424742	61.9817
ENSG00000118508.4	5.00341	59.3628	62.8056	0.353668	RAB32	0.0831231	1.56e-63	4.34e-60	7.21839	1.39866	0.736113	59.3628
ENSG00000105383.14	7.04923	48.5173	51.8931	0.321422	CD33	0.0385685	1.28e-52	3.04e-49	10.1699	0.588805	0.668997	48.5173
ENSG00000162433.14	5.8	46.1743	49.4921	0.151364	AK4	0.0534898	3.22e-50	6.69e-47	8.36764	0.79708	0.315045	46.1743
ENSG00000130829.17	5.30959	46.093	49.3597	0.305879	DUSP9	0.0829896	4.37e-50	8.07e-47	7.66012	1.23498	0.636647	46.093
ENSG00000171243.7	5.35022	38.3453	41.5662	0.162547	SOSTDC1	0.0626769	2.72e-42	4.52e-39	7.71873	0.854185	0.338321	38.3453
ENSG00000223609.7	5.38341	36.0419	39.2214	0.629437	HBD	0.0622691	6.01e-40	9.08e-37	7.76662	0.823728	1.31009	36.0419
ENSG00000271856.1	5.35062	35.5646	38.7063	0.14686	LINC01215	0.0650361	1.97e-39	2.73e-36	7.71931	0.854514	0.305669	35.5646
ENSG00000172380.5	4.68342	32.9649	36.0719	0.156165	GNG12	0.0673908	8.47e-37	1.08e-33	6.75675	0.853962	0.325038	32.9649
ENSG00000115414.18	6.29287	31.0563	34.1311	0.249986	FN1	0.0795507	7.39e-35	8.78e-32	9.07869	0.979776	0.520314	31.0563
ENSG00000189056.13	4.47779	30.8684	33.9133	0.219286	RELN	0.0847883	1.22e-34	1.35e-31	6.46008	1.04085	0.456414	30.8684
ENSG00000138411.10	2.58953	30.7333	33.7501	0.796667	HECW2	0.164791	1.78e-34	1.85e-31	3.7359	2.01793	1.65816	30.7333
ENSG00000166963.12	7.96818	28.8017	31.7922	0.0473345	MAP1A	0.0379426	1.61e-32	1.58e-29	11.4956	0.450534	0.0985205	28.8017
ENSG00000159685.10	5.58194	28.5569	31.5225	0.257134	CHCHD6	0.0776424	3e-32	2.77e-29	8.05303	0.917892	0.53519	28.5569
ENSG00000048740.18	6.85384	28.5085	31.4507	0.0632311	CELF2	0.0422753	3.54e-32	3.1e-29	9.888	0.499193	0.131607	28.5085
ENSG00000229140.8	6.77241	28.1402	31.0601	0.234932	CCDC26	0.0839132	8.71e-32	7.24e-29	9.77052	-0.984494	0.48898	-28.1402
ENSG00000198730.7	6.5455	26.9875	29.8862	0.0537023	CTR9	0.0423843	1.3e-30	1.03e-27	9.44316	-0.487474	0.111774	-26.9875
ENSG00000130203.9	6.42235	26.3433	29.2025	0.218042	APOE	0.0654789	6.27e-30	4.54e-27	9.26549	-0.744143	0.453826	-26.3433
ENSG00000143891.16	5.68886	26.3433	29.2164	0.185529	GALM	0.0579595	6.08e-30	4.54e-27	8.20729	-0.65885	0.386155	-26.3433
ENSG00000164318.17	3.52444	26.2835	29.1242	1.19808	EGFLAM	0.215672	7.51e-30	5.21e-27	5.0847	2.44764	2.49365	26.2835
ENSG00000102409.9	8.44264	26.1623	28.9853	0.022932	BEX4	0.0299111	1.03e-29	6.88e-27	12.1802	-0.338619	0.04773	-26.1623
ENSG00000141744.3	5.28187	25.5222	28.3281	0.221975	PNMT	0.0704216	4.7e-29	3e-26	7.62013	0.787838	0.462013	25.5222
ENSG00000227748.1	4.79094	24.3577	27.1472	0.28721	RP11-497D6.3	0.0862696	7.13e-28	4.39e-25	6.91187	-0.944106	0.597791	-24.3577
ENSG00000138772.12	4.49026	23.367	26.1407	0.223419	ANXA3	0.0937451	7.23e-27	4.3e-24	6.47807	1.00604	0.465017	23.367
ENSG00000153071.14	5.57366	23.1476	25.9061	0.217651	DAB2	0.0705757	1.24e-26	7.12e-24	8.04109	0.75386	0.453012	23.1476
ENSG00000050628.20	5.68029	22.9589	25.7027	0.0972978	PTGER3	0.0491806	1.98e-26	1.1e-23	8.19493	0.523184	0.202513	22.9589
ENSG00000152229.18	5.90666	22.4924	25.222	0.0489009	PSTPIP2	0.0468989	6e-26	3.22e-23	8.5215	-0.49405	0.101781	-22.4924
ENSG00000121594.11	4.50088	22.4336	25.1494	0.234274	CD80	0.0930634	7.09e-26	3.68e-23	6.4934	0.9789	0.487611	22.4336
ENSG00000211829.8	5.1349	22.4149	25.1173	0.452176	TRDC	0.105528	7.63e-26	3.85e-23	7.4081	1.10927	0.941145	22.4149
ENSG00000187134.13	6.41603	22.3483	25.0377	0.0980877	AKR1C1	0.054367	9.17e-26	4.48e-23	9.25638	-0.570548	0.204157	-22.3483
ENSG00000135047.14	7.46134	22.1709	24.8477	0.0934752	CTSL	0.0315407	1.42e-25	6.75e-23	10.7644	-0.329695	0.194556	-22.1709
ENSG00000183780.12	1.86426	22.1283	24.7929	2.15349	SLC35F3	0.294483	1.61e-25	7.44e-23	2.68955	3.0747	4.4822	22.1283
ENSG00000197993.7	6.315	21.9052	24.5579	0.0591452	KEL	0.0417653	2.77e-25	1.24e-22	9.11062	0.433922	0.123103	21.9052
ENSG00000163497.2	3.6987	21.5478	24.189	0.515658	FEV	0.133678	6.47e-25	2.83e-22	5.3361	1.37798	1.07327	21.5478
ENSG00000133742.13	5.62465	21.5125	24.1423	0.694786	CA1	0.0814955	7.21e-25	3.07e-22	8.11466	0.839228	1.44611	21.5125
ENSG00000132017.10	5.98528	20.4219	23.0407	0.100752	DCAF15	0.0605507	9.1e-24	3.79e-21	8.63494	-0.608588	0.209702	-20.4219
ENSG00000175110.11	7.78099	20.3937	23.0019	0.0156873	MRPS22	0.0300953	9.96e-24	4.04e-21	11.2256	-0.302219	0.0326511	-20.3937
ENSG00000168610.14	7.52946	19.9805	22.5781	0.0280513	STAT3	0.0315934	2.64e-23	1.05e-20	10.8627	-0.314208	0.0583852	-19.9805
ENSG00000257698.1	6.16527	19.8791	22.4665	0.0732234	RP11-620J15.3	0.0622794	3.42e-23	1.32e-20	8.8946	0.617797	0.152405	19.8791
ENSG00000153976.2	5.55309	19.7775	22.355	0.159171	HS3ST3A1	0.0863682	4.42e-23	1.67e-20	8.01141	0.854536	0.331294	19.7775
ENSG00000106537.7	6.54683	19.3761	21.9438	0.120778	TSPAN13	0.0601152	1.14e-22	4.21e-20	9.44508	0.589063	0.251383	19.3761
ENSG00000103187.7	7.71094	19.0093	21.5674	0.0467368	COTL1	0.0394131	2.71e-22	9.79e-20	11.1245	-0.382739	0.0972766	-19.0093
ENSG00000157613.10	4.56054	18.9735	21.5223	0.160052	CREB3L1	0.0715946	3e-22	1.06e-19	6.57947	-0.694495	0.333128	-18.9735
ENSG00000108813.10	4.14105	18.5075	21.0471	0.42581	DLX4	0.121821	8.97e-22	3.11e-19	5.97427	1.16803	0.886267	18.5075
ENSG00000177910.7	3.52879	18.2654	20.7961	0.397649	SPATA31C2	0.146499	1.6e-21	5.43e-19	5.09096	1.39588	0.827655	18.2654
ENSG00000128683.13	5.241	18.2192	20.7412	0.102768	GAD1	0.0757977	1.81e-21	6.04e-19	7.56116	0.721226	0.213898	18.2192
ENSG00000237311.1	7.38555	17.581	20.0943	0.138529	RP6-159A1.3	0.055975	8.05e-21	2.62e-18	10.6551	-0.523871	0.28833	-17.581
ENSG00000145687.16	6.31002	17.4169	19.9218	0.0427315	SSBP2	0.0442166	1.2e-20	3.83e-18	9.10343	0.411964	0.08894	17.4169
ENSG00000228623.4	5.04868	17.3689	19.8656	0.112228	ZNF883	0.0678874	1.36e-20	4.28e-18	7.28371	0.63157	0.233587	17.3689
ENSG00000076706.15	5.77626	17.3274	19.8159	0.0808085	MCAM	0.0466748	1.53e-20	4.71e-18	8.33339	-0.433658	0.168192	-17.3274
ENSG00000115468.11	4.38842	17.3257	19.8063	0.138107	EFHD1	0.0927508	1.56e-20	4.72e-18	6.33115	0.861533	0.287452	17.3257
ENSG00000147251.15	8.11945	17.035	19.5078	0.0232072	DOCK11	0.0294339	3.11e-20	9.22e-18	11.7139	-0.27124	0.0483028	-17.035
ENSG00000162437.14	6.01385	17.0093	19.4743	0.117845	RAVER2	0.0622313	3.35e-20	9.79e-18	8.67615	0.572961	0.245279	17.0093
ENSG00000078304.19	7.3485	16.754	19.2041	0.0294331	PPP2R5C	0.0336917	6.25e-20	1.76e-17	10.6016	-0.307939	0.0612611	-16.754
ENSG00000185559.13	4.29404	16.754	19.2091	0.64648	DLK1	0.142268	6.18e-20	1.76e-17	6.19498	-1.3005	1.34556	-16.754
ENSG00000160932.10	7.43419	16.3157	18.7584	0.12201	LY6E	0.0450177	1.74e-19	4.83e-17	10.7253	0.406432	0.253947	16.3157
ENSG00000100342.20	5.43659	16.179	18.6146	1.1407	APOL1	0.066698	2.43e-19	6.62e-17	7.84334	0.599745	2.37422	16.179
ENSG00000061273.17	6.0608	16.1615	18.59	0.0521383	HDAC7	0.0439385	2.57e-19	6.9e-17	8.74388	-0.394819	0.108519	-16.1615
ENSG00000184939.15	3.69461	16.1537	18.5753	0.292922	ZFP90	0.119443	2.66e-19	7.02e-17	5.3302	1.07284	0.609679	16.1537
ENSG00000130600.16	5.23823	16.0267	18.4414	0.748699	H19	0.216242	3.62e-19	9.4e-17	7.55716	1.93494	1.55832	16.0267
ENSG00000104341.16	8.42474	15.896	18.304	0.06242	LAPTM4B	0.0609148	4.97e-19	1.27e-16	12.1543	0.542935	0.129919	15.896
ENSG00000249859.8	6.95588	15.6665	18.0679	0.0896375	PVT1	0.0689345	8.55e-19	2.16e-16	10.0352	-0.610248	0.186569	-15.6665
ENSG00000179604.9	4.39992	15.6175	18.0123	0.0671055	CDC42EP4	0.0628342	9.72e-19	2.41e-16	6.34774	0.555346	0.139671	15.6175
ENSG00000198155.5	3.70697	15.534	17.9224	0.311177	ZNF876P	0.148658	1.2e-18	2.92e-16	5.34803	1.31044	0.647674	15.534
ENSG00000175040.5	7.36553	15.4121	17.7941	0.0531608	CHST2	0.0358107	1.61e-18	3.87e-16	10.6262	-0.314488	0.110647	-15.4121
ENSG00000110665.11	3.1735	15.1102	17.486	0.62124	C11orf21	0.170631	3.27e-18	7.76e-16	4.57839	1.4848	1.29303	15.1102
ENSG00000101447.13	7.2111	15.0547	17.4243	0.0410527	FAM83D	0.0334212	3.76e-18	8.82e-16	10.4034	-0.290286	0.0854458	-15.0547
ENSG00000149798.4	5.11033	14.8437	17.2073	0.0595513	CDC42EP2	0.0627853	6.2e-18	0	7.37264	0.541757	0.123948	14.8437
ENSG00000003436.14	6.57966	14.5731	16.9307	0.0495469	TFPI	0.0375407	1.17e-17	0	9.49244	-0.321181	0.103125	-14.5731
ENSG00000196565.12	10.9408	14.3667	16.7184	0.0781207	HBG2	0.0504336	1.91e-17	0	15.7842	-0.428634	0.162598	-14.3667
ENSG00000166669.13	7.05228	14.3094	16.6553	0.0484648	ATF7IP2	0.0514828	2.21e-17	0	10.1743	0.436683	0.100873	14.3094
ENSG00000173786.16	5.73446	14.2434	16.5835	0.0340547	CNP	0.0411337	2.61e-17	0	8.27308	0.348109	0.0708805	14.2434
ENSG00000000971.15	7.36223	13.9823	16.3111	0.0569699	CFH	0.0489416	4.89e-17	0	10.6214	0.410592	0.118575	13.9823
ENSG00000180644.6	5.98427	13.9823	16.3141	0.282027	PRF1	0.114468	4.85e-17	0	8.63347	0.960419	0.587003	13.9823
ENSG00000254573.1	4.18368	13.9778	16.3011	0.490458	AP004550.1	0.17937	5e-17	0	6.03577	-1.50433	1.02082	-13.9778
ENSG00000260592.1	4.96446	13.8988	16.2167	0.115907	CTA-363E6.6	0.0853489	6.07e-17	0	7.1622	-0.713843	0.241245	-13.8988
ENSG00000109255.11	8.40905	13.836	16.1485	0.114464	NMU	0.054951	7.1e-17	0	12.1317	-0.458582	0.238241	-13.836
ENSG00000213931.5	10.0379	13.8015	16.1086	0.187969	HBE1	0.0654887	7.79e-17	0	14.4816	-0.54581	0.391233	-13.8015
ENSG00000066336.11	5.89776	13.4328	15.7294	0.125245	SPI1	0.0493213	1.86e-16	0	8.50867	-0.405938	0.26068	-13.4328
ENSG00000224914.2	6.23349	13.4328	15.7315	0.0260522	LINC00863	0.0434106	1.86e-16	0	8.99303	-0.357316	0.0542243	-13.4328
ENSG00000138821.12	5.67308	13.4142	15.7057	0.184333	SLC39A8	0.0484955	1.97e-16	0	8.18453	0.398824	0.383664	13.4142
ENSG00000183087.14	5.72229	13.4002	15.6866	0.066182	GAS6	0.0641824	2.06e-16	0	8.25552	0.527495	0.137749	13.4002
ENSG00000197410.12	4.91782	13.3873	15.6687	0.0902261	DCHS2	0.0697015	2.14e-16	0	7.09492	0.572509	0.187794	13.3873
ENSG00000112144.15	5.99808	13.3712	15.6476	0.0419758	ICK	0.0465552	2.25e-16	0	8.6534	0.38212	0.0873671	13.3712
ENSG00000172752.14	5.71452	13.058	15.3295	0.0930869	COL6A5	0.0770302	4.68e-16	0	8.24431	0.625444	0.193748	13.058
ENSG00000170456.15	3.4437	13.0531	15.3198	0.511186	DENND5B	0.18031	4.79e-16	0	4.96821	1.46353	1.06397	13.0531
ENSG00000068079.7	5.47223	12.974	15.2358	1.38404	IFI35	0.0633939	5.81e-16	0	7.89476	0.513062	2.8807	12.974
ENSG00000100336.17	5.57797	12.788	15.0404	0.324861	APOL4	0.0548079	9.11e-16	0	8.04731	0.440561	0.676156	12.788
ENSG00000103811.15	7.58207	12.788	15.041	0.0483099	CTSH	0.0477001	9.1e-16	0	10.9386	0.383434	0.100551	12.788
ENSG00000159388.5	6.17354	12.7749	15.0227	0.0476472	BTG2	0.0456273	9.49e-16	0	8.90653	0.366537	0.0991714	12.7749
ENSG00000250400.3	4.39451	12.6778	14.921	0.22168	LINC00977	0.113933	0	0	6.33993	-0.911979	0.461399	-12.6778
ENSG00000153208.16	4.452	12.5708	14.8095	0.344585	MERTK	0.11492	0	0	6.42288	0.916242	0.717208	12.5708
ENSG00000124098.9	7.13205	12.5169	14.7511	0.0206198	FAM210B	0.0323488	0	0	10.2894	-0.257374	0.0429174	-12.5169
ENSG00000168394.10	6.88869	12.5125	14.7422	6.57924	TAP1	0.090451	0	0	9.93829	0.719419	13.6938	12.5125
ENSG00000160058.18	6.48312	12.455	14.6803	0.0157683	BSDC1	0.0343016	0	0	9.35317	-0.272218	0.0328196	-12.455
ENSG00000178980.14	6.98426	12.4168	14.6377	0.0313651	SEPW1	0.0353703	0	0	10.0762	0.280268	0.0652823	12.4168
ENSG00000087085.13	4.53573	12.4051	14.6217	0.283964	ACHE	0.100386	0	0	6.54368	0.79498	0.591035	12.4051
ENSG00000168952.15	4.11455	12.4047	14.617	0.333302	STXBP6	0.160217	0	0	5.93604	1.26858	0.693724	12.4047
ENSG00000111907.20	6.95365	12.399	14.6071	0.0589271	TPD52L1	0.0464503	0	0	10.032	0.367657	0.122649	12.399
ENSG00000109861.15	7.58741	12.2951	14.499	0.0173279	CTSC	0.0337889	0	0	10.9463	0.266394	0.0360657	12.2951
ENSG00000100351.16	6.35116	12.2473	14.4443	0.0572384	GRAP2	0.0486347	0	0	9.16279	-0.382672	0.119134	-12.2473
ENSG00000112290.12	5.91276	12.2473	14.4429	0.0760505	WASF1	0.0557106	0	0	8.53031	0.438326	0.158289	12.2473
ENSG00000136997.15	8.61871	12.2292	14.4207	0.0281551	MYC	0.0305418	0	0	12.4342	-0.240105	0.0586012	-12.2292
ENSG00000182379.9	3.58288	12.1704	14.3579	0.48363	NXPH4	0.164013	0	0	5.169	1.28641	1.00661	12.1704
ENSG00000129991.12	6.22104	12.0777	14.2612	0.0762324	TNNI3	0.0511783	0	0	8.97506	-0.399978	0.158668	-12.0777
ENSG00000109099.13	5.50303	11.9456	14.1251	0.0850113	PMP22	0.0465089	0	0	7.9392	-0.361644	0.17694	-11.9456
ENSG00000113140.10	6.59389	11.8199	13.9955	0.0586505	SPARC	0.0551643	0	0	9.51297	0.426858	0.122073	11.8199
ENSG00000198673.10	6.49304	11.7973	13.969	0.266821	FAM19A2	0.0880731	0	0	9.36748	0.680821	0.555353	11.7973
ENSG00000165359.14	7.1301	11.7806	13.9484	0.030575	INTS6L	0.0417127	0	0	10.2866	0.322195	0.0636378	11.7806
ENSG00000116852.14	6.55738	11.759	13.923	0.0419934	KIF21B	0.0586854	0	0	9.46029	0.452857	0.0874037	11.759
ENSG00000131398.13	6.18304	11.7325	13.8928	0.0443349	KCNC3	0.0616489	0	0	8.92024	0.475177	0.0922774	11.7325
ENSG00000104112.8	6.83727	11.7055	13.862	0.425539	SCG3	0.0545109	0	0	9.86409	-0.419666	0.885704	-11.7055
ENSG00000120256.9	3.53493	11.6845	13.8372	0.34369	LRP11	0.135995	0	0	5.09982	1.046	0.715346	11.6845
ENSG00000164442.9	7.35106	11.6575	13.8065	0.220962	CITED2	0.0598612	0	0	10.6053	-0.459878	0.459904	-11.6575
ENSG00000169567.11	8.15707	11.5606	13.706	0.0181207	HINT1	0.0358474	0	0	11.7682	0.27433	0.0377158	11.5606
ENSG00000283125.1	1.51804	11.5199	13.6617	1.34124	RP11-299P2.2	0.324966	0	0	2.19007	2.48261	2.79161	11.5199
ENSG00000135414.9	7.15534	11.368	13.5061	0.0294044	GDF11	0.0481593	0	0	10.323	0.365689	0.0612013	11.368
ENSG00000117148.7	5.1603	11.345	13.4795	0.144395	ACTL8	0.0741086	0	0	7.44474	-0.562143	0.30054	-11.345
ENSG00000140848.16	4.54855	11.3025	13.4331	0.135201	CPNE2	0.100734	0	0	6.56216	0.762712	0.281403	11.3025
ENSG00000226004.1	5.21761	11.3025	13.4299	0.410144	RP11-10J5.1	0.109194	0	0	7.52741	-0.826662	0.853661	-11.3025
ENSG00000169860.6	6.60831	11.1973	13.3214	0.0301917	P2RY1	0.0382717	0	0	9.53377	-0.288493	0.0628401	-11.1973
ENSG00000166831.8	4.85101	11.1855	13.306	0.418101	RBPMS2	0.0934786	0	0	6.99853	0.704214	0.870222	11.1855
ENSG00000072274.12	7.36488	11.1602	13.2773	0.0268743	TFRC	0.0326601	0	0	10.6253	-0.24576	0.0559353	-11.1602
ENSG00000108176.14	4.98114	11.135	13.2487	0.0503915	DNAJC12	0.061875	0	0	7.18627	0.465063	0.104883	11.135
ENSG00000198286.9	4.51835	11.0865	13.1968	0.0643236	CARD11	0.0660081	0	0	6.5186	0.495096	0.133881	11.0865
ENSG00000180530.10	5.20074	11.0749	13.1819	0.0390111	NRIP1	0.048686	0	0	7.50309	0.364951	0.0811965	11.0749
ENSG00000150782.11	5.10118	10.8985	13.0006	0.0827331	IL18	0.0654065	0	0	7.35945	0.486695	0.172198	10.8985
ENSG00000179750.15	7.15701	10.8985	12.9988	0.0854965	APOBEC3B	0.0341528	0	0	10.3254	0.254115	0.17795	10.8985
ENSG00000119865.8	4.08091	10.8193	12.9163	0.209348	CNRIP1	0.119441	0	0	5.88751	-0.885701	0.43573	-10.8193
ENSG00000272620.1	7.31053	10.7344	12.8282	0.0858697	AFAP1-AS1	0.0389125	0	0	10.5469	-0.287505	0.178727	-10.7344
ENSG00000024422.11	5.41995	10.6711	12.7617	0.130139	EHD2	0.098548	0	0	7.81934	-0.72611	0.270867	-10.6711
ENSG00000164626.8	7.73544	10.5996	12.687	0.0291405	KCNK5	0.0402749	0	0	11.1599	0.295823	0.0606521	10.5996
ENSG00000232677.6	5.03149	10.5901	12.6743	0.0731222	LINC00665	0.0615873	0	0	7.2589	0.452125	0.152194	10.5901
ENSG00000185885.15	9.19285	10.57	12.651	0.0903215	IFITM1	0.0437741	0	0	13.2625	-0.321041	0.187992	-10.57
ENSG00000101162.3	5.15736	10.4674	12.5453	0.599067	TUBB1	0.116126	0	0	7.44049	0.847879	1.24688	10.4674
ENSG00000270231.3	6.08483	10.4357	12.5105	0.0504419	NBPF8	0.0500467	0	0	8.77856	-0.364869	0.104988	-10.4357
ENSG00000104327.7	4.78828	10.4234	12.4951	0.374357	CALB1	0.0989879	0	0	6.90803	-0.721205	0.779175	-10.4234
ENSG00000115594.11	3.95488	10.4116	12.4802	0.384469	IL1R1	0.152465	0	0	5.70568	1.11012	0.800222	10.4116
ENSG00000148429.14	7.22471	10.3712	12.4368	0.0156699	USP6NL	0.033175	0	0	10.4231	0.241105	0.0326147	10.3712
ENSG00000186197.13	6.41806	10.3227	12.3852	0.117626	EDARADD	0.0526045	0	0	9.2593	-0.381467	0.244822	-10.3227
ENSG00000249307.5	4.56805	10.2973	12.3569	0.173506	LINC01088	0.0824633	0	1e-10	6.5903	0.597261	0.361131	10.2973
ENSG00000123080.10	7.49966	10.228	12.2845	0.0192233	CDKN2C	0.0327908	0	1e-10	10.8197	0.236754	0.0400107	10.228
ENSG00000185198.11	4.1581	10.2184	12.272	0.533186	PRSS57	0.185733	0	1e-10	5.99887	1.34028	1.10976	10.2184
ENSG00000071575.11	6.43477	10.1991	12.2498	0.0646697	TRIB2	0.0602142	0	1e-10	9.28341	0.434098	0.134601	10.1991
ENSG00000047597.5	6.86907	10.1738	12.2215	0.0287968	XK	0.0354317	0	1e-10	9.90997	0.255122	0.0599368	10.1738
ENSG00000135363.11	7.14751	10.1304	12.1752	0.137916	LMO2	0.0378378	0	1e-10	10.3117	-0.271896	0.287054	-10.1304
ENSG00000155252.13	6.98268	10.0815	12.1234	0.019169	PI4K2A	0.0348532	0	1e-10	10.0739	-0.249881	0.0398978	-10.0815
ENSG00000145685.13	3.46662	10.0812	12.1203	0.206065	LHFPL2	0.111667	0	1e-10	5.00128	-0.800491	0.428897	-10.0812
ENSG00000132688.10	5.72692	10.0243	12.0606	0.207331	NES	0.107869	0	1e-10	8.2622	-0.771231	0.431533	-10.0243
ENSG00000114737.15	7.34106	10.0203	12.0534	0.0222876	CISH	0.0477701	0	1e-10	10.5909	0.341433	0.0463887	10.0203
ENSG00000149485.17	7.2772	10.0203	12.0509	0.0276596	FADS1	0.0385994	0	1e-10	10.4988	-0.275855	0.0575699	-10.0203
ENSG00000082074.15	5.44784	9.94105	11.9688	0.0652899	FYB	0.0559947	0	1e-10	7.85957	-0.398717	0.135892	-9.94105
ENSG00000116678.18	7.18892	9.88017	11.9052	0.0318808	LEPR	0.0369359	0	1e-10	10.3714	-0.26226	0.0663556	-9.88017
ENSG00000139880.19	5.90553	9.82144	11.8437	0.031198	CDH24	0.0483629	0	2e-10	8.51988	0.342448	0.0649345	9.82144
ENSG00000184702.17	7.73434	9.80023	11.8198	0.101483	2019-09-05	0.035741	0	2e-10	11.1583	0.252802	0.211223	9.80023
ENSG00000183742.12	5.84737	9.69477	11.7116	0.092639	MACC1	0.0761763	0	2e-10	8.43598	0.536169	0.192816	9.69477
ENSG00000158856.17	5.88779	9.6943	11.7084	0.102763	DMTN	0.0612283	0	2e-10	8.49429	0.430895	0.213888	9.6943
ENSG00000167355.7	7.88636	9.59822	11.6096	0.0199614	AC104389.28	0.0308769	0	3e-10	11.3776	0.216315	0.041547	9.59822
ENSG00000172086.7	4.40577	9.52365	11.5324	0.124546	KRCC1	0.0894832	0	3e-10	6.35618	0.624664	0.259226	9.52365
ENSG00000101000.5	4.19998	9.34518	11.3507	0.204776	PROCR	0.0815834	0	5e-10	6.0593	0.564705	0.426215	9.34518
ENSG00000250361.6	6.54743	9.34518	11.3486	0.113474	GYPB	0.0843434	0	5e-10	9.44595	0.58375	0.236182	9.34518
ENSG00000110852.4	4.55311	9.30754	11.3083	0.495993	CLEC2B	0.0771378	0	5e-10	6.56874	0.532866	1.03234	9.30754
ENSG00000279208.1	4.47238	9.28815	11.2864	0.153392	bP-21264C1.1	0.108433	0	5e-10	6.45227	0.748271	0.319266	9.28815
ENSG00000155307.17	7.76084	9.28814	11.2838	0.0418122	SAMSN1	0.0371209	0	5e-10	11.1965	-0.256132	0.0870267	-9.28814
ENSG00000215483.9	3.47225	9.12197	11.115	0.43409	LINC00598	0.147259	0	8e-10	5.0094	-1.00791	0.903502	-9.12197
ENSG00000111331.12	4.02487	9.08724	11.0777	2.02565	OAS3	0.158518	0	8e-10	5.80666	1.08303	4.21612	9.08724
ENSG00000147010.17	4.21756	9.08644	11.0744	0.264445	SH3KBP1	0.146401	0	8e-10	6.08466	1.00008	0.550407	9.08644
ENSG00000108018.15	4.49901	9.06003	11.0454	0.12755	SORCS1	0.101568	0	9e-10	6.4907	0.692851	0.265479	9.06003
ENSG00000181274.6	6.47474	8.97231	10.9552	0.0176021	FRAT2	0.0394395	0	1.1e-09	9.34108	-0.267859	0.0366364	-8.97231
ENSG00000134294.13	7.00609	8.96242	10.9403	0.0262402	SLC38A2	0.0499352	0	1.1e-09	10.1077	-0.338894	0.0546155	-8.96242
ENSG00000155849.15	3.62374	8.96242	10.942	0.297579	ELMO1	0.151796	0	1.1e-09	5.22795	1.03028	0.619372	8.96242
ENSG00000059804.15	6.99458	8.9535	10.9289	0.0392942	SLC2A3	0.043503	0	1.1e-09	10.091	0.295076	0.0817857	8.9535
ENSG00000278535.4	6.54865	8.83346	10.8064	0.0253476	DHRS11	0.0398674	0	1.5e-09	9.4477	-0.268788	0.0527578	-8.83346
ENSG00000092068.19	6.61277	8.81956	10.7901	0.315907	SLC7A8	0.0549781	0	1.5e-09	9.5402	-0.370365	0.65752	-8.81956
ENSG00000115306.15	7.54005	8.80647	10.7745	0.015142	SPTBN1	0.0372825	0	1.6e-09	10.878	0.250963	0.031516	8.80647
ENSG00000151692.14	3.58196	8.78704	10.7527	0.0923788	RNF144A	0.0901915	0	1.6e-09	5.16768	0.606453	0.192274	8.78704
ENSG00000085063.14	7.52061	8.70891	10.6722	0.0106586	CD59	0.0319917	0	2e-09	10.85	0.214249	0.0221845	8.70891
ENSG00000164236.11	4.09353	8.68555	10.6464	0.140771	ANKRD33B	0.0995054	0	2.1e-09	5.90571	0.665524	0.292997	8.68555
ENSG00000070081.15	6.5648	8.66671	10.6252	0.0554872	NUCB2	0.0600319	0	2.2e-09	9.471	0.401083	0.115489	8.66671
ENSG00000153982.10	5.00033	8.66538	10.6215	0.0480291	GDPD1	0.0752809	0	2.2e-09	7.21395	-0.502871	0.0999662	-8.66538
ENSG00000139433.9	4.14658	8.58843	10.5422	0.0648152	GLTP	0.0799707	0	2.6e-09	5.98225	0.532054	0.134904	8.58843
ENSG00000131914.10	3.90074	8.48956	10.441	0.600018	LIN28A	0.144051	0	3.2e-09	5.62758	0.953438	1.24886	8.48956
ENSG00000089558.8	4.58295	8.46494	10.414	0.113554	KCNH4	0.0830294	0	3.4e-09	6.6118	0.548788	0.236347	8.46494
ENSG00000065833.8	6.13589	8.45405	10.4008	0.0341054	ME1	0.0480498	0	3.5e-09	8.85222	0.317371	0.070986	8.45405
ENSG00000107789.15	6.93757	8.42634	10.3708	0.0177791	MINPP1	0.0356287	0	3.7e-09	10.0088	-0.234965	0.0370049	-8.42634
ENSG00000197043.13	4.06459	8.35827	10.3004	0.0708084	ANXA6	0.101339	1e-10	4.4e-09	5.86397	0.665872	0.147378	8.35827
ENSG00000124126.13	5.69183	8.34661	10.2865	0.0463294	PREX1	0.0740946	1e-10	4.5e-09	8.21157	0.486501	0.0964286	8.34661
ENSG00000184937.12	7.18259	8.34212	10.2797	0.0147836	WT1	0.0409553	1e-10	4.5e-09	10.3623	0.268815	0.0307702	8.34212
ENSG00000123411.14	4.99575	8.31693	10.2523	0.0380513	IKZF4	0.0553564	1e-10	4.8e-09	7.20735	0.362817	0.0791988	8.31693
ENSG00000028839.9	7.45401	8.29361	10.2267	0.0342771	TBPL1	0.040117	1e-10	5.1e-09	10.7539	0.262582	0.0713434	8.29361
ENSG00000170439.6	2.83734	8.27942	10.2103	0.4295	METTL7B	0.203261	1e-10	5.3e-09	4.09341	1.32928	0.893949	8.27942
ENSG00000169442.8	7.18261	8.26877	10.1974	0.0256406	CD52	0.0409232	1e-10	5.4e-09	10.3623	-0.267446	0.0533675	-8.26877
ENSG00000104324.15	5.11769	8.19145	10.1179	0.083523	CPQ	0.068301	1e-10	6.4e-09	7.38326	0.444494	0.173842	8.19145
ENSG00000156206.13	6.19809	8.182	10.1063	0.0386828	CFAP161	0.0584899	1e-10	6.6e-09	8.94195	0.380409	0.0805132	8.182
ENSG00000167646.13	6.16908	8.16333	10.0854	0.0321279	DNAAF3	0.051519	1e-10	6.9e-09	8.9001	0.334699	0.0668699	8.16333
ENSG00000063587.13	7.15521	8.14109	10.061	0.00829919	ZNF275	0.0335511	1e-10	7.2e-09	10.3228	0.217684	0.0172737	8.14109
ENSG00000134326.11	5.41723	8.0885	10.0062	0.483682	CMPK2	0.0744114	1e-10	8.2e-09	7.81541	0.481376	1.00672	8.0885
ENSG00000109625.18	1.68344	8.02549	9.94106	0.785475	CPZ	0.27763	1e-10	9.4e-09	2.4287	1.78971	1.63486	8.02549
ENSG00000113594.9	2.83765	8.00296	9.91425	0.252994	LIFR	0.146372	1e-10	9.9e-09	4.09386	0.942205	0.526573	8.00296
ENSG00000120899.17	5.35603	8.00296	9.91474	0.030978	PTK2B	0.0470372	1e-10	9.9e-09	7.72712	-0.302788	0.0644767	-8.00296
ENSG00000240065.7	5.26861	7.93242	9.84158	8.35939	PSMB9	0.166111	1e-10	1.17e-08	7.601	1.06503	17.399	7.93242
ENSG00000089327.14	8.31629	7.90171	9.80876	0.0269336	FXYD5	0.034827	2e-10	1.25e-08	11.9979	0.222895	0.0560588	7.90171
ENSG00000068831.18	4.45558	7.8889	9.79385	0.221483	RASGRP2	0.105638	2e-10	1.29e-08	6.42805	0.675537	0.460987	7.8889
ENSG00000077274.8	3.23815	7.86226	9.76512	0.35099	CAPN6	0.173015	2e-10	1.37e-08	4.67166	1.10464	0.73054	7.86226
ENSG00000196975.15	4.84666	7.85483	9.7556	0.112346	ANXA4	0.0785814	2e-10	1.4e-08	6.99226	0.501454	0.233834	7.85483
ENSG00000138496.16	6.52636	7.83804	9.73673	2.37445	PARP9	0.0680222	2e-10	1.45e-08	9.41555	0.43362	4.9421	7.83804
ENSG00000196967.10	5.89353	7.82987	9.72651	0.113711	ZNF585A	0.0939856	2e-10	1.48e-08	8.50256	0.598789	0.236675	7.82987
ENSG00000142156.14	1.57315	7.81725	9.71184	0.506939	COL6A1	0.258502	2e-10	1.52e-08	2.26958	1.6456	1.05513	7.81725
ENSG00000001617.11	3.30343	7.79979	9.69059	0.404536	SEMA3F	0.161915	2e-10	1.59e-08	4.76585	1.02952	0.841988	7.79979
ENSG00000184029.9	5.20643	7.79979	9.6903	0.0331792	DSCR4	0.0599189	2e-10	1.59e-08	7.51129	0.380981	0.0690582	7.79979
ENSG00000146416.17	6.73619	7.79973	9.68821	0.0221326	AIG1	0.0448271	2e-10	1.59e-08	9.71827	0.28499	0.0460661	7.79973
ENSG00000196517.11	5.61153	7.79778	9.68424	0.120553	SLC6A9	0.0972547	2e-10	1.59e-08	8.09573	-0.618164	0.250916	-7.79778
ENSG00000085662.13	3.68177	7.78614	9.6706	0.185156	AKR1B1	0.121686	2e-10	1.64e-08	5.31167	0.772864	0.385379	7.78614
ENSG00000184508.10	6.61101	7.71668	9.59914	0.0238315	HDDC3	0.0411477	3e-10	1.92e-08	9.53767	-0.260298	0.0496021	-7.71668
ENSG00000181104.6	5.62904	7.70471	9.58518	0.042303	F2R	0.0487812	3e-10	1.97e-08	8.12099	-0.308345	0.0880481	-7.70471
ENSG00000160213.5	7.04258	7.68881	9.56731	0.0168883	CSTB	0.0336326	3e-10	2.05e-08	10.1603	-0.212377	0.0351508	-7.68881
ENSG00000124313.12	5.70102	7.68782	9.56434	0.0434879	IQSEC2	0.0496354	3e-10	2.05e-08	8.22483	-0.313376	0.0905143	-7.68782
ENSG00000154479.12	3.40621	7.68481	9.55937	0.210626	CCDC173	0.0968839	3e-10	2.07e-08	4.91412	0.611511	0.43839	7.68481
ENSG00000168078.9	7.3672	7.68233	9.55339	0.0987001	PBK	0.0429739	3e-10	2.08e-08	10.6286	0.27115	0.205431	7.68233
ENSG00000214279.12	5.50299	7.68233	9.553	0.249727	SCART1	0.120335	3e-10	2.08e-08	7.93914	0.759258	0.519775	7.68233
ENSG00000197956.9	5.07939	7.6778	9.54654	0.0635543	S100A6	0.0715865	3e-10	2.1e-08	7.32801	-0.451511	0.13228	-7.6778
ENSG00000130340.15	5.99893	7.6351	9.50191	0.0152963	SNX9	0.0343993	3e-10	2.32e-08	8.65463	-0.216416	0.0318372	-7.6351
ENSG00000079393.20	4.58091	7.61424	9.47914	0.0918129	DUSP13	0.100601	3e-10	2.43e-08	6.60886	0.632092	0.191096	7.61424
ENSG00000109956.12	3.07063	7.6012	9.46419	0.480788	B3GAT1	0.214298	3e-10	2.5e-08	4.42998	-1.34532	1.0007	-7.6012
ENSG00000026025.14	8.68057	7.59326	9.45434	0.0885267	VIM	0.0434843	4e-10	2.55e-08	12.5234	-0.272832	0.184257	-7.59326
ENSG00000213934.6	9.66312	7.58418	9.44337	0.0454402	HBG1	0.0398001	4e-10	2.61e-08	13.9409	-0.24956	0.0945777	-7.58418
ENSG00000028137.17	5.51944	7.57574	9.43305	0.0705596	TNFRSF1B	0.0454037	4e-10	2.66e-08	7.96287	-0.284528	0.146861	-7.57574
ENSG00000144407.9	5.42093	7.56285	9.41828	0.132157	PTH2R	0.0952721	4e-10	2.74e-08	7.82074	0.596531	0.275067	7.56285
ENSG00000166741.7	5.49887	7.52528	9.37884	0.509078	NNMT	0.0781028	4e-10	2.98e-08	7.93319	0.487921	1.05958	7.52528
ENSG00000185338.4	4.70965	7.51328	9.36499	0.40814	SOCS1	0.0831682	4e-10	3.07e-08	6.79459	0.51915	0.849491	7.51328
ENSG00000175130.6	8.70305	7.49671	9.34656	0.0131152	MARCKSL1	0.0336851	5e-10	3.19e-08	12.5558	-0.210045	0.0272976	-7.49671
ENSG00000169174.10	7.3305	7.48785	9.33586	0.0919212	PCSK9	0.07025	5e-10	3.25e-08	10.5757	-0.437775	0.191322	-7.48785
ENSG00000146386.7	3.11936	7.47083	9.317	0.311139	ABRACL	0.164291	5e-10	3.38e-08	4.50029	1.02269	0.647594	7.47083
ENSG00000119888.10	7.33598	7.44365	9.28799	0.0261092	EPCAM	0.0361316	5e-10	3.6e-08	10.5836	-0.224536	0.0543428	-7.44365
ENSG00000114738.10	6.60298	7.41654	9.25906	0.0127107	MAPKAPK3	0.0382479	6e-10	3.83e-08	9.52608	0.237287	0.0264556	7.41654
ENSG00000143384.12	8.48678	7.39707	9.23778	0.0285565	MCL1	0.0291419	6e-10	4.01e-08	12.2438	-0.180569	0.0594367	-7.39707
ENSG00000159840.15	6.83235	7.39506	9.23396	0.0709257	ZYX	0.0525644	6e-10	4.03e-08	9.857	0.325627	0.147623	7.39506
ENSG00000099377.13	6.47744	7.34835	9.18546	0.0468419	HSD3B7	0.0397643	7e-10	4.48e-08	9.34496	-0.245632	0.0974953	-7.34835
ENSG00000155858.5	5.8773	7.32979	9.16511	0.0364836	LSM11	0.0484167	7e-10	4.68e-08	8.47915	-0.298721	0.0759359	-7.32979
ENSG00000198959.11	7.28554	7.32126	9.15479	0.0948117	TGM2	0.0662044	7e-10	4.77e-08	10.5108	-0.40822	0.197338	-7.32126
ENSG00000138166.5	4.61779	7.31782	9.1478	0.101248	DUSP5	0.0842675	7e-10	4.81e-08	6.66206	0.519383	0.210734	7.31782
ENSG00000269600.1	5.8639	7.31782	9.14859	0.0519673	AC016629.3	0.0822009	7e-10	4.81e-08	8.45981	-0.506669	0.108163	-7.31782
ENSG00000112303.13	2.54378	7.30072	9.12894	0.503792	VNN2	0.22974	7e-10	5e-08	3.6699	1.41442	1.04858	7.30072
ENSG00000204264.8	4.86765	7.29315	9.11962	5.80656	PSMB8	0.207841	8e-10	5.09e-08	7.02253	1.27889	12.0856	7.29315
ENSG00000275896.5	5.13931	7.28421	9.10893	0.0569893	PRSS2	0.0855835	8e-10	5.2e-08	7.41445	0.52628	0.118616	7.28421
ENSG00000240356.6	4.97121	7.28213	9.10511	0.0378721	RPL23AP7	0.0545404	8e-10	5.22e-08	7.17195	-0.33531	0.0788259	-7.28213
ENSG00000170142.11	7.43075	7.25799	9.07924	0.0117829	UBE2E1	0.0350891	8e-10	5.52e-08	10.7203	0.215393	0.0245246	7.25799
ENSG00000162511.7	5.1146	7.24699	9.06651	0.172628	LAPTM5	0.0744274	9e-10	5.66e-08	7.37881	-0.456523	0.359303	-7.24699
ENSG00000159433.11	4.66083	7.22774	9.04553	0.0715565	STARD9	0.0945743	9e-10	5.92e-08	6.72416	0.579374	0.148935	7.22774
ENSG00000152332.15	8.55926	7.22435	9.04043	0.0561449	UHMK1	0.0328039	9e-10	5.97e-08	12.3484	-0.2009	0.116858	-7.22435
ENSG00000078177.13	6.48068	7.22174	9.03612	0.0208838	N4BP2	0.0533332	9e-10	6e-08	9.34965	-0.326541	0.0434668	-7.22174
ENSG00000234261.3	4.34512	7.1949	9.00758	0.130268	RP11-146I2.1	0.089134	1e-09	6.38e-08	6.26869	0.544804	0.271136	7.1949
ENSG00000136842.13	7.58642	7.18473	8.99402	0.0200827	TMOD1	0.037669	1e-09	6.54e-08	10.9449	0.230053	0.0417994	7.18473
ENSG00000174804.3	5.91352	7.18473	8.99446	0.0328769	FZD4	0.0487811	1e-09	6.54e-08	8.5314	-0.297924	0.0684291	-7.18473
ENSG00000213190.3	7.45693	7.11438	8.922	0.0183444	MLLT11	0.0459764	1.2e-09	7.68e-08	10.7581	0.279568	0.0381814	7.11438
ENSG00000132357.13	5.89711	7.07931	8.88525	0.0487146	CARD6	0.0498259	1.3e-09	8.33e-08	8.50773	0.302298	0.101393	7.07931
ENSG00000105327.16	5.42801	7.02233	8.82604	0.0619476	BBC3	0.0766984	1.5e-09	9.5e-08	7.83096	-0.463654	0.128936	-7.02233
ENSG00000127507.17	5.70287	7.02233	8.82494	0.0945329	ADGRE2	0.0815959	1.5e-09	9.5e-08	8.2275	-0.493227	0.196758	-7.02233
ENSG00000166002.6	4.34723	7.01865	8.81962	0.0779501	SMCO4	0.0986711	1.5e-09	9.58e-08	6.27173	0.596247	0.162243	7.01865
ENSG00000140545.14	6.80279	6.99649	8.7958	0.0345927	MFGE8	0.0361846	1.6e-09	1.01e-07	9.81436	-0.218335	0.0720001	-6.99649
ENSG00000137266.14	5.09676	6.97798	8.77565	0.0507162	SLC22A23	0.0629964	1.7e-09	1.05e-07	7.35306	0.379643	0.105559	6.97798
ENSG00000279669.1	6.88278	6.93276	8.7288	0.0551146	RP11-717F1.1	0.0525152	1.9e-09	1.17e-07	9.92976	0.315561	0.114714	6.93276
ENSG00000171729.13	3.76499	6.85468	8.64909	0.33141	TMEM51	0.133458	2.2e-09	1.4e-07	5.43173	0.79796	0.689786	6.85468
ENSG00000118200.14	4.85734	6.85284	8.64562	0.131954	CAMSAP2	0.0805737	2.3e-09	1.4e-07	7.00766	-0.481656	0.274645	-6.85284
ENSG00000101935.9	6.97805	6.84048	8.63164	0.0316959	AMMECR1	0.0355311	2.3e-09	1.44e-07	10.0672	-0.212212	0.065971	-6.84048
ENSG00000173193.13	6.65457	6.83224	8.62179	1.30371	PARP14	0.0808139	2.4e-09	1.47e-07	9.60051	0.482368	2.7135	6.83224
ENSG00000156587.15	5.98674	6.82146	8.60941	4.97378	UBE2L6	0.0812222	2.5e-09	1.51e-07	8.63704	0.484427	10.3523	6.82146
ENSG00000106605.10	6.68558	6.80718	8.59193	0.025024	BLVRA	0.0352389	2.6e-09	1.56e-07	9.64525	0.209941	0.0520842	6.80718
ENSG00000144591.18	7.52783	6.80718	8.59289	0.0184924	GMPPA	0.0365603	2.6e-09	1.56e-07	10.8604	0.217826	0.0384895	6.80718
ENSG00000164543.5	6.51715	6.78898	8.57215	0.0367265	STK17A	0.056726	2.7e-09	1.63e-07	9.40226	0.337531	0.0764414	6.78898
ENSG00000238160.1	2.61344	6.78004	8.56163	2.44065	AC116366.5	0.311847	2.7e-09	1.66e-07	3.77039	1.85431	5.07989	6.78004
ENSG00000168036.16	6.61249	6.70684	8.48685	0.0164312	CTNNB1	0.0328068	3.3e-09	1.96e-07	9.5398	0.19415	0.0341993	6.70684
ENSG00000174718.11	6.27031	6.68904	8.46748	0.0418067	KIAA1551	0.0489159	3.4e-09	2.05e-07	9.04615	-0.289124	0.0870152	-6.68904
ENSG00000268089.2	5.31207	6.66682	8.44369	0.142602	GABRQ	0.0809228	3.6e-09	2.15e-07	7.6637	0.477574	0.296807	6.66682
ENSG00000099875.14	6.92677	6.65911	8.43443	0.0238452	MKNK2	0.0381752	3.7e-09	2.19e-07	9.99322	-0.22516	0.0496307	-6.65911
ENSG00000157851.16	1.34265	6.63785	8.41161	1.23795	DPYSL5	0.391836	3.9e-09	2.3e-07	1.93704	2.30768	2.57662	6.63785
ENSG00000143889.15	7.6063	6.59636	8.36857	0.0236571	HNRNPLL	0.0431051	4.3e-09	2.53e-07	10.9736	-0.253156	0.0492391	-6.59636
ENSG00000166025.17	5.44652	6.5843	8.35497	0.0237118	AMOTL1	0.0512527	4.4e-09	2.6e-07	7.85767	0.300741	0.049353	6.5843
ENSG00000187546.13	3.74095	6.52671	8.29584	0.115091	AGMO	0.114151	5.1e-09	2.97e-07	5.39705	0.667234	0.239547	6.52671
ENSG00000198648.10	2.38508	6.49062	8.25822	0.454364	STK39	0.22347	5.5e-09	3.23e-07	3.44094	1.303	0.945699	6.49062
ENSG00000060656.19	4.14387	6.47143	8.2375	0.268347	PTPRU	0.179558	5.8e-09	3.38e-07	5.97834	1.04553	0.558529	6.47143
ENSG00000104368.17	3.94597	6.46409	8.22864	0.210261	PLAT	0.142056	5.9e-09	3.44e-07	5.69283	-0.826678	0.437631	-6.46409
ENSG00000136770.10	6.20712	6.44276	8.2058	0.0868137	DNAJC1	0.0522013	6.2e-09	3.61e-07	8.95498	0.303319	0.180691	6.44276
ENSG00000160678.11	5.17246	6.4385	8.20003	0.104067	S100A1	0.0705624	6.3e-09	3.64e-07	7.46228	0.409851	0.216603	6.4385
ENSG00000058804.11	7.64489	6.41152	8.17154	0.0164358	NDC1	0.0316881	6.7e-09	3.88e-07	11.0292	-0.183707	0.0342089	-6.41152
ENSG00000106123.11	7.31477	6.40319	8.16172	0.0446951	EPHB6	0.067352	6.9e-09	3.95e-07	10.553	0.390208	0.0930269	6.40319
ENSG00000253276.2	7.41275	6.39542	8.15245	0.019097	CCDC71L	0.0378721	7e-09	4.02e-07	10.6943	-0.219279	0.0397479	-6.39542
ENSG00000263535.1	3.4939	6.36912	8.12466	0.225404	AK4P1	0.167915	7.5e-09	4.27e-07	5.04063	0.970419	0.46915	6.36912
ENSG00000152454.3	3.55398	6.35492	8.10897	0.195648	ZNF256	0.146098	7.8e-09	4.42e-07	5.12731	0.843444	0.407216	6.35492
ENSG00000048707.13	6.12729	6.34514	8.09771	0.0496363	VPS13D	0.0774672	8e-09	4.52e-07	8.83981	-0.44689	0.103311	-6.34514
ENSG00000114023.15	7.17696	6.33684	8.08794	0.013139	FAM162A	0.0349128	8.2e-09	4.6e-07	10.3542	-0.201271	0.027347	-6.33684
ENSG00000198420.9	5.90896	6.32768	8.0773	0.0229866	TCAF1	0.0393713	8.4e-09	4.7e-07	8.52483	0.226812	0.0478435	6.32768
ENSG00000142621.19	4.75322	6.32639	8.07309	0.102802	FHAD1	0.105872	8.5e-09	4.72e-07	6.85745	0.609737	0.21397	6.32639
ENSG00000144366.15	5.89934	6.32639	8.07372	0.0524951	GULP1	0.0607366	8.4e-09	4.72e-07	8.51095	0.349809	0.109262	6.32639
ENSG00000102007.10	7.30269	6.21937	7.96462	0.0231669	PLP2	0.0386143	1.08e-08	6.03e-07	10.5356	-0.220754	0.0482189	-6.21937
ENSG00000135631.16	4.93293	6.19142	7.93521	0.0787988	RAB11FIP5	0.0957713	1.16e-08	6.44e-07	7.11672	0.546411	0.164009	6.19142
ENSG00000147381.11	3.12834	6.1822	7.92455	0.229745	MAGEA4	0.1584	1.19e-08	6.57e-07	4.51324	0.90307	0.478185	6.1822
ENSG00000073849.14	6.31838	6.18081	7.92173	0.0563266	ST6GAL1	0.0683683	1.2e-08	6.6e-07	9.1155	-0.389705	0.117236	-6.18081
ENSG00000184489.11	7.75347	6.14896	7.88843	0.0801189	PTP4A3	0.0460048	1.29e-08	7.1e-07	11.1859	0.261629	0.166757	6.14896
ENSG00000263179.1	5.43234	6.13375	7.87179	0.246988	HNRNPCP4	0.0806788	1.34e-08	7.35e-07	7.83721	0.458292	0.514072	6.13375
ENSG00000101439.8	7.0329	6.11016	7.84678	0.0244997	CST3	0.0379487	1.42e-08	7.76e-07	10.1463	0.215192	0.050993	6.11016
ENSG00000171603.16	6.96756	6.10931	7.84392	0.00959928	CLSTN1	0.0360577	1.43e-08	7.78e-07	10.0521	0.204428	0.0199797	6.10931
ENSG00000188707.5	7.11601	6.10931	7.84309	0.178225	ZBED6CL	0.0350207	1.44e-08	7.78e-07	10.2662	0.198537	0.370952	6.10931
ENSG00000187010.19	5.80444	6.10135	7.83372	0.0560552	RHD	0.0619446	1.47e-08	7.92e-07	8.37404	0.350943	0.116671	6.10135
ENSG00000090776.5	4.18083	6.08136	7.81232	0.0693092	EFNB1	0.0985363	1.54e-08	8.29e-07	6.03167	0.557418	0.144258	6.08136
ENSG00000236268.5	2.78758	6.06742	7.79601	0.591315	LINC01361	0.222972	1.6e-08	8.56e-07	4.02162	-1.25991	1.23075	-6.06742
ENSG00000258947.6	4.46463	6.06742	7.79558	0.084346	TUBB3	0.0798432	1.6e-08	8.56e-07	6.4411	0.451143	0.175555	6.06742
ENSG00000105185.11	7.38771	6.04873	7.7755	0.0186164	PDCD5	0.0312675	1.68e-08	8.94e-07	10.6582	-0.176424	0.0387476	-6.04873
ENSG00000112077.15	8.84005	6.04517	7.77054	0.0403554	RHAG	0.0285227	1.7e-08	9.01e-07	12.7535	0.160881	0.0839944	6.04517
ENSG00000119139.17	6.95272	6.01557	7.73956	0.0135623	TJP2	0.0382554	1.82e-08	9.65e-07	10.0306	0.215307	0.0282282	6.01557
ENSG00000184792.15	7.01984	5.99652	7.71913	0.0539128	OSBP2	0.0457494	1.91e-08	1.008e-06	10.1275	0.257113	0.112213	5.99652
ENSG00000173114.12	2.42954	5.9951	7.71634	0.530431	LRRN3	0.282472	1.92e-08	1.0113e-06	3.50509	1.58719	1.10402	5.9951
ENSG00000158639.12	7.59312	5.99347	7.71333	0.00848395	PAGE5	0.0311828	1.93e-08	1.0151e-06	10.9546	0.175176	0.0176582	5.99347
ENSG00000162729.13	5.62465	5.97736	7.69585	0.0305219	IGSF8	0.0584328	2.01e-08	1.0535e-06	8.11465	0.327852	0.0635273	5.97736
ENSG00000056998.18	4.50611	5.9611	7.67666	0.0932938	GYG2	0.109421	2.11e-08	1.0937e-06	6.50094	-0.613097	0.194179	-5.9611
ENSG00000135636.13	4.00952	5.9611	7.67552	0.372886	DYSF	0.226416	2.11e-08	1.0937e-06	5.78452	1.26853	0.776114	5.9611
ENSG00000179242.15	5.72292	5.9611	7.67625	0.0595435	CDH4	0.0832101	2.11e-08	1.0937e-06	8.25642	0.466221	0.123932	5.9611
ENSG00000111358.13	6.05833	5.95974	7.67281	0.0149723	GTF2H3	0.0450742	2.12e-08	1.0971e-06	8.74032	-0.252486	0.0311628	-5.95974
ENSG00000119655.9	5.37807	5.95721	7.66892	0.0552648	NPC2	0.082047	2.14e-08	1.1035e-06	7.75891	0.459465	0.115027	5.95721
ENSG00000105146.12	6.20696	5.94228	7.65266	0.0385226	AURKC	0.0522093	2.23e-08	1.1421e-06	8.95475	0.292034	0.0801797	5.94228
ENSG00000109610.5	3.02722	5.93161	7.64064	0.375444	SOD3	0.134233	2.29e-08	1.1706e-06	4.36735	0.750192	0.781437	5.93161
ENSG00000126709.14	4.22443	5.92413	7.63183	1.50913	IFI6	0.120264	2.33e-08	1.1909e-06	6.09457	0.671697	3.14106	5.92413
ENSG00000151963.4	2.29596	5.92206	7.62843	0.424959	ZNF37CP	0.27788	2.35e-08	1.1966e-06	3.31237	1.55164	0.884496	5.92206
ENSG00000149212.11	2.85675	5.92128	7.62632	0.136423	SESN3	0.139383	2.36e-08	1.1987e-06	4.12142	0.778174	0.283947	5.92128
ENSG00000105223.19	6.82895	5.91084	7.61456	0.0386776	PLD3	0.043694	2.43e-08	1.2279e-06	9.8521	0.243738	0.0805023	5.91084
ENSG00000131470.14	6.65688	5.8587	7.5611	0.00860454	PSMC3IP	0.0381348	2.75e-08	1.3845e-06	9.60385	0.211909	0.0179092	5.8587
ENSG00000118515.11	3.60296	5.84836	7.54945	0.0928759	SGK1	0.118573	2.82e-08	1.4179e-06	5.19797	0.658332	0.193309	5.84836
ENSG00000171130.17	6.0882	5.84772	7.5475	0.0530243	ATP6V0E2	0.0693645	2.83e-08	1.42e-06	8.78341	0.385067	0.110363	5.84772
ENSG00000127399.14	7.19296	5.83382	7.53229	0.149493	LRRC61	0.0385192	2.94e-08	1.4662e-06	10.3773	0.213598	0.31115	5.83382
ENSG00000139211.6	5.28416	5.80628	7.50346	0.0779978	AMIGO2	0.0798688	3.14e-08	1.5621e-06	7.62344	0.441962	0.162342	5.80628
ENSG00000184500.14	5.71448	5.79828	7.49416	0.0171473	PROS1	0.0412673	3.21e-08	1.5912e-06	8.24425	0.228202	0.0356899	5.79828
ENSG00000071054.16	8.31193	5.78348	7.47806	0.0116291	MAP4K4	0.0309788	3.33e-08	1.6463e-06	11.9916	0.171107	0.0242045	5.78348
ENSG00000216490.3	8.01872	5.77198	7.46527	0.377969	IFI30	0.0350655	3.43e-08	1.6905e-06	11.5686	0.193497	0.786693	5.77198
ENSG00000088356.5	7.0239	5.76496	7.45658	0.0345075	PDRG1	0.0364975	3.49e-08	1.7181e-06	10.1333	0.201271	0.0718227	5.76496
ENSG00000136167.13	7.27512	5.76496	7.4545	0.0159467	LCP1	0.0307071	3.51e-08	1.7181e-06	10.4958	0.169313	0.0331909	5.76496
ENSG00000138675.16	4.01182	5.76496	7.4544	0.255578	FGF5	0.199311	3.51e-08	1.7181e-06	5.78783	1.09896	0.531953	5.76496
ENSG00000112697.15	7.09708	5.74181	7.42997	0.0242953	TMEM30A	0.0394184	3.72e-08	1.8121e-06	10.2389	0.216953	0.0505676	5.74181
ENSG00000122778.9	3.35815	5.72816	7.41505	0.320143	KIAA1549	0.178739	3.85e-08	1.87e-06	4.84478	0.982671	0.666335	5.72816
ENSG00000010810.17	4.88242	5.72633	7.41069	0.136945	FYN	0.103391	3.88e-08	1.8779e-06	7.04384	0.568239	0.285032	5.72633
ENSG00000172349.17	6.35413	5.72633	7.4108	0.0350934	IL16	0.0636725	3.88e-08	1.8779e-06	9.16707	0.349949	0.0730424	5.72633
ENSG00000163072.15	7.10136	5.72122	7.40432	0.0377128	NOSTRIN	0.0510248	3.94e-08	1.9001e-06	10.2451	-0.280302	0.0784942	-5.72122
ENSG00000121413.12	3.23565	5.68275	7.3646	0.219985	ZSCAN18	0.188102	4.32e-08	2.0761e-06	4.66805	1.03029	0.457871	5.68275
ENSG00000126351.12	5.80268	5.63125	7.31184	0.0191849	THRA	0.0457886	4.88e-08	2.3375e-06	8.37149	-0.24981	0.0399309	-5.63125
ENSG00000111186.12	3.45219	5.62217	7.30151	0.337377	WNT5B	0.140998	4.99e-08	2.3869e-06	4.98046	-0.76865	0.702206	-5.62217
ENSG00000101856.9	7.71025	5.6129	7.29053	0.00931944	PGRMC1	0.0306699	5.12e-08	2.4384e-06	11.1235	0.167059	0.0193972	5.6129
ENSG00000113916.17	3.85176	5.6129	7.28975	0.119152	BCL6	0.116593	5.13e-08	2.4384e-06	5.55692	0.635047	0.247999	5.6129
ENSG00000279377.1	4.22934	5.61039	7.28601	0.0731167	AC003973.3	0.0963505	5.18e-08	2.4525e-06	6.10165	0.524643	0.152183	5.61039
ENSG00000078900.14	3.77094	5.60865	7.28303	0.214257	TP73	0.141342	5.21e-08	2.4623e-06	5.44032	0.769458	0.445947	5.60865
ENSG00000005187.11	7.24666	5.60168	7.27482	0.121739	ACSM3	0.0740753	5.31e-08	2.5022e-06	10.4547	0.403012	0.253384	5.60168
ENSG00000135269.17	6.37323	5.59431	7.26623	0.0574108	TES	0.067418	5.42e-08	2.545e-06	9.19462	0.366555	0.119493	5.59431
ENSG00000006007.11	6.75563	5.58649	7.25718	0.0173825	GDE1	0.04156	5.53e-08	2.5913e-06	9.74631	-0.225809	0.0361795	-5.58649
ENSG00000188536.12	7.96175	5.56378	7.23325	0.0895897	HBA2	0.0668394	5.84e-08	2.7303e-06	11.4864	-0.362503	0.186469	-5.56378
ENSG00000164683.16	4.25866	5.5542	7.22245	0.0509829	HEY1	0.0916046	5.99e-08	2.7912e-06	6.14395	-0.49641	0.106114	-5.5542
ENSG00000164010.13	7.42881	5.54601	7.21304	0.0789769	ERMAP	0.0463905	6.12e-08	2.8444e-06	10.7175	0.251213	0.16438	5.54601
ENSG00000141696.12	2.51181	5.53841	7.20424	0.215421	P3H4	0.219293	6.25e-08	2.8946e-06	3.62378	1.18671	0.448371	5.53841
ENSG00000189157.13	4.80211	5.53784	7.20245	0.0712386	FAM47E	0.0931472	6.27e-08	2.8984e-06	6.92799	0.504002	0.148274	5.53784
ENSG00000142185.16	4.49362	5.53201	7.19543	0.178864	TRPM2	0.157701	6.38e-08	2.9376e-06	6.48292	0.852831	0.372282	5.53201
ENSG00000204386.10	7.60901	5.52586	7.18807	0.00997362	NEU1	0.0311671	6.49e-08	2.9795e-06	10.9775	0.168454	0.0207588	5.52586
ENSG00000143479.15	6.57332	5.49493	7.15594	0.0106272	DYRK3	0.0430777	6.98e-08	3.1994e-06	9.4833	-0.232258	0.0221192	-5.49493
ENSG00000132386.10	6.42021	5.48616	7.14598	0.0199591	SERPINF1	0.043465	7.15e-08	3.2647e-06	9.2624	0.234167	0.0415424	5.48616
ENSG00000175164.13	5.9836	5.4833	7.14192	0.0457996	ABO	0.0532499	7.21e-08	3.2863e-06	8.63251	0.286793	0.0953259	5.4833
ENSG00000206192.7	1.83524	5.4716	7.12904	0.825977	ANKRD20A9P	0.379633	7.43e-08	3.376e-06	2.64769	2.0426	1.71916	5.4716
ENSG00000142089.15	7.29266	5.46306	7.11931	1.10557	IFITM3	0.0359844	7.6e-08	3.443e-06	10.5211	-0.193468	2.3011	-5.46306
ENSG00000283095.1	3.86083	5.46293	7.118	0.126975	ABC11-4932300O16.1	0.115848	7.62e-08	3.4441e-06	5.57	-0.622784	0.264282	-5.46293
ENSG00000161671.16	6.94474	5.4589	7.1128	0.0136547	EMC10	0.0356572	7.71e-08	3.4761e-06	10.0191	0.191612	0.0284205	5.4589
ENSG00000158864.12	7.25034	5.43355	7.0851	0.0111548	NDUFS2	0.0332114	8.22e-08	3.6851e-06	10.46	-0.178087	0.0232172	-5.43355
ENSG00000172456.17	5.44648	5.43355	7.0854	0.0401395	FGGY	0.0611284	8.21e-08	3.6851e-06	7.85761	0.327792	0.0835451	5.43355
ENSG00000233236.1	3.2112	5.42928	7.07966	0.268642	AP001171.1	0.179666	8.32e-08	3.7215e-06	4.63278	0.962999	0.559142	5.42928
ENSG00000119408.16	4.78628	5.39551	7.04472	0.11781	NEK6	0.12206	9.02e-08	4.0224e-06	6.90514	0.652458	0.245207	5.39551
ENSG00000175274.18	2.32457	5.36632	7.01437	0.219762	TP53I11	0.19597	9.67e-08	4.3021e-06	3.35365	1.04506	0.457406	5.36632
ENSG00000130656.4	8.66265	5.33977	6.98666	0.114796	HBZ	0.0775392	1.03e-07	4.5733e-06	12.4976	-0.412597	0.238932	-5.33977
ENSG00000005249.12	6.21057	5.32544	6.97117	0.0501275	PRKAR2B	0.0498363	1.07e-07	4.7268e-06	8.95995	-0.264862	0.104334	-5.32544
ENSG00000279717.1	3.20089	5.32509	6.96967	0.28598	LLNLF-158E9.1	0.166295	1.07e-07	4.7305e-06	4.6179	0.883696	0.59523	5.32509
ENSG00000143226.13	7.16318	5.32467	6.96809	0.194026	FCGR2A	0.0588061	1.08e-07	4.7351e-06	10.3343	0.312458	0.403841	5.32467
ENSG00000119772.16	4.26505	5.32113	6.96341	0.0442459	DNMT3A	0.0896505	1.09e-07	4.7739e-06	6.15317	0.476169	0.0920921	5.32113
ENSG00000112759.16	8.12822	5.3051	6.94623	0.0129325	SLC29A1	0.0342325	1.13e-07	4.9534e-06	11.7265	0.181575	0.0269174	5.3051
ENSG00000152127.8	4.74952	5.30461	6.94461	0.0340589	MGAT5	0.0741898	1.14e-07	4.9589e-06	6.8521	0.393466	0.0708891	5.30461
ENSG00000204267.13	7.99715	5.27946	6.91831	0.818445	TAP2	0.0920846	1.21e-07	5.2546e-06	11.5375	0.487352	1.70349	5.27946
ENSG00000182871.14	5.84173	5.27731	6.91503	0.112884	COL18A1	0.11165	1.22e-07	5.2807e-06	8.42783	0.590746	0.234953	5.27731
ENSG00000198756.10	7.02663	5.25344	6.89003	0.101608	COLGALT2	0.0542778	1.29e-07	5.579e-06	10.1373	0.286615	0.211484	5.25344
ENSG00000169756.16	6.5913	5.21944	6.85489	0.0238561	LIMS1	0.0382635	1.4e-07	6.0334e-06	9.50924	-0.201483	0.0496534	-5.21944
ENSG00000078596.10	6.77782	5.18446	6.81879	0.0580413	ITM2A	0.0510617	1.52e-07	6.5395e-06	9.77833	0.268094	0.120805	5.18446
ENSG00000272769.1	5.36564	5.18228	6.81549	0.0351366	RP11-725P16.2	0.0596059	1.53e-07	6.5723e-06	7.74098	0.31287	0.0731322	5.18228
ENSG00000042493.15	5.56541	5.15658	6.78867	0.0670235	CAPG	0.0748359	1.63e-07	6.973e-06	8.02919	-0.391961	0.139501	-5.15658
ENSG00000106034.17	8.52263	5.15432	6.78529	0.0202468	CPED1	0.0327422	1.64e-07	7.0093e-06	12.2956	-0.171443	0.042141	-5.15432
ENSG00000100181.22	7.25799	5.14149	6.77135	0.0159901	TPTEP1	0.0477289	1.69e-07	7.2195e-06	10.4711	0.249633	0.0332814	5.14149
ENSG00000118007.12	6.29661	5.12451	6.75325	0.0371664	STAG1	0.0639151	1.77e-07	7.5075e-06	9.08409	0.333798	0.0773569	5.12451
ENSG00000110848.8	4.81054	5.11773	6.74536	0.122066	CD69	0.087646	1.8e-07	7.6256e-06	6.94015	-0.457438	0.254065	-5.11773
ENSG00000196776.14	6.74023	5.08746	6.71398	0.0684013	CD47	0.058456	1.93e-07	8.1761e-06	9.72409	0.304308	0.142368	5.08746
ENSG00000046774.9	7.96961	5.08579	6.71122	0.00764764	MAGEC2	0.0298677	1.94e-07	8.2074e-06	11.4977	0.155449	0.0159176	5.08579
ENSG00000160867.14	4.51024	5.08225	6.70657	0.0437173	FGFR4	0.0799261	1.97e-07	8.2746e-06	6.5069	-0.415823	0.0909919	-5.08225
ENSG00000258454.1	3.69033	5.06348	6.6867	0.13473	RP11-361H10.3	0.124616	2.06e-07	8.6401e-06	5.32402	0.647268	0.280423	5.06348
ENSG00000130779.19	6.72489	5.0444	6.66653	0.012272	CLIP1	0.0437996	2.16e-07	9.0282e-06	9.70197	0.22712	0.0255425	5.0444
ENSG00000111348.8	6.39706	5.04352	6.66455	0.0421392	ARHGDIB	0.037046	2.17e-07	9.0466e-06	9.229	0.192068	0.0877071	5.04352
ENSG00000248810.1	6.07314	5.04155	6.66149	0.0300401	RP11-362F19.1	0.0472846	2.18e-07	9.0876e-06	8.76169	0.245089	0.0625246	5.04155
ENSG00000125354.22	7.44947	5.02988	6.64873	0.0684694	2019-09-06	0.0383453	2.25e-07	9.3352e-06	10.7473	0.198544	0.14251	5.02988
ENSG00000155893.12	3.0788	5.02803	6.6458	0.249944	PXYLP1	0.196077	2.26e-07	9.3751e-06	4.44176	1.015	0.520226	5.02803
ENSG00000169515.5	6.9546	5.00522	6.62191	0.00787701	CCDC8	0.0351687	2.39e-07	9.8805e-06	10.0334	0.18169	0.016395	5.00522
ENSG00000116717.11	6.8717	4.98084	6.59645	0.0207518	GADD45A	0.0342718	2.53e-07	1.04511e-05	9.91377	0.176681	0.0431921	4.98084
ENSG00000170421.12	8.25649	4.97877	6.5933	0.00639398	KRT8	0.033707	2.55e-07	1.0501e-05	11.9116	0.173723	0.0133082	4.97877
ENSG00000174749.5	6.83854	4.97261	6.58608	0.0135024	C4orf32	0.036249	2.59e-07	1.06509e-05	9.86592	-0.186712	0.0281034	-4.97261
ENSG00000104892.16	3.00558	4.96326	6.57565	0.188166	KLC3	0.186725	2.66e-07	1.08828e-05	4.33614	0.960941	0.391642	4.96326
ENSG00000170340.10	6.71787	4.95582	6.56714	0.0101287	B3GNT2	0.0371267	2.71e-07	1.10709e-05	9.69183	-0.190929	0.0210815	-4.95582
ENSG00000104980.7	7.14993	4.94491	6.55517	0.0177815	TIMM44	0.0353444	2.79e-07	1.13524e-05	10.3152	-0.18158	0.0370099	-4.94491
ENSG00000158623.14	7.50025	4.94448	6.55367	0.0078461	COPG2	0.0343213	2.8e-07	1.13638e-05	10.8206	0.176302	0.0163306	4.94448
ENSG00000103257.8	8.72786	4.91428	6.52242	0.0482197	SLC7A5	0.0525499	3e-07	1.2182e-05	12.5916	-0.269226	0.100363	-4.91428
ENSG00000114378.16	4.83856	4.90397	6.50894	0.0411654	HYAL1	0.0726068	3.1e-07	1.24747e-05	6.98057	-0.371558	0.0856805	-4.90397
ENSG00000128272.14	9.39408	4.90397	6.51069	0.0284079	ATF4	0.0358446	3.09e-07	1.24747e-05	13.5528	-0.183458	0.0591272	-4.90397
ENSG00000267107.6	2.18612	4.90397	6.50938	0.361474	PCAT19	0.25313	3.1e-07	1.24747e-05	3.1539	1.29542	0.752361	4.90397
ENSG00000197747.8	2.63391	4.89118	6.49509	0.40092	S100A10	0.207805	3.2e-07	1.28477e-05	3.79993	1.06217	0.834462	4.89118
ENSG00000168461.12	5.41802	4.88782	6.49069	0.0415969	RAB31	0.0535684	3.23e-07	1.29475e-05	7.81655	-0.273705	0.0865785	-4.88782
ENSG00000278811.4	5.59681	4.88069	6.48251	0.019076	LINC00624	0.0552795	3.29e-07	1.31617e-05	8.07449	0.282252	0.0397043	4.88069
ENSG00000119714.10	4.93818	4.86174	6.45941	0.113468	GPR68	0.0816388	3.47e-07	1.37485e-05	7.12429	-0.416018	0.236169	-4.86174
ENSG00000162783.10	7.00298	4.86174	6.45953	0.010537	IER5	0.0348309	3.47e-07	1.37485e-05	10.1032	0.177495	0.0219313	4.86174
ENSG00000167705.11	6.13637	4.86174	6.4596	0.0300962	RILP	0.0530617	3.47e-07	1.37485e-05	8.85292	-0.270398	0.0626413	-4.86174
ENSG00000280078.1	4.09848	4.86174	6.45979	0.105562	RP11-361H10.5	0.116551	3.47e-07	1.37485e-05	5.91285	0.593945	0.219713	4.86174
ENSG00000120833.13	7.73893	4.85964	6.45628	0.0350432	SOCS2	0.0346764	3.5e-07	1.38152e-05	11.1649	0.176658	0.0729379	4.85964
ENSG00000197465.13	7.17854	4.84435	6.43996	0.0478508	GYPE	0.0581456	3.63e-07	1.43102e-05	10.3564	0.295807	0.0995952	4.84435
ENSG00000224389.8	4.90473	4.80635	6.40093	1.70978	C4B	0.0876064	3.97e-07	1.56187e-05	7.07602	-0.444188	3.55869	-4.80635
ENSG00000203727.3	2.49436	4.79106	6.38462	0.244483	SAMD5	0.20902	4.13e-07	1.61784e-05	3.59861	1.05829	0.50886	4.79106
ENSG00000090686.15	6.91499	4.78645	6.37898	0.0114142	USP48	0.0378924	4.18e-07	1.63512e-05	9.97622	-0.19176	0.0237573	-4.78645
ENSG00000120318.15	5.99187	4.78505	6.37656	0.110436	ARAP3	0.0864048	4.2e-07	1.64039e-05	8.64444	-0.437172	0.229859	-4.78505
ENSG00000121900.18	4.29897	4.78505	6.37554	0.0842684	TMEM54	0.0873399	4.21e-07	1.64039e-05	6.20211	0.441864	0.175394	4.78505
ENSG00000131015.4	3.02781	4.77502	6.36449	0.445667	ULBP2	0.23614	4.32e-07	1.67874e-05	4.36821	1.19352	0.927598	4.77502
ENSG00000116704.7	6.48349	4.76263	6.35109	0.0134172	SLC35D1	0.0395019	4.46e-07	1.72732e-05	9.35371	0.199421	0.0279261	4.76263
ENSG00000168386.18	5.04455	4.76121	6.34866	0.182469	FILIP1L	0.0797698	4.48e-07	1.73298e-05	7.27775	0.402623	0.379785	4.76121
ENSG00000144485.10	6.02558	4.75902	6.34546	0.0151343	HES6	0.0508919	4.51e-07	1.74172e-05	8.69307	-0.256796	0.0315001	-4.75902
ENSG00000271303.1	7.07994	4.75479	6.34022	0.0225119	SRXN1	0.0489698	4.57e-07	1.75877e-05	10.2142	0.246984	0.0468556	4.75479
ENSG00000176490.4	3.87929	4.75389	6.33832	0.106504	DIRAS1	0.103902	4.59e-07	1.76243e-05	5.59663	0.523954	0.221673	4.75389
ENSG00000182890.4	5.19899	4.71948	6.30291	0.0447096	GLUD2	0.0642737	4.98e-07	1.90774e-05	7.50055	0.323113	0.0930572	4.71948
ENSG00000149516.13	4.48352	4.71564	6.29807	1.04947	MS4A3	0.274083	5.03e-07	1.9247e-05	6.46835	-1.37727	2.18434	-4.71564
ENSG00000183734.4	2.50279	4.71285	6.29429	1.49604	ASCL2	0.287851	5.08e-07	1.93707e-05	3.61077	1.44597	3.11381	4.71285
ENSG00000177932.6	2.33717	4.70269	6.28312	0.47161	ZNF354C	0.268896	5.21e-07	1.98296e-05	3.37182	1.34943	0.981595	4.70269
ENSG00000170915.8	4.9695	4.69742	6.27687	0.120883	PAQR8	0.0735838	5.29e-07	2.00714e-05	7.16947	-0.369069	0.251602	-4.69742
ENSG00000126561.16	8.19766	4.69632	6.27477	0.0219973	STAT5A	0.0380763	5.31e-07	2.01225e-05	11.8267	-0.190941	0.0457846	-4.69632
ENSG00000136878.12	7.00412	4.6831	6.26057	0.0313841	USP20	0.0342652	5.49e-07	2.07442e-05	10.1048	-0.171614	0.0653219	-4.6831
ENSG00000145623.12	3.33792	4.68081	6.25729	0.279602	OSMR	0.187392	5.53e-07	2.08542e-05	4.81559	0.93826	0.581955	4.68081
ENSG00000186652.9	6.33202	4.6668	6.2423	0.666236	PRG2	0.182642	5.72e-07	2.15376e-05	9.13517	-0.913264	1.38668	-4.6668
ENSG00000077327.15	4.77953	4.66152	6.23506	0.0921613	SPAG6	0.0810629	5.82e-07	2.18011e-05	6.8954	0.405079	0.191822	4.66152
ENSG00000105939.12	7.56494	4.66152	6.23543	0.097513	ZC3HAV1	0.0328921	5.82e-07	2.18011e-05	10.9139	0.16437	0.202961	4.66152
ENSG00000170412.16	4.55539	4.65444	6.22699	0.198574	GPRC5C	0.142339	5.93e-07	2.21597e-05	6.57204	0.710772	0.413306	4.65444
ENSG00000224844.1	2.42497	4.64886	6.22045	0.726484	AC107079.1	0.287127	6.02e-07	2.24458e-05	3.49849	-1.43293	1.51208	-4.64886
ENSG00000232533.1	4.22782	4.63938	6.20999	0.118674	AC093673.5	0.11259	6.17e-07	2.29415e-05	6.09945	0.561369	0.247004	4.63938
ENSG00000229191.1	3.01327	4.63862	6.20826	0.190477	RP11-168O16.1	0.182764	6.19e-07	2.29817e-05	4.34723	0.91111	0.396453	4.63862
ENSG00000137198.9	6.21496	4.63531	6.20398	0.0343321	GMPR	0.0441701	6.25e-07	2.31576e-05	8.96629	-0.220112	0.0714578	-4.63531
ENSG00000135454.13	6.13978	4.63236	6.20007	0.0230732	B4GALNT1	0.0485802	6.31e-07	2.33151e-05	8.85783	0.242003	0.0480238	4.63236
ENSG00000157593.17	7.24789	4.63215	6.19889	0.0149474	SLC35B2	0.0345783	6.33e-07	2.33266e-05	10.4565	0.172235	0.0311111	4.63215
ENSG00000070759.16	5.28944	4.62923	6.19501	0.13824	TESK2	0.0821157	6.38e-07	2.34837e-05	7.63105	0.408876	0.287729	4.62923
ENSG00000178053.17	6.27774	4.62458	6.1894	0.0309051	MLF1	0.0588789	6.47e-07	2.37369e-05	9.05686	-0.293027	0.0643249	-4.62458
ENSG00000147454.13	6.99462	4.61406	6.17792	0.0125305	SLC25A37	0.0321316	6.64e-07	2.43189e-05	10.0911	-0.159747	0.0260806	-4.61406
ENSG00000083720.12	6.54898	4.57539	6.1383	0.0137519	OXCT1	0.042216	7.27e-07	2.65831e-05	9.44818	-0.209135	0.0286227	-4.57539
ENSG00000125637.15	6.63074	4.57149	6.13318	0.0148631	PSD4	0.0417664	7.36e-07	2.68232e-05	9.56613	0.206812	0.0309357	4.57149
ENSG00000134627.11	6.09878	4.57149	6.13249	0.0346224	PIWIL4	0.0618249	7.37e-07	2.68232e-05	8.79868	0.306116	0.072062	4.57149
ENSG00000162878.12	3.52234	4.55995	6.12	0.201697	PKDCC	0.158886	7.59e-07	2.75454e-05	5.08166	0.785809	0.419805	4.55995
ENSG00000111911.6	6.58804	4.55781	6.11692	0.00963298	HINT3	0.0384944	7.64e-07	2.76812e-05	9.50454	0.19033	0.0200498	4.55781
ENSG00000135324.5	5.72256	4.55565	6.11381	0.0377867	MRAP2	0.0506963	7.7e-07	2.78195e-05	8.25591	-0.25059	0.0786481	-4.55565
ENSG00000131389.16	6.75265	4.54886	6.10608	0.0371537	SLC6A6	0.0579067	7.83e-07	2.82579e-05	9.74202	-0.286029	0.0773305	-4.54886
ENSG00000181513.14	4.13563	4.54558	6.10186	0.0733908	ACBD4	0.106806	7.91e-07	2.84722e-05	5.96645	-0.527365	0.152753	-4.54558
ENSG00000282393.1	6.24091	4.54554	6.10088	0.0123647	CTD-3113P16.11	0.0422748	7.93e-07	2.84745e-05	9.00373	-0.208717	0.0257354	-4.54554
ENSG00000108830.9	4.24399	4.54511	6.09951	0.0394282	RND2	0.0820566	7.95e-07	2.85031e-05	6.12278	0.405075	0.0820646	4.54511
ENSG00000196247.11	6.5133	4.54436	6.09782	0.0148423	ZNF107	0.0493999	7.98e-07	2.85525e-05	9.39671	0.243827	0.0308922	4.54436
ENSG00000162645.12	5.16415	4.51808	6.07061	2.54709	GBP2	0.143313	8.5e-07	3.03332e-05	7.4503	0.705606	5.30143	4.51808
ENSG00000084764.10	5.74118	4.5148	6.0664	0.0190127	MAPRE3	0.0466581	8.58e-07	3.05631e-05	8.28278	-0.229634	0.0395725	-4.5148
ENSG00000157657.14	5.70156	4.51321	6.06295	0.0557743	ZNF618	0.0606602	8.65e-07	3.06757e-05	8.22561	0.298453	0.116087	4.51321
ENSG00000166016.5	2.97248	4.51321	6.06377	0.150648	ABTB2	0.155283	8.63e-07	3.06757e-05	4.28838	0.764062	0.313555	4.51321
ENSG00000072071.16	4.71346	4.50654	6.05536	0.0537874	ADGRL1	0.0761274	8.8e-07	3.11502e-05	6.80008	0.374293	0.111951	4.50654
ENSG00000169682.17	6.62131	4.50056	6.04846	0.0249228	SPNS1	0.0475419	8.94e-07	3.15818e-05	9.55253	-0.2336	0.0518735	-4.50056
ENSG00000135924.15	3.65131	4.4974	6.04438	0.0900433	DNAJB2	0.127939	9.03e-07	3.18125e-05	5.26773	0.6284	0.187413	4.4974
ENSG00000130635.15	3.71296	4.47926	6.02531	0.146848	COL5A1	0.128592	9.43e-07	3.31699e-05	5.35667	0.6305	0.305646	4.47926
ENSG00000272991.1	1.56204	4.47528	6.02042	1.36477	AF129408.17	0.511986	9.54e-07	3.3475e-05	2.25355	2.50918	2.8406	4.47528
ENSG00000169894.17	4.94324	4.47375	6.01797	0.255678	MUC3A	0.214239	9.6e-07	3.35935e-05	7.13159	1.04972	0.532159	4.47375
ENSG00000267268.1	3.15695	4.47367	6.01698	0.355955	AC007204.2	0.171623	9.62e-07	3.35995e-05	4.55451	0.840839	0.740874	4.47367
ENSG00000154839.9	6.34844	4.471	6.0134	0.0230406	SKA1	0.039988	9.7e-07	3.38066e-05	9.15886	-0.195849	0.047956	-4.471
ENSG00000154451.14	4.69226	4.46883	6.01032	7.18954	GBP5	0.159585	9.77e-07	3.39762e-05	6.7695	0.781379	14.9641	4.46883
ENSG00000110422.11	6.53846	4.45405	5.99378	0.0227027	HIPK3	0.0567373	1.0144e-06	3.51519e-05	9.43301	0.277378	0.0472526	4.45405
ENSG00000257894.2	2.80964	4.45405	5.99373	0.142674	RP1-78O14.1	0.118912	1.0145e-06	3.51519e-05	4.05346	-0.581335	0.296957	-4.45405
ENSG00000124588.19	7.40778	4.44936	5.98814	0.0132969	NQO2	0.0338804	1.0277e-06	3.55335e-05	10.6872	0.165548	0.0276758	4.44936
ENSG00000128805.14	5.88144	4.44828	5.98616	0.0539517	ARHGAP22	0.0684546	1.0324e-06	3.56217e-05	8.48513	-0.334426	0.112293	-4.44828
ENSG00000151746.13	5.95434	4.43602	5.97294	0.0210692	BICD1	0.0539726	1.0643e-06	3.6642e-05	8.5903	0.263352	0.0438529	4.43602
ENSG00000275131.2	6.83374	4.43602	5.97209	0.0321024	CH17-472G23.4	0.0604026	1.0664e-06	3.6642e-05	9.859	0.294703	0.0668169	4.43602
ENSG00000154146.12	4.5009	4.41675	5.95193	0.0553869	NRGN	0.0865441	1.1171e-06	3.83045e-05	6.49342	0.421453	0.115281	4.41675
ENSG00000173598.13	7.81448	4.41475	5.94904	0.0108929	NUDT4	0.0327864	1.1245e-06	3.84809e-05	11.2739	-0.15962	0.0226721	-4.41475
ENSG00000242180.3	6.29691	4.39723	5.93062	0.0201082	OR51B5	0.0436259	1.1732e-06	4.00651e-05	9.08452	0.212027	0.0418526	4.39723
ENSG00000154217.14	2.53026	4.39678	5.92927	0.319893	PITPNC1	0.22581	1.1769e-06	4.01074e-05	3.65039	1.09732	0.665816	4.39678
ENSG00000169604.19	2.57934	4.38967	5.92128	0.529356	ANTXR1	0.294296	1.1987e-06	4.0769e-05	3.7212	1.42905	1.10179	4.38967
ENSG00000228314.1	3.45508	4.38438	5.9151	0.208519	CYP4F29P	0.160259	1.2159e-06	4.12688e-05	4.98463	0.77774	0.434005	4.38438
ENSG00000261796.1	5.9612	4.38163	5.91146	0.0506255	ISY1-RAB43	0.0758015	1.2261e-06	4.1531e-05	8.60019	0.367741	0.10537	4.38163
ENSG00000114480.12	4.62825	4.37915	5.9081	0.0269931	GBE1	0.0610612	1.2357e-06	4.17685e-05	6.67716	0.296137	0.0561825	4.37915
ENSG00000189319.13	5.85276	4.37673	5.9048	0.0172548	FAM53B	0.0482872	1.2451e-06	4.20023e-05	8.44375	-0.234112	0.0359136	-4.37673
ENSG00000249992.1	6.09947	4.37215	5.89934	0.0758736	TMEM158	0.0814902	1.2608e-06	4.2447e-05	8.79967	0.394888	0.157921	4.37215
ENSG00000117479.12	6.56223	4.36906	5.89537	0.00829091	SLC19A2	0.0382716	1.2724e-06	4.27505e-05	9.4673	-0.185388	0.0172564	-4.36906
ENSG00000169508.6	4.70554	4.36305	5.88848	0.140625	GPR183	0.0870745	1.2928e-06	4.33465e-05	6.78866	-0.421516	0.292693	-4.36305
ENSG00000226137.5	5.55022	4.34576	5.87032	0.0204677	BAIAP2-AS1	0.0545875	1.348e-06	4.5107e-05	8.00727	0.263797	0.0426008	4.34576
ENSG00000042062.11	6.7792	4.31224	5.83592	0.0380185	FAM65C	0.0439674	1.4591e-06	4.87264e-05	9.78032	0.211781	0.0791305	4.31224
ENSG00000162430.16	6.91882	4.30884	5.83166	0.0399747	SEPN1	0.0519479	1.4735e-06	4.91091e-05	9.98175	0.250119	0.083202	4.30884
ENSG00000206172.8	9.18933	4.30585	5.82779	0.0605592	HBA1	0.0627253	1.4866e-06	4.94485e-05	13.2574	-0.301898	0.126046	-4.30585
ENSG00000224322.1	3.15623	4.30033	5.82142	0.14726	AC004009.3	0.163243	1.5086e-06	5.00801e-05	4.55348	0.785215	0.306502	4.30033
ENSG00000137825.10	5.19895	4.29522	5.81543	0.0290231	ITPKA	0.0594321	1.5296e-06	5.06736e-05	7.5005	-0.28571	0.0604078	-4.29522
ENSG00000099864.17	4.89776	4.29131	5.81066	0.152484	PALM	0.145034	1.5465e-06	5.11313e-05	7.06598	0.696906	0.317376	4.29131
ENSG00000099194.5	9.60613	4.28124	5.79973	0.0118069	SCD	0.0314197	1.5859e-06	5.23313e-05	13.8587	-0.150818	0.0245744	-4.28124
ENSG00000196678.13	6.10431	4.27214	5.78976	0.0127202	ERI2	0.0463293	1.6227e-06	5.34395e-05	8.80666	-0.222172	0.0264755	-4.27214
ENSG00000169372.12	6.10518	4.26107	5.77784	0.0384393	CRADD	0.0546203	1.6679e-06	5.48188e-05	8.80792	0.261631	0.0800064	4.26107
ENSG00000180667.10	8.23018	4.23596	5.75187	0.0231896	YOD1	0.0291867	1.7706e-06	5.80814e-05	11.8736	-0.139454	0.048266	-4.23596
ENSG00000258839.2	4.96495	4.22041	5.73547	0.0302538	MC1R	0.0746637	1.8388e-06	6.01986e-05	7.1629	0.356174	0.0629693	4.22041
ENSG00000124155.16	7.66645	4.21804	5.73224	0.0125838	PIGT	0.0350792	1.8525e-06	6.0529e-05	11.0603	0.167289	0.0261915	4.21804
ENSG00000100911.14	7.65538	4.21531	5.72865	0.667461	PSME2	0.0320163	1.8679e-06	6.09108e-05	11.0444	0.152629	1.38923	4.21531
ENSG00000260725.1	5.44907	4.20946	5.72196	0.0291611	AC005307.1	0.0569324	1.8969e-06	6.17358e-05	7.86134	-0.271232	0.060695	-4.20946
ENSG00000135074.15	3.63159	4.19752	5.70917	0.134029	ADAM19	0.126148	1.9536e-06	6.34571e-05	5.23927	0.600232	0.278965	4.19752
ENSG00000138030.12	5.02835	4.19507	5.70587	0.104792	KHK	0.0852949	1.9685e-06	6.38159e-05	7.25438	-0.405717	0.218111	-4.19507
ENSG00000173848.18	7.01164	4.18984	5.69979	0.0169364	NET1	0.0359523	1.9962e-06	6.45898e-05	10.1157	-0.17091	0.0352508	-4.18984
ENSG00000187837.3	9.07865	4.18258	5.69169	0.0262733	HIST1H1C	0.0521177	2.0338e-06	6.5678e-05	13.0977	-0.247561	0.0546845	-4.18258
ENSG00000143486.15	6.7714	4.17556	5.68383	0.00830669	EIF2D	0.0332552	2.071e-06	6.67484e-05	9.76907	-0.157842	0.0172893	-4.17556
ENSG00000259726.1	5.11482	4.16853	5.67596	0.0281458	CSPG4P11	0.069172	2.1088e-06	6.78368e-05	7.37913	0.328063	0.0585818	4.16853
ENSG00000058056.8	3.36814	4.15095	5.65754	0.301251	USP13	0.185654	2.2002e-06	7.06399e-05	4.8592	0.878907	0.627015	4.15095
ENSG00000140450.8	5.90604	4.14683	5.65258	0.0769525	ARRDC4	0.0677305	2.2255e-06	7.13138e-05	8.52061	0.320487	0.160166	4.14683
ENSG00000138795.9	6.4654	4.14129	5.6462	0.0383407	LEF1	0.0554561	2.2584e-06	7.22294e-05	9.3276	0.262241	0.0798011	4.14129
ENSG00000215910.7	2.22309	4.13367	5.63776	0.314032	C1orf167	0.243002	2.3027e-06	7.35064e-05	3.20724	-1.14815	0.653617	-4.13367
ENSG00000147689.16	7.66931	4.1142	5.61731	0.0134021	FAM83A	0.0310215	2.4137e-06	7.68782e-05	11.0645	-0.146275	0.0278947	-4.1142
ENSG00000165406.15	6.05676	4.1142	5.61554	0.0180752	2019-03-08	0.0536972	2.4236e-06	7.68782e-05	8.73806	-0.253153	0.0376212	-4.1142
ENSG00000184634.15	5.16839	4.1142	5.61496	0.0400458	MED12	0.0702972	2.4269e-06	7.68782e-05	7.45641	-0.331394	0.0833501	-4.1142
ENSG00000274180.1	5.37848	4.1142	5.61615	0.0343605	NATD1	0.0632704	2.4202e-06	7.68782e-05	7.7595	-0.298304	0.0715168	-4.1142
ENSG00000123416.15	10.2655	4.09573	5.59566	0.00416729	TUBA1B	0.030371	2.5371e-06	8.02184e-05	14.8099	0.142899	0.00867368	4.09573
ENSG00000163297.16	7.03848	4.0935	5.59261	0.0760096	ANTXR2	0.0695981	2.555e-06	8.06298e-05	10.1544	-0.327368	0.158204	-4.0935
ENSG00000165568.17	4.84678	4.08805	5.58552	0.0369715	AKR1E2	0.0828363	2.5971e-06	8.16482e-05	6.99243	-0.38936	0.0769514	-4.08805
ENSG00000168421.12	5.98557	4.08805	5.58578	0.0597651	RHOH	0.0494515	2.5955e-06	8.16482e-05	8.63536	0.232446	0.124393	4.08805
ENSG00000182195.7	3.0754	4.07932	5.57382	0.305361	LDOC1	0.186447	2.668e-06	8.33074e-05	4.43686	0.875343	0.635569	4.07932
ENSG00000196839.12	3.91072	4.07932	5.57431	0.121386	ADA	0.141597	2.665e-06	8.33074e-05	5.64198	0.664809	0.252648	4.07932
ENSG00000204644.9	2.71518	4.07932	5.57351	0.293148	ZFP57	0.213323	2.6699e-06	8.33074e-05	3.91717	1.00149	0.610149	4.07932
ENSG00000228463.9	6.09982	4.07932	5.57547	0.0157966	AP006222.2	0.0494428	2.6579e-06	8.33074e-05	8.80017	-0.232165	0.0328786	-4.07932
ENSG00000156675.15	7.56896	4.07818	5.57155	0.0174861	RAB11FIP1	0.0365197	2.6819e-06	8.35266e-05	10.9197	0.171416	0.0363949	4.07818
ENSG00000226287.8	3.55565	4.0767	5.56927	0.182635	TMEM191A	0.182538	2.6961e-06	8.38104e-05	5.12972	0.856597	0.380131	4.0767
ENSG00000198054.11	6.54787	4.05976	5.55152	0.0134289	DSCR8	0.0417068	2.8086e-06	8.71441e-05	9.44658	0.195369	0.0279505	4.05976
ENSG00000158710.14	8.95499	4.05424	5.54518	0.00502981	TAGLN2	0.0287247	2.8498e-06	8.82601e-05	12.9193	0.134471	0.0104689	4.05424
ENSG00000163219.11	5.63103	4.05095	5.54109	0.148107	ARHGAP25	0.070193	2.8768e-06	8.89305e-05	8.12386	0.328463	0.308266	4.05095
ENSG00000102316.16	6.67387	4.04709	5.53642	0.00904469	MAGED2	0.0463313	2.9079e-06	8.97233e-05	9.62836	0.216702	0.0188253	4.04709
ENSG00000198681.6	6.16611	4.0317	5.52023	0.0182093	MAGEA1	0.0539201	3.0184e-06	9.29603e-05	8.89582	0.251783	0.0379003	4.0317
ENSG00000007038.10	7.07248	4.02428	5.512	0.00708927	PRSS21	0.0346484	3.0761e-06	9.45627e-05	10.2034	0.161658	0.0147554	4.02428
ENSG00000085760.14	6.75269	4.02069	5.50761	0.00615289	MTIF2	0.0329102	3.1074e-06	9.53477e-05	9.74207	-0.15348	0.0128064	-4.02069
ENSG00000082014.16	4.33497	4.01822	5.50434	0.0617991	SMARCD3	0.105957	3.1308e-06	9.58909e-05	6.25404	0.493974	0.128627	4.01822
ENSG00000227630.2	3.15142	4.01359	5.49891	0.206966	LINC01132	0.166487	3.1702e-06	9.69186e-05	4.54654	0.775743	0.430773	4.01359
ENSG00000010278.12	2.44453	4.00689	5.49141	0.50172	CD9	0.27765	3.2255e-06	9.84268e-05	3.52671	1.29272	1.04427	4.00689
ENSG00000112033.13	6.16637	4.0003	5.48403	0.0368083	PPARD	0.0518335	3.2807e-06	9.99305e-05	8.89619	0.241151	0.0766116	4.0003
ENSG00000228594.3	4.8531	3.99177	5.4747	0.075336	FNDC10	0.0742416	3.352e-06	0.000101913	7.00154	-0.345074	0.156802	-3.99177
ENSG00000135404.11	8.58414	3.99018	5.47231	0.00932737	CD63	0.0343678	3.3704e-06	0.000102288	12.3843	0.159702	0.0194137	3.99018
ENSG00000120254.15	6.69176	3.97362	5.45497	0.0354882	MTHFD1L	0.0422782	3.5078e-06	0.000106262	9.65416	-0.196112	0.073864	-3.97362
ENSG00000006468.13	6.00264	3.97333	5.45389	0.0829896	ETV1	0.0963554	3.5165e-06	0.000106333	8.65998	0.446905	0.172732	3.97333
ENSG00000258240.5	3.94855	3.96771	5.44748	0.110083	RP1-46F2.3	0.110496	3.5688e-06	0.000107719	5.69655	0.512154	0.229124	3.96771
ENSG00000143627.17	7.85311	3.9677	5.44668	0.0290229	PKLR	0.0426031	3.5754e-06	0.000107721	11.3296	-0.197451	0.0604075	-3.9677
ENSG00000163218.14	2.56714	3.96746	5.44566	1.56045	PGLYRP4	0.293198	3.5838e-06	0.00010778	3.7036	1.35873	3.24786	3.96746
ENSG00000171310.10	5.82876	3.95891	5.43632	0.0580058	CHST11	0.0695273	3.6617e-06	0.000109924	8.40913	0.321892	0.120731	3.95891
ENSG00000186187.11	6.09848	3.95793	5.43378	0.0298964	ZNRF1	0.0570851	3.6832e-06	0.000110171	8.79825	-0.264218	0.0622255	-3.95793
ENSG00000254635.5	5.43378	3.95793	5.434	0.0421154	WAC-AS1	0.0589384	3.6813e-06	0.000110171	7.83929	0.272803	0.0876576	3.95793
ENSG00000073060.15	7.58624	3.95229	5.42736	0.0188026	SCARB1	0.0419582	3.738e-06	0.000111611	10.9446	-0.194075	0.0391351	-3.95229
ENSG00000136542.8	5.91413	3.93923	5.41351	0.0216279	GALNT5	0.0370928	3.8591e-06	0.00011502	8.53228	-0.171325	0.0450156	-3.93923
ENSG00000156990.14	6.84071	3.93397	5.40748	0.0163053	RPUSD3	0.036911	3.9131e-06	0.000116421	9.86906	-0.170379	0.0339373	-3.93397
ENSG00000143575.14	7.81627	3.91861	5.39113	0.0235686	HAX1	0.03099	4.0632e-06	0.000120612	11.2765	-0.142806	0.049055	-3.91861
ENSG00000213071.10	3.9145	3.91861	5.39057	0.244747	LPAL2	0.187446	4.0685e-06	0.000120612	5.64743	0.863724	0.509408	3.91861
ENSG00000174600.13	2.95939	3.91348	5.38389	0.434935	CMKLR1	0.205015	4.1315e-06	0.000122046	4.26949	0.944025	0.90526	3.91348
ENSG00000281406.1	3.87025	3.91348	5.384	0.0915442	BLACAT1	0.116395	4.1305e-06	0.000122046	5.58359	0.535963	0.190537	3.91348
ENSG00000170191.4	5.77174	3.91043	5.38007	0.0168792	NANP	0.0495534	4.168e-06	0.000122906	8.32686	0.228086	0.0351318	3.91043
ENSG00000130755.12	5.487	3.90184	5.37071	0.0515697	GMFG	0.0741119	4.2588e-06	0.00012536	7.91606	0.340791	0.107336	3.90184
ENSG00000213654.9	6.85644	3.89191	5.36001	0.0196092	GPSM3	0.0509171	4.365e-06	0.00012826	9.89175	0.233872	0.0408139	3.89191
ENSG00000121350.15	4.69617	3.86919	5.33652	0.0306919	PYROXD1	0.0750555	4.6076e-06	0.000135149	6.77514	0.343897	0.0638813	3.86919
ENSG00000113013.12	8.31339	3.85057	5.31714	0.00899581	HSPA9	0.0284948	4.818e-06	0.00014107	11.9937	-0.130294	0.0187236	-3.85057
ENSG00000189164.14	1.71047	3.84855	5.31436	0.559739	ZNF527	0.280841	4.8489e-06	0.000141726	2.46769	1.28379	1.16502	3.84855
ENSG00000027644.4	2.74225	3.84604	5.31108	0.270276	INSRR	0.214306	4.8856e-06	0.000142549	3.95624	0.979302	0.562543	3.84604
ENSG00000178035.11	8.17096	3.84283	5.30711	0.00661939	IMPDH2	0.028452	4.9305e-06	0.000143606	11.7882	-0.129961	0.0137774	-3.84283
ENSG00000111644.7	5.03959	3.84115	5.30467	0.0845032	ACRBP	0.0909212	4.9583e-06	0.000144163	7.27059	-0.415196	0.175882	-3.84115
ENSG00000198960.10	5.70555	3.83109	5.29385	0.0156575	ARMCX6	0.0493921	5.0833e-06	0.00014754	8.23137	0.225293	0.0325891	3.83109
ENSG00000145908.12	6.39225	3.83028	5.29153	0.0231756	ZNF300	0.0403009	5.1106e-06	0.000147816	9.22207	0.18378	0.048237	3.83028
ENSG00000147465.11	7.82584	3.83028	5.29206	0.0184384	STAR	0.0307333	5.1043e-06	0.000147816	11.2903	0.140158	0.0383772	3.83028
ENSG00000260947.1	3.10703	3.82516	5.28566	0.186781	RP11-384P7.7	0.173521	5.1801e-06	0.000149567	4.48249	0.790798	0.38876	3.82516
ENSG00000279267.1	5.72686	3.82044	5.28018	0.0387506	RP11-395L14.18	0.0644955	5.2459e-06	0.000151203	8.26211	-0.293758	0.0806542	-3.82044
ENSG00000089472.16	8.02438	3.81994	5.27893	0.00787786	HEPH	0.036618	5.261e-06	0.000151377	11.5767	0.166762	0.0163967	3.81994
ENSG00000123243.14	5.36456	3.8184	5.27664	0.0658369	ITIH5	0.0804119	5.2888e-06	0.000151914	7.73943	0.366115	0.137031	3.8184
ENSG00000198400.11	7.30564	3.81787	5.27536	0.0989837	NTRK1	0.0692087	5.3044e-06	0.000152099	10.5398	0.315064	0.206022	3.81787
ENSG00000148288.11	6.28352	3.80568	5.26243	0.086489	GBGT1	0.0596956	5.4648e-06	0.000156429	9.06521	-0.271382	0.180016	-3.80568
ENSG00000145703.15	4.56922	3.79871	5.2547	0.064648	IQGAP2	0.0754231	5.5629e-06	0.000158962	6.59199	0.342599	0.134556	3.79871
ENSG00000187764.11	4.81007	3.7875	5.24275	0.0998887	SEMA4D	0.139771	5.7181e-06	0.000163117	6.93947	0.634078	0.207905	3.7875
ENSG00000162510.5	2.67421	3.77231	5.22682	0.198203	MATN1	0.177215	5.9318e-06	0.000168924	3.85808	-0.80257	0.412534	-3.77231
ENSG00000139549.2	3.63114	3.76591	5.21967	0.436286	DHH	0.132407	6.0301e-06	0.000171431	5.23863	0.599186	0.908073	3.76591
ENSG00000137100.15	6.04905	3.76099	5.21402	0.0105628	DCTN3	0.044373	6.1092e-06	0.000173382	8.72694	0.20068	0.0219851	3.76099
ENSG00000189369.8	4.0344	3.75087	5.20315	0.091767	GSPT2	0.107439	6.264e-06	0.000177472	5.82041	0.485333	0.191001	3.75087
ENSG00000161040.16	6.73443	3.73783	5.18937	0.017973	FBXL13	0.0536781	6.4659e-06	0.000182882	9.71573	0.242118	0.0374085	3.73783
ENSG00000183077.15	6.26111	3.73455	5.18535	0.0142036	AFMID	0.0441451	6.526e-06	0.000184268	9.03287	-0.199032	0.029563	-3.73455
ENSG00000159079.18	7.73901	3.72893	5.179	0.0169351	C21orf59	0.0336485	6.6222e-06	0.000186669	11.165	-0.151603	0.0352481	-3.72893
ENSG00000233452.6	4.41113	3.72678	5.17611	0.0671172	STXBP5-AS1	0.0789708	6.6664e-06	0.000187594	6.36392	-0.35569	0.139696	-3.72678
ENSG00000140263.13	6.66511	3.71353	5.16212	0.018389	SORD	0.0430079	6.8845e-06	0.000193407	9.61572	0.193416	0.0382743	3.71353
ENSG00000238122.1	6.03358	3.70091	5.14877	0.0146798	RP11-483I13.2	0.0396517	7.0995e-06	0.00019911	8.70462	0.178063	0.030554	3.70091
ENSG00000170689.9	8.44122	3.697	5.14413	0.0188697	HOXB9	0.0287968	7.1758e-06	0.000200911	12.1781	-0.129252	0.0392747	-3.697
ENSG00000114861.18	4.91023	3.69651	5.14291	0.0276438	FOXP1	0.0711801	7.196e-06	0.000201138	7.08397	0.319442	0.057537	3.69651
ENSG00000224698.1	6.03362	3.69643	5.1421	0.0146958	RP11-131J3.1	0.0396513	7.2094e-06	0.000201174	8.70468	0.177932	0.0305875	3.69643
ENSG00000108773.10	6.34396	3.69202	5.13697	0.0122268	KAT2A	0.0407869	7.2951e-06	0.000203225	9.1524	0.182925	0.0254484	3.69202
ENSG00000122884.12	6.63328	3.66593	5.11015	0.0209233	P4HA1	0.0566393	7.7599e-06	0.00021581	9.56981	0.253274	0.0435492	3.66593
ENSG00000278910.3	3.13255	3.6658	5.10929	0.552858	BANCR	0.206713	7.7751e-06	0.000215872	4.51931	0.924273	1.1507	3.6658
ENSG00000119242.8	4.00864	3.65729	5.10006	0.0990971	CCDC92	0.109441	7.9422e-06	0.000220145	5.78324	0.488846	0.206258	3.65729
ENSG00000198729.4	5.18107	3.64568	5.08773	0.175385	PPP1R14C	0.0749707	8.1709e-06	0.000226108	7.47471	-0.334418	0.365041	-3.64568
ENSG00000075240.16	4.71314	3.63854	5.07986	0.0678086	GRAMD4	0.0922851	8.3203e-06	0.000229857	6.79963	-0.411294	0.141135	-3.63854
ENSG00000279508.1	6.46612	3.638	5.0786	0.032686	AL589743.1	0.0498581	8.3445e-06	0.000230145	9.32864	0.222175	0.0680316	3.638
ENSG00000128340.14	6.96625	3.63658	5.07646	0.0122573	RAC2	0.0400962	8.3857e-06	0.000230899	10.0502	0.178632	0.0255119	3.63658
ENSG00000206195.10	7.21371	3.63632	5.07548	0.0250188	DUXAP8	0.0516012	8.4046e-06	0.000231036	10.4072	0.229863	0.0520733	3.63632
ENSG00000108774.14	6.95332	3.63001	5.06845	0.00688461	RAB5C	0.0335809	8.5419e-06	0.000234417	10.0315	0.149473	0.0143294	3.63001
ENSG00000110492.15	8.44297	3.63001	5.06774	0.0432422	MDK	0.0479464	8.5558e-06	0.000234417	12.1806	0.213399	0.0900029	3.63001
ENSG00000138623.9	5.7284	3.62296	5.05998	0.0672342	SEMA7A	0.0732661	8.7101e-06	0.000238252	8.26434	-0.32581	0.139939	-3.62296
ENSG00000004939.13	3.8507	3.62077	5.05708	0.22324	SLC4A1	0.138931	8.7685e-06	0.000239456	5.55538	0.617617	0.464644	3.62077
ENSG00000163536.12	3.85111	3.62062	5.0562	0.0993678	SERPINI1	0.112688	8.7861e-06	0.000239543	5.55598	0.500906	0.206821	3.62062
ENSG00000235961.5	3.90041	3.61338	5.04825	0.107212	PNMA6A	0.123525	8.9484e-06	0.00024357	5.6271	0.548591	0.223148	3.61338
ENSG00000172216.5	6.2008	3.59717	5.03134	0.0341985	CEBPB	0.0441461	9.3038e-06	0.000252828	8.94586	-0.195689	0.0711798	-3.59717
ENSG00000096060.14	8.70859	3.57916	5.01262	0.00397334	FKBP5	0.0285636	9.7136e-06	0.000263535	12.5638	-0.12635	0.00826998	-3.57916
ENSG00000173153.13	5.95972	3.57168	5.00443	0.0124538	ESRRA	0.0446702	9.8985e-06	0.000268115	8.59806	-0.197415	0.0259209	-3.57168
ENSG00000187244.10	2.54918	3.56831	5.00036	0.213488	BCAM	0.222379	9.9918e-06	0.000270201	3.67769	0.982326	0.444348	3.56831
ENSG00000112655.15	5.28171	3.56759	4.99893	0.0550928	PTK7	0.0997067	1.00248e-05	0.000270652	7.6199	0.440368	0.114668	3.56759
ENSG00000135506.15	7.26015	3.56745	4.99808	0.0083267	OS9	0.0331399	1.00443e-05	0.000270741	10.4742	0.146353	0.0173309	3.56745
ENSG00000234449.2	6.90982	3.54754	4.97747	0.00803523	RP11-706O15.3	0.0392528	1.05325e-05	0.00028344	9.96877	-0.172945	0.0167243	-3.54754
ENSG00000055208.18	7.14269	3.533	4.96128	0.00579106	TAB2	0.0336918	1.09326e-05	0.000293091	10.3047	0.148171	0.0120533	3.533
ENSG00000154930.14	2.88183	3.533	4.96204	0.545036	ACSS1	0.237871	1.09134e-05	0.000293091	4.1576	-1.04621	1.13442	-3.533
ENSG00000188112.8	2.63952	3.533	4.96082	0.2084	C6orf132	0.220669	1.0944e-05	0.000293091	3.80802	0.97042	0.433756	3.533
ENSG00000148943.11	6.15197	3.53073	4.95764	0.0187246	LIN7C	0.0437209	1.10245e-05	0.000294627	8.87541	-0.192199	0.0389729	-3.53073
ENSG00000169877.9	4.50379	3.53073	4.95716	0.294734	AHSP	0.104577	1.10368e-05	0.000294627	6.49759	-0.4597	0.613451	-3.53073
ENSG00000232956.8	6.66467	3.52658	4.95231	0.0132975	SNHG15	0.037967	1.11606e-05	0.000297456	9.61509	-0.166803	0.027677	-3.52658
ENSG00000151458.11	6.31726	3.52302	4.94806	0.0200368	ANKRD50	0.0563214	1.12705e-05	0.000299902	9.11389	0.247321	0.041704	3.52302
ENSG00000129682.14	6.39849	3.52241	4.94675	0.0482206	FGF13	0.0436267	1.13044e-05	0.000300325	9.23107	0.191547	0.100365	3.52241
ENSG00000251129.1	5.53644	3.51677	4.94042	0.0308438	RP11-734I18.1	0.0598428	1.14704e-05	0.00030425	7.98739	0.262555	0.0641973	3.51677
ENSG00000144136.10	6.69827	3.51564	4.9386	0.0170958	SLC20A1	0.0333766	1.15186e-05	0.000305041	9.66356	-0.146406	0.0355826	-3.51564
ENSG00000171224.8	4.08129	3.50882	4.93109	0.068483	C10orf35	0.0949651	1.17196e-05	0.00030987	5.88805	0.416207	0.142538	3.50882
ENSG00000239322.1	3.04547	3.50772	4.9293	0.112261	ATP6V1B1-AS1	0.184884	1.17679e-05	0.000310655	4.39368	0.810131	0.233657	3.50772
ENSG00000275793.1	3.59757	3.50756	4.92845	0.163295	RIMBP3	0.196563	1.17909e-05	0.000310769	5.1902	0.861223	0.339878	3.50756
ENSG00000205726.14	4.47158	3.50415	4.92435	0.0603492	ITSN1	0.0943164	1.19029e-05	0.000313223	6.45112	0.413046	0.125609	3.50415
ENSG00000157927.16	4.0816	3.49955	4.91906	0.0901298	RADIL	0.118394	1.20486e-05	0.000316556	5.8885	0.518177	0.187593	3.49955
ENSG00000251002.7	2.76756	3.48905	4.90788	0.603886	AE000661.37	0.266855	1.23629e-05	0.000324302	3.99275	1.16645	1.25691	3.48905
ENSG00000136425.12	5.45225	3.47462	4.89276	0.0456363	CIB2	0.0654987	1.28009e-05	0.000335262	7.86594	0.285802	0.0949859	3.47462
ENSG00000173218.14	6.05708	3.47426	4.89172	0.0213716	VANGL1	0.0467842	1.28317e-05	0.00033554	8.73852	0.204117	0.0444822	3.47426
ENSG00000235750.9	7.08375	3.45824	4.87502	0.169354	KIAA0040	0.0443556	1.33347e-05	0.000348147	10.2197	0.193148	0.352487	3.45824
ENSG00000057252.12	7.82545	3.45819	4.87429	0.0533459	SOAT1	0.0489429	1.33571e-05	0.000348184	11.2897	0.213106	0.111033	3.45819
ENSG00000170425.3	5.58199	3.4564	4.87173	0.0131772	ADORA2B	0.0538757	1.34361e-05	0.000349625	8.0531	-0.234515	0.0274266	-3.4564
ENSG00000174004.5	5.28704	3.4564	4.87097	0.0706306	NRROS	0.0773409	1.34594e-05	0.000349625	7.62759	0.336626	0.147008	3.4564
ENSG00000280081.3	7.10198	3.4564	4.87046	0.0142055	MGC39584	0.0360066	1.34754e-05	0.000349625	10.246	-0.156709	0.0295669	-3.4564
ENSG00000183134.4	5.25841	3.45568	4.86907	0.235738	PTGDR2	0.0737713	1.35187e-05	0.000350201	7.58628	0.321019	0.490659	3.45568
ENSG00000167323.10	5.6719	3.44788	4.86059	0.012639	STIM1	0.048983	1.37852e-05	0.00035655	8.18283	0.212942	0.0263064	3.44788
ENSG00000165272.14	6.77303	3.44655	4.85859	0.0299191	AQP3	0.0457708	1.38489e-05	0.000357641	9.77141	0.198931	0.0622727	3.44655
ENSG00000186063.12	6.65401	3.4465	4.85785	0.0221072	AIDA	0.03607	1.38722e-05	0.000357688	9.5997	0.156756	0.0460132	3.4465
ENSG00000159335.15	8.03402	3.44085	4.85154	0.00813774	PTMS	0.0356449	1.40754e-05	0.000362365	11.5906	0.154794	0.0169376	3.44085
ENSG00000196535.15	5.75201	3.43768	4.84769	0.0241525	MYO18A	0.0506349	1.42006e-05	0.000365024	8.2984	0.219793	0.0502703	3.43768
ENSG00000256269.6	8.41108	3.43606	4.8454	0.0328027	HMBS	0.0296199	1.42758e-05	0.000366391	12.1346	-0.128538	0.0682745	-3.43606
ENSG00000107554.16	5.35368	3.43423	4.8429	0.0242778	DNMBP	0.0586092	1.43582e-05	0.000367937	7.72373	0.254265	0.0505311	3.43423
ENSG00000177380.13	6.7084	3.43269	4.84003	0.0136316	PPFIA3	0.0450387	1.44534e-05	0.000369239	9.67817	0.195326	0.0283724	3.43269
ENSG00000266127.1	2.20979	3.43269	4.84064	0.553248	ZNF415P1	0.303214	1.44332e-05	0.000369239	3.18805	-1.31509	1.15151	-3.43269
ENSG00000074410.13	2.45843	3.43125	4.83792	0.321737	CA12	0.268661	1.45236e-05	0.000370464	3.54677	-1.16486	0.669653	-3.43125
ENSG00000076864.19	7.09823	3.43071	4.83672	0.0274584	RAP1GAP	0.0519787	1.45641e-05	0.000370928	10.2406	-0.225337	0.0571511	-3.43071
ENSG00000163040.14	4.46371	3.42943	4.83477	0.0676959	CCDC74A	0.0849501	1.46294e-05	0.00037202	6.43977	0.36819	0.1409	3.42943
ENSG00000070669.16	8.30263	3.42744	4.83211	0.0767503	ASNS	0.0811832	1.47193e-05	0.000373734	11.9782	-0.351754	0.159746	-3.42744
ENSG00000133454.15	5.67217	3.42625	4.83027	0.0554068	MYO18B	0.0704909	1.4782e-05	0.000374755	8.18321	0.30536	0.115322	3.42625
ENSG00000111371.15	7.40246	3.41926	4.82261	0.0070112	SLC38A1	0.032617	1.5045e-05	0.000380842	10.6795	-0.141167	0.0145929	-3.41926
ENSG00000134817.10	4.04281	3.41214	4.81417	0.178996	APLNR	0.127648	1.534e-05	0.000387131	5.83254	0.551916	0.372557	3.41214
ENSG00000248583.1	2.83747	3.41214	4.8143	0.231724	RP11-241F15.1	0.216403	1.53355e-05	0.000387131	4.0936	0.935684	0.482304	3.41214
ENSG00000142453.11	6.46928	3.4084	4.80977	0.0255876	CARM1	0.0375408	1.54962e-05	0.000390481	9.3332	-0.162233	0.0532573	-3.4084
ENSG00000130830.14	8.05937	3.40188	4.8026	0.00603868	MPP1	0.0287975	1.57544e-05	0.000396388	11.6272	-0.124344	0.0125687	-3.40188
ENSG00000165092.12	4.76784	3.39594	4.796	0.427882	ALDH1A1	0.0962282	1.59955e-05	0.000401844	6.87854	0.415178	0.89058	3.39594
ENSG00000100097.11	7.9683	3.39264	4.79204	0.0102888	LGALS1	0.0432812	1.61421e-05	0.000404915	11.4958	0.18665	0.0214148	3.39264
ENSG00000126562.16	5.44482	3.39241	4.79116	0.0716127	WNK4	0.0562858	1.61748e-05	0.000405126	7.85522	0.242707	0.149052	3.39241
ENSG00000104093.13	5.48401	3.3882	4.78629	0.0224954	DMXL2	0.0578805	1.63571e-05	0.000409076	7.91175	0.24944	0.0468212	3.3882
ENSG00000118503.14	5.45759	3.38463	4.78207	0.0384022	TNFAIP3	0.0708447	1.65168e-05	0.000412448	7.87364	-0.305158	0.0799291	-3.38463
ENSG00000100116.16	5.87277	3.38306	4.77952	0.0228337	GCAT	0.0522543	1.66142e-05	0.000413944	8.47261	-0.225013	0.0475253	-3.38306
ENSG00000134242.15	4.90181	3.38306	4.7792	0.185327	PTPN22	0.12355	1.66265e-05	0.000413944	7.07181	0.531999	0.385733	3.38306
ENSG00000232884.7	6.07081	3.3811	4.77659	0.0301217	AF127936.3	0.0564912	1.67267e-05	0.000415818	8.75832	0.243173	0.0626943	3.3811
ENSG00000197746.13	8.79442	3.37233	4.76718	0.00414636	PSAP	0.0293373	1.70932e-05	0.000424294	12.6877	0.126145	0.0086301	3.37233
ENSG00000261761.3	5.71952	3.36867	4.76287	0.028858	RP11-103J17.2	0.0717346	1.72636e-05	0.000427886	8.25153	0.308288	0.0600642	3.36867
ENSG00000107281.9	2.70341	3.36612	4.75967	0.62292	NPDC1	0.23151	1.73911e-05	0.000430404	3.90019	0.994566	1.29653	3.36612
ENSG00000108799.12	5.92517	3.35755	4.75045	0.0173778	EZH1	0.0505147	1.77644e-05	0.00043899	8.54821	0.216773	0.0361697	3.35755
ENSG00000122545.18	7.08679	3.35421	4.74647	0.00744589	2019-09-07	0.0323406	1.79279e-05	0.000442371	10.2241	0.138717	0.0154976	3.35421
ENSG00000196387.9	4.50677	3.35216	4.74378	0.0449502	ZNF140	0.0955554	1.80395e-05	0.000444466	6.50189	0.409729	0.0935579	3.35216
ENSG00000164070.11	7.0711	3.34978	4.74076	0.0114763	HSPA4L	0.0365573	1.81654e-05	0.000446906	10.2014	0.156696	0.0238864	3.34978
ENSG00000279164.1	4.77919	3.34639	4.73672	0.125079	RP4-737E23.5	0.111787	1.8335e-05	0.000450413	6.89491	0.478925	0.260335	3.34639
ENSG00000254470.2	6.66994	3.34204	4.73173	0.0126095	AP5B1	0.0394101	1.85468e-05	0.000454943	9.62269	0.168742	0.026245	3.34204
ENSG00000135842.16	5.07642	3.34061	4.72966	0.0469821	FAM129A	0.0559361	1.86356e-05	0.000456448	7.32373	-0.239442	0.0977871	-3.34061
ENSG00000180304.14	6.05689	3.33875	4.72715	0.0229316	OAZ2	0.0471541	1.87433e-05	0.000458411	8.73825	0.201789	0.0477291	3.33875
ENSG00000006606.8	3.91376	3.32863	4.7164	0.203505	CCL26	0.15935	1.92132e-05	0.000469214	5.64636	-0.681035	0.423568	-3.32863
ENSG00000116661.9	2.25205	3.31746	4.70459	0.265134	FBXO2	0.214512	1.97427e-05	0.000481437	3.24902	0.915492	0.551842	3.31746
ENSG00000168333.13	3.60917	3.31514	4.70164	0.128186	C8orf22	0.151668	1.98775e-05	0.000484016	5.20694	-0.647057	0.266803	-3.31514
ENSG00000177138.15	4.33789	3.3138	4.69967	0.0874382	FAM9B	0.119325	1.99679e-05	0.000485507	6.25825	0.508949	0.181991	3.3138
ENSG00000166902.4	7.6157	3.31226	4.69749	0.0145909	MRPL16	0.0306325	2.00685e-05	0.00048724	10.9871	-0.130621	0.0303691	-3.31226
ENSG00000100968.13	4.47828	3.31169	4.69629	0.297159	NFATC4	0.218897	2.0124e-05	0.000487875	6.46079	0.933271	0.618498	3.31169
ENSG00000272047.1	6.39047	3.31126	4.69522	0.0171066	GTF2H5	0.043857	2.01735e-05	0.000488363	9.21949	-0.186961	0.0356052	-3.31126
ENSG00000134440.11	7.57795	3.30431	4.68764	0.00843296	NARS	0.0328935	2.05287e-05	0.000496239	10.9327	-0.140095	0.0175521	-3.30431
ENSG00000267218.2	1.74071	3.30335	4.68605	0.732659	AC005336.5	0.345542	2.06041e-05	0.00049734	2.51131	1.4714	1.52493	3.30335
ENSG00000133863.6	5.93784	3.30183	4.6839	0.0247808	TEX15	0.0581083	2.07063e-05	0.000499081	8.56649	-0.247375	0.0515781	-3.30183
ENSG00000180879.13	8.06448	3.29742	4.67886	0.0089088	SSR4	0.0386284	2.09478e-05	0.000504173	11.6346	0.164346	0.0185425	3.29742
ENSG00000064651.13	6.23925	3.29218	4.67299	0.0374661	SLC12A2	0.06529	2.12328e-05	0.000510292	9.00133	0.277582	0.0779808	3.29218
ENSG00000136156.12	7.02793	3.28381	4.66354	0.0586578	ITM2B	0.0406003	2.16998e-05	0.000520219	10.1392	0.172415	0.122088	3.28381
ENSG00000280180.1	4.82377	3.28381	4.66337	0.0553773	RP11-244B22.10	0.0766159	2.17084e-05	0.000520219	6.95923	0.325354	0.115261	3.28381
ENSG00000175197.11	6.79903	3.28041	4.65935	0.0186757	DDIT3	0.0433028	2.19106e-05	0.000524309	9.80893	-0.183798	0.038871	-3.28041
ENSG00000003249.13	5.78562	3.27785	4.65616	0.0522587	DBNDD1	0.06931	2.20718e-05	0.000527409	8.34689	0.29407	0.10877	3.27785
ENSG00000066422.4	6.23946	3.26754	4.64508	0.00771675	ZBTB11	0.036687	2.26424e-05	0.000540086	9.00164	-0.155447	0.0160614	-3.26754
ENSG00000088298.12	5.97905	3.26754	4.6446	0.0682527	EDEM2	0.0458275	2.26673e-05	0.000540086	8.62595	0.194164	0.142059	3.26754
ENSG00000135597.18	5.81672	3.25828	4.63473	0.0184669	REPS1	0.0584619	2.31886e-05	0.000551716	8.39175	0.247396	0.0384364	3.25828
ENSG00000198728.10	7.82267	3.2559	4.63172	0.00543326	LDB1	0.0298038	2.33494e-05	0.000554748	11.2857	-0.126076	0.0113086	-3.2559
ENSG00000106477.18	4.41088	3.24262	4.61782	0.0459844	CEP41	0.0974213	2.41091e-05	0.000571981	6.36355	0.411408	0.0957105	3.24262
ENSG00000164733.20	6.65943	3.2397	4.61428	0.0106782	CTSB	0.0387777	2.43065e-05	0.000575842	9.60752	0.163686	0.0222253	3.2397
ENSG00000178295.14	5.5477	3.23889	4.61285	0.0131645	GEN1	0.0582056	2.43864e-05	0.000576914	8.00364	-0.245651	0.0274002	-3.23889
ENSG00000203760.8	6.45758	3.22916	4.60251	0.00869446	CENPW	0.0389028	2.49742e-05	0.00058998	9.31631	0.163977	0.0180964	3.22916
ENSG00000225210.9	5.99333	3.21017	4.5829	0.0147663	DUXAP9	0.0530227	2.61277e-05	0.000616355	8.64655	0.222952	0.0307341	3.21017
ENSG00000179833.4	4.98636	3.21005	4.58217	0.0102034	SERTAD2	0.0535191	2.61718e-05	0.000616519	7.19379	0.225018	0.021237	3.21005
ENSG00000134824.13	5.58826	3.19592	4.56741	0.0380857	FADS2	0.0566918	2.70761e-05	0.000636919	8.06215	-0.237922	0.0792705	-3.19592
ENSG00000198795.10	1.66425	3.1916	4.56249	0.441452	ZNF521	0.278787	2.73851e-05	0.000643278	2.40101	1.16929	0.918824	3.1916
ENSG00000168209.4	7.01881	3.18927	4.55954	0.0893964	DDIT4	0.105481	2.75713e-05	0.000646739	10.126	-0.442247	0.186067	-3.18927
ENSG00000130224.14	4.30245	3.18369	4.55335	0.132055	LRCH2	0.133788	2.79672e-05	0.000655103	6.20712	0.560492	0.274855	3.18369
ENSG00000075945.12	6.1081	3.17888	4.54767	0.020288	KIFAP3	0.0495187	2.83355e-05	0.000662396	8.81212	0.207308	0.0422269	3.17888
ENSG00000130402.11	8.2459	3.17888	4.54732	0.0152915	ACTN4	0.0391035	2.83583e-05	0.000662396	11.8963	0.163697	0.0318273	3.17888
ENSG00000145113.21	2.49427	3.17834	4.54617	0.50923	MUC4	0.280197	2.84333e-05	0.000663218	3.59847	1.17281	1.05989	3.17834
ENSG00000007372.20	2.53756	3.17246	4.53908	0.187431	PAX6	0.224372	2.89018e-05	0.000672259	3.66092	0.938311	0.390112	3.17246
ENSG00000185015.7	3.56109	3.17246	4.53924	0.180042	CA13	0.0986755	2.88909e-05	0.000672259	5.13757	0.412665	0.374734	3.17246
ENSG00000095380.10	7.5778	3.1685	4.53451	0.00687929	NANS	0.0305039	2.92072e-05	0.000678415	10.9325	0.127493	0.0143184	3.1685
ENSG00000137968.16	5.29351	3.16827	4.53367	0.0509555	SLC44A5	0.0605719	2.92636e-05	0.000678778	7.63693	0.253138	0.106057	3.16827
ENSG00000135409.10	5.93555	3.16311	4.5279	0.0579948	AMHR2	0.079304	2.9655e-05	0.000686898	8.56319	0.331181	0.120709	3.16311
ENSG00000152818.18	3.41279	3.16224	4.52643	0.0980058	UTRN	0.128123	2.97557e-05	0.000688272	4.92362	0.534954	0.203986	3.16224
ENSG00000133740.10	5.80631	3.16182	4.52541	0.0269885	E2F5	0.0601497	2.98258e-05	0.000688934	8.37673	0.251113	0.0561729	3.16182
ENSG00000165240.18	6.82798	3.16066	4.52304	0.0454552	ATP7A	0.03736	2.9989e-05	0.000690786	9.85069	-0.155924	0.094609	-3.16066
ENSG00000237945.7	4.37074	3.16066	4.52339	0.062539	LINC00649	0.106085	2.99649e-05	0.000690786	6.30565	0.442769	0.130167	3.16066
ENSG00000071994.10	8.54211	3.15956	4.52078	0.00571052	PDCD2	0.030379	3.0145e-05	0.000692539	12.3237	-0.126752	0.0118857	-3.15956
ENSG00000155962.12	7.07793	3.15956	4.52074	0.152143	CLIC2	0.0428635	3.01484e-05	0.000692539	10.2113	0.178841	0.316665	3.15956
ENSG00000136068.14	6.41139	3.15851	4.51909	0.0422416	FLNB	0.0446361	3.02631e-05	0.000694215	9.24968	-0.186199	0.0879203	-3.15851
ENSG00000147168.12	6.19837	3.15796	4.51795	0.0523512	IL2RG	0.0645608	3.03426e-05	0.000695081	8.94236	-0.269275	0.108962	-3.15796
ENSG00000253368.3	2.77161	3.15287	4.51225	0.310178	TRNP1	0.220798	3.07432e-05	0.000703287	3.99859	0.920264	0.645595	3.15287
ENSG00000149557.12	3.91105	3.15186	4.51026	0.0804212	FEZ1	0.106009	3.08841e-05	0.000704917	5.64246	-0.441725	0.167386	-3.15186
ENSG00000188483.7	3.49783	3.15186	4.51005	0.0911563	IER5L	0.138725	3.08992e-05	0.000704917	5.0463	0.57803	0.18973	3.15186
ENSG00000108771.12	2.83233	3.1347	4.4923	0.883229	DHX58	0.221473	3.21887e-05	0.000733328	4.08619	0.920754	1.83833	3.1347
ENSG00000089289.15	6.8641	3.13264	4.48964	0.0049154	IGBP1	0.0361744	3.23862e-05	0.00073682	9.9028	-0.150341	0.0102308	-3.13264
ENSG00000167641.10	5.93725	3.13135	4.48776	0.0740368	PPP1R14A	0.0669985	3.25267e-05	0.000739006	8.56564	-0.27838	0.154098	-3.13135
ENSG00000185009.12	7.29844	3.12692	4.48273	0.00412258	AP3M1	0.0310293	3.29055e-05	0.000746591	10.5294	0.128845	0.00858061	3.12692
ENSG00000158164.6	1.7683	3.12329	4.47851	0.453535	TMSB15A	0.339059	3.32266e-05	0.00075285	2.55112	1.40714	0.943973	3.12329
ENSG00000145777.14	4.04882	3.12133	4.47596	0.0999767	TSLP	0.120896	3.34226e-05	0.000756259	5.84122	-0.501572	0.208088	-3.12133
ENSG00000146112.11	7.88926	3.10899	4.46303	0.0115166	PPP1R18	0.0420339	3.44329e-05	0.000778063	11.3818	0.174103	0.0239703	3.10899
ENSG00000101255.10	6.9507	3.10285	4.4563	0.0413607	TRIB3	0.0556696	3.49702e-05	0.000789132	10.0277	-0.230384	0.0860869	-3.10285
ENSG00000107731.12	3.62249	3.09859	4.45146	0.104696	UNC5B	0.130957	3.53626e-05	0.000796903	5.22615	0.541621	0.217911	3.09859
ENSG00000099399.5	7.74356	3.09647	4.44874	0.00690112	MAGEB2	0.0305184	3.55842e-05	0.000800813	11.1716	-0.126176	0.0143638	-3.09647
ENSG00000175482.8	5.92339	3.0957	4.44739	0.0286384	POLD4	0.0712339	3.56956e-05	0.000802234	8.54565	-0.29446	0.059607	-3.0957
ENSG00000221963.5	6.28265	3.0886	4.4397	2.74785	APOL6	0.0724556	3.63325e-05	0.000815446	9.06394	0.299216	5.7193	3.0886
ENSG00000271254.6	6.16345	3.08057	4.43108	0.0170183	AC240274.1	0.0537403	3.7061e-05	0.000830676	8.89198	0.221683	0.0354214	3.08057
ENSG00000136490.8	4.2679	3.06427	4.4142	0.0623957	LIMD2	0.100429	3.85304e-05	0.000862448	6.15728	0.413379	0.129869	3.06427
ENSG00000134222.16	7.16073	3.04372	4.39307	0.0200927	PSRC1	0.0363151	4.0451e-05	0.000904222	10.3308	0.149069	0.0418203	3.04372
ENSG00000130528.11	5.57056	3.0432	4.39196	0.0699434	HRC	0.054502	4.05543e-05	0.000905314	8.03662	0.223692	0.145578	3.0432
ENSG00000130775.15	4.52776	3.04164	4.38982	0.0654269	THEMIS2	0.0914743	4.07547e-05	0.000908568	6.53217	-0.375334	0.136178	-3.04164
ENSG00000157259.6	6.59376	3.04102	4.38862	0.00835006	GATAD1	0.0371303	4.08677e-05	0.000909868	9.51278	-0.152328	0.0173796	-3.04102
ENSG00000171617.13	4.28606	3.0318	4.37824	0.563212	ENC1	0.149807	4.18561e-05	0.000929384	6.18348	0.613757	1.17225	3.0318
ENSG00000263528.7	4.92167	3.0318	4.3786	0.0646544	IKBKE	0.101102	4.18215e-05	0.000929384	7.10047	0.414231	0.13457	3.0318
ENSG00000096006.11	2.30351	3.02947	4.37417	0.535488	CRISP3	0.277756	4.22502e-05	0.000934393	3.32326	1.13736	1.11455	3.02947
ENSG00000163958.13	4.23771	3.02947	4.37492	0.147463	ZDHHC19	0.151869	4.21773e-05	0.000934393	6.11372	0.621937	0.306925	3.02947
ENSG00000196458.10	3.01547	3.02947	4.37442	0.300711	ZNF605	0.18558	4.22258e-05	0.000934393	4.3504	0.759941	0.62589	3.02947
ENSG00000115310.17	8.60792	3.02641	4.37053	0.0185955	RTN4	0.0358565	4.26057e-05	0.000941004	12.4186	-0.146756	0.0387041	-3.02641
ENSG00000179348.11	8.18946	3.02103	4.36458	0.0132197	GATA2	0.0326661	4.31938e-05	0.000952726	11.8149	-0.133594	0.0275152	-3.02103
ENSG00000236449.1	4.10525	3.01545	4.35843	0.0836306	AC018890.6	0.108327	4.38101e-05	0.00096504	5.92263	0.442667	0.174066	3.01545
ENSG00000187079.15	6.06485	3.01354	4.35593	0.0175667	TEAD1	0.0540929	4.40622e-05	0.00096931	8.74972	0.220974	0.0365628	3.01354
ENSG00000153879.8	7.22593	3.01047	4.35229	0.0147065	CEBPG	0.0440312	4.44336e-05	0.00097619	10.4248	-0.179785	0.0306097	-3.01047
ENSG00000188672.17	5.57402	3.00542	4.34667	0.0604763	RHCE	0.0710465	4.50117e-05	0.000987586	8.0416	0.289879	0.125874	3.00542
ENSG00000227671.4	6.43075	3.00494	4.34562	0.00735599	RP11-488L18.4	0.0398508	4.51215e-05	0.000988691	9.27761	0.162573	0.0153105	3.00494
ENSG00000102287.17	6.24005	3.00201	4.34212	0.035174	GABRE	0.0604229	4.54866e-05	0.000995379	9.00249	-0.246385	0.0732101	-3.00201
ENSG00000131724.10	5.39694	2.99641	4.33594	0.0327106	IL13RA1	0.0642509	4.61377e-05	0.0010083	7.78614	0.261782	0.0680828	2.99641
ENSG00000123384.13	1.93188	2.99098	4.32995	0.35036	LRP1	0.302953	4.67791e-05	0.00102098	2.78712	1.23337	0.729228	2.99098
ENSG00000175084.11	5.57814	2.9873	4.32569	0.417305	DES	0.0982579	4.72396e-05	0.00102968	8.04756	-0.3998	0.868567	-2.9873
ENSG00000277443.2	3.16748	2.97928	4.31711	0.250598	MARCKS	0.169902	4.81828e-05	0.00104886	4.5697	0.690527	0.521587	2.97928
ENSG00000142945.12	7.64875	2.96382	4.30107	0.00462953	KIF2C	0.0299129	4.99951e-05	0.00108689	11.0348	-0.121316	0.00963577	-2.96382
ENSG00000176105.13	8.30776	2.96165	4.29834	0.0141589	YES1	0.0315772	5.03107e-05	0.00109232	11.9856	-0.12802	0.0294698	-2.96165
ENSG00000234927.1	4.27998	2.96095	4.29708	0.140678	HMGN1P18	0.122191	5.04571e-05	0.00109407	6.17471	-0.495301	0.292802	-2.96095
ENSG00000134291.11	6.41652	2.9539	4.28946	0.0165372	TMEM106C	0.0489989	5.13497e-05	0.00111198	9.25708	0.198416	0.03442	2.9539
ENSG00000110400.10	1.36539	2.95361	4.28861	0.698513	NECTIN1	0.374605	5.14509e-05	0.00111272	1.96984	1.51675	1.45386	2.95361
ENSG00000204091.7	5.9101	2.95152	4.28595	0.0518231	TDRG1	0.0664224	5.17672e-05	0.00111811	8.52647	0.268845	0.107863	2.95152
ENSG00000225345.3	4.84264	2.95047	4.28434	0.0296522	SNX18P3	0.0658191	5.19594e-05	0.0011208	6.98646	0.266346	0.0617173	2.95047
ENSG00000138131.3	2.3651	2.94243	4.27573	0.508396	LOXL4	0.273427	5.29987e-05	0.00114174	3.41211	1.10519	1.05816	2.94243
ENSG00000129636.12	6.79957	2.94086	4.2736	0.00898474	ITFG1	0.0419901	5.32595e-05	0.00114587	9.8097	0.169675	0.0187006	2.94086
ENSG00000272414.5	3.36789	2.93744	4.26962	0.416477	FAM47E-STBD1	0.243925	5.37505e-05	0.00115494	4.85884	0.985136	0.866841	2.93744
ENSG00000023892.10	4.94556	2.93598	4.26759	0.0232677	DEF6	0.0531949	5.40015e-05	0.00115884	7.13493	0.21478	0.0484286	2.93598
ENSG00000139832.4	4.77922	2.93584	4.2669	0.0710436	RAB20	0.0746564	5.40879e-05	0.0011592	6.89496	-0.301405	0.147868	-2.93584
ENSG00000109586.11	6.7737	2.93546	4.26596	0.0201421	GALNT7	0.0444332	5.42049e-05	0.00116021	9.77239	0.179364	0.0419232	2.93546
ENSG00000129538.13	5.11947	2.93426	4.2642	0.0668542	RNASE1	0.0965828	5.44257e-05	0.00116344	7.38584	0.389785	0.139148	2.93426
ENSG00000147133.15	6.48641	2.92929	4.25818	0.0162229	TAF1	0.0485717	5.5185e-05	0.00117682	9.35791	-0.195866	0.0337658	-2.92929
ENSG00000196586.13	4.12378	2.92929	4.25812	0.0804134	MYO6	0.119947	5.51931e-05	0.00117682	5.94935	0.483683	0.16737	2.92929
ENSG00000115902.10	5.5988	2.92868	4.25584	0.0390698	SLC1A4	0.0585335	5.54831e-05	0.00117847	8.07735	-0.235963	0.0813187	-2.92868
ENSG00000138685.12	6.30224	2.92868	4.2563	0.0346289	FGF2	0.0667508	5.54238e-05	0.00117847	9.09221	0.269105	0.0720754	2.92868
ENSG00000139974.15	5.02437	2.92868	4.25595	0.0226215	SLC38A6	0.0728222	5.54689e-05	0.00117847	7.24863	0.293568	0.0470836	2.92868
ENSG00000215559.8	3.16316	2.92604	4.25264	0.146129	ANKRD20A11P	0.165092	5.58928e-05	0.00118566	4.56348	0.665241	0.304148	2.92604
ENSG00000180185.11	5.67488	2.9135	4.23955	0.0248814	FAHD1	0.0719245	5.76039e-05	0.00122039	8.18711	-0.28931	0.0517873	-2.9135
ENSG00000064201.15	2.99045	2.90803	4.23192	0.444803	TSPAN32	0.243667	5.86246e-05	0.00123587	4.31431	0.97912	0.925798	2.90803
ENSG00000113504.20	3.06266	2.90803	4.23325	1.79059	SLC12A7	0.216517	5.84449e-05	0.00123587	4.41848	0.870181	3.72687	2.90803
ENSG00000138095.18	7.79489	2.90803	4.23187	0.00679268	LRPPRC	0.0367482	5.86317e-05	0.00123587	11.2456	-0.147663	0.0141381	-2.90803
ENSG00000283235.1	2.8568	2.90803	4.23238	0.456731	RP11-844P9.6	0.22708	5.8563e-05	0.00123587	4.12149	0.912528	0.950626	2.90803
ENSG00000225151.10	5.79005	2.89051	4.2138	0.0253451	GOLGA2P7	0.047271	6.11228e-05	0.00128675	8.35328	0.189483	0.0527525	2.89051
ENSG00000047648.21	7.9068	2.88116	4.2039	0.0211197	ARHGAP6	0.0351087	6.25321e-05	0.00131475	11.4071	0.140542	0.043958	2.88116
ENSG00000178718.6	5.95878	2.87215	4.19434	0.0290421	RPP25	0.0520798	6.39234e-05	0.00134231	8.59671	0.208207	0.0604474	2.87215
ENSG00000120438.11	8.66911	2.86646	4.18756	0.00931711	TCP1	0.0283531	6.49298e-05	0.00136001	12.5069	-0.113246	0.0193924	-2.86646
ENSG00000197471.11	8.20247	2.86646	4.18781	0.00786916	SPN	0.0306174	6.48914e-05	0.00136001	11.8337	0.122294	0.0163786	2.86646
ENSG00000160588.9	3.59332	2.86515	4.1857	0.0719718	MPZL3	0.120668	6.5208e-05	0.00136412	5.18407	0.481841	0.1498	2.86515
ENSG00000157500.10	4.03113	2.85671	4.17672	0.039865	APPL1	0.0825025	6.65703e-05	0.00139087	5.81569	0.329038	0.0829739	2.85671
ENSG00000164120.13	3.25153	2.85664	4.1761	0.190145	HPGD	0.179026	6.66658e-05	0.00139112	4.69097	-0.713934	0.395762	-2.85664
ENSG00000197448.13	8.16199	2.8553	4.17421	0.0969145	GSTK1	0.0290525	6.69554e-05	0.00139541	11.7753	0.115828	0.201715	2.8553
ENSG00000145604.15	7.29057	2.84908	4.16745	0.0152893	SKP2	0.0343271	6.80063e-05	0.00141554	10.5181	-0.13673	0.0318226	-2.84908
ENSG00000112282.17	7.0451	2.83505	4.15288	0.012993	MED23	0.0376589	7.03267e-05	0.001462	10.1639	-0.149701	0.0270433	-2.83505
ENSG00000276032.1	5.41884	2.83435	4.15163	0.0536584	RP11-12A20.6	0.106811	7.05287e-05	0.00146437	7.81773	-0.42452	0.111683	-2.83435
ENSG00000121897.13	6.09252	2.83057	4.14624	0.0169191	LIAS	0.0531427	7.14108e-05	0.00147716	8.78965	-0.211058	0.0352148	-2.83057
ENSG00000169764.14	6.33499	2.83057	4.14652	0.00752489	UGP2	0.0403085	7.13645e-05	0.00147716	9.13945	0.160093	0.0156621	2.83057
ENSG00000214562.14	5.80289	2.83057	4.14671	0.0452515	NUTM2D	0.0855448	7.1333e-05	0.00147716	8.37181	-0.339766	0.094185	-2.83057
ENSG00000141738.13	3.3162	2.83048	4.14561	0.113633	GRB7	0.165774	7.15145e-05	0.00147746	4.78427	0.658318	0.236513	2.83048
ENSG00000237118.2	3.8677	2.82957	4.14416	0.128362	CYP2F2P	0.114902	7.17534e-05	0.00148056	5.57991	-0.456207	0.267168	-2.82957
ENSG00000160753.15	7.01041	2.82855	4.14205	0.00802135	RUSC1	0.0378509	7.21018e-05	0.00148407	10.1139	0.150239	0.0166954	2.82855
ENSG00000262001.1	6.44347	2.82855	4.14229	0.0499111	DLGAP1-AS2	0.0572985	7.20624e-05	0.00148407	9.29596	-0.227439	0.103883	-2.82855
ENSG00000186260.16	5.46517	2.82402	4.13699	0.0285402	MKL2	0.0920216	7.29471e-05	0.00149961	7.88458	0.365	0.0594026	2.82402
ENSG00000196218.12	3.08753	2.82271	4.13514	0.173851	RYR1	0.211303	7.3259e-05	0.00150416	4.45436	-0.83791	0.361848	-2.82271
ENSG00000068697.6	6.84608	2.81987	4.13176	0.0306216	LAPTM4A	0.0458267	7.38306e-05	0.00151403	9.87681	-0.181638	0.0637349	-2.81987
ENSG00000088882.7	3.56385	2.81358	4.12494	0.388554	CPXM1	0.199856	7.50001e-05	0.00153612	5.14154	0.791398	0.808724	2.81358
ENSG00000177000.10	6.9483	2.81314	4.12371	0.0174593	MTHFR	0.042109	7.5212e-05	0.00153767	10.0243	-0.166717	0.0363393	-2.81314
ENSG00000205978.5	3.85738	2.81314	4.12343	0.183674	NYNRIN	0.186834	7.52609e-05	0.00153767	5.56503	0.739679	0.382294	2.81314
ENSG00000066583.11	7.00225	2.81267	4.1219	0.0140439	ISOC1	0.0328211	7.55271e-05	0.00153933	10.1021	0.129911	0.0292305	2.81267
ENSG00000092445.11	5.80279	2.81267	4.12195	0.0194785	TYRO3	0.0546554	7.55177e-05	0.00153933	8.37166	0.216337	0.0405419	2.81267
ENSG00000139269.2	4.70919	2.80757	4.11627	0.136814	INHBE	0.11824	7.65129e-05	0.00155751	6.79392	-0.467648	0.284761	-2.80757
ENSG00000175602.3	6.48088	2.80549	4.11366	0.0335878	CCDC85B	0.0614368	7.69739e-05	0.00156498	9.34993	-0.242898	0.0699086	-2.80549
ENSG00000184319.15	5.10321	2.80496	4.1126	0.0241084	RPL23AP82	0.063431	7.71618e-05	0.00156688	7.36238	-0.250746	0.0501784	-2.80496
ENSG00000177679.15	2.58276	2.8042	4.1113	0.223534	SRRM3	0.225655	7.73927e-05	0.00156966	3.72614	0.891864	0.465257	2.8042
ENSG00000065911.11	8.18207	2.7954	4.10198	0.0106293	MTHFD2	0.034966	7.90723e-05	0.00160177	11.8042	-0.138018	0.0221235	-2.7954
ENSG00000125505.16	8.10021	2.79451	4.10046	0.0120857	MBOAT7	0.0497356	7.93484e-05	0.00160506	11.6861	0.196275	0.0251548	2.79451
ENSG00000130165.10	7.17071	2.79451	4.10003	0.00962275	ELOF1	0.0331393	7.94279e-05	0.00160506	10.3451	-0.130772	0.0200285	-2.79451
ENSG00000167377.17	6.05365	2.79439	4.09938	0.0378753	ZNF23	0.0738251	7.95454e-05	0.00160549	8.73357	-0.291297	0.0788324	-2.79439
ENSG00000121053.5	2.68406	2.78819	4.09265	1.63189	EPX	0.295321	8.07877e-05	0.00162858	3.87227	-1.16417	3.39657	-2.78819
ENSG00000117016.9	3.858	2.78251	4.08645	0.158088	RIMS3	0.143054	8.19504e-05	0.00165002	5.56592	0.563437	0.329039	2.78251
ENSG00000196204.11	6.27154	2.77342	4.07683	0.00849757	RNF216P1	0.044263	8.37861e-05	0.00168494	9.04791	0.1741	0.0176866	2.77342
ENSG00000102098.17	6.22004	2.76771	4.07021	0.0101195	SCML2	0.038914	8.50731e-05	0.00170721	8.97363	-0.152918	0.0210623	-2.76771
ENSG00000171813.13	3.36542	2.76771	4.07008	0.134238	PWWP2B	0.1674	8.5099e-05	0.00170721	4.85527	0.657809	0.279398	2.76771
ENSG00000135916.15	5.41797	2.76525	4.06709	0.0280699	ITM2C	0.0529589	8.56863e-05	0.00171693	7.81648	0.208018	0.0584238	2.76525
ENSG00000148153.13	5.90194	2.76172	4.06304	0.0102324	INIP	0.0533959	8.64885e-05	0.00173091	8.5147	0.209615	0.0212975	2.76172
ENSG00000135315.11	5.96772	2.75479	4.05558	0.0465608	CEP162	0.0738441	8.79868e-05	0.00175878	8.6096	0.289582	0.0969102	2.75479
ENSG00000122862.4	7.92839	2.75431	4.05458	0.0619594	SRGN	0.0348471	8.81896e-05	0.00176072	11.4382	0.136635	0.12896	2.75431
ENSG00000151729.10	7.19877	2.74659	4.04634	0.00582665	SLC25A4	0.0372006	8.98784e-05	0.00179229	10.3856	-0.145693	0.0121274	-2.74659
ENSG00000188313.12	6.96125	2.74454	4.04377	0.178807	PLSCR1	0.0407465	9.04127e-05	0.00180078	10.043	0.159521	0.372163	2.74454
ENSG00000166224.16	3.7843	2.74074	4.03945	0.054369	SGPL1	0.105304	9.13159e-05	0.0018166	5.45959	0.412009	0.113162	2.74074
ENSG00000044115.20	6.41696	2.73716	4.0352	0.0104434	CTNNA1	0.0421727	9.22152e-05	0.00183164	9.25771	0.164904	0.0217366	2.73716
ENSG00000229056.2	4.26064	2.73716	4.03483	0.12557	AC020571.3	0.0937184	9.22924e-05	0.00183164	6.1468	0.36644	0.261357	2.73716
ENSG00000100065.14	4.39539	2.73556	4.03272	0.0552017	CARD10	0.131124	9.27436e-05	0.0018384	6.3412	0.51254	0.114895	2.73556
ENSG00000049449.8	4.57552	2.73453	4.03117	0.147201	RCN1	0.088409	9.30747e-05	0.00184277	6.60109	0.3455	0.30638	2.73453
ENSG00000164659.14	5.12999	2.7313	4.02742	0.0309586	KIAA1324L	0.0624483	9.38812e-05	0.00185653	7.40101	0.243916	0.0644362	2.7313
ENSG00000125826.19	6.6427	2.72576	4.02137	0.114195	RBCK1	0.0400761	9.51991e-05	0.00188035	9.5834	-0.156397	0.237681	-2.72576
ENSG00000101400.5	6.46632	2.72095	4.01604	0.0621604	SNTA1	0.0397057	9.63735e-05	0.00190129	9.32893	-0.154834	0.129379	-2.72095
ENSG00000166347.18	5.55654	2.70827	4.00284	0.0144998	CYB5A	0.0578934	9.93477e-05	0.00195764	8.01639	-0.225331	0.0301794	-2.70827
ENSG00000248333.8	7.77767	2.70731	4.00137	0.0131511	CDK11B	0.0340398	9.96847e-05	0.00196196	11.2208	-0.132461	0.0273723	-2.70731
ENSG00000134987.11	7.43193	2.70581	3.99935	0.0100141	WDR36	0.0325803	0.000100149	0.00196877	10.722	-0.126745	0.0208431	-2.70581
ENSG00000097033.14	8.37725	2.70184	3.99475	0.0127573	SH3GLB1	0.0368382	0.000101216	0.00198683	12.0858	0.143214	0.0265527	2.70184
ENSG00000116198.12	6.24451	2.70184	3.99436	0.0188347	CEP104	0.0536146	0.000101307	0.00198683	9.00892	-0.208424	0.039202	-2.70184
ENSG00000105851.10	6.96563	2.69888	3.99038	0.0308527	PIK3CG	0.0611482	0.000102239	0.00200039	10.0493	0.237574	0.0642158	2.69888
ENSG00000136444.9	6.04851	2.69888	3.99055	0.0157118	RSAD1	0.0427658	0.000102199	0.00200039	8.72616	-0.166159	0.032702	-2.69888
ENSG00000152804.10	7.66273	2.69145	3.98244	0.0113813	HHEX	0.0311861	0.000104126	0.00203493	11.055	-0.121026	0.0236888	-2.69145
ENSG00000254972.1	4.43453	2.68989	3.98037	0.501931	RP11-167J8.3	0.151665	0.000104625	0.00204227	6.39768	0.5884	1.0447	2.68989
ENSG00000147164.11	5.97093	2.66964	3.9591	0.0127804	SNX12	0.0481794	0.000109876	0.00213974	8.61423	-0.186342	0.0266006	-2.66964
ENSG00000179241.12	4.40899	2.66964	3.95921	0.0703419	LDLRAD3	0.103791	0.000109848	0.00213974	6.36083	-0.401435	0.146407	-2.66964
ENSG00000105443.13	6.22212	2.66917	3.95813	0.0141342	CYTH2	0.0449205	0.000110122	0.00214203	8.97662	0.173714	0.0294186	2.66917
ENSG00000232164.1	5.04521	2.66864	3.95708	0.0883911	AC092669.3	0.0741894	0.000110387	0.00214468	7.2787	0.286857	0.183974	2.66864
ENSG00000243364.7	4.54404	2.66421	3.95215	0.0203656	EFNA4	0.0792794	0.000111648	0.00216665	6.55567	0.306318	0.0423884	2.66421
ENSG00000146072.6	4.64424	2.66264	3.94982	0.040271	TNFRSF21	0.0790422	0.000112248	0.00217449	6.70023	-0.305298	0.0838187	-2.66264
ENSG00000146540.14	7.03579	2.66264	3.94957	0.0125257	C7orf50	0.0403313	0.000112314	0.00217449	10.1505	0.155772	0.0260706	2.66264
ENSG00000166501.12	6.75835	2.65754	3.94396	0.0213376	PRKCB	0.0347401	0.000113772	0.00220017	9.75024	-0.134068	0.0444114	-2.65754
ENSG00000138756.17	8.31935	2.65301	3.93892	0.0210358	BMP2K	0.0410436	0.0001151	0.00222326	12.0023	0.158278	0.0437833	2.65301
ENSG00000177674.15	6.801	2.64513	3.93054	0.017618	AGTRAP	0.0444432	0.000117345	0.00226399	9.81176	-0.171178	0.0366696	-2.64513
ENSG00000141255.12	3.10034	2.63638	3.92129	0.650403	SPATA22	0.238452	0.000119871	0.00231005	4.47284	0.917178	1.35373	2.63638
ENSG00000149089.12	7.08414	2.63408	3.91849	0.00819203	APIP	0.0358824	0.000120646	0.00232229	10.2203	-0.137961	0.0170506	-2.63408
ENSG00000173085.13	5.12152	2.63307	3.91698	0.0156616	COQ2	0.0627441	0.000121067	0.0023277	7.3888	-0.241185	0.0325977	-2.63307
ENSG00000137575.11	7.26596	2.63017	3.91357	0.009793	SDCBP	0.0380868	0.00012202	0.00234332	10.4826	0.146331	0.0203828	2.63017
ENSG00000052126.14	6.36729	2.62977	3.91266	0.020567	PLEKHA5	0.0427795	0.000122274	0.0023455	9.18606	0.164338	0.0428076	2.62977
ENSG00000138617.14	4.73902	2.62869	3.91108	0.0294184	PARP16	0.0714579	0.00012272	0.00235133	6.83697	0.274443	0.0612305	2.62869
ENSG00000182718.16	8.20337	2.62817	3.91007	0.00509116	ANXA2	0.028605	0.000123006	0.00235411	11.835	0.109845	0.0105966	2.62817
ENSG00000254186.1	2.50063	2.62683	3.90823	0.252519	RP11-167P20.1	0.240424	0.000123528	0.00236138	3.60765	0.922991	0.525586	2.62683
ENSG00000095637.21	5.39852	2.62092	3.90182	0.0297808	SORBS1	0.0689472	0.000125366	0.00239376	7.78841	-0.264439	0.0619849	-2.62092
ENSG00000100300.17	6.30921	2.61146	3.89186	0.0239132	TSPO	0.0561082	0.000128273	0.00244646	9.10227	-0.214881	0.0497722	-2.61146
ENSG00000150907.7	2.09792	2.6085	3.88841	0.335449	FOXO1	0.205944	0.000129298	0.00246318	3.02665	0.788311	0.698194	2.6085
ENSG00000196576.14	5.80823	2.60793	3.88684	0.0485071	PLXNB2	0.0676611	0.000129766	0.00246644	8.3795	0.258932	0.100961	2.60793
ENSG00000204681.10	5.91143	2.60793	3.88715	0.0154597	GABBR1	0.0497133	0.000129673	0.00246644	8.52839	0.190257	0.0321773	2.60793
ENSG00000067225.17	9.04445	2.60767	3.88609	0.0123467	PKM	0.0282827	0.000129991	0.0024679	13.0484	0.108223	0.0256981	2.60767
ENSG00000162039.14	7.84301	2.60644	3.88436	0.0112699	MEIOB	0.0384449	0.000130508	0.0024749	11.3151	-0.147071	0.0234569	-2.60644
ENSG00000135845.9	6.27674	2.60466	3.88209	0.0304868	PIGC	0.0377142	0.000131194	0.00248506	9.05542	0.144227	0.0634543	2.60466
ENSG00000162889.10	7.12194	2.60188	3.87881	0.00617302	MAPKAPK2	0.0316809	0.000132187	0.00250102	10.2748	-0.121095	0.0128483	-2.60188
ENSG00000123836.14	4.47869	2.59732	3.87333	0.0283653	PFKFB2	0.0710002	0.000133865	0.00252745	6.46138	-0.271167	0.0590387	-2.59732
ENSG00000154359.12	4.4032	2.59732	3.87326	0.0904293	LONRF1	0.107985	0.000133887	0.00252745	6.35248	0.412415	0.188217	2.59732
ENSG00000153443.12	5.76197	2.59707	3.87252	0.0299453	UBALD1	0.0541889	0.000134115	0.00252887	8.31276	-0.206936	0.0623272	-2.59707
ENSG00000198862.13	6.82122	2.59673	3.87169	0.010482	LTN1	0.0378096	0.000134373	0.00253087	9.84095	-0.144368	0.021817	-2.59673
ENSG00000250748.6	3.08501	2.59629	3.87075	0.250892	RP11-230G5.2	0.198395	0.000134663	0.00253346	4.45072	-0.757426	0.522198	-2.59629
ENSG00000145779.7	6.47847	2.59571	3.86969	0.0220844	TNFAIP8	0.0463406	0.000134994	0.00253682	9.34645	-0.17689	0.0459657	-2.59571
ENSG00000135069.13	7.80266	2.59539	3.86887	0.0529319	PSAT1	0.0705258	0.000135247	0.0025387	11.2569	-0.269176	0.110171	-2.59539
ENSG00000049860.13	6.45975	2.59254	3.86553	0.00642315	HEXB	0.0378033	0.000136291	0.00255543	9.31944	-0.144212	0.0133689	-2.59254
ENSG00000166797.10	7.60783	2.59225	3.86476	0.00580345	FAM96A	0.036752	0.000136535	0.00255711	10.9758	-0.140185	0.0120791	-2.59225
ENSG00000106785.14	6.5686	2.59177	3.8633	0.0632313	TRIM14	0.0362889	0.000136994	0.00255995	9.47649	-0.138389	0.131608	-2.59177
ENSG00000279141.3	1.71923	2.59177	3.86336	0.235373	LINC01451	0.241762	0.000136976	0.00255995	2.48032	0.921974	0.489898	2.59177
ENSG00000116191.17	2.78851	2.58835	3.85939	0.275466	RALGPS2	0.214896	0.000138231	0.00258016	4.02297	0.819034	0.573345	2.58835
ENSG00000075336.11	6.94049	2.58774	3.85829	0.0109709	TIMM21	0.038855	0.000138583	0.00258382	10.013	-0.148064	0.0228345	-2.58774
ENSG00000103502.13	6.6786	2.58232	3.85239	0.0444828	CDIPT	0.0450495	0.00014048	0.00261626	9.63518	0.171518	0.092585	2.58232
ENSG00000102804.14	4.1445	2.58116	3.85074	0.0463482	TSC22D1	0.0981519	0.000141014	0.00262326	5.97925	0.373604	0.0964676	2.58116
ENSG00000250666.1	4.30775	2.58104	3.85014	0.0471155	LINC01596	0.0945359	0.000141209	0.00262396	6.21477	0.359808	0.0980646	2.58104
ENSG00000164649.19	3.88077	2.58007	3.84868	0.180826	CDCA7L	0.156336	0.000141683	0.00262983	5.59877	0.594892	0.376365	2.58007
ENSG00000185339.8	4.30451	2.57531	3.84343	0.0676163	TCN2	0.109149	0.000143406	0.00265885	6.2101	0.415007	0.140734	2.57531
ENSG00000122863.5	1.46329	2.56625	3.83389	0.708324	CHST3	0.365418	0.000146592	0.00271489	2.11108	1.38741	1.47428	2.56625
ENSG00000041353.9	2.4265	2.56532	3.83248	0.276027	RAB27B	0.187266	0.00014707	0.00272071	3.5007	-0.710854	0.574514	-2.56532
ENSG00000179598.5	5.80868	2.56381	3.83049	0.0170701	PLD6	0.050373	0.000147745	0.00273016	8.38016	-0.191157	0.0355291	-2.56381
ENSG00000117318.8	5.1945	2.5624	3.82859	0.0805257	ID3	0.0943987	0.000148391	0.00273906	7.49408	0.358125	0.167604	2.5624
ENSG00000065675.14	6.68168	2.55671	3.82242	0.0324672	PRKCQ	0.0374209	0.000150514	0.00277516	9.63962	0.141833	0.0675762	2.55671
ENSG00000115738.9	4.96224	2.55512	3.82035	0.151661	ID2	0.112388	0.000151235	0.00278538	7.159	-0.42584	0.315661	-2.55512
ENSG00000145911.5	5.76677	2.5549	3.81965	0.0198393	N4BP3	0.0501917	0.000151478	0.00278676	8.31969	-0.190158	0.0412929	-2.5549
ENSG00000089693.10	7.46674	2.54678	3.81105	0.00599777	MLF2	0.031424	0.000154507	0.00283935	10.7722	0.118899	0.0124836	2.54678
ENSG00000243927.5	7.05026	2.5455	3.80929	0.00526535	MRPS6	0.0346522	0.000155134	0.00284772	10.1714	0.131079	0.0109591	2.5455
ENSG00000230257.1	6.89553	2.54522	3.80853	0.034535	NFE4	0.0499117	0.000155406	0.00284957	9.94815	0.188779	0.07188	2.54522
ENSG00000055118.14	9.35097	2.52842	3.79109	0.014822	KCNH2	0.0397503	0.000161775	0.00296198	13.4906	-0.149948	0.03085	-2.52842
ENSG00000149328.14	6.3587	2.52842	3.79077	0.0147668	GLB1L2	0.0424426	0.000161893	0.00296198	9.17367	0.160097	0.0307352	2.52842
ENSG00000271425.6	6.26967	2.52768	3.78956	0.0166997	NBPF10	0.051578	0.000162345	0.00296699	9.04522	-0.19452	0.0347582	-2.52768
ENSG00000115073.7	6.08149	2.51602	3.77729	0.00970322	ACTR1B	0.0416242	0.000166996	0.00304775	8.77374	0.156687	0.020196	2.51602
ENSG00000226210.3	4.97047	2.51602	3.77694	0.0431122	WASH7P	0.0738	0.000167131	0.00304775	7.17088	0.277793	0.0897324	2.51602
ENSG00000165810.16	6.76225	2.51463	3.77508	0.0283803	BTNL9	0.0562332	0.000167849	0.00305749	9.75587	-0.211609	0.0590699	-2.51463
ENSG00000282021.1	4.47294	2.50898	3.76896	0.0564251	CTD-2336O2.3	0.0887672	0.000170233	0.00309753	6.45308	0.333723	0.117441	2.50898
ENSG00000278996.1	4.53067	2.50807	3.76709	0.217148	CH507-513H4.1	0.0708391	0.000170965	0.00310406	6.53637	0.266246	0.451966	2.50807
ENSG00000280441.2	4.53061	2.50807	3.76718	0.217156	CH507-528H12.1	0.0708398	0.000170931	0.00310406	6.53629	0.266252	0.451982	2.50807
ENSG00000112139.14	2.72828	2.50648	3.76503	0.628718	MDGA1	0.328712	0.000171781	0.00311546	3.93608	1.23506	1.30859	2.50648
ENSG00000115183.13	2.4723	2.50319	3.76127	0.380549	TANC1	0.213429	0.000173275	0.00313914	3.56677	0.801446	0.792062	2.50319
ENSG00000249550.6	6.05123	2.50302	3.76062	0.0101855	LINC01234	0.0462835	0.000173533	0.0031404	8.73008	0.173782	0.0211997	2.50302
ENSG00000153113.23	6.98962	2.50241	3.75954	0.0227981	CAST	0.0375306	0.000173964	0.00314478	10.0839	-0.140894	0.0474512	-2.50241
ENSG00000165060.11	6.40173	2.49958	3.75624	0.0117243	FXN	0.0527796	0.000175293	0.00316536	9.23574	-0.198039	0.0244026	-2.49958
ENSG00000170006.11	2.2087	2.4951	3.75128	0.45686	TMEM154	0.286742	0.000177303	0.00319819	3.18649	-1.07509	0.950895	-2.4951
ENSG00000136628.17	8.13744	2.49187	3.74759	0.0189505	EPRS	0.0350713	0.000178818	0.00322201	11.7398	-0.131419	0.039443	-2.49187
ENSG00000185869.14	1.90569	2.49071	3.74595	0.265871	ZNF829	0.284574	0.000179493	0.00323068	2.74933	1.06609	0.553376	2.49071
ENSG00000149577.15	4.91984	2.48427	3.73905	0.0823209	SIDT2	0.0643361	0.00018237	0.00327891	7.09782	-0.240763	0.17134	-2.48427
ENSG00000175087.9	6.71757	2.48395	3.73826	0.00725949	PDIK1L	0.0426895	0.000182702	0.00328133	9.6914	-0.159736	0.0151097	-2.48395
ENSG00000164181.13	3.76061	2.48207	3.7359	0.0889711	ELOVL7	0.117318	0.000183694	0.0032956	5.42541	-0.438822	0.185182	-2.48207
ENSG00000163131.10	5.16953	2.48182	3.73519	0.782904	CTSS	0.0810566	0.000183996	0.00329744	7.45806	-0.303154	1.62951	-2.48182
ENSG00000157240.3	5.48243	2.4782	3.7311	0.0292748	FZD1	0.0553292	0.000185738	0.00332509	7.90948	0.206802	0.0609317	2.4782
ENSG00000143839.14	5.17325	2.46867	3.72005	0.106413	REN	0.131904	0.000190525	0.00339883	7.46342	0.492167	0.221485	2.46867
ENSG00000152465.17	5.04067	2.46867	3.71971	0.0155817	NMT2	0.0693877	0.000190675	0.00339883	7.27215	0.25889	0.0324313	2.46867
ENSG00000171428.13	5.48281	2.46867	3.72035	0.0438857	NAT1	0.104513	0.000190393	0.00339883	7.91002	0.389985	0.0913422	2.46867
ENSG00000185760.15	5.60238	2.46867	3.72077	0.122151	KCNQ5	0.129603	0.000190208	0.00339883	8.08252	0.483638	0.254241	2.46867
ENSG00000167286.9	5.87352	2.46468	3.71525	0.0659958	CD3D	0.0714969	0.000192642	0.00343022	8.47369	0.266574	0.137362	2.46468
ENSG00000106524.8	6.36614	2.46414	3.71424	0.00558653	ANKMY2	0.0372273	0.000193088	0.00343449	9.1844	0.138779	0.0116276	2.46414
ENSG00000113522.13	6.70684	2.462	3.71165	0.00727313	RAD50	0.0355905	0.000194246	0.0034514	9.67592	-0.132624	0.0151381	-2.462
ENSG00000170242.17	6.43463	2.45453	3.70371	0.0100207	USP47	0.0415703	0.000197829	0.00351131	9.28321	0.154715	0.0208567	2.45453
ENSG00000002834.17	7.64173	2.45081	3.69952	0.0040897	LASP1	0.0289292	0.000199747	0.00354156	11.0247	0.107598	0.00851218	2.45081
ENSG00000178202.12	6.32463	2.44825	3.6965	0.0153546	KDELC2	0.0478219	0.000201141	0.00356249	9.12451	0.177782	0.0319586	2.44825
ENSG00000151208.16	6.32924	2.44563	3.69342	0.0157189	DLG5	0.0548526	0.00020257	0.00358399	9.13116	-0.203821	0.0327168	-2.44563
ENSG00000132199.18	6.53488	2.44007	3.6874	0.0211937	ENOSF1	0.0509071	0.000205402	0.00363022	9.42784	-0.188981	0.0441119	-2.44007
ENSG00000128585.17	5.98445	2.4344	3.68127	0.00744456	MKLN1	0.0400709	0.00020832	0.00367788	8.63374	0.148611	0.0154949	2.4344
ENSG00000160185.14	3.36626	2.43146	3.67786	0.295415	UBASH3A	0.179089	0.00020996	0.00370291	4.85649	0.663831	0.614867	2.43146
ENSG00000133561.15	2.94444	2.42892	3.67486	0.413241	GIMAP6	0.238346	0.000211416	0.00372463	4.24794	0.883063	0.860108	2.42892
ENSG00000142798.17	4.71376	2.42788	3.67337	0.0982815	HSPG2	0.0949817	0.000212144	0.00373351	6.80052	-0.351822	0.20456	-2.42788
ENSG00000110619.16	7.95352	2.42566	3.67068	0.0320981	CARS	0.0430154	0.000213461	0.00375271	11.4745	-0.159266	0.0668081	-2.42566
ENSG00000188636.3	5.95588	2.42171	3.66628	0.00962578	LDOC1L	0.0466165	0.000215637	0.00378696	8.59252	0.172479	0.0200348	2.42171
ENSG00000149257.13	7.09031	2.4214	3.66551	0.0119763	SERPINH1	0.0308107	0.000216018	0.00378966	10.2292	-0.113984	0.0249271	-2.4214
ENSG00000102974.14	7.38968	2.42008	3.66373	0.00333742	CTCF	0.0309591	0.000216905	0.0038012	10.6611	0.114501	0.0069464	2.42008
ENSG00000139668.8	6.50477	2.41992	3.66312	0.0448593	WDFY2	0.103782	0.000217212	0.00380259	9.3844	0.383799	0.0933687	2.41992
ENSG00000184486.9	3.62857	2.40911	3.65185	0.212617	POU3F2	0.145602	0.000222922	0.00389843	5.23492	0.537491	0.442534	2.40911
ENSG00000250501.2	6.36701	2.40703	3.64931	0.141212	RP11-98O2.1	0.0545041	0.000224227	0.00391714	9.18565	-0.201122	0.293913	-2.40703
ENSG00000159167.11	3.83144	2.40579	3.64716	0.214111	STC1	0.142115	0.000225339	0.00392831	5.5276	-0.52423	0.445643	-2.40579
ENSG00000168769.13	6.42296	2.40579	3.64753	0.00752991	TET2	0.044695	0.000225147	0.00392831	9.26638	0.164879	0.0156725	2.40579
ENSG00000105245.9	4.97844	2.40347	3.64438	0.0274717	NUMBL	0.069551	0.000226787	0.00394942	7.18238	-0.256444	0.0571788	-2.40347
ENSG00000198157.10	5.72801	2.40269	3.64301	0.0721439	HMGN5	0.058074	0.000227506	0.00395648	8.26378	0.21408	0.150158	2.40269
ENSG00000268660.1	2.49191	2.40269	3.6427	0.324177	LETM1P2	0.245082	0.000227668	0.00395648	3.59507	0.903412	0.674732	2.40269
ENSG00000165209.18	6.27942	2.40042	3.63991	0.00637152	STRBP	0.0361569	0.000229132	0.00397723	9.05929	-0.133221	0.0132615	-2.40042
ENSG00000176101.11	6.91155	2.40042	3.63952	0.00853313	SSNA1	0.0428984	0.000229341	0.00397723	9.97125	0.15805	0.0177606	2.40042
ENSG00000124762.13	4.93442	2.39784	3.63649	0.132448	CDKN1A	0.0711591	0.000230947	0.00400092	7.11886	0.262044	0.275673	2.39784
ENSG00000253981.5	5.01932	2.39506	3.63325	0.0460436	ALG1L13P	0.0677202	0.000232674	0.00402664	7.24135	-0.249252	0.0958337	-2.39506
ENSG00000178104.19	8.26474	2.3908	3.62855	0.0134017	PDE4DIP	0.0307956	0.000235208	0.00406627	11.9235	0.113262	0.0278939	2.3908
ENSG00000164983.7	5.41635	2.38678	3.62407	0.092887	TMEM65	0.0613563	0.000237646	0.00410414	7.81415	0.225498	0.193332	2.38678
ENSG00000186350.9	6.77478	2.38125	3.61809	0.0212141	RXRA	0.0509772	0.00024094	0.00415671	9.77395	0.187173	0.0441545	2.38125
ENSG00000007923.15	6.96705	2.3811	3.61749	0.00839586	DNAJC11	0.043074	0.000241272	0.00415812	10.0513	-0.15814	0.0174749	-2.3811
ENSG00000196437.10	3.47267	2.37758	3.61352	0.10916	ZNF569	0.162187	0.000243488	0.00419198	5.01	0.595068	0.227202	2.37758
ENSG00000108691.9	3.23085	2.37699	3.61248	0.599276	CCL2	0.240046	0.000244074	0.00419772	4.66114	-0.880584	1.24731	-2.37699
ENSG00000119403.13	7.58518	2.37227	3.60731	0.021232	PHF19	0.0308763	0.000246997	0.0042436	10.9431	0.113173	0.0441916	2.37227
ENSG00000134058.10	6.26742	2.3693	3.6039	0.00719349	CDK7	0.0428123	0.000248943	0.00427263	9.04198	-0.156836	0.0149723	-2.3693
ENSG00000149948.13	1.04283	2.36813	3.60183	0.459454	HMGA2	0.360953	0.000250132	0.00428419	1.50448	1.32186	0.956294	2.36813
ENSG00000259319.1	1.65907	2.36813	3.60189	0.412702	RP11-293M10.6	0.356957	0.000250099	0.00428419	2.39353	-1.30723	0.858985	-2.36813
ENSG00000213853.9	4.86769	2.36788	3.60113	0.097307	EMP2	0.161683	0.000250535	0.00428668	7.02259	0.592038	0.202532	2.36788
ENSG00000139083.10	3.34656	2.36633	3.59913	0.0551935	ETV6	0.0992878	0.000251691	0.00430204	4.82806	0.363446	0.114878	2.36633
ENSG00000076067.11	2.60983	2.36464	3.59656	0.551683	RBMS2	0.318764	0.000253188	0.00431874	3.76519	1.16636	1.14826	2.36464
ENSG00000198937.8	5.65603	2.36464	3.59661	0.0262691	CCDC167	0.051593	0.000253159	0.00431874	8.15992	0.188781	0.0546756	2.36464
ENSG00000260810.1	3.7304	2.36321	3.59468	0.0958504	CTD-2547L24.4	0.123726	0.000254283	0.00433297	5.38183	-0.45258	0.1995	-2.36321
ENSG00000163170.11	7.53416	2.36	3.59102	0.00588032	BOLA3	0.0379693	0.000256437	0.00436521	10.8695	-0.138806	0.0122391	-2.36
ENSG00000197083.11	3.54334	2.35347	3.58405	0.109942	ZNF300P1	0.156401	0.000260587	0.00443131	5.11196	0.571119	0.22883	2.35347
ENSG00000143815.14	7.16244	2.35255	3.58224	0.00467817	LBR	0.0356362	0.000261673	0.0044407	10.3332	-0.130092	0.00973699	-2.35255
ENSG00000188223.9	3.48587	2.35255	3.58247	1.32588	AC002398.9	0.675619	0.000261534	0.0044407	5.02904	2.46648	2.75964	2.35255
ENSG00000100503.23	5.18363	2.35183	3.58064	0.0491455	NIN	0.0837194	0.00026264	0.00444804	7.47839	0.305543	0.10229	2.35183
ENSG00000112294.12	5.75462	2.35183	3.58077	0.0539705	ALDH5A1	0.0658892	0.000262561	0.00444804	8.30216	0.240475	0.112332	2.35183
ENSG00000104728.15	4.90559	2.35183	3.58019	0.0348492	ARHGEF10	0.105263	0.00026291	0.00444807	7.07727	0.384142	0.072534	2.35183
ENSG00000162738.5	4.60409	2.34617	3.57409	0.0457754	VANGL2	0.09941	0.00026663	0.00450642	6.64229	0.362423	0.0952755	2.34617
ENSG00000187097.12	4.9757	2.34615	3.57363	0.0262738	ENTPD5	0.0616532	0.000266915	0.00450666	7.17842	-0.224754	0.0546855	-2.34615
ENSG00000102181.20	5.52589	2.34458	3.57163	0.014437	CD99L2	0.0505497	0.000268148	0.00452289	7.97218	0.184217	0.0300488	2.34458
ENSG00000151470.12	5.64856	2.34435	3.57095	0.0203878	C4orf33	0.0633991	0.000268564	0.00452531	8.14914	0.231019	0.0424345	2.34435
ENSG00000073921.17	8.3223	2.3443	3.57046	0.0288712	PICALM	0.0299667	0.000268869	0.00452586	12.0065	-0.109186	0.0600916	-2.3443
ENSG00000095303.14	6.71173	2.34094	3.56667	0.0408027	PTGS1	0.0565145	0.000271228	0.00456096	9.68298	0.205788	0.0849255	2.34094
ENSG00000160584.15	6.40982	2.3406	3.56589	0.0172816	SIK3	0.0578994	0.000271715	0.00456453	9.24742	0.210804	0.0359693	2.3406
ENSG00000169504.14	6.91028	2.33822	3.56307	0.0219899	CLIC4	0.0465575	0.000273484	0.00458962	9.96943	-0.169432	0.045769	-2.33822
ENSG00000155099.7	5.84011	2.33588	3.56029	0.017272	TMEM55A	0.0560572	0.000275239	0.00461442	8.42549	0.203911	0.0359494	2.33588
ENSG00000137193.13	7.99338	2.33272	3.55669	0.0379579	PIM1	0.0301497	0.00027753	0.00464814	11.532	0.109607	0.0790043	2.33272
ENSG00000100596.6	4.65862	2.33037	3.55364	0.0202183	SPTLC2	0.076316	0.000279484	0.00467341	6.72097	-0.277303	0.0420817	-2.33037
ENSG00000163602.9	7.08322	2.33037	3.55346	0.0124171	RYBP	0.0341788	0.000279601	0.00467341	10.2189	-0.124189	0.0258445	-2.33037
ENSG00000161180.10	5.93789	2.3284	3.55106	0.041202	CCDC116	0.0653447	0.000281151	0.0046946	8.56656	-0.237337	0.0857565	-2.3284
ENSG00000162595.5	6.39163	2.32788	3.5501	0.233246	DIRAS3	0.131942	0.000281773	0.00470027	9.22118	0.479147	0.485471	2.32788
ENSG00000267978.5	4.60661	2.32159	3.54338	0.0412699	MAGEA9B	0.0870921	0.00028617	0.00476883	6.64594	0.315927	0.0858979	2.32159
ENSG00000179981.9	5.40448	2.32132	3.54267	0.0123863	TSHZ1	0.0558422	0.000286633	0.00477176	7.79701	0.202545	0.0257805	2.32132
ENSG00000116990.10	5.43428	2.32009	3.54058	0.0533318	MYCL	0.0703072	0.00028802	0.00478527	7.84001	-0.254923	0.111003	-2.32009
ENSG00000266412.5	8.2677	2.32009	3.54088	0.00827828	NCOA4	0.0292918	0.00028782	0.00478527	11.9278	0.106213	0.0172302	2.32009
ENSG00000204590.12	7.0533	2.31743	3.53748	0.0115817	GNL1	0.0351309	0.000290083	0.00481474	10.1758	0.127314	0.0241058	2.31743
ENSG00000168890.13	5.4304	2.31473	3.53435	0.0830451	TMEM150A	0.0570935	0.000292181	0.00484472	7.83441	-0.2068	0.172847	-2.31473
ENSG00000116044.15	6.86702	2.31249	3.53168	0.0099951	NFE2L2	0.033827	0.000293984	0.00486977	9.90702	0.122472	0.0208035	2.31249
ENSG00000100228.12	1.80835	2.31077	3.52953	0.899081	RAB36	0.305909	0.000295443	0.00488907	2.6089	1.10716	1.87132	2.31077
ENSG00000147862.15	4.00243	2.30835	3.52667	0.0479753	NFIB	0.138216	0.00029739	0.0049164	5.77429	0.500005	0.0998542	2.30835
ENSG00000142173.14	2.791	2.30691	3.5248	0.248882	COL6A2	0.279939	0.000298674	0.00493272	4.02657	1.01239	0.518016	2.30691
ENSG00000152192.7	5.15	2.3063	3.52376	0.0178115	POU4F1	0.065457	0.000299392	0.00493966	7.42988	0.236681	0.0370724	2.3063
ENSG00000283403.1	6.56484	2.30433	3.52136	0.014524	AC005307.5	0.0388807	0.000301052	0.00496213	9.47107	-0.14053	0.0302298	-2.30433
ENSG00000100299.17	5.07988	2.30386	3.52046	0.0298243	ARSA	0.0715075	0.000301677	0.00496751	7.32871	0.258418	0.0620755	2.30386
ENSG00000083807.9	6.82882	2.30046	3.51662	0.0148319	SLC27A5	0.0524545	0.000304352	0.00500661	9.85191	-0.189443	0.0308707	-2.30046
ENSG00000250420.8	4.09222	2.29954	3.51528	0.0615841	AACSP1	0.114738	0.000305296	0.00501717	5.90382	0.414291	0.128179	2.29954
ENSG00000020577.13	4.50459	2.29789	3.51319	0.0539951	SAMD4A	0.0924912	0.000306765	0.00503634	6.49875	-0.333849	0.112384	-2.29789
ENSG00000157216.15	6.9476	2.29728	3.51174	0.0235879	SSBP3	0.0358299	0.000307797	0.00504333	10.0233	0.129297	0.0490952	2.29728
ENSG00000203879.11	6.43743	2.29728	3.512	0.00712652	GDI1	0.0352945	0.000307608	0.00504333	9.28725	0.127371	0.0148329	2.29728
ENSG00000168961.16	4.20277	2.29696	3.51099	0.712852	LGALS9	0.118686	0.000308328	0.00504705	6.06331	-0.428242	1.48371	-2.29696
ENSG00000164647.8	3.81075	2.29651	3.51011	0.100764	STEAP1	0.118127	0.000308954	0.00505233	5.49775	0.426162	0.209726	2.29651
ENSG00000158467.16	3.43537	2.29618	3.50935	0.0417687	AHCYL2	0.109689	0.000309492	0.00505615	4.95618	0.395673	0.0869361	2.29618
ENSG00000079785.14	8.38159	2.29106	3.50357	0.0128657	DDX1	0.0305983	0.000313636	0.00511615	12.0921	-0.110269	0.0267783	-2.29106
ENSG00000183520.11	8.27845	2.29106	3.50337	0.00963579	UTP11	0.041214	0.00031378	0.00511615	11.9433	-0.148521	0.0200556	-2.29106
ENSG00000130177.14	7.90732	2.29051	3.5024	0.00717944	CDC16	0.0306909	0.000314486	0.00512264	11.4079	-0.110581	0.0149431	-2.29051
ENSG00000118689.14	6.88738	2.28962	3.50108	0.0232273	FOXO3	0.0563154	0.000315439	0.00513313	9.93638	0.202864	0.0483446	2.28962
ENSG00000175866.15	5.52692	2.28753	3.49858	0.0107267	BAIAP2	0.0530424	0.000317266	0.00515782	7.97367	0.190994	0.0223263	2.28753
ENSG00000269834.5	3.27941	2.2874	3.49802	0.103697	ZNF528-AS1	0.132971	0.000317673	0.0051594	4.73118	0.478753	0.215832	2.2874
ENSG00000106789.12	7.17026	2.28653	3.49672	0.018085	CORO2A	0.0336615	0.000318622	0.00516975	10.3445	-0.12117	0.0376416	-2.28653
ENSG00000079156.16	6.06329	2.28642	3.49619	0.033153	OSBPL6	0.0636585	0.000319012	0.00517104	8.74748	0.229129	0.0690037	2.28642
ENSG00000241839.9	6.09649	2.28104	3.49039	0.0147789	PLEKHO2	0.0454015	0.000323303	0.00523549	8.79538	0.163258	0.0307602	2.28104
ENSG00000266028.7	5.94665	2.28074	3.48967	0.0265238	SRGAP2	0.0678326	0.000323842	0.00523911	8.57921	0.243888	0.0552058	2.28074
ENSG00000159131.16	8.31017	2.2785	3.48701	0.0157111	GART	0.0308408	0.000325833	0.0052662	11.989	-0.110837	0.0327005	-2.2785
ENSG00000101445.9	5.65337	2.27643	3.48414	0.0291877	PPP1R16B	0.0639056	0.000327989	0.00529141	8.1561	0.229557	0.0607503	2.27643
ENSG00000102996.4	5.75418	2.27643	3.48409	0.0307766	MMP15	0.0543405	0.000328029	0.00529141	8.30152	-0.195196	0.0640574	-2.27643
ENSG00000263002.7	4.21408	2.27518	3.48242	0.076211	ZNF234	0.103056	0.000329291	0.00530662	6.07963	0.370082	0.158623	2.27518
ENSG00000185112.5	2.87017	2.27384	3.48024	0.395961	FAM43A	0.210904	0.000330949	0.00532303	4.14079	0.757099	0.824141	2.27384
ENSG00000244215.1	2.34843	2.27384	3.48045	0.37916	RP11-88I21.2	0.276867	0.00033079	0.00532303	3.38807	0.993927	0.789171	2.27384
ENSG00000117614.9	6.82131	2.27322	3.47836	0.00778276	SYF2	0.0377187	0.000332387	0.00533069	9.84107	-0.13536	0.0161988	-2.27322
ENSG00000139990.17	6.90677	2.27322	3.47902	0.00662615	DCAF5	0.0371148	0.00033188	0.00533069	9.96436	0.133207	0.0137915	2.27322
ENSG00000155495.8	7.7919	2.27322	3.47848	0.00480892	MAGEC1	0.0317598	0.00033229	0.00533069	11.2413	0.113978	0.0100091	2.27322
ENSG00000065882.15	4.40459	2.27256	3.47696	0.131446	TBC1D1	0.136888	0.000333461	0.0053388	6.35447	0.491129	0.273588	2.27256
ENSG00000162129.12	6.37757	2.27256	3.47686	0.017074	CLPB	0.058255	0.000333534	0.0053388	9.20089	-0.209005	0.0355372	-2.27256
ENSG00000101335.9	3.86653	2.2691	3.47209	0.128506	MYL9	0.189233	0.000337214	0.0053814	5.57822	0.67838	0.267469	2.2691
ENSG00000132530.16	3.42946	2.2691	3.47178	2.1546	XAF1	0.131072	0.000337456	0.0053814	4.94767	0.469854	4.48451	2.2691
ENSG00000154269.14	6.42956	2.2691	3.47187	0.0806852	ENPP3	0.0889149	0.000337392	0.0053814	9.2759	-0.318738	0.167936	-2.2691
ENSG00000231505.1	3.1811	2.2691	3.47174	0.215378	AC108868.5	0.167481	0.00033749	0.0053814	4.58935	0.600366	0.448281	2.2691
ENSG00000148985.19	6.2417	2.26556	3.46756	0.00965263	PGAP2	0.0435903	0.000340754	0.00542553	9.00486	0.156148	0.0200907	2.26556
ENSG00000184428.12	6.5634	2.26556	3.46736	0.0168105	TOP1MT	0.0362812	0.00034091	0.00542553	9.46899	-0.129961	0.0349888	-2.26556
ENSG00000143198.12	6.63964	2.26333	3.46472	0.0124157	MGST3	0.0399873	0.000342989	0.0054534	9.57897	-0.143173	0.0258417	-2.26333
ENSG00000139842.14	7.04598	2.26176	3.46274	0.00634123	CUL4A	0.03719	0.00034456	0.00547314	10.1652	-0.133113	0.0131984	-2.26176
ENSG00000109390.11	7.20511	2.2587	3.45898	0.0127795	NDUFC1	0.0342176	0.000347555	0.00551185	10.3948	0.122396	0.0265989	2.2587
ENSG00000154814.13	6.55691	2.2587	3.45885	0.00518006	OXNAD1	0.0395358	0.00034766	0.00551185	9.45962	-0.141416	0.0107816	-2.2587
ENSG00000258927.1	3.97085	2.25786	3.45758	0.0577851	RP11-1070N10.5	0.108856	0.000348671	0.00552261	5.72873	0.389287	0.120272	2.25786
ENSG00000170892.10	6.81962	2.25637	3.45569	0.00909561	TSEN34	0.0450303	0.000350199	0.00554154	9.83863	0.160984	0.0189313	2.25637
ENSG00000017427.15	3.67808	2.25559	3.45419	0.243659	IGF1	0.15321	0.000351404	0.00555156	5.30634	0.54759	0.507143	2.25559
ENSG00000147065.16	7.58275	2.25559	3.45408	0.0107014	MSN	0.0287625	0.0003515	0.00555156	10.9396	0.102799	0.0222735	2.25559
ENSG00000111328.6	6.94841	2.25358	3.45084	0.0145134	CDK2AP1	0.049933	0.000354129	0.00557719	10.0244	0.178366	0.0302077	2.25358
ENSG00000145107.15	5.55357	2.25358	3.45097	0.0390535	TM4SF19	0.0747338	0.000354024	0.00557719	8.01211	0.266963	0.0812848	2.25358
ENSG00000198722.14	6.61476	2.25358	3.45121	0.013663	UNC13B	0.0379846	0.000353827	0.00557719	9.54309	0.135693	0.0284378	2.25358
ENSG00000246273.6	3.12928	2.25327	3.45011	0.0615676	SBF2-AS1	0.136515	0.000354725	0.0055813	4.5146	0.487585	0.128145	2.25327
ENSG00000204710.2	5.7089	2.25229	3.44873	0.0390221	SPDYC	0.0658444	0.000355856	0.00559381	8.2362	-0.235119	0.0812193	-2.25229
ENSG00000088038.17	7.24276	2.25031	3.44633	0.0121961	CNOT3	0.0420792	0.000357825	0.00561944	10.4491	0.150197	0.0253846	2.25031
ENSG00000119203.13	6.90417	2.24884	3.44445	0.00686731	CPSF3	0.0384177	0.000359374	0.00563843	9.96061	-0.137084	0.0142934	-2.24884
ENSG00000160446.18	6.08274	2.24812	3.44332	0.0130648	ZDHHC12	0.0485187	0.000360312	0.00564784	8.77554	0.173094	0.0271926	2.24812
ENSG00000074621.13	5.47717	2.2466	3.44099	0.0487436	SLC24A1	0.109184	0.000362252	0.00566755	7.90188	-0.389366	0.101453	-2.2466
ENSG00000113441.15	5.45865	2.2466	3.44128	0.0185362	LNPEP	0.0571171	0.000362006	0.00566755	7.87516	0.203699	0.0385807	2.2466
ENSG00000111669.14	9.22776	2.24405	3.43762	0.00312091	TPI1	0.029293	0.000365071	0.00570094	13.3128	0.104404	0.00649577	2.24405
ENSG00000143653.9	7.15465	2.24405	3.43767	0.00532372	SCCPDH	0.0371139	0.000365031	0.00570094	10.322	-0.13228	0.0110806	-2.24405
ENSG00000141298.17	5.40569	2.24142	3.43447	0.0199567	SSH2	0.0668244	0.000367729	0.00573563	7.79877	0.238043	0.0415373	2.24142
ENSG00000143776.18	7.28602	2.24142	3.43417	0.0128674	CDC42BPA	0.0392062	0.000367983	0.00573563	10.5115	-0.139654	0.0267818	-2.24142
ENSG00000186665.9	6.43255	2.23974	3.43209	0.0119766	C17orf58	0.043808	0.000369752	0.00575781	9.28022	-0.155991	0.0249277	-2.23974
ENSG00000164402.13	8.11853	2.23628	3.42781	0.0119788	2019-09-08	0.0359445	0.000373411	0.00580392	11.7126	-0.127897	0.0249323	-2.23628
ENSG00000165325.13	4.67982	2.23628	3.42803	0.104282	CCDC67	0.108964	0.000373223	0.00580392	6.75155	0.387731	0.21705	2.23628
ENSG00000068724.15	5.90883	2.2341	3.42523	0.0191223	TTC7A	0.0571233	0.000375636	0.00583306	8.52465	-0.203167	0.0398005	-2.2341
ENSG00000165487.13	5.85557	2.23109	3.42182	0.00757558	MICU2	0.045829	0.000378603	0.00587365	8.44781	-0.162902	0.0157676	-2.23109
ENSG00000185203.12_PAR_Y	2.91185	2.23073	3.42104	0.108702	WASIR1	0.160636	0.000379276	0.0058786	4.20091	-0.570915	0.226248	-2.23073
ENSG00000185203.12	2.91179	2.23063	3.42054	0.108648	WASIR1	0.160637	0.000379717	0.00587996	4.20083	-0.570869	0.226136	-2.23063
ENSG00000178952.9	8.32762	2.2295	3.41861	0.00368917	TUFM	0.0296168	0.000381411	0.00589521	12.0142	-0.105217	0.00767852	-2.2295
ENSG00000182307.12	7.38635	2.2295	3.41871	0.0187767	C8orf33	0.0439932	0.000381318	0.00589521	10.6562	0.156294	0.0390813	2.2295
ENSG00000112195.8	5.80321	2.2295	3.4182	0.131524	TREML2	0.0500263	0.000381769	0.00589527	8.37226	0.177712	0.273749	2.2295
ENSG00000244041.7	5.48208	2.22653	3.41483	0.03557	LINC01011	0.0755156	0.000384745	0.00593571	7.90896	0.268105	0.0740343	2.22653
ENSG00000254087.7	7.18029	2.22638	3.41427	0.00787487	LYN	0.032701	0.000385235	0.00593776	10.359	-0.116088	0.0163905	-2.22638
ENSG00000134602.15	7.83549	2.22442	3.41191	0.0100696	STK26	0.0408093	0.000387335	0.0059646	11.3042	0.144815	0.0209586	2.22442
ENSG00000168264.10	8.19419	2.2227	3.40939	0.00698725	IRF2BP2	0.0420747	0.000389593	0.00598828	11.8217	0.14924	0.014543	2.2227
ENSG00000227681.5	5.34627	2.2227	3.40946	0.0240734	RP11-307P5.1	0.0684851	0.000389528	0.00598828	7.71304	0.242922	0.0501057	2.2227
ENSG00000136261.14	8.44371	2.22009	3.40638	0.0060225	BZW2	0.0315523	0.000392299	0.0060243	12.1817	0.111859	0.012535	2.22009
ENSG00000063046.17	8.35386	2.21731	3.4032	0.00985515	EIF4B	0.0297629	0.000395186	0.00606304	12.0521	-0.105458	0.0205122	-2.21731
ENSG00000247903.1	4.6894	2.21587	3.40136	0.0773707	RP11-421F16.3	0.0835083	0.000396863	0.00608316	6.76537	0.2958	0.161037	2.21587
ENSG00000211459.2	9.82154	2.20978	3.39487	0.0411949	MT-RNR1	0.0634247	0.000402835	0.00616901	14.1695	0.22441	0.0857419	2.20978
ENSG00000108306.11	4.85082	2.20947	3.39416	0.0217472	FBXL20	0.0713012	0.000403496	0.00617345	6.99825	-0.252249	0.0452639	-2.20947
ENSG00000125844.15	6.76752	2.20703	3.39132	0.0235614	RRBP1	0.0386721	0.000406148	0.00620832	9.76347	0.136747	0.04904	2.20703
ENSG00000152137.6	0.770573	2.20141	3.3853	0.294119	HSPB8	0.280852	0.000411815	0.00628916	1.1117	0.99208	0.612169	2.20141
ENSG00000116138.12	6.09987	2.2003	3.38379	0.0372335	DNAJC16	0.0864698	0.000413243	0.00630517	8.80025	-0.305366	0.0774965	-2.2003
ENSG00000269190.5	6.30477	2.19803	3.38112	0.0176047	FBXO17	0.0485372	0.000415797	0.00633833	9.09585	0.171329	0.0366419	2.19803
ENSG00000181754.6	3.85579	2.19789	3.38058	0.0975316	AMIGO1	0.135649	0.000416311	0.00634035	5.56273	0.478776	0.202999	2.19789
ENSG00000246363.2	2.00875	2.19584	3.37814	0.442795	RP11-13A1.1	0.29927	0.000418657	0.00637025	2.89801	1.05583	0.92162	2.19584
ENSG00000150764.13	4.79711	2.19164	3.37315	0.0395611	DIXDC1	0.0913259	0.0004235	0.00643218	6.92076	-0.321923	0.0823412	-2.19164
ENSG00000165730.14	2.4122	2.19164	3.37328	0.2134	STOX1	0.225173	0.000423369	0.00643218	3.48006	0.79375	0.444164	2.19164
ENSG00000155313.15	6.54742	2.1904	3.37112	0.0211428	USP25	0.0527357	0.000425485	0.00645054	9.44592	0.185827	0.044006	2.1904
ENSG00000186716.19	6.39619	2.1904	3.37134	0.0169398	BCR	0.0498743	0.000425261	0.00645054	9.22776	0.175751	0.0352579	2.1904
ENSG00000198890.7	7.1607	2.18591	3.36623	0.00628219	PRMT6	0.0336178	0.000430299	0.00651758	10.3307	0.118361	0.0130755	2.18591
ENSG00000129757.12	4.45846	2.18524	3.36516	0.103494	CDKN1C	0.11918	0.000431355	0.00652764	6.4322	0.419527	0.215409	2.18524
ENSG00000164292.12	6.47766	2.18177	3.36129	0.00664841	RHOBTB3	0.0400993	0.000435218	0.0065801	9.34529	-0.141059	0.0138378	-2.18177
ENSG00000178163.7	7.44919	2.18124	3.36037	0.00963961	ZNF518B	0.0447024	0.000436139	0.00658804	10.7469	0.157227	0.0200636	2.18124
ENSG00000096433.10	7.90256	2.1811	3.35944	0.0175134	ITPR3	0.0442054	0.000437077	0.00659023	11.401	0.155454	0.0364519	2.1811
ENSG00000182459.4	5.89575	2.1811	3.35976	0.142657	TEX19	0.139165	0.000436754	0.00659023	8.50578	0.489419	0.296921	2.1811
ENSG00000265799.1	3.35308	2.17968	3.35763	0.114085	RP11-387H17.6	0.159297	0.000438905	0.00661181	4.83747	0.560012	0.237452	2.17968
ENSG00000163633.10	4.34837	2.17959	3.35714	0.110462	C4orf36	0.0848746	0.000439399	0.00661325	6.27338	-0.298352	0.229913	-2.17959
ENSG00000163788.13	5.10695	2.1792	3.35636	0.0339963	SNRK	0.077915	0.00044019	0.00661917	7.36777	0.273851	0.0707588	2.1792
ENSG00000153029.14	6.05464	2.17315	3.34992	0.0466544	MR1	0.0714263	0.00044677	0.00671204	8.735	0.250763	0.097105	2.17315
ENSG00000149564.11	3.14541	2.17243	3.34881	0.217691	ESAM	0.198818	0.000447907	0.00672305	4.53787	0.697874	0.453095	2.17243
ENSG00000106366.8	4.27289	2.17152	3.3475	0.306846	SERPINE1	0.0970499	0.000449258	0.00673725	6.16448	-0.340579	0.638659	-2.17152
ENSG00000143162.7	8.00091	2.16572	3.34079	0.0231164	CREG1	0.0387619	0.000456258	0.00682778	11.5429	0.135868	0.0481137	2.16572
ENSG00000181035.13	4.9978	2.16572	3.34053	0.0256109	SLC25A42	0.0566934	0.000456526	0.00682778	7.21031	-0.198713	0.0533057	-2.16572
ENSG00000197081.12	5.79897	2.16572	3.34055	0.0119926	IGF2R	0.0500354	0.000456514	0.00682778	8.36615	0.175377	0.024961	2.16572
ENSG00000152661.7	1.43136	2.1657	3.33973	0.888317	GJA1	0.40306	0.000457374	0.00682817	2.06501	1.41254	1.84892	2.1657
ENSG00000268416.1	6.8164	2.1657	3.33975	0.0786097	CTD-2626G11.2	0.0527814	0.000457356	0.00682817	9.83399	-0.184976	0.163616	-2.1657
ENSG00000101298.13	5.87741	2.16449	3.33813	0.0457601	SNPH	0.058725	0.000459059	0.00684719	8.47931	-0.205747	0.0952436	-2.16449
ENSG00000261342.1	4.24785	2.16284	3.3361	0.0326842	AC006538.1	0.0955314	0.000461215	0.00687318	6.12835	0.334582	0.0680279	2.16284
ENSG00000151689.12	4.10283	2.16073	3.33359	0.0604813	INPP1	0.104101	0.000463883	0.00690675	5.91913	-0.364437	0.125884	-2.16073
ENSG00000225828.1	3.82471	2.15777	3.33024	0.0540159	FAM229A	0.105548	0.000467473	0.00695398	5.51789	-0.369285	0.112427	-2.15777
ENSG00000154188.9	6.85583	2.15771	3.3298	0.0418313	ANGPT1	0.047604	0.00046795	0.00695484	9.89087	0.166541	0.0870664	2.15771
ENSG00000133317.14	4.9822	2.15451	3.32621	0.026638	LGALS12	0.0825829	0.00047183	0.00700625	7.1878	0.288731	0.0554436	2.15451
ENSG00000137310.11	6.85264	2.15286	3.32397	0.0147003	TCF19	0.0355336	0.000474272	0.00703301	9.88627	0.124186	0.0305967	2.15286
ENSG00000188735.12	5.92132	2.15286	3.3234	0.0188572	TMEM120B	0.0614471	0.0004749	0.00703301	8.54266	-0.214729	0.0392487	-2.15286
ENSG00000259823.5	4.3766	2.15286	3.32352	0.0450163	LYPD8	0.0909291	0.000474768	0.00703301	6.31411	0.317761	0.0936956	2.15286
ENSG00000168785.7	3.81002	2.15078	3.32093	0.0352577	TSPAN5	0.0887819	0.000477601	0.00706671	5.4967	0.310116	0.0733842	2.15078
ENSG00000164002.11	3.81687	2.149	3.31877	0.042684	EXO5	0.118853	0.000479992	0.00709577	5.50658	0.414998	0.0888412	2.149
ENSG00000155090.14	6.28434	2.14748	3.31686	0.0328694	KLF10	0.0494434	0.000482101	0.00712062	9.06639	0.172583	0.0684133	2.14748
ENSG00000137460.8	3.23892	2.14697	3.31596	0.204401	FHDC1	0.162178	0.0004831	0.00712905	4.67278	0.565995	0.425434	2.14697
ENSG00000160285.14	7.51493	2.14657	3.31496	0.0169505	LSS	0.043713	0.000484219	0.00713567	10.8418	0.15253	0.0352803	2.14657
ENSG00000164512.17	4.12779	2.14657	3.31479	0.108905	ANKRD55	0.104463	0.000484407	0.00713567	5.95514	0.364497	0.226672	2.14657
ENSG00000130589.16	5.21768	2.14614	3.31398	1.01303	HELZ2	0.12616	0.00048531	0.00714264	7.52753	0.44014	2.1085	2.14614
ENSG00000132475.9	8.90483	2.14291	3.31037	0.007828	H3F3B	0.032831	0.000489367	0.00719599	12.847	0.114466	0.016293	2.14291
ENSG00000176393.10	6.72089	2.14188	3.30895	0.0112753	RNPEP	0.0361185	0.000490962	0.00721306	9.69619	-0.125896	0.0234682	-2.14188
ENSG00000040608.13	2.90877	2.14121	3.3079	0.110325	RTN4R	0.170349	0.000492155	0.00722421	4.19647	0.593665	0.229627	2.14121
ENSG00000189420.8	5.4299	2.12747	3.29377	0.012498	ZFP92	0.0564485	0.000508427	0.00745647	7.83369	0.196231	0.026013	2.12747
ENSG00000162909.17	7.11036	2.12673	3.29265	0.0137587	CAPN2	0.0359125	0.000509737	0.00746911	10.2581	-0.124817	0.0286369	-2.12673
ENSG00000094916.14	6.54251	2.12463	3.29017	0.0276659	CBX5	0.0370144	0.000512658	0.0075053	9.43884	0.12859	0.0575829	2.12463
ENSG00000171462.14	2.52212	2.12169	3.28685	0.199297	DLK2	0.229907	0.0005166	0.00755635	3.63865	0.798236	0.414811	2.12169
ENSG00000130956.13	3.78976	2.12118	3.28596	0.086153	HABP4	0.121601	0.000517655	0.00756513	5.46746	0.422131	0.179316	2.12118
ENSG00000164307.12	5.73999	2.11737	3.28177	0.584212	ERAP1	0.0616369	0.000522676	0.00763181	8.28105	0.21381	1.21596	2.11737
ENSG00000134287.9	6.64082	2.11661	3.28063	0.0239395	ARF3	0.0389453	0.000524051	0.00764517	9.58068	0.135068	0.0498269	2.11661
ENSG00000183888.4	3.21601	2.11623	3.27986	0.0945058	C1orf64	0.16859	0.000524978	0.00765198	4.63972	0.584616	0.196702	2.11623
ENSG00000188229.5	9.38981	2.11475	3.278	0.00367469	TUBB4B	0.0287547	0.000527228	0.00767804	13.5466	0.099679	0.00764838	2.11475
ENSG00000099282.9	1.33637	2.11469	3.27756	0.666881	TSPAN15	0.332058	0.000527764	0.00767912	1.92797	1.151	1.38803	2.11469
ENSG00000087903.12	4.58923	2.11192	3.27442	0.0397697	RFX2	0.0910988	0.0005316	0.00772818	6.62086	-0.315594	0.0827755	-2.11192
ENSG00000255471.1	2.93702	2.11082	3.27294	0.309882	RP11-736K20.5	0.252062	0.000533412	0.00774775	4.23723	-0.87299	0.644978	-2.11082
ENSG00000257069.5	4.78168	2.11008	3.27182	0.072623	KCNK4-TEX40	0.13763	0.000534789	0.00776097	6.8985	-0.476572	0.151155	-2.11008
ENSG00000132478.9	5.3252	2.10714	3.2685	0.0124646	UNK	0.0555209	0.000538891	0.00781368	7.68265	0.192138	0.0259435	2.10714
ENSG00000117308.14	6.8343	2.10396	3.26494	0.0133144	GALE	0.0541211	0.000543324	0.0078711	9.85981	-0.187174	0.0277121	-2.10396
ENSG00000126778.8	2.54139	2.10395	3.26455	0.336333	SIX1	0.23847	0.000543818	0.0078714	3.66645	0.824676	0.700034	2.10395
ENSG00000154511.11	5.08535	2.09988	3.2601	0.05013	FAM69A	0.102584	0.00054942	0.00794556	7.33661	0.354473	0.104339	2.09988
ENSG00000267508.5	2.21453	2.09795	3.25779	0.222187	ZNF285	0.269998	0.000552344	0.00798091	3.19489	0.932571	0.462452	2.09795
ENSG00000233695.2	2.67294	2.0964	3.25586	0.177294	GAS6-AS1	0.192664	0.000554802	0.00800947	3.85624	0.665229	0.369014	2.0964
ENSG00000196365.11	7.35691	2.09377	3.25286	0.0213222	LONP1	0.0407117	0.000558656	0.00805811	10.6138	-0.140493	0.0443794	-2.09377
ENSG00000111678.10	6.82639	2.0907	3.24941	0.0081465	C12orf57	0.0427046	0.000563108	0.0081153	9.84841	0.147279	0.0169559	2.0907
ENSG00000213390.10	7.29794	2.08766	3.24599	0.0129795	ARHGAP19	0.0480721	0.000567554	0.00817228	10.5287	-0.165688	0.0270151	-2.08766
ENSG00000100994.11	4.63011	2.08743	3.24539	0.0192445	PYGB	0.065521	0.000568343	0.00817656	6.67983	-0.225804	0.040055	-2.08743
ENSG00000185305.10	6.25728	2.08397	3.24156	0.0118569	ARL15	0.0441095	0.000573382	0.00824193	9.02735	0.151909	0.0246786	2.08397
ENSG00000081051.7	2.89212	2.07991	3.23712	0.861657	AFP	0.336084	0.000579265	0.0083193	4.17244	1.15651	1.79343	2.07991
ENSG00000113739.10	4.48651	2.0797	3.23654	0.181238	STC2	0.150075	0.000580043	0.0083233	6.47266	-0.516376	0.377222	-2.0797
ENSG00000251138.6	6.25813	2.07531	3.23177	0.00642458	RP11-81H3.2	0.0418147	0.000586451	0.00840798	9.02858	0.143751	0.0133719	2.07531
ENSG00000049323.15	4.76573	2.07488	3.23096	0.151628	LTBP1	0.068983	0.000587538	0.00841632	6.87549	0.237115	0.315594	2.07488
ENSG00000128268.11	3.71231	2.06894	3.22466	0.0789254	MGAT3	0.0956517	0.000596133	0.00853209	5.35573	-0.328407	0.164273	-2.06894
ENSG00000049769.12	3.4773	2.06803	3.22337	0.254298	PPP1R3F	0.260192	0.000597901	0.00855003	5.01668	0.893125	0.529289	2.06803
ENSG00000110713.15	6.82759	2.06557	3.22054	0.0134994	NUP98	0.0401222	0.000601812	0.00859857	9.85013	0.137651	0.0280972	2.06557
ENSG00000102786.14	4.82003	2.05598	3.2102	0.0150582	INTS6	0.0653701	0.000616315	0.00879068	6.95384	0.223849	0.0313417	2.05598
ENSG00000114353.16	7.36556	2.05598	3.21033	0.00534797	GNAI2	0.0343121	0.00061612	0.00879068	10.6263	0.117499	0.0111311	2.05598
ENSG00000125246.15	3.51054	2.04738	3.20123	0.0439332	CLYBL	0.129831	0.000629179	0.00896648	5.06464	-0.443856	0.0914412	-2.04738
ENSG00000119280.16	4.77762	2.04561	3.19909	0.0290727	C1orf198	0.056968	0.000632286	0.00900304	6.89264	0.194681	0.0605111	2.04561
ENSG00000154767.14	5.69959	2.04519	3.1983	0.0151782	XPC	0.0465262	0.000633438	0.00901172	8.22278	-0.158974	0.0315915	-2.04519
ENSG00000096070.19	7.05278	2.04386	3.19585	0.0113899	BRPF3	0.0542005	0.000637012	0.00903937	10.175	0.185113	0.0237065	2.04386
ENSG00000099977.13	6.52082	2.04386	3.19634	0.00535816	DDT	0.0396138	0.000636298	0.00903937	9.40755	-0.135307	0.0111523	-2.04386
ENSG00000154252.11	2.06852	2.04386	3.19593	0.547533	GAL3ST2	0.318711	0.000636892	0.00903937	2.98425	1.08852	1.13962	2.04386
ENSG00000124249.6	2.12903	2.04376	3.19538	0.254328	KCNK15	0.278821	0.000637702	0.00904145	3.07154	0.952187	0.52935	2.04376
ENSG00000146409.10	5.2646	2.03885	3.1901	0.00931666	SLC18B1	0.0427448	0.000645508	0.00914433	7.59521	-0.145834	0.0193914	-2.03885
ENSG00000111252.10	7.07854	2.03837	3.18925	0.00995605	SH2B3	0.040175	0.000646776	0.00915449	10.2122	-0.137045	0.0207222	-2.03837
ENSG00000144655.14	6.21891	2.03767	3.18782	0.0222728	CSRNP1	0.0427222	0.000648909	0.00916907	8.97199	0.145696	0.0463579	2.03767
ENSG00000181458.10	3.59821	2.03767	3.18817	0.036229	TMEM45A	0.105258	0.000648378	0.00916907	5.19112	0.358986	0.0754059	2.03767
ENSG00000187621.14	4.46749	2.03556	3.18533	0.100027	TCL6	0.148467	0.000652636	0.00921391	6.44523	0.506086	0.208192	2.03556
ENSG00000072182.12	5.6951	2.035	3.1844	0.0733432	ASIC4	0.0824337	0.000654028	0.00922573	8.2163	-0.280947	0.152654	-2.035
ENSG00000165633.12	4.60012	2.03253	3.18156	0.0326653	VSTM4	0.0651765	0.000658319	0.0092784	6.63658	-0.222016	0.0679885	-2.03253
ENSG00000149179.13	5.08401	2.02805	3.17669	0.0140907	C11orf49	0.0641646	0.000665745	0.00937458	7.33468	0.218372	0.029328	2.02805
ENSG00000157985.18	5.77865	2.02805	3.17635	0.0414315	AGAP1	0.0759704	0.000666271	0.00937458	8.33683	-0.258535	0.0862343	-2.02805
ENSG00000278224.4	3.53255	2.02536	3.17329	0.201252	PRICKLE4	0.29297	0.000670974	0.00943277	5.0964	-0.996442	0.418879	-2.02536
ENSG00000137942.16	5.03719	2.01717	3.16371	0.0425549	FNBP1L	0.0920824	0.000685953	0.0096124	7.26713	-0.312632	0.0885724	-2.01717
ENSG00000143126.7	6.42914	2.01717	3.16408	0.0262298	CELSR2	0.03983	0.000685369	0.0096124	9.27529	0.135237	0.0545939	2.01717
ENSG00000169247.11	3.18998	2.01717	3.16395	0.41268	SH3TC2	0.241568	0.000685572	0.0096124	4.60217	0.820191	0.858939	2.01717
ENSG00000270629.5	6.58723	2.01717	3.16364	0.0163444	NBPF14	0.0660379	0.000686064	0.0096124	9.50336	-0.224205	0.0340188	-2.01717
ENSG00000104267.9	2.21714	2.01488	3.16098	0.323928	CA2	0.222968	0.000690276	0.00966328	3.19866	0.756624	0.674213	2.01488
ENSG00000283633.1	8.51089	2.0131	3.15884	0.0221469	AC005301.9	0.0397251	0.000693684	0.00970282	12.2786	0.13475	0.0460958	2.0131
ENSG00000103512.14	7.09811	2.01004	3.15523	0.0293625	NOMO1	0.0554588	0.000699474	0.00977155	10.2404	0.187994	0.0611141	2.01004
ENSG00000147166.10	3.39359	2.01004	3.15468	0.253811	ITGB1BP2	0.154421	0.00070036	0.00977155	4.89592	-0.523401	0.528274	-2.01004
ENSG00000272501.1	5.46895	2.01004	3.15472	0.038696	XXbac-BPG299F13.17	0.0670669	0.000700294	0.00977155	7.89003	0.227321	0.0805406	2.01004
ENSG00000134030.13	3.81887	2.00643	3.15006	0.0599957	CTIF	0.13011	0.000707855	0.00985295	5.50946	0.440619	0.124873	2.00643
ENSG00000164172.18	6.69976	2.00643	3.15057	0.0139034	MOCS2	0.0448047	0.000707018	0.00985295	9.66572	-0.151746	0.0289381	-2.00643
ENSG00000186283.13	6.14528	2.00643	3.14998	0.025773	TOR3A	0.0403957	0.000707972	0.00985295	8.86576	-0.136799	0.0536431	-2.00643
ENSG00000155906.16	6.4165	2.00535	3.14854	0.00762575	RMND1	0.0434031	0.000710335	0.00987758	9.25705	-0.146944	0.015872	-2.00535
ENSG00000184545.10	4.3358	2.00382	3.14628	0.231518	DUSP8	0.229301	0.000714033	0.00991242	6.25524	0.775984	0.481875	2.00382
ENSG00000278318.4	3.89772	2.00382	3.14653	0.181801	ZNF229	0.220395	0.000713626	0.00991242	5.62323	0.745882	0.378395	2.00382
ENSG00000141756.18	2.35568	2.0017	3.1438	0.17917	FKBP10	0.226104	0.000718127	0.00996095	3.39853	0.764812	0.372919	2.0017
ENSG00000083642.18	5.35486	2.00088	3.14262	0.0220492	PDS5B	0.0580036	0.000720077	0.00997967	7.72543	0.196158	0.0458925	2.00088
ENSG00000196428.12	5.60376	2.00079	3.14217	0.0115171	TSC22D2	0.058224	0.000720826	0.00998173	8.08452	0.196886	0.0239714	2.00079
ENSG00000130244.12	5.10792	2.00054	3.14156	0.0211921	FAM98C	0.0666415	0.000721847	0.00998755	7.36917	0.225325	0.0441086	2.00054
ENSG00000184574.9	6.02341	2.00049	3.14114	0.0168341	LPAR5	0.0496127	0.00072253	0.00998869	8.68995	-0.167735	0.0350381	-2.00049
ENSG00000087589.16	7.29163	2.00026	3.14055	0.017144	CASS4	0.035821	0.000723518	0.00999404	10.5196	0.121093	0.0356829	2.00026
ENSG00000129521.13	4.76767	1.9918	3.13173	0.0318185	EGLN3	0.0649245	0.000738359	0.0101906	6.87829	-0.219115	0.0662261	-1.9918
ENSG00000142937.11	10.3549	1.99098	3.13055	0.00466281	RPS8	0.0354867	0.000740366	0.0102098	14.939	-0.119738	0.00970502	-1.99098
ENSG00000141934.9	4.30123	1.99068	3.12989	0.252459	PLPP2	0.169677	0.000741498	0.0102169	6.20536	0.572448	0.52546	1.99068
ENSG00000249639.1	3.09714	1.99033	3.12918	0.14519	CTB-138E5.1	0.172698	0.000742716	0.0102253	4.46823	-0.582563	0.302194	-1.99033
ENSG00000112874.9	5.39833	1.98499	3.12312	0.0148204	NUDT12	0.0545676	0.000753149	0.0103517	7.78815	-0.183864	0.0308466	-1.98499
ENSG00000159314.11	3.72744	1.98499	3.12312	0.123309	ARHGAP27	0.167024	0.000753145	0.0103517	5.37757	0.562782	0.256651	1.98499
ENSG00000168779.19	5.31358	1.98414	3.12192	0.0672328	SHOX2	0.0798194	0.000755234	0.0103718	7.66587	0.268888	0.139936	1.98414
ENSG00000140280.13	4.9822	1.98414	3.12155	0.164589	LYSMD2	0.101617	0.000755868	0.010372	7.1878	0.342293	0.34257	1.98414
ENSG00000168477.17	6.88516	1.98248	3.11954	0.0214624	TNXB	0.0443966	0.000759386	0.0104117	9.93319	-0.149492	0.0446712	-1.98248
ENSG00000105011.8	6.19669	1.979	3.1157	0.00717093	ASF1B	0.0382068	0.000766124	0.0104954	8.93993	0.128556	0.0149254	1.979
ENSG00000167460.14	6.60278	1.97884	3.11518	0.13568	TPM4	0.0488503	0.000767038	0.0104993	9.5258	0.164353	0.2824	1.97884
ENSG00000160321.14	2.9505	1.97838	3.11436	0.0908967	ZNF208	0.163801	0.000768491	0.0105105	4.25668	0.551009	0.189189	1.97838
ENSG00000134070.4	4.59319	1.97746	3.11309	0.0326822	IRAK2	0.0851127	0.000770744	0.0105327	6.62657	-0.286242	0.0680237	-1.97746
ENSG00000162390.17	3.53699	1.97718	3.11174	0.0708359	ACOT11	0.144465	0.000773144	0.0105395	5.1028	0.485725	0.147436	1.97718
ENSG00000204525.15	3.92368	1.97718	3.11187	2.18015	HLA-C	0.167169	0.000772908	0.0105395	5.66067	0.562077	4.53769	1.97718
ENSG00000274642.1	4.96614	1.97718	3.11243	0.0458996	CH17-472G23.1	0.0721217	0.000771911	0.0105395	7.16462	0.242522	0.0955339	1.97718
ENSG00000171017.10	3.56629	1.97401	3.10822	0.0411943	LRRC8E	0.11919	0.000779442	0.0106166	5.14507	-0.400477	0.0857406	-1.97401
ENSG00000275993.2	4.32103	1.97109	3.10494	0.0168007	CH507-42P11.8	0.0872037	0.000785345	0.0106883	6.23393	-0.292822	0.0349686	-1.97109
ENSG00000130303.12	7.23214	1.97092	3.10441	0.118135	BST2	0.0299563	0.000786304	0.0106926	10.4338	0.100581	0.245883	1.97092
ENSG00000228024.1	3.07869	1.96957	3.10271	0.199259	CYP1D1P	0.176179	0.000789392	0.0107258	4.44161	0.591344	0.414732	1.96957
ENSG00000122986.13	2.57929	1.96921	3.10199	0.161366	HVCN1	0.234796	0.00079069	0.0107347	3.72113	0.787983	0.335861	1.96921
ENSG00000131828.13	8.49537	1.96915	3.10157	0.00411013	PDHA1	0.0301065	0.000791456	0.0107363	12.2562	-0.10103	0.0085547	-1.96915
ENSG00000111450.13	6.30506	1.96791	3.09998	0.0103393	STX2	0.0530011	0.000794363	0.010767	9.09627	-0.177806	0.0215199	-1.96791
ENSG00000163154.5	3.04661	1.95845	3.08981	0.302564	TNFAIP8L2	0.223421	0.000813177	0.011004	4.39533	0.748074	0.629747	1.95845
ENSG00000163956.10	6.95881	1.95845	3.09014	0.00580311	LRPAP1	0.0354715	0.00081256	0.011004	10.0394	0.118776	0.0120784	1.95845
ENSG00000067704.9	6.50589	1.95716	3.08782	0.0045797	IARS2	0.035698	0.000816918	0.0110367	9.38601	-0.119481	0.00953204	-1.95716
ENSG00000149534.8	2.24944	1.95716	3.08807	0.533199	MS4A2	0.309087	0.000816454	0.0110367	3.24525	-1.03456	1.10978	-1.95716
ENSG00000240370.6	4.25389	1.95467	3.08497	0.0682978	U47924.6	0.115508	0.000822292	0.0111003	6.13706	-0.386396	0.142153	-1.95467
ENSG00000101236.16	7.12655	1.95458	3.08453	0.0114433	RNF24	0.0460895	0.00082313	0.0111026	10.2814	-0.154165	0.0238177	-1.95458
ENSG00000008513.14	3.37224	1.95336	3.08297	0.104608	ST3GAL1	0.154118	0.000826103	0.0111336	4.86512	0.515354	0.217729	1.95336
ENSG00000049883.14	5.74218	1.9509	3.0798	0.0125996	PTCD2	0.0579535	0.000832146	0.0111969	8.28422	-0.193673	0.0262245	-1.9509
ENSG00000104763.18	7.26523	1.9509	3.08011	0.0166468	ASAH1	0.0440465	0.000831551	0.0111969	10.4815	0.147207	0.0346481	1.9509
ENSG00000235823.1	5.58726	1.94995	3.0785	0.0564002	OLMALINC	0.0683469	0.000834643	0.0112215	8.06071	0.22835	0.11739	1.94995
ENSG00000171223.5	6.71043	1.94865	3.07649	0.0433061	JUNB	0.040297	0.000838505	0.0112552	9.68111	-0.134582	0.090136	-1.94865
ENSG00000197721.16	5.93031	1.94865	3.07667	0.0295312	CR1L	0.0531525	0.000838174	0.0112552	8.55563	-0.177523	0.0614654	-1.94865
ENSG00000177455.12	4.49802	1.94781	3.07531	0.0657746	CD19	0.117061	0.000840793	0.0112768	6.48927	-0.390868	0.136901	-1.94781
ENSG00000248498.3	4.64076	1.94403	3.07118	0.115721	ASNSP1	0.112566	0.000848826	0.0113754	6.6952	-0.375559	0.240859	-1.94403
ENSG00000123240.16	5.84672	1.94315	3.0696	0.817218	OPTN	0.107937	0.000851926	0.0113985	8.43503	0.360007	1.70093	1.94315
ENSG00000125968.8	7.13405	1.94315	3.06994	0.0163451	ID1	0.0504263	0.000851257	0.0113985	10.2923	0.1682	0.0340202	1.94315
ENSG00000157764.12	6.48878	1.94171	3.0678	0.00438645	BRAF	0.0398771	0.000855454	0.0114365	9.36133	0.132958	0.00912982	1.94171
ENSG00000180357.9	6.99987	1.93983	3.06558	0.0193441	ZNF609	0.0351961	0.000859851	0.0114861	10.0987	0.1173	0.0402623	1.93983
ENSG00000119514.6	5.53687	1.93892	3.06432	0.015848	GALNT12	0.0529758	0.000862345	0.0115102	7.98801	-0.176514	0.0329855	-1.93892
ENSG00000160256.12	6.42811	1.9364	3.06145	0.00893387	FAM207A	0.0384881	0.000868052	0.011577	9.27381	-0.12817	0.0185947	-1.9364
ENSG00000136908.17	7.21319	1.93587	3.06057	0.00366066	DPM2	0.0321502	0.000869819	0.0115913	10.4064	0.107046	0.00761918	1.93587
ENSG00000086589.11	6.54294	1.93558	3.05994	0.00466994	RBM22	0.0356444	0.000871091	0.011599	9.43947	0.118666	0.00971986	1.93558
ENSG00000152492.13	6.89429	1.93437	3.05838	0.00936295	CCDC50	0.0367218	0.000874228	0.0116314	9.94636	0.122216	0.0194878	1.93437
ENSG00000136144.11	5.54283	1.93434	3.058	0.0109591	RCBTB1	0.063441	0.000874977	0.0116321	7.99661	-0.211126	0.0228099	-1.93434
ENSG00000129226.13	7.13522	1.93367	3.05698	0.083882	CD68	0.0551655	0.00087704	0.0116502	10.294	-0.18355	0.174589	-1.93367
ENSG00000125457.13	5.62821	1.9296	3.05257	0.0242063	MIF4GD	0.057971	0.000885994	0.0117597	8.11979	-0.19272	0.0503822	-1.9296
ENSG00000176390.11	5.50702	1.92297	3.0456	0.0057898	CRLF3	0.0455197	0.000900336	0.0119406	7.94496	-0.151123	0.0120507	-1.92297
ENSG00000174365.19	5.54665	1.92157	3.04385	0.0122505	SNHG11	0.0609887	0.000903967	0.0119792	8.00213	0.202411	0.0254977	1.92157
ENSG00000221968.8	6.25956	1.92137	3.0433	0.0324025	FADS3	0.0574795	0.000905107	0.0119847	9.03063	-0.190744	0.0674415	-1.92137
ENSG00000087338.4	5.34965	1.92048	3.04207	0.00509227	GMCL1	0.0459113	0.000907681	0.0120093	7.71791	-0.152319	0.0105989	-1.92048
ENSG00000182230.11	4.30728	1.91513	3.03631	0.0926391	FAM153B	0.133009	0.000919789	0.0121582	6.21409	0.440788	0.192816	1.91513
ENSG00000275700.4	6.68057	1.91513	3.03602	0.00437949	AATF	0.0315436	0.000920399	0.0121582	9.63802	0.104529	0.00911533	1.91513
ENSG00000169410.9	4.76597	1.91474	3.03529	0.0104509	PTPN9	0.0581938	0.000921965	0.0121692	6.87584	0.192814	0.0217523	1.91474
ENSG00000102931.7	5.96863	1.91467	3.03487	0.00693446	ARL2BP	0.0426155	0.000922838	0.0121711	8.61092	0.141187	0.0144332	1.91467
ENSG00000251513.2	4.35705	1.90538	3.02524	0.0381534	CTD-2215E18.1	0.0915329	0.000943545	0.0124343	6.2859	0.302685	0.0794113	1.90538
ENSG00000148498.15	6.96949	1.90509	3.02461	0.0246529	PARD3	0.0641624	0.000944913	0.0124425	10.0548	0.212149	0.0513119	1.90509
ENSG00000148110.15	7.44216	1.90332	3.02249	0.00937058	MFSD14B	0.0314149	0.000949538	0.0124935	10.7368	-0.103828	0.0195036	-1.90332
ENSG00000227471.8	5.13353	1.89887	3.0177	0.055705	AKR1B15	0.0768836	0.000960075	0.0126221	7.40612	-0.253868	0.115943	-1.89887
ENSG00000064999.13	6.21766	1.89755	3.01558	0.00560743	ANKS1A	0.0395239	0.000964765	0.0126605	8.97018	0.130453	0.0116711	1.89755
ENSG00000114770.16	7.22087	1.89755	3.01535	0.0199371	ABCC5	0.0411193	0.000965276	0.0126605	10.4175	0.135713	0.0414964	1.89755
ENSG00000223620.3	3.95298	1.89755	3.01596	0.0564819	RBM48P1	0.109188	0.000963916	0.0126605	5.70294	0.360413	0.11756	1.89755
ENSG00000213626.11	4.05515	1.89456	3.01201	0.059728	LBH	0.106809	0.000972714	0.012748	5.85035	-0.35229	0.124316	-1.89456
ENSG00000120129.5	5.32057	1.88565	3.00276	0.0129693	DUSP1	0.0602558	0.000993655	0.0130122	7.67597	-0.198381	0.026994	-1.88565
ENSG00000125991.18	7.10254	1.88042	2.99719	0.00280654	ERGIC3	0.0316403	0.00100649	0.0131698	10.2468	0.104056	0.00584145	1.88042
ENSG00000001497.16	8.16767	1.87849	2.99492	0.00418509	LAS1L	0.0298921	0.00101177	0.0132286	11.7834	-0.0982623	0.00871072	-1.87849
ENSG00000107829.13	4.00649	1.87849	2.99458	0.0574262	FBXW4	0.108359	0.00101257	0.0132286	5.78014	0.356177	0.119525	1.87849
ENSG00000169136.9	5.93359	1.87841	2.99416	0.0373841	ATF5	0.0593197	0.00101353	0.0132308	8.56036	-0.194969	0.0778102	-1.87841
ENSG00000087460.23	8.23605	1.87778	2.99319	0.00607386	GNAS	0.0298578	0.0010158	0.01325	11.8821	0.0981161	0.0126419	1.87778
ENSG00000121361.3	4.61186	1.87222	2.98724	0.0227326	KCNJ8	0.0860489	0.00102983	0.013421	6.65351	0.282434	0.047315	1.87222
ENSG00000198208.11	4.88098	1.87222	2.98694	0.0356546	RPS6KL1	0.0975794	0.00103052	0.013421	7.04176	-0.320261	0.0742103	-1.87222
ENSG00000247809.7	4.80324	1.87217	2.98656	0.0291795	NR2F2-AS1	0.070322	0.00103144	0.0134224	6.92961	-0.230783	0.0607334	-1.87217
ENSG00000135838.13	6.5771	1.86969	2.98339	0.0176889	NPL	0.0618531	0.00103898	0.0134994	9.48875	0.202863	0.0368171	1.86969
ENSG00000280789.1	7.06125	1.86969	2.98356	0.0108893	PAGR1	0.0341741	0.00103857	0.0134994	10.1872	0.112086	0.0226646	1.86969
ENSG00000132376.19	4.56658	1.86841	2.98178	0.02158	INPP5K	0.0784752	0.00104285	0.0135391	6.58818	0.257297	0.0449159	1.86841
ENSG00000013561.17	6.50316	1.86795	2.98084	0.00677419	RNF14	0.0382703	0.0010451	0.0135536	9.38208	-0.125454	0.0140996	-1.86795
ENSG00000104679.10	6.32898	1.86795	2.98064	0.00545899	R3HCC1	0.0400323	0.00104559	0.0135536	9.1308	0.131224	0.0113622	1.86795
ENSG00000162545.5	2.90377	1.86184	2.97419	0.171195	CAMK2N1	0.169916	0.00106122	0.0137455	4.18925	0.556268	0.356319	1.86184
ENSG00000112419.14	4.20275	1.85769	2.96971	0.101701	PHACTR2	0.0943032	0.00107224	0.0138774	6.06328	-0.308452	0.211677	-1.85769
ENSG00000073464.11	4.67562	1.85608	2.96776	0.163994	CLCN4	0.204506	0.00107706	0.0139289	6.7455	0.66865	0.341333	1.85608
ENSG00000130748.6	4.69429	1.85406	2.96518	0.0365719	TMEM160	0.0929082	0.00108347	0.013994	6.77243	-0.303615	0.0761196	-1.85406
ENSG00000183508.4	6.3556	1.85406	2.96506	0.0516102	FAM46C	0.0561049	0.00108377	0.013994	9.16919	0.183341	0.10742	1.85406
ENSG00000181625.17	6.37066	1.85052	2.96119	0.0289512	SLX1B	0.0564133	0.00109348	0.0141083	9.19092	0.184206	0.0602581	1.85052
ENSG00000099330.8	5.38412	1.84997	2.9603	0.0317658	OCEL1	0.0719657	0.00109573	0.0141265	7.76764	-0.234948	0.0661164	-1.84997
ENSG00000204149.10	6.79373	1.84905	2.95904	0.00512756	AGAP6	0.037543	0.0010989	0.0141564	9.80128	-0.122537	0.0106724	-1.84905
ENSG00000196352.14	7.58487	1.84853	2.95819	0.0233916	CD55	0.0330674	0.00110106	0.0141731	10.9427	-0.10791	0.0486865	-1.84853
ENSG00000100348.9	7.76987	1.84829	2.95761	0.00917276	TXN2	0.0331295	0.00110252	0.014181	11.2095	-0.1081	0.0190919	-1.84829
ENSG00000023572.8	6.6713	1.84685	2.95572	0.00902553	GLRX2	0.03857	0.00110735	0.0142282	9.62465	-0.125805	0.0187855	-1.84685
ENSG00000231689.2	4.41184	1.84685	2.9555	0.029736	LINC01090	0.0800684	0.0011079	0.0142282	6.36493	0.26115	0.0618916	1.84685
ENSG00000103222.18	5.9095	1.8415	2.94981	0.00959586	ABCC1	0.0424931	0.00112251	0.0144047	8.5256	-0.138437	0.0199725	-1.8415
ENSG00000181381.13	4.13512	1.83965	2.94763	0.261158	DDX60L	0.126821	0.00112816	0.014466	5.96571	0.412985	0.543565	1.83965
ENSG00000165996.13	2.96147	1.83814	2.94579	0.1629	HACD1	0.195303	0.00113296	0.0145163	4.27249	0.63576	0.339055	1.83814
ENSG00000114021.11	5.59022	1.83733	2.94443	0.0188965	NIT2	0.0647709	0.0011365	0.0145437	8.06498	-0.210788	0.0393306	-1.83733
ENSG00000283623.1	5.91036	1.83733	2.9443	0.0165567	AL022067.1	0.0553636	0.00113684	0.0145437	8.52685	-0.180168	0.0344607	-1.83733
ENSG00000133134.11	4.75495	1.83529	2.94193	0.0482301	BEX2	0.0761708	0.00114306	0.014612	6.85994	-0.247762	0.100385	-1.83529
ENSG00000006042.11	6.6473	1.83294	2.93891	0.00628602	TMEM98	0.0364419	0.00115103	0.0146913	9.59003	0.118463	0.0130835	1.83294
ENSG00000140931.19	5.89927	1.83294	2.93914	0.0168584	CMTM3	0.0515915	0.00115042	0.0146913	8.51085	0.167719	0.0350886	1.83294
ENSG00000091436.16	6.88216	1.83238	2.93802	0.00472496	AC013461.1	0.0356201	0.0011534	0.0147103	9.92886	0.115771	0.00983437	1.83238
ENSG00000166896.7	5.44172	1.83203	2.93733	0.0123405	ATP23	0.0507459	0.00115522	0.0147222	7.85074	0.16491	0.0256851	1.83203
ENSG00000006576.16	6.72445	1.83172	2.9367	0.017714	PHTF2	0.0549762	0.00115692	0.0147326	9.70133	0.178634	0.0368694	1.83172
ENSG00000155660.10	6.90986	1.82995	2.93459	0.00838411	PDIA4	0.0307644	0.00116255	0.0147929	9.96881	0.0999202	0.0174504	1.82995
ENSG00000121797.9	4.15081	1.82753	2.93184	0.245434	CCRL2	0.0983456	0.00116992	0.0148754	5.98835	0.319241	0.510839	1.82753
ENSG00000278530.4	5.47392	1.82688	2.93086	0.144301	CHMP1B2P	0.0831291	0.00117257	0.0148977	7.89719	-0.269793	0.300344	-1.82688
ENSG00000111275.12	6.11145	1.82668	2.93033	0.0324694	ALDH2	0.0658439	0.00117402	0.0149047	8.81695	-0.213671	0.0675809	-1.82668
ENSG00000183688.4	5.4102	1.82328	2.92631	0.0570621	FAM101B	0.083932	0.00118491	0.0150218	7.80527	0.272148	0.118767	1.82328
ENSG00000273002.1	4.53113	1.82328	2.92626	0.0214853	RP11-336K24.12	0.0854191	0.00118505	0.0150218	6.53704	0.276967	0.0447188	1.82328
ENSG00000160200.17	7.8106	1.82319	2.92584	0.0177518	CBS	0.041212	0.00118621	0.015025	11.2683	-0.133616	0.0369481	-1.82319
ENSG00000138794.9	5.93757	1.82278	2.92511	0.0144255	CASP6	0.0590677	0.00118821	0.0150389	8.5661	0.191479	0.0300248	1.82278
ENSG00000134138.19	6.32547	1.81731	2.91897	0.0138054	MEIS2	0.0522829	0.00120511	0.0152296	9.12573	0.169275	0.0287342	1.81731
ENSG00000139289.13	4.98478	1.81731	2.91902	0.211787	PHLDA1	0.0805293	0.00120498	0.0152296	7.19151	-0.26073	0.440807	-1.81731
ENSG00000075142.13	6.93129	1.81727	2.91861	0.0131791	SRI	0.0384586	0.00120613	0.0152309	9.99973	-0.124507	0.0274305	-1.81727
ENSG00000104812.14	5.15362	1.81376	2.91477	0.0149024	GYS1	0.0625175	0.00121684	0.0153546	7.43511	0.202238	0.0310174	1.81376
ENSG00000114796.15	4.05086	1.8128	2.91347	0.0339979	KLHL24	0.109092	0.00122047	0.0153886	5.84415	-0.352809	0.0707622	-1.8128
ENSG00000187800.13	4.58214	1.81236	2.9127	0.0713639	PEAR1	0.106583	0.00122263	0.0154043	6.61063	-0.344641	0.148535	-1.81236
ENSG00000130985.16	7.63396	1.81149	2.91146	0.0036797	UBA1	0.0342662	0.00122615	0.0154351	11.0135	0.110773	0.00765881	1.81149
ENSG00000182134.15	5.84542	1.81149	2.91118	0.0523948	TDRKH	0.0539934	0.00122694	0.0154351	8.43316	-0.174536	0.109053	-1.81149
ENSG00000198042.10	5.91515	1.81051	2.90987	0.0138699	MAK16	0.0427558	0.00123063	0.0154699	8.53376	-0.138173	0.0288683	-1.81051
ENSG00000169752.16	2.22983	1.80727	2.9063	0.758996	NRG4	0.448871	0.0012408	0.0155859	3.21696	1.44955	1.57975	1.80727
ENSG00000123609.10	7.16335	1.80275	2.90145	0.455303	NMI	0.0460352	0.00125472	0.0157488	10.3345	0.148516	0.947653	1.80275
ENSG00000116793.15	6.7047	1.80157	2.89962	0.0134574	PHTF1	0.0441098	0.00126004	0.0157918	9.67284	0.142251	0.0280099	1.80157
ENSG00000171561.3	3.56587	1.80157	2.89994	0.212287	OR2AT4	0.141265	0.0012591	0.0157918	5.14446	-0.455599	0.441848	-1.80157
ENSG00000106829.18	3.58592	1.8001	2.89735	0.0491121	TLE4	0.131041	0.00126662	0.0158453	5.17339	0.422403	0.10222	1.8001
ENSG00000125611.15	5.6143	1.8001	2.89717	0.0210022	CHCHD5	0.0593578	0.00126716	0.0158453	8.09972	-0.191329	0.0437133	-1.8001
ENSG00000139187.9	2.94049	1.8001	2.89752	0.0869449	KLRG1	0.163553	0.00126614	0.0158453	4.24223	0.527222	0.180964	1.8001
ENSG00000140526.17	6.03818	1.79797	2.89471	0.0215508	ABHD2	0.0601414	0.00127436	0.0159233	8.71125	-0.193757	0.0448553	-1.79797
ENSG00000067182.7	6.13317	1.7945	2.89091	0.0696062	TNFRSF1A	0.0693633	0.00128555	0.016051	8.84829	0.223293	0.144876	1.7945
ENSG00000100997.18	4.71356	1.7875	2.88228	0.0118969	ABHD12	0.0707223	0.00131134	0.0163118	6.80022	0.227265	0.0247619	1.7875
ENSG00000122390.17	5.81765	1.7875	2.88273	0.0254752	NAA60	0.0678615	0.00131	0.0163118	8.3931	0.218092	0.0530233	1.7875
ENSG00000136783.9	6.86174	1.7875	2.88353	0.118871	NIPSNAP3A	0.0348076	0.00130758	0.0163118	9.8994	-0.111883	0.247414	-1.7875
ENSG00000234147.1	3.98651	1.7875	2.88236	0.0503645	RP3-460G2.2	0.109511	0.00131111	0.0163118	5.75132	0.351917	0.104827	1.7875
ENSG00000265787.2	1.95802	1.7875	2.88285	0.280032	CYP4F35P	0.257207	0.00130963	0.0163118	2.82483	0.826626	0.582849	1.7875
ENSG00000139644.12	7.53774	1.78481	2.87927	0.00728216	TMBIM6	0.0314455	0.00132048	0.0164133	10.8747	0.100987	0.0151569	1.78481
ENSG00000163472.18	5.66713	1.78429	2.87842	0.0187369	TMEM79	0.0515914	0.00132305	0.0164329	8.17594	-0.165657	0.0389984	-1.78429
ENSG00000091317.7	5.00284	1.7831	2.87691	0.0115546	CMTM6	0.0481355	0.00132767	0.016478	7.21757	0.154512	0.0240494	1.7831
ENSG00000155111.14	4.92289	1.78055	2.87404	0.0409446	CDK19	0.0771789	0.00133646	0.0165747	7.10223	0.247592	0.0852208	1.78055
ENSG00000075239.13	6.31588	1.78028	2.87345	0.00894793	ACAT1	0.0392693	0.0013383	0.0165851	9.11189	-0.125962	0.0186239	-1.78028
ENSG00000105926.15	5.50881	1.77632	2.86917	0.0202155	MPP6	0.0741541	0.00135155	0.0167369	7.94753	0.237649	0.0420759	1.77632
ENSG00000119227.7	3.19495	1.77461	2.86713	0.10837	PIGZ	0.174882	0.00135791	0.0168031	4.60934	0.560227	0.225559	1.77461
ENSG00000255545.7	5.0432	1.77446	2.86666	0.144652	RP11-627G23.1	0.0734964	0.00135939	0.0168089	7.2758	0.235419	0.301074	1.77446
ENSG00000167526.13	10.0321	1.772	2.86387	0.00913872	RPL13	0.0299848	0.00136815	0.0169042	14.4732	-0.0959899	0.0190211	-1.772
ENSG00000196850.5	6.70373	1.772	2.86356	0.00871445	PPTC7	0.0347168	0.00136913	0.0169042	9.67143	-0.111131	0.018138	-1.772
ENSG00000205476.8	4.55384	1.76473	2.85596	0.0447612	CCDC85C	0.0752404	0.00139329	0.0171898	6.5698	0.240471	0.0931646	1.76473
ENSG00000166813.14	3.45513	1.76268	2.85358	0.0447689	KIF7	0.114779	0.00140093	0.0172712	4.9847	0.366656	0.0931805	1.76268
ENSG00000146281.5	3.42014	1.76208	2.85267	0.191978	PM20D2	0.147632	0.00140389	0.0172949	4.93422	0.471514	0.399576	1.76208
ENSG00000103855.17	2.90332	1.75987	2.85013	0.0752821	CD276	0.155813	0.00141212	0.0173833	4.1886	0.497382	0.15669	1.75987
ENSG00000212664.5	4.56436	1.75819	2.84813	0.108687	RP11-592N21.1	0.0890033	0.00141864	0.0174507	6.58498	-0.283994	0.226218	-1.75819
ENSG00000117280.12	5.17745	1.75651	2.84613	0.0216873	RAB29	0.0642589	0.00142517	0.0175181	7.46948	0.204954	0.0451393	1.75651
ENSG00000165874.12	2.14108	1.75502	2.84432	0.659422	FAM35BP	0.478147	0.00143115	0.0175786	3.08892	1.52447	1.3725	1.75502
ENSG00000175806.14	3.75477	1.75499	2.84397	0.0675348	MSRA	0.137421	0.00143228	0.0175796	5.41699	0.438108	0.140565	1.75499
ENSG00000186056.9	5.06917	1.75287	2.84153	0.13092	MATN1-AS1	0.148216	0.00144034	0.0176655	7.31326	-0.472281	0.272493	-1.75287
ENSG00000175215.10	7.07357	1.75282	2.84116	0.00700919	CTDSP2	0.0431478	0.00144159	0.0176677	10.205	0.137477	0.0145887	1.75282
ENSG00000133818.13	5.98754	1.75198	2.83886	0.00915719	RRAS2	0.0470655	0.00144922	0.0177018	8.6382	0.149888	0.0190595	1.75198
ENSG00000136819.15	7.76656	1.75198	2.83932	0.024857	C9orf78	0.0364224	0.00144771	0.0177018	11.2048	-0.116004	0.0517367	-1.75198
ENSG00000137714.2	6.15362	1.75198	2.83941	0.00904825	FDX1	0.0434823	0.00144739	0.0177018	8.87779	0.138492	0.0188328	1.75198
ENSG00000185651.14	9.81214	1.75198	2.83872	0.0304668	UBE2L3	0.0293402	0.0014497	0.0177018	14.1559	0.0934358	0.0634127	1.75198
ENSG00000188175.9	3.90523	1.75198	2.83991	0.211962	HEPACAM2	0.12306	0.00144573	0.0177018	5.63406	-0.391992	0.441171	-1.75198
ENSG00000106105.13	7.73906	1.74944	2.83523	0.0367719	GARS	0.0394326	0.00146142	0.0178058	11.1651	-0.125484	0.0765359	-1.74944
ENSG00000123415.15	5.97964	1.74944	2.83549	0.00671502	SMUG1	0.045987	0.00146053	0.0178058	8.6268	0.14635	0.0139764	1.74944
ENSG00000267776.1	1.85889	1.74944	2.83534	0.462937	AC006116.24	0.305808	0.00146102	0.0178058	2.68181	0.973178	0.963543	1.74944
ENSG00000166900.15	6.7221	1.74805	2.83351	0.00539666	STX3	0.0387314	0.00146719	0.0178629	9.69794	0.123208	0.0112324	1.74805
ENSG00000254979.5	4.94763	1.74516	2.83031	0.439203	RP11-872D17.8	0.248354	0.00147804	0.0179819	7.13792	-0.789507	0.914144	-1.74516
ENSG00000143870.12	9.04676	1.7439	2.82873	0.0355479	PDIA6	0.0284801	0.00148343	0.0180343	13.0517	0.090507	0.0739883	1.7439
ENSG00000101945.16	6.51946	1.74382	2.82826	0.0116706	SUV39H1	0.0449009	0.00148504	0.0180379	9.40559	0.142677	0.0242908	1.74382
ENSG00000113732.8	6.92448	1.74382	2.82801	0.00897587	ATP6V0E1	0.0508047	0.00148589	0.0180379	9.98992	0.161428	0.0186821	1.74382
ENSG00000135535.15	8.61089	1.74282	2.8267	0.00439765	CD164	0.0331875	0.00149038	0.0180791	12.4229	-0.105422	0.00915312	-1.74282
ENSG00000255042.2	5.02517	1.74007	2.82363	0.0269205	RP11-347H15.5	0.0978856	0.00150095	0.0181941	7.24979	0.310738	0.0560315	1.74007
ENSG00000257221.2	2.81179	1.7395	2.82274	0.133059	MIR4496	0.209694	0.00150403	0.0182181	4.05656	0.66555	0.276944	1.7395
ENSG00000196998.17	6.63598	1.73926	2.82219	0.0224368	WDR45	0.059036	0.00150595	0.0182281	9.57369	-0.187353	0.0466992	-1.73926
ENSG00000221978.11	8.0065	1.7385	2.82111	0.00726152	CCNL2	0.0340698	0.00150968	0.01826	11.5509	-0.108097	0.0151139	-1.7385
ENSG00000211450.9	7.30087	1.735	2.8173	0.0121939	C11orf31	0.0416486	0.00152302	0.0184079	10.5329	0.132037	0.02538	1.735
ENSG00000106344.8	7.16863	1.73364	2.81562	0.00513816	RBM28	0.0337704	0.00152889	0.0184654	10.3421	-0.107023	0.0106944	-1.73364
ENSG00000147642.16	2.46475	1.73235	2.81402	0.258028	SYBU	0.213244	0.00153454	0.0185203	3.55588	0.675573	0.537051	1.73235
ENSG00000265646.2	4.91342	1.73196	2.81332	0.0399871	TUFMP1	0.0865118	0.00153703	0.0185369	7.08857	0.274035	0.083228	1.73196
ENSG00000104231.10	6.22717	1.72891	2.80995	0.013019	ZFAND1	0.057105	0.001549	0.0186677	8.98391	-0.180757	0.0270974	-1.72891
ENSG00000185775.9	2.33278	1.72822	2.80894	0.216163	SPATA31A6	0.280762	0.00155259	0.0186974	3.36549	0.888519	0.449915	1.72822
ENSG00000163909.7	3.08676	1.72692	2.80729	0.142957	HEYL	0.179578	0.00155852	0.0187533	4.45325	0.568106	0.297546	1.72692
ENSG00000260051.1	2.45013	1.72692	2.80702	0.180155	LA16c-390E6.4	0.236921	0.00155948	0.0187533	3.53479	-0.74947	0.374968	-1.72692
ENSG00000227135.1	2.66477	1.72564	2.80543	0.210832	GCSAML-AS1	0.221343	0.00156521	0.0188086	3.84446	0.699956	0.438819	1.72564
ENSG00000102738.7	5.60559	1.7254	2.80486	0.00835209	MRPS31	0.0472792	0.00156724	0.0188193	8.08716	-0.149494	0.0173838	-1.7254
ENSG00000108786.10	4.1327	1.72503	2.80419	0.0728086	HSD17B1	0.110723	0.00156968	0.018835	5.96223	0.35005	0.151542	1.72503
ENSG00000129173.12	6.88217	1.72472	2.80356	0.00705256	E2F8	0.0432853	0.00157194	0.0188486	9.92887	0.136828	0.014679	1.72472
ENSG00000237094.11	6.17556	1.72367	2.80219	0.0192454	RP4-669L17.10	0.0511202	0.0015769	0.0188944	8.90944	-0.161547	0.0400568	-1.72367
ENSG00000241878.10	6.69661	1.72343	2.80164	0.00957773	PISD	0.0379662	0.00157891	0.0189049	9.66117	-0.119965	0.0199348	-1.72343
ENSG00000146373.16	4.64971	1.72104	2.79894	0.0681771	RNF217	0.0968985	0.00158876	0.0190091	6.70812	0.306002	0.141902	1.72104
ENSG00000132912.12	5.87553	1.72047	2.79775	0.00626184	DCTN4	0.0419071	0.00159314	0.0190341	8.4766	0.132307	0.0130332	1.72047
ENSG00000159110.19	5.98591	1.72047	2.79795	0.099174	IFNAR2	0.0668701	0.00159238	0.0190341	8.63584	0.211129	0.206418	1.72047
ENSG00000269086.2	2.91829	1.71525	2.79222	0.0891629	CTC-523E23.5	0.159495	0.00161355	0.0192641	4.2102	-0.502959	0.185581	-1.71525
ENSG00000111231.8	6.15944	1.71448	2.79113	0.013276	GPN3	0.0402927	0.00161759	0.0192985	8.88619	-0.127031	0.0276323	-1.71448
ENSG00000134684.10	8.45251	1.71223	2.78857	0.015103	YARS	0.0379695	0.00162715	0.0193987	12.1944	-0.119642	0.031435	-1.71223
ENSG00000073008.14	5.91845	1.70981	2.78553	0.109982	PVR	0.0717496	0.00163858	0.019507	8.53852	0.225936	0.228914	1.70981
ENSG00000182827.8	6.53129	1.70981	2.78571	0.00821413	ACBD3	0.0456145	0.00163791	0.019507	9.42266	-0.143643	0.0170966	-1.70981
ENSG00000122952.16	8.16502	1.70925	2.78416	0.00950191	ZWINT	0.0332025	0.00164376	0.0195321	11.7796	0.104523	0.019777	1.70925
ENSG00000158887.15	5.69693	1.70925	2.7843	0.0317307	MPZ	0.05975	0.00164322	0.0195321	8.21893	-0.1881	0.0660434	-1.70925
ENSG00000205413.7	5.26579	1.70925	2.78404	0.501656	SAMD9	0.0884782	0.00164422	0.0195321	7.59693	0.278525	1.04413	1.70925
ENSG00000010030.13	4.05564	1.70821	2.78217	1.72371	ETV7	0.138772	0.00165132	0.0195789	5.85105	0.43667	3.58768	1.70821
ENSG00000122678.15	4.31602	1.70821	2.78269	0.0283279	POLM	0.0924173	0.00164935	0.0195789	6.22671	0.29084	0.0589608	1.70821
ENSG00000158552.12	5.66958	1.70821	2.78207	0.0191212	ZFAND2B	0.0518811	0.00165168	0.0195789	8.17947	0.16325	0.0397983	1.70821
ENSG00000125266.6	2.90026	1.70638	2.77993	0.131108	EFNB2	0.187705	0.00165984	0.0196615	4.18419	0.590365	0.272884	1.70638
ENSG00000169740.13	6.52973	1.70626	2.7795	0.0191674	ZNF32	0.0509293	0.00166151	0.0196673	9.42041	-0.160167	0.0398944	-1.70626
ENSG00000196422.10	6.78246	1.70574	2.77836	0.0276329	PPP1R26	0.0529709	0.00166587	0.0196909	9.78502	-0.166547	0.0575143	-1.70574
ENSG00000259479.6	5.27397	1.70574	2.7785	0.0280128	SORD2P	0.0808767	0.00166534	0.0196909	7.60873	0.254294	0.058305	1.70574
ENSG00000196912.12	4.75502	1.702	2.77431	0.0683685	ANKRD36B	0.137866	0.00168146	0.0198611	6.86004	-0.433092	0.1423	-1.702
ENSG00000100427.15	2.44981	1.70054	2.77254	0.303795	MLC1	0.214382	0.00168832	0.019928	3.53433	0.673203	0.632309	1.70054
ENSG00000100285.9	7.00004	1.6999	2.77129	0.0435115	NEFH	0.0630196	0.0016932	0.0199572	10.0989	0.197841	0.0905635	1.6999
ENSG00000172053.16	7.64455	1.6999	2.77156	0.00553331	QARS	0.034767	0.00169217	0.0199572	11.0288	-0.109152	0.0115169	-1.6999
ENSG00000196092.12	0.285405	1.6989	2.76998	0.300129	PAX5	0.319488	0.00169832	0.0200034	0.411752	1.0027	0.62468	1.6989
ENSG00000187595.15	2.54092	1.69867	2.76945	0.250077	ZNF385C	0.235823	0.00170041	0.0200138	3.66578	0.740038	0.520503	1.69867
ENSG00000106299.7	6.30404	1.6981	2.76857	0.00675822	WASL	0.0423426	0.00170384	0.02004	9.0948	0.132851	0.0140664	1.6981
ENSG00000104903.4	7.81498	1.6978	2.76797	0.0182344	LYL1	0.0463244	0.00170622	0.0200538	11.2746	-0.145325	0.0379524	-1.6978
ENSG00000088053.11	6.25213	1.6971	2.76695	0.12703	GP6	0.0610505	0.0017102	0.0200863	9.01991	0.19148	0.264397	1.6971
ENSG00000250510.7	2.85377	1.69291	2.76246	0.176491	GPR162	0.218587	0.00172798	0.0202809	4.11712	0.684919	0.367343	1.69291
ENSG00000144935.14	4.98716	1.68966	2.75891	0.100184	TRPC1	0.152735	0.00174219	0.0204332	7.19495	0.478213	0.20852	1.68966
ENSG00000213719.8	10.2854	1.68888	2.75781	0.00273083	CLIC1	0.0305475	0.00174658	0.0204703	14.8387	0.0956213	0.00568386	1.68888
ENSG00000008282.8	6.94486	1.68785	2.75648	0.00939377	SYPL1	0.0347527	0.00175193	0.0205186	10.0193	0.108753	0.0195519	1.68785
ENSG00000109618.11	4.05396	1.68784	2.75616	0.0252862	SEPSECS	0.0814825	0.00175322	0.0205192	5.84863	-0.25497	0.05263	-1.68784
ENSG00000135974.9	7.14107	1.68466	2.75247	0.0107972	C2orf49	0.0452588	0.00176819	0.0206699	10.3024	-0.141508	0.0224729	-1.68466
ENSG00000163064.6	3.44131	1.68466	2.75238	0.111422	EN1	0.130114	0.00176858	0.0206699	4.96476	0.406812	0.231911	1.68466
ENSG00000111452.12	3.29687	1.68446	2.75187	0.134643	ADGRD1	0.171496	0.00177064	0.0206794	4.75638	-0.536137	0.280241	-1.68446
ENSG00000167105.7	1.93748	1.68326	2.75036	0.366008	TMEM92	0.326367	0.00177679	0.0207367	2.79519	1.01997	0.761798	1.68326
ENSG00000141627.13	5.19298	1.68252	2.74932	0.0179891	DYM	0.0628091	0.00178107	0.020772	7.49189	-0.196247	0.0374419	-1.68252
ENSG00000085998.13	6.29799	1.68112	2.74762	0.00727156	POMGNT1	0.0370426	0.00178806	0.020839	9.08607	0.115697	0.0151348	1.68112
ENSG00000108679.12	5.36698	1.68112	2.74731	3.6522	LGALS3BP	0.09042	0.00178933	0.0208392	7.74292	0.282394	7.60157	1.68112
ENSG00000185640.5	2.29714	1.68023	2.74612	0.357495	KRT79	0.27654	0.00179424	0.0208818	3.31408	0.863449	0.744078	1.68023
ENSG00000107331.16	3.93287	1.67794	2.74352	0.127617	ABCA2	0.14096	0.001805	0.0209923	5.67394	0.439875	0.265618	1.67794
ENSG00000102755.10	2.51896	1.67749	2.74246	0.266407	FLT1	0.20424	0.00180941	0.0210142	3.63408	-0.637198	0.55449	-1.67749
ENSG00000167925.15	5.43082	1.67749	2.74247	0.0151759	GHDC	0.0556468	0.00180938	0.0210142	7.83502	0.17361	0.0315866	1.67749
ENSG00000245694.9	6.1207	1.67303	2.7377	0.00582475	CRNDE	0.0418511	0.00182936	0.021231	8.83031	0.130434	0.0121235	1.67303
ENSG00000079691.17	1.39115	1.66941	2.73359	0.225247	LRRC16A	0.284432	0.00184675	0.0214086	2.00701	0.885675	0.468823	1.66941
ENSG00000272221.1	4.95244	1.66941	2.73348	0.0245719	XXbac-BPG181B23.7	0.0692312	0.00184723	0.0214086	7.14486	0.215569	0.0511432	1.66941
ENSG00000175793.11	4.25755	1.66912	2.73289	0.0263769	SFN	0.0945394	0.00184975	0.0214229	6.14234	0.294335	0.0549001	1.66912
ENSG00000075884.12	1.80267	1.66621	2.72945	0.0808951	ARHGAP15	0.208214	0.00186444	0.0215668	2.6007	0.647756	0.168373	1.66621
ENSG00000130584.10	3.91309	1.66621	2.72907	0.0803709	ZBTB46	0.130712	0.00186607	0.0215668	5.64539	0.406615	0.167281	1.66621
ENSG00000167759.12	4.21042	1.66621	2.72932	0.0582508	KLK13	0.110096	0.00186501	0.0215668	6.07436	0.3425	0.121241	1.66621
ENSG00000131149.18	6.87325	1.66176	2.72432	0.0092202	GSE1	0.0355944	0.00188661	0.021789	9.916	-0.110611	0.0191906	-1.66176
ENSG00000146054.17	5.34082	1.66065	2.72283	0.0512047	TRIM7	0.100843	0.00189307	0.021845	7.70518	-0.313269	0.106576	-1.66065
ENSG00000163993.6	3.50399	1.66065	2.7226	0.544234	S100P	0.24303	0.00189408	0.021845	5.05519	0.754937	1.13275	1.66065
ENSG00000155846.16	6.15076	1.65735	2.719	0.0227954	PPARGC1B	0.0508698	0.00190986	0.0220116	8.87367	-0.157895	0.0474457	-1.65735
ENSG00000150768.15	8.10333	1.65644	2.71779	0.00647824	DLAT	0.0297524	0.00191516	0.0220575	11.6906	-0.0923242	0.0134836	-1.65644
ENSG00000147419.16	5.96563	1.6553	2.71635	0.0212902	CCDC25	0.0528971	0.00192155	0.0221158	8.60659	-0.164092	0.0443128	-1.6553
ENSG00000267673.6	5.84978	1.6551	2.71585	0.0181205	FDX2	0.0500043	0.00192376	0.0221259	8.43945	-0.155101	0.0377155	-1.6551
ENSG00000260053.2	6.97533	1.65356	2.71401	0.0130588	ABCB10P4	0.0374117	0.00193191	0.0222043	10.0633	0.115995	0.0271802	1.65356
ENSG00000158470.5	7.34743	1.6521	2.71225	0.0157809	B4GALT5	0.0325458	0.00193975	0.022279	10.6001	-0.100869	0.0328459	-1.6521
ENSG00000137221.14	6.91814	1.65073	2.71058	0.0110561	TJAP1	0.0583319	0.00194726	0.0223498	9.98076	0.180722	0.0230117	1.65073
ENSG00000174951.10	4.28784	1.64846	2.70801	0.0311476	FUT1	0.0825311	0.0019588	0.0224667	6.18605	-0.25555	0.0648296	-1.64846
ENSG00000176566.4	4.07166	1.64673	2.70598	0.0881844	DCAF4L2	0.105034	0.00196799	0.0225567	5.87416	0.325083	0.183544	1.64673
ENSG00000063854.12	5.52118	1.64346	2.70241	0.0516399	HAGH	0.103435	0.00198421	0.0227268	7.96538	-0.319881	0.107482	-1.64346
ENSG00000167535.7	2.64509	1.64314	2.70179	0.146381	CACNB3	0.20165	0.00198704	0.0227437	3.81606	0.623533	0.304673	1.64314
ENSG00000153485.5	5.53443	1.64073	2.69878	0.0284171	TMEM251	0.0594596	0.00200087	0.0228705	7.98449	-0.183736	0.0591466	-1.64073
ENSG00000258168.5	3.17276	1.64073	2.69881	0.0734757	RP11-588H23.3	0.145271	0.00200074	0.0228705	4.57732	0.448905	0.15293	1.64073
ENSG00000105971.14	6.23583	1.63967	2.69742	0.018446	CAV2	0.0465712	0.00200713	0.0229262	8.99641	0.143867	0.038393	1.63967
ENSG00000272325.1	8.41011	1.63951	2.69697	0.00794331	NUDT3	0.0288448	0.00200925	0.0229346	12.1332	-0.0890975	0.016533	-1.63951
ENSG00000131873.5	4.79267	1.63728	2.69354	0.022293	CHSY1	0.0818351	0.00202514	0.0230528	6.91437	0.252586	0.0464	1.63728
ENSG00000163291.14	6.07326	1.63728	2.69433	0.00984607	PAQR3	0.0459628	0.0020215	0.0230528	8.76187	0.14189	0.0204933	1.63728
ENSG00000196323.11	6.41269	1.63728	2.69384	0.00651254	ZBTB44	0.0510604	0.00202375	0.0230528	9.25155	0.157609	0.013555	1.63728
ENSG00000232001.1	2.68332	1.63728	2.69381	0.158926	AC108868.6	0.210535	0.00202388	0.0230528	3.87121	0.64986	0.330784	1.63728
ENSG00000251349.3	3.98754	1.63456	2.69053	0.0649132	MSANTD3-TMEFF1	0.129711	0.00203925	0.0231976	5.75281	0.400087	0.135108	1.63456
ENSG00000213699.8	6.65736	1.63447	2.69014	0.0172206	SLC35F6	0.0438463	0.00204106	0.0232022	9.60455	-0.13523	0.0358425	-1.63447
ENSG00000274964.1	3.09988	1.63181	2.68719	0.0957836	RP11-817I4.1	0.178777	0.00205501	0.0233449	4.47218	0.551019	0.199361	1.63181
ENSG00000153395.9	5.84064	1.63179	2.68687	0.0594501	LPCAT1	0.101822	0.00205648	0.0233457	8.42626	0.313812	0.123738	1.63179
ENSG00000006327.13	5.58929	1.63169	2.68648	0.0299775	TNFRSF12A	0.0721094	0.00205836	0.023351	8.06364	-0.222218	0.0623943	-1.63169
ENSG00000240583.10	4.84899	1.62563	2.68011	0.414876	AQP1	0.0956902	0.00208874	0.0236796	6.99561	0.294469	0.86351	1.62563
ENSG00000169783.12	3.18749	1.62489	2.67908	0.13921	LINGO1	0.125338	0.00209371	0.0237197	4.59858	-0.385615	0.289747	-1.62489
ENSG00000111679.16	3.36438	1.62329	2.67718	0.0726596	PTPN6	0.140475	0.0021029	0.0238076	4.85377	-0.432003	0.151231	-1.62329
ENSG00000166292.11	1.06416	1.62249	2.67609	0.525715	TMEM100	0.371032	0.00210819	0.0238513	1.53525	1.14076	1.09421	1.62249
ENSG00000168734.13	4.5584	1.62155	2.67486	0.0821571	PKIG	0.0858548	0.00211417	0.0239026	6.57639	0.263892	0.170999	1.62155
ENSG00000114648.11	6.61956	1.61743	2.67015	0.0117534	KLHL18	0.0528943	0.00213724	0.0241308	9.55001	-0.16241	0.0244632	-1.61743
ENSG00000133884.9	7.30845	1.61743	2.66985	0.00872383	DPF2	0.039853	0.00213871	0.0241308	10.5439	0.122359	0.0181575	1.61743
ENSG00000157350.12	6.40098	1.61743	2.67006	0.0179088	ST3GAL2	0.0428377	0.00213765	0.0241308	9.23466	-0.131529	0.0372748	-1.61743
ENSG00000152078.9	4.05282	1.61554	2.66767	0.14906	TMEM56	0.0955506	0.00214946	0.0242357	5.84699	-0.293222	0.310248	-1.61554
ENSG00000227640.2	1.55819	1.61473	2.66657	0.949321	SOX21-AS1	0.425329	0.00215494	0.024281	2.24799	1.30491	1.97589	1.61473
ENSG00000115364.13	6.30247	1.61195	2.66349	0.00690007	MRPL19	0.0397961	0.00217027	0.0244373	9.09254	-0.12201	0.0143616	-1.61195
ENSG00000139835.13	5.84506	1.61102	2.66226	0.0113241	GRTP1	0.0526738	0.0021764	0.0244896	8.43264	-0.161447	0.0235696	-1.61102
ENSG00000102531.16	6.85322	1.60971	2.66066	0.0103965	FNDC3A	0.0530388	0.00218443	0.0245634	9.88711	0.162508	0.021639	1.60971
ENSG00000070010.18	8.50747	1.60542	2.65608	0.00474665	UFD1L	0.0292355	0.0022076	0.0248072	12.2737	0.0894835	0.00987952	1.60542
ENSG00000111674.8	5.2419	1.60407	2.65438	0.0603832	ENO2	0.0543836	0.00221627	0.0248844	7.56247	-0.166392	0.12568	-1.60407
ENSG00000182759.3	2.06999	1.60407	2.65414	0.323944	MAFA	0.285906	0.00221747	0.0248844	2.98636	0.874714	0.674246	1.60407
ENSG00000222004.7	3.82518	1.60057	2.65034	0.0440092	C7orf71	0.115228	0.00223694	0.0250861	5.51857	0.352233	0.0915993	1.60057
ENSG00000127995.16	4.40422	1.5979	2.64702	0.0809903	CASD1	0.118298	0.00225414	0.0252408	6.35394	0.361345	0.168571	1.5979
ENSG00000131370.15	5.45967	1.5979	2.64737	0.0315878	SH3BP5	0.0467044	0.00225231	0.0252408	7.87664	-0.142671	0.0657459	-1.5979
ENSG00000167536.13	6.73897	1.5979	2.6468	0.00855004	DHRS13	0.0406193	0.0022553	0.0252408	9.72227	-0.124067	0.0177958	-1.5979
ENSG00000251381.7	7.29012	1.59591	2.64452	0.0057378	LINC00958	0.0393254	0.00226715	0.0253565	10.5174	-0.120053	0.0119425	-1.59591
ENSG00000228327.3	6.86663	1.59589	2.64421	0.0127833	RP11-206L10.2	0.0465564	0.00226879	0.0253577	9.90645	-0.142117	0.0266067	-1.59589
ENSG00000174405.13	5.83124	1.59354	2.64156	0.00972993	LIG4	0.0490741	0.00228265	0.0254954	8.4127	-0.149713	0.0202516	-1.59354
ENSG00000169258.6	5.69909	1.59328	2.64101	0.0108035	GPRIN1	0.0506983	0.00228556	0.0255108	8.22205	0.154649	0.0224861	1.59328
ENSG00000173110.7	5.0543	1.59104	2.63819	0.237881	HSPA6	0.104104	0.00230043	0.0256424	7.29182	0.317353	0.495117	1.59104
ENSG00000247271.6	4.34392	1.59104	2.63846	0.033965	ZBED5-AS1	0.0982406	0.00229902	0.0256424	6.26695	0.299497	0.0706936	1.59104
ENSG00000108506.11	4.9902	1.59039	2.63725	0.0090814	INTS2	0.0536291	0.00230541	0.0256807	7.19934	-0.163449	0.0189017	-1.59039
ENSG00000131203.12	3.42452	1.59006	2.63663	8.7251	IDO1	0.334446	0.00230871	0.0257003	4.94054	-1.01917	18.1602	-1.59006
ENSG00000116237.15	7.43457	1.58942	2.63546	0.0137451	ICMT	0.0366426	0.00231492	0.0257384	10.7258	-0.111633	0.0286086	-1.58942
ENSG00000162591.15	2.06777	1.58942	2.63541	0.364373	MEGF6	0.280752	0.00231523	0.0257384	2.98316	0.855311	0.758396	1.58942
ENSG00000115616.2	2.49468	1.58611	2.63122	0.137035	SLC9A2	0.177011	0.00233764	0.0259355	3.59907	0.53875	0.28522	1.58611
ENSG00000139514.12	5.35126	1.58611	2.63136	0.0273979	SLC7A1	0.0449328	0.00233688	0.0259355	7.72024	-0.136762	0.0570251	-1.58611
ENSG00000279417.1	5.6548	1.58611	2.63165	0.0548897	RP11-382B18.1	0.0637207	0.00233532	0.0259355	8.15815	0.19396	0.114246	1.58611
ENSG00000140464.19	7.05478	1.58581	2.63061	0.164316	PML	0.0388838	0.00234091	0.0259534	10.1779	0.11833	0.342003	1.58581
ENSG00000243926.1	3.02666	1.58581	2.63034	0.153471	TIPARP-AS1	0.200627	0.00234237	0.0259534	4.36654	-0.610506	0.31943	-1.58581
ENSG00000030110.12	7.39328	1.5855	2.62956	0.136055	BAK1	0.0364152	0.00234659	0.0259717	10.6662	0.110791	0.28318	1.5855
ENSG00000141349.8	6.85126	1.5855	2.62946	0.0121008	G6PC3	0.0420202	0.00234716	0.0259717	9.88428	0.127841	0.0251862	1.5855
ENSG00000153132.12	3.86797	1.58233	2.626	0.0973256	CLGN	0.178527	0.0023659	0.0261617	5.5803	0.542718	0.20257	1.58233
ENSG00000101347.8	6.87167	1.58118	2.62457	0.484945	SAMHD1	0.0343597	0.00237374	0.026231	9.91373	-0.104419	1.00935	-1.58118
ENSG00000124160.11	6.43998	1.58095	2.62404	0.0107066	NCOA5	0.0413969	0.00237662	0.0262454	9.29092	0.12579	0.0222844	1.58095
ENSG00000139112.10	5.29878	1.57984	2.62264	0.0817734	GABARAPL1	0.0588951	0.00238429	0.0263126	7.64453	0.178903	0.170201	1.57984
ENSG00000102003.10	3.6518	1.57863	2.6211	0.0345686	SYP	0.100239	0.00239276	0.0263858	5.26843	-0.304385	0.07195	-1.57863
ENSG00000154864.11	3.48513	1.57863	2.62086	0.225047	PIEZO2	0.267642	0.00239409	0.0263858	5.02798	-0.812671	0.468407	-1.57863
ENSG00000104325.6	6.77623	1.57391	2.61585	0.00819509	DECR1	0.0455207	0.00242184	0.026674	9.77603	-0.138061	0.017057	-1.57391
ENSG00000173542.8	5.98314	1.57349	2.61514	0.0208734	MOB1B	0.0433365	0.00242582	0.0267001	8.63185	0.131416	0.0434453	1.57349
ENSG00000237943.6	6.39065	1.57136	2.61273	0.0456966	PRKCQ-AS1	0.0429001	0.00243935	0.0268312	9.21977	0.13002	0.0951116	1.57136
ENSG00000100385.13	1.08049	1.57131	2.61239	0.391313	IL2RB	0.319338	0.00244122	0.026834	1.55882	0.967763	0.814467	1.57131
ENSG00000196611.4	1.72297	1.56635	2.60714	0.557584	MMP1	0.38609	0.00247092	0.0271426	2.48573	-1.16865	1.16054	-1.56635
ENSG00000268849.5	2.32532	1.56616	2.60667	0.263741	SIGLEC22P	0.244141	0.0024736	0.0271541	3.35473	0.738905	0.548943	1.56616
ENSG00000151332.18	5.67847	1.56239	2.60261	0.0062447	MBIP	0.0528638	0.00249682	0.0273909	8.1923	0.159846	0.0129975	1.56239
ENSG00000128872.9	4.0727	1.56151	2.60145	0.118835	TMOD2	0.127783	0.00250353	0.0274464	5.87567	0.386277	0.24734	1.56151
ENSG00000198668.10	6.76521	1.5606	2.60025	0.00533614	CALM1	0.036517	0.00251045	0.0275041	9.76014	0.110357	0.0111065	1.5606
ENSG00000076685.18	5.78419	1.56051	2.59987	0.0166819	NT5C2	0.0537756	0.00251264	0.02751	8.34482	0.1625	0.0347211	1.56051
ENSG00000004866.19	6.3693	1.55757	2.59664	0.00915153	ST7	0.0429544	0.00253138	0.0276969	9.18895	0.129704	0.0190477	1.55757
ENSG00000255020.1	3.73733	1.55594	2.59473	0.0851976	AF131216.5	0.122771	0.00254253	0.0278007	5.39182	0.370552	0.177328	1.55594
ENSG00000139438.5	2.51183	1.55529	2.5938	0.157549	FAM222A	0.234106	0.00254803	0.0278425	3.6238	0.706433	0.327918	1.55529
ENSG00000108091.10	6.43854	1.55509	2.5933	0.00420875	CCDC6	0.0354136	0.00255092	0.0278555	9.28885	0.106851	0.00875996	1.55509
ENSG00000243144.6	3.36034	1.55509	2.59302	0.0914166	RP11-115N4.1	0.175764	0.00255257	0.0278555	4.84795	0.530286	0.190272	1.55509
ENSG00000125454.11	6.15307	1.55468	2.59233	0.0108464	SLC25A19	0.0397364	0.00255666	0.0278819	8.877	-0.119867	0.0225754	-1.55468
ENSG00000174799.10	5.84841	1.5537	2.59078	0.0128166	CEP135	0.0531616	0.0025658	0.0279449	8.43747	0.160307	0.0266762	1.5537
ENSG00000263013.1	4.54617	1.5537	2.59079	0.0191275	RP11-876N24.5	0.0841251	0.00256575	0.0279449	6.55873	0.253677	0.0398113	1.5537
ENSG00000143630.9	5.92462	1.55042	2.58721	0.0108178	HCN3	0.048387	0.00258695	0.0281568	8.54742	-0.145789	0.0225159	-1.55042
ENSG00000134532.15	4.73542	1.54571	2.58194	0.184745	SOX5	0.119221	0.00261853	0.0284633	6.83177	0.358773	0.384522	1.54571
ENSG00000184481.16	5.56572	1.54571	2.58202	0.0370561	FOXO4	0.0619045	0.00261805	0.0284633	8.02964	-0.186292	0.0771274	-1.54571
ENSG00000244270.1	3.23631	1.54539	2.58133	0.092428	RPL32P29	0.167663	0.0026222	0.0284845	4.66901	-0.504475	0.192377	-1.54539
ENSG00000144118.13	6.2854	1.54381	2.57947	0.0516384	RALB	0.0420808	0.00263349	0.0285884	9.06791	0.126561	0.107479	1.54381
ENSG00000114391.12	9.26337	1.54371	2.57909	0.00535947	RPL24	0.0286834	0.00263581	0.028595	13.3642	-0.0862596	0.011155	-1.54371
ENSG00000105483.16	6.41145	1.54368	2.57852	0.0167339	CARD8	0.0590133	0.00263923	0.0285967	9.24977	0.177447	0.0348295	1.54368
ENSG00000183386.9	7.32262	1.54368	2.57849	0.0101934	FHL3	0.0398386	0.0026394	0.0285967	10.5643	-0.11979	0.0212163	-1.54368
ENSG00000100368.13	3.12814	1.54278	2.57731	0.607063	CSF2RB	0.258882	0.0026466	0.028656	4.51295	-0.778212	1.26352	-1.54278
ENSG00000075340.22	6.06474	1.54254	2.57646	0.0469035	ADD2	0.0521027	0.00265177	0.028672	8.74957	-0.156593	0.0976236	-1.54254
ENSG00000107863.17	6.28853	1.54254	2.57647	0.0120246	ARHGAP21	0.0466878	0.00265175	0.028672	9.07244	0.140319	0.0250277	1.54254
ENSG00000243989.8	7.12506	1.54254	2.57622	0.0196397	ACY1	0.0499083	0.00265325	0.028672	10.2793	-0.149989	0.0408775	-1.54254
ENSG00000259802.1	3.5978	1.54194	2.57534	0.0283571	CTD-2256P15.2	0.129649	0.00265865	0.0287117	5.19053	0.389554	0.0590215	1.54194
ENSG00000158008.9	1.94108	1.54142	2.57431	0.231479	EXTL1	0.267312	0.00266497	0.0287459	2.80039	-0.802994	0.481794	-1.54142
ENSG00000177042.14	5.40776	1.54142	2.57426	0.0150522	TMEM80	0.0599152	0.00266527	0.0287459	7.80174	0.17998	0.0313292	1.54142
ENSG00000173801.16	7.22536	1.54076	2.57332	0.0462063	JUP	0.0406652	0.00267105	0.0287896	10.424	0.122128	0.0961723	1.54076
ENSG00000140993.10	4.32479	1.5406	2.57287	0.0330837	TIGD7	0.0773448	0.0026738	0.0288005	6.23935	0.232262	0.0688593	1.5406
ENSG00000169429.10	2.42215	1.53832	2.57031	0.073516	CXCL8	0.187981	0.00268961	0.0289521	3.49442	-0.56416	0.153014	-1.53832
ENSG00000149679.11	4.99622	1.5378	2.56951	0.061667	CABLES2	0.106626	0.00269456	0.0289866	7.20802	0.319941	0.128352	1.5378
ENSG00000110218.8	6.25504	1.53776	2.56916	0.028139	PANX1	0.0423043	0.00269672	0.0289891	9.02412	0.126928	0.0585677	1.53776
ENSG00000189007.15	7.17288	1.53776	2.56891	0.0150361	ADAT2	0.0611514	0.00269829	0.0289891	10.3483	-0.183465	0.0312956	-1.53776
ENSG00000139178.10	4.44204	1.53452	2.56539	0.0544402	C1RL	0.117635	0.00272025	0.0292063	6.4085	0.352636	0.11331	1.53452
ENSG00000168071.21	6.23044	1.53269	2.56328	0.0319405	CCDC88B	0.0729781	0.0027335	0.0293296	8.98863	-0.218658	0.0664801	-1.53269
ENSG00000203667.9	8.04238	1.53203	2.56234	0.0135032	COX20	0.0615243	0.00273942	0.0293742	11.6027	0.1843	0.0281052	1.53203
ENSG00000140830.8	5.50699	1.53183	2.56186	0.0286974	TXNL4B	0.0578826	0.00274246	0.0293878	7.9449	-0.173371	0.0597299	-1.53183
ENSG00000165238.16	3.4493	1.52917	2.55891	0.173387	WNK2	0.223861	0.00276113	0.0295688	4.97629	0.670049	0.360882	1.52917
ENSG00000165948.10	5.49112	1.52916	2.55863	0.0255977	IFI27L1	0.0564795	0.00276292	0.0295689	7.92201	0.169041	0.0532782	1.52916
ENSG00000204370.8	7.54784	1.5267	2.55588	0.0163919	SDHD	0.0299378	0.00278046	0.0297375	10.8892	-0.0895448	0.0341176	-1.5267
ENSG00000165028.11	4.47153	1.52497	2.55388	0.296088	NIPSNAP3B	0.0991815	0.00279331	0.0298558	6.45105	-0.296514	0.616269	-1.52497
ENSG00000113569.15	6.96	1.52307	2.5517	0.0062245	NUP155	0.0330347	0.00280739	0.0299867	10.0412	-0.0987101	0.0129555	-1.52307
ENSG00000164970.14	5.8384	1.52307	2.55142	0.021152	FAM219A	0.0745719	0.00280917	0.0299867	8.42303	0.222812	0.0440252	1.52307
ENSG00000106803.9	7.72662	1.51908	2.54715	0.00597479	SEC61B	0.0310065	0.00283695	0.0302638	11.1472	0.0925504	0.0124358	1.51908
ENSG00000107821.14	4.52601	1.51743	2.54514	0.0204562	KAZALD1	0.0813233	0.00285011	0.0303785	6.52965	0.242625	0.042577	1.51743
ENSG00000184117.11	5.11054	1.51743	2.54495	0.0333787	NIPSNAP1	0.0512587	0.00285135	0.0303785	7.37295	-0.152921	0.0694733	-1.51743
ENSG00000157637.12	6.06759	1.5167	2.54394	0.0120772	SLC38A10	0.0456539	0.002858	0.0304298	8.75368	0.136168	0.0251371	1.5167
ENSG00000090432.6	6.82604	1.51653	2.54349	0.00778849	MUL1	0.0362339	0.00286092	0.0304415	9.84789	-0.10806	0.0162107	-1.51653
ENSG00000007047.14	5.16865	1.51362	2.54003	0.0202527	MARK4	0.0854528	0.00288386	0.0306463	7.45679	0.254637	0.0421533	1.51362
ENSG00000103540.16	5.33051	1.51362	2.54017	0.00928635	CCP110	0.0525175	0.0028829	0.0306463	7.6903	-0.1565	0.0193283	-1.51362
ENSG00000143851.15	6.74639	1.513	2.53885	0.0119915	PTPN7	0.0367699	0.00289166	0.03069	9.73298	0.109538	0.0249587	1.513
ENSG00000169213.6	4.19913	1.513	2.53898	0.0318464	RAB3B	0.0999048	0.00289081	0.03069	6.05806	0.297628	0.0662842	1.513
ENSG00000105290.11	4.72834	1.51266	2.53823	0.0867563	APLP1	0.152078	0.00289582	0.0307145	6.82155	0.452977	0.180572	1.51266
ENSG00000141968.7	5.68637	1.50989	2.53508	0.0508993	VAV1	0.0534741	0.0029169	0.0309108	8.2037	0.159158	0.10594	1.50989
ENSG00000157837.15	5.4787	1.50989	2.53491	0.0113561	SPPL3	0.0634423	0.00291804	0.0309108	7.90409	0.18882	0.0236362	1.50989
ENSG00000184515.10	2.52909	1.50952	2.53427	0.137123	BEX5	0.226773	0.00292236	0.0309368	3.6487	0.674828	0.285405	1.50952
ENSG00000138698.14	5.62898	1.50948	2.53367	0.0196924	RAP1GDS1	0.0484006	0.00292639	0.0309401	8.1209	0.14401	0.0409871	1.50948
ENSG00000214872.8	2.15881	1.50948	2.53394	5.01258	SMTNL1	0.322175	0.00292459	0.0309401	3.11451	-0.958649	10.433	-1.50948
ENSG00000145860.11	7.43725	1.50841	2.53232	0.00963526	RNF145	0.0477603	0.00293548	0.0310165	10.7297	0.142059	0.0200545	1.50841
ENSG00000140391.14	7.15507	1.50734	2.53098	0.01389	TSPAN3	0.0408557	0.00294459	0.031093	10.3226	0.121483	0.0289102	1.50734
ENSG00000153574.8	7.06736	1.50535	2.52871	0.0079984	RPIA	0.0365783	0.00296	0.0312359	10.196	-0.108705	0.0166476	-1.50535
ENSG00000144357.16	7.55779	1.50478	2.52731	0.0151819	UBR3	0.0496708	0.00296952	0.0312768	10.9036	0.147566	0.0315992	1.50478
ENSG00000157184.6	6.65574	1.50478	2.52735	0.00833011	CPT2	0.0401076	0.00296926	0.0312768	9.60221	-0.119156	0.017338	-1.50478
ENSG00000277654.4	3.85765	1.50478	2.52779	0.0250635	RP11-255M2.3	0.111771	0.00296628	0.0312768	5.56542	0.332094	0.0521664	1.50478
ENSG00000167799.9	4.9444	1.49842	2.52068	0.0452252	NUDT8	0.071339	0.0030152	0.0317378	7.13326	0.211605	0.0941303	1.49842
ENSG00000241697.4	1.70072	1.49627	2.51825	2.45996	TMEFF1	0.652814	0.00303212	0.0318957	2.45362	1.93524	5.12008	1.49627
ENSG00000164877.18	5.85018	1.49459	2.51631	0.0181644	MICALL2	0.0744887	0.00304575	0.0320189	8.44002	-0.220716	0.0378068	-1.49459
ENSG00000171988.17	5.4888	1.49447	2.5159	0.0128516	JMJD1C	0.055641	0.00304856	0.0320282	7.91867	0.164853	0.026749	1.49447
ENSG00000168003.16	7.2332	1.49347	2.51464	0.0106577	SLC3A2	0.0324385	0.00305749	0.0321017	10.4353	-0.0960794	0.0221827	-1.49347
ENSG00000179456.10	4.30652	1.4933	2.51412	0.0574145	ZBTB18	0.0936961	0.0030611	0.0321143	6.21299	0.277484	0.119501	1.4933
ENSG00000275066.4	6.80366	1.4933	2.51392	0.00926134	SYNRG	0.0451918	0.00306255	0.0321143	9.81561	0.13383	0.0192763	1.4933
ENSG00000026508.16	3.70516	1.49292	2.51323	0.0967823	CD44	0.139269	0.00306741	0.0321422	5.34541	-0.41236	0.20144	-1.49292
ENSG00000229152.2	4.47761	1.49292	2.51299	0.0891059	ANKRD10-IT1	0.0865853	0.00306908	0.0321422	6.45983	-0.256356	0.185462	-1.49292
ENSG00000166596.14	1.71652	1.49247	2.51226	3.84876	CFAP52	0.945394	0.00307423	0.0321759	2.47642	-2.79857	8.01068	-1.49247
ENSG00000117602.11	2.97922	1.48791	2.50716	0.1848	RCAN3	0.251137	0.00311055	0.0325151	4.2981	0.742511	0.384637	1.48791
ENSG00000146530.11	8.09774	1.48791	2.50724	0.0220664	VWDE	0.0423748	0.00311001	0.0325151	11.6826	0.125287	0.0459283	1.48791
ENSG00000157734.13	4.15404	1.48607	2.50505	0.0392718	SNX22	0.106137	0.00312575	0.0326535	5.99301	-0.313646	0.0817391	-1.48607
ENSG00000119283.15	3.74709	1.48605	2.50475	0.123145	TRIM67	0.12627	0.00312785	0.0326549	5.40591	-0.373112	0.256311	-1.48605
ENSG00000109184.14	5.24115	1.48592	2.50408	0.0141097	DCUN1D4	0.0681795	0.0031327	0.0326645	7.56139	-0.20143	0.0293676	-1.48592
ENSG00000162981.13	4.89928	1.48592	2.50423	0.0975452	FAM84A	0.0925562	0.0031316	0.0326645	7.06817	0.273459	0.203028	1.48592
ENSG00000130768.14	3.10223	1.48592	2.50381	0.135706	SMPDL3B	0.170115	0.00313468	0.0326647	4.47557	0.502555	0.282455	1.48592
ENSG00000068394.10	6.68576	1.48516	2.50277	0.00958311	GPKOW	0.0373995	0.00314217	0.0327223	9.64552	-0.110458	0.019946	-1.48516
ENSG00000105220.14	7.61083	1.48514	2.50221	0.00544578	GPI	0.0292948	0.00314622	0.0327234	10.9801	-0.0865099	0.0113347	-1.48514
ENSG00000239305.6	4.90146	1.48514	2.5024	0.0192547	RNF103	0.0793892	0.00314487	0.0327234	7.07131	0.234453	0.0400761	1.48514
ENSG00000233836.7	5.10421	1.48378	2.50058	0.024266	RP11-255H23.2	0.0645728	0.00315805	0.032826	7.36382	0.190614	0.0505065	1.48378
ENSG00000279718.1	3.89369	1.48092	2.49745	0.0626169	SNX18P12	0.114628	0.00318092	0.0330431	5.61741	0.338118	0.130329	1.48092
ENSG00000055211.12	5.64881	1.48055	2.49681	0.00566991	GINM1	0.050585	0.00318561	0.0330711	8.14951	-0.149187	0.0118012	-1.48055
ENSG00000116455.13	7.10238	1.47975	2.49573	0.010917	WDR77	0.0339219	0.00319351	0.0331324	10.2466	0.100018	0.0227224	1.47975
ENSG00000140105.17	8.48136	1.47947	2.495	0.815506	WARS	0.0695255	0.00319893	0.0331534	12.236	-0.204957	1.69737	-1.47947
ENSG00000183155.4	6.48749	1.47947	2.49491	0.00543071	RABIF	0.039427	0.00319952	0.0331534	9.35946	0.116227	0.0113033	1.47947
ENSG00000165949.12	4.28906	1.47805	2.4932	4.56115	IFI27	0.185429	0.00321218	0.0332623	6.1878	0.546399	9.49343	1.47805
ENSG00000181467.4	6.78849	1.47805	2.49295	0.00744354	RAP2B	0.0363544	0.00321403	0.0332623	9.79372	-0.107118	0.0154927	-1.47805
ENSG00000135314.12	5.05763	1.47801	2.49265	0.0217349	KHDC1	0.0724673	0.00321628	0.0332649	7.29662	0.213508	0.0452382	1.47801
ENSG00000171488.14	4.67047	1.4749	2.48926	0.0497978	LRRC8C	0.0693047	0.00324143	0.0335042	6.73806	0.204023	0.103648	1.4749
ENSG00000101846.6	4.27686	1.47459	2.48869	0.042459	STS	0.0949669	0.00324573	0.0335278	6.1702	0.279531	0.0883728	1.47459
ENSG00000120688.8	5.94306	1.47415	2.4877	0.00847034	WBP4	0.0497636	0.00325311	0.0335623	8.57403	-0.146442	0.0176299	-1.47415
ENSG00000123427.16	4.40776	1.47415	2.48785	0.0161466	METTL21B	0.0773608	0.00325203	0.0335623	6.35905	0.227662	0.0336069	1.47415
ENSG00000008853.16	2.279	1.47335	2.48664	0.142781	RHOBTB2	0.209669	0.00326109	0.0336238	3.2879	0.616846	0.29718	1.47335
ENSG00000142733.14	5.1448	1.4707	2.48371	0.054542	MAP3K6	0.116579	0.00328314	0.0338302	7.42237	0.342731	0.113522	1.4707
ENSG00000246985.7	5.17598	1.46985	2.48259	0.0319997	SOCS2-AS1	0.080444	0.0032916	0.0338964	7.46736	0.236433	0.0666033	1.46985
ENSG00000157036.12	5.39445	1.46911	2.48158	0.0218107	EXOG	0.0637826	0.00329926	0.0339542	7.78255	0.187418	0.0453961	1.46911
ENSG00000135451.12	6.95496	1.46891	2.48112	0.00747145	TROAP	0.0408731	0.00330281	0.0339697	10.0339	0.120087	0.0155508	1.46891
ENSG00000143416.20	7.04922	1.46787	2.47949	0.0568707	SELENBP1	0.0596296	0.00331517	0.0340507	10.1699	-0.175126	0.118369	-1.46787
ENSG00000159111.12	7.55562	1.46787	2.47949	0.0126478	MRPL10	0.0358538	0.00331519	0.0340507	10.9005	-0.105299	0.0263247	-1.46787
ENSG00000183020.13	5.38225	1.46787	2.47901	0.0295521	AP2A2	0.0627716	0.00331887	0.0340507	7.76494	0.184332	0.0615087	1.46787
ENSG00000239887.4	3.27944	1.46787	2.47913	0.0863161	C1orf226	0.144351	0.00331795	0.0340507	4.73123	-0.423907	0.179656	-1.46787
ENSG00000109854.13	7.00515	1.46702	2.47789	0.00573198	HTATIP2	0.0357749	0.00332743	0.0341174	10.1063	-0.105026	0.0119304	-1.46702
ENSG00000126603.8	5.60652	1.46648	2.47708	0.0247074	GLIS2	0.0678812	0.00333362	0.0341598	8.08849	0.199243	0.0514252	1.46648
ENSG00000101558.13	8.77341	1.46556	2.4759	0.00499818	VAPA	0.0308536	0.00334274	0.0342323	12.6574	-0.0905345	0.0104031	-1.46556
ENSG00000106077.18	5.38075	1.46525	2.47532	0.0155115	ABHD11	0.061049	0.00334722	0.034257	7.76278	-0.179112	0.0322852	-1.46525
ENSG00000251230.5	3.76205	1.46454	2.47433	0.353341	MIR3945HG	0.14532	0.0033548	0.0343135	5.4275	0.426255	0.735432	1.46454
ENSG00000127824.13	6.79668	1.46359	2.47312	0.0106812	TUBA4A	0.0439273	0.00336419	0.0343883	9.80553	0.12881	0.0222316	1.46359
ENSG00000119787.13	6.41819	1.46262	2.47188	0.00855903	ATL2	0.040051	0.00337379	0.0344653	9.2595	0.117408	0.0178145	1.46262
ENSG00000125810.9	2.29572	1.46181	2.4708	0.350322	CD93	0.280137	0.00338218	0.0345298	3.31203	-0.820991	0.72915	-1.46181
ENSG00000177873.12	5.15721	1.45938	2.46811	0.0285941	ZNF619	0.0750355	0.00340325	0.0347235	7.44029	-0.21976	0.0595148	-1.45938
ENSG00000089060.11	5.98564	1.45867	2.46714	0.018422	SLC8B1	0.051292	0.00341084	0.0347797	8.63545	-0.150186	0.0383429	-1.45867
ENSG00000167645.16	8.21524	1.45727	2.46547	0.0105858	YIF1B	0.036198	0.00342398	0.0348923	11.8521	-0.105947	0.022033	-1.45727
ENSG00000233834.6	3.47745	1.45583	2.46376	0.197153	AC005083.1	0.158164	0.00343749	0.0350085	5.0169	0.46273	0.410348	1.45583
ENSG00000135341.17	8.06075	1.45543	2.4631	0.00281702	MAP3K7	0.0301077	0.00344272	0.0350404	11.6292	-0.0880701	0.00586326	-1.45543
ENSG00000169902.13	1.78532	1.45515	2.46255	0.265971	TPST1	0.284564	0.00344706	0.035063	2.57567	0.832286	0.553583	1.45515
ENSG00000170035.15	7.14579	1.4546	2.46173	0.0180128	UBE2E3	0.0435253	0.00345358	0.0351078	10.3092	0.127276	0.0374913	1.4546
ENSG00000271853.5	3.84295	1.45419	2.46106	0.0602205	RP1-178F15.5	0.130926	0.00345891	0.0351406	5.5442	0.382789	0.125341	1.45419
ENSG00000106852.15	6.02118	1.45331	2.45991	0.0273683	LHX6	0.0605187	0.00346809	0.0352123	8.68672	-0.176889	0.0569636	-1.45331
ENSG00000143179.13	6.74535	1.45331	2.45965	0.00587621	UCK2	0.0335202	0.0034702	0.0352123	9.73148	0.0979693	0.0122306	1.45331
ENSG00000184557.4	6.36231	1.45171	2.45778	0.161101	SOCS3	0.0395515	0.00348512	0.0353421	9.17888	-0.115544	0.33531	-1.45171
ENSG00000086200.16	5.83098	1.44911	2.45492	0.00694461	IPO11	0.0491199	0.00350817	0.0355542	8.41233	-0.143396	0.0144543	-1.44911
ENSG00000163528.12	7.02727	1.44911	2.45446	0.00446242	CHCHD4	0.0347863	0.00351187	0.0355543	10.1382	-0.10154	0.00928795	-1.44911
ENSG00000174652.17	7.25994	1.44911	2.45439	0.0125994	ZNF266	0.0447801	0.00351246	0.0355543	10.4739	0.13071	0.0262239	1.44911
ENSG00000180537.12	5.47316	1.44813	2.45315	0.0578315	RNF182	0.0920048	0.00352249	0.0356341	7.8961	-0.268473	0.120369	-1.44813
ENSG00000035403.16	8.30797	1.44415	2.4489	0.0136524	VCL	0.0374733	0.00355712	0.0359625	11.9859	-0.109234	0.0284157	-1.44415
ENSG00000108861.8	5.59621	1.44407	2.44855	0.0109314	DUSP3	0.0506689	0.00355997	0.0359695	8.07363	0.147686	0.0227523	1.44407
ENSG00000125735.10	2.69051	1.43958	2.4438	0.194863	TNFSF14	0.201341	0.00359914	0.0363432	3.88159	-0.586166	0.405583	-1.43958
ENSG00000125249.6	5.73444	1.43953	2.44349	0.0296795	RAP2A	0.0835562	0.0036017	0.036347	8.27305	0.24324	0.0617741	1.43953
ENSG00000057657.15	2.37663	1.43927	2.4427	0.386948	PRDM1	0.212663	0.00360825	0.0363689	3.42875	0.618961	0.805382	1.43927
ENSG00000146223.14	7.55651	1.43927	2.44282	0.00347327	RPL7L1	0.0313667	0.00360731	0.0363689	10.9017	-0.0912961	0.00722916	-1.43927
ENSG00000198879.11	6.34318	1.43681	2.43998	0.0199269	SFMBT2	0.0572371	0.00363098	0.0365759	9.15127	0.166478	0.0414752	1.43681
ENSG00000065243.19	6.24014	1.43661	2.43952	0.0154132	PKN2	0.0599053	0.00363478	0.036592	9.00262	0.174219	0.0320805	1.43661
ENSG00000197935.6	5.68367	1.43641	2.43906	0.0173402	ZNF311	0.051133	0.00363865	0.0366089	8.1998	-0.14869	0.0360914	-1.43641
ENSG00000001167.14	7.28058	1.43467	2.43705	0.00455	NFYA	0.0351674	0.0036555	0.0367561	10.5037	0.102212	0.00947023	1.43467
ENSG00000158716.8	5.16944	1.43401	2.43587	0.0186274	DUSP23	0.0640335	0.00366549	0.0368121	7.45792	0.186056	0.0387705	1.43401
ENSG00000179097.5	5.79555	1.43401	2.43593	0.017219	HTR1F	0.0488698	0.00366499	0.0368121	8.36121	0.141998	0.035839	1.43401
ENSG00000198721.12	7.86919	1.4336	2.43519	0.0185706	ECI2	0.0413345	0.00367119	0.036847	11.3528	-0.120081	0.0386522	-1.4336
ENSG00000141068.13	6.11292	1.43303	2.43437	0.0336359	KSR1	0.0711785	0.00367817	0.0368948	8.81908	-0.206739	0.0700088	-1.43303
ENSG00000140743.7	5.4162	1.43163	2.4327	0.00503154	CDR2	0.0539843	0.00369228	0.0370141	7.81393	-0.156734	0.0104725	-1.43163
ENSG00000007384.15	3.73991	1.43066	2.43148	0.0540803	RHBDF1	0.127485	0.00370275	0.0370967	5.39554	0.370016	0.112561	1.43066
ENSG00000161970.12	9.54296	1.43011	2.43066	0.00843239	RPL26	0.0288702	0.0037097	0.0371439	13.7676	-0.0837769	0.0175509	-1.43011
ENSG00000186998.15	3.76598	1.4301	2.43039	0.119088	EMID1	0.129143	0.00371206	0.0371451	5.43317	0.374729	0.247866	1.4301
ENSG00000196141.13	5.63826	1.42985	2.42977	0.096081	SPATS2L	0.0576237	0.0037173	0.0371666	8.13429	-0.167178	0.19998	-1.42985
ENSG00000250563.1	3.14621	1.42985	2.42961	0.20582	KNOP1P5	0.174868	0.00371867	0.0371666	4.53903	0.507307	0.428388	1.42985
ENSG00000042286.14	6.41216	1.42918	2.42869	0.007247	AIFM2	0.0446623	0.00372661	0.0372236	9.2508	-0.12954	0.0150837	-1.42918
ENSG00000163399.15	7.79613	1.42903	2.42827	0.00333669	ATP1A1	0.0279091	0.00373018	0.0372368	11.2474	-0.0809399	0.00694488	-1.42903
ENSG00000113838.12	6.19448	1.42873	2.42771	0.0090462	TBCCD1	0.0482161	0.00373498	0.0372624	8.93675	-0.139813	0.0188285	-1.42873
ENSG00000123358.19	3.67289	1.42839	2.42685	0.0617998	NR4A1	0.118943	0.0037424	0.0372917	5.29885	0.344826	0.128628	1.42839
ENSG00000187554.11	1.60048	1.42839	2.4271	0.349698	TLR5	0.314721	0.00374024	0.0372917	2.309	-0.912464	0.72785	-1.42839
ENSG00000159720.11	6.61958	1.42498	2.42318	0.00430152	ATP6V0D1	0.0373985	0.00377412	0.0375853	9.55004	0.108323	0.00895306	1.42498
ENSG00000072952.18	2.0904	1.42374	2.42168	0.765751	MRVI1	0.487425	0.00378719	0.0376929	3.01581	1.41127	1.59381	1.42374
ENSG00000260834.1	2.02711	1.42369	2.42137	0.180457	RP11-256I9.2	0.228471	0.00378994	0.0376977	2.9245	0.661454	0.375597	1.42369
ENSG00000112096.16	7.35131	1.42321	2.42037	0.0263844	SOD2	0.0384459	0.00379863	0.037739	10.6057	-0.111279	0.0549158	-1.42321
ENSG00000130940.14	2.90905	1.42321	2.42039	0.713529	CASZ1	0.187918	0.00379851	0.037739	4.19687	0.543916	1.48512	1.42321
ENSG00000160014.16	8.01239	1.42223	2.41913	0.0448394	CALM3	0.0298003	0.0038095	0.0378244	11.5594	0.0862279	0.0933274	1.42223
ENSG00000122359.17	7.28915	1.42035	2.417	0.0260804	ANXA11	0.0602658	0.00382826	0.037988	10.516	0.174287	0.0542829	1.42035
ENSG00000165795.22	5.84077	1.41811	2.41449	0.0313023	NDRG2	0.0472645	0.00385041	0.038185	8.42645	-0.136602	0.0651516	-1.41811
ENSG00000101955.14	2.80155	1.41636	2.41224	0.370158	SRPX	0.290668	0.00387044	0.0383386	4.04179	-0.839605	0.770436	-1.41636
ENSG00000177054.13	5.19623	1.41636	2.41212	0.0209698	ZDHHC13	0.0811274	0.00387149	0.0383386	7.49657	0.234332	0.0436458	1.41636
ENSG00000273443.1	2.32362	1.41636	2.41197	0.233072	RP11-54O7.18	0.266194	0.00387281	0.0383386	3.35227	0.768859	0.485109	1.41636
ENSG00000198933.9	5.30371	1.41536	2.41071	0.0576211	TBKBP1	0.106542	0.00388405	0.0384269	7.65164	0.307631	0.119931	1.41536
ENSG00000223482.7	6.23273	1.41501	2.4101	0.0162184	NUTM2A-AS1	0.0473421	0.00388952	0.0384582	8.99192	-0.136676	0.0337565	-1.41501
ENSG00000033100.15	4.84343	1.41433	2.40899	0.0198833	CHPF2	0.081603	0.00389953	0.0385188	6.98759	0.235521	0.0413845	1.41433
ENSG00000105426.15	7.1705	1.41433	2.4089	0.0591533	PTPRS	0.0674997	0.00390028	0.0385188	10.3448	0.194812	0.12312	1.41433
ENSG00000185904.11	3.75458	1.41422	2.40854	0.0485128	LINC00839	0.122015	0.00390355	0.0385281	5.41671	0.352117	0.100973	1.41422
ENSG00000245848.2	1.67077	1.41362	2.40768	0.466247	CEBPA	0.385674	0.00391127	0.0385814	2.41041	1.11276	0.970433	1.41362
ENSG00000184209.14	6.18098	1.41337	2.40717	0.00930311	SNRNP35	0.0489238	0.00391588	0.038604	8.91727	0.141138	0.0193632	1.41337
ENSG00000154719.13	7.05037	1.41153	2.40507	0.013095	MRPL39	0.0428389	0.00393483	0.0387679	10.1715	-0.123519	0.0272555	-1.41153
ENSG00000270170.1	6.59644	1.41097	2.40426	0.00596984	NCBP2-AS2	0.0378823	0.00394226	0.038818	9.51666	-0.109205	0.0124254	-1.41097
ENSG00000113396.12	3.39577	1.4103	2.40333	0.107757	SLC27A6	0.149934	0.00395065	0.0388777	4.89907	0.432121	0.224283	1.4103
ENSG00000099326.8	6.1882	1.40698	2.39975	0.0145397	MZF1	0.0466805	0.00398336	0.0391764	8.92768	-0.134416	0.0302625	-1.40698
ENSG00000130826.16	7.78816	1.405	2.39752	0.00711644	DKC1	0.0328902	0.00400386	0.0393548	11.2359	-0.0946532	0.0148119	-1.405
ENSG00000213694.3	3.56692	1.40489	2.39696	0.0691565	S1PR3	0.156644	0.00400907	0.0393651	5.14598	-0.450735	0.14394	-1.40489
ENSG00000260923.5	6.023	1.40489	2.39689	0.0251655	AC137934.1	0.0893079	0.00400965	0.0393651	8.68936	-0.256975	0.0523787	-1.40489
ENSG00000140876.11	4.34014	1.40474	2.39649	0.0341878	NUDT7	0.103756	0.0040134	0.0393787	6.26149	-0.298517	0.0711575	-1.40474
ENSG00000101188.4	3.19339	1.40384	2.39533	0.14417	NTSR1	0.171777	0.00402411	0.0394605	4.60709	-0.494076	0.30007	-1.40384
ENSG00000181222.15	5.92385	1.40199	2.39323	0.00584339	POLR2A	0.0449611	0.00404363	0.0396285	8.54631	0.129251	0.0121622	1.40199
ENSG00000213614.9	7.27628	1.40062	2.39161	0.00348991	HEXA	0.033704	0.00405877	0.0397535	10.4975	0.0968503	0.00726379	1.40062
ENSG00000171860.4	4.6762	1.39844	2.38916	0.0337205	C3AR1	0.0848407	0.00408168	0.0399543	6.74633	-0.243644	0.0701849	-1.39844
ENSG00000070190.12	4.90758	1.39842	2.38864	0.0921452	DAPP1	0.115966	0.0040866	0.0399555	7.08014	0.332985	0.191788	1.39842
ENSG00000233922.2	7.01398	1.39842	2.3888	0.0109106	AL133493.2	0.034946	0.00408509	0.0399555	10.119	0.100348	0.0227089	1.39842
ENSG00000167081.16	2.5763	1.39816	2.38812	0.182808	PBX3	0.26908	0.00409147	0.0399796	3.71681	0.772534	0.380491	1.39816
ENSG00000213889.10	4.79114	1.39774	2.38744	0.0615226	PPM1N	0.0975139	0.00409788	0.0400187	6.91215	-0.279916	0.128051	-1.39774
ENSG00000115657.12	5.51421	1.39702	2.38621	0.00649811	ABCB6	0.0515067	0.00410948	0.0400849	7.95533	0.147805	0.013525	1.39702
ENSG00000265933.5	4.37034	1.39702	2.3863	0.126117	LINC00668	0.101956	0.00410869	0.0400849	6.30507	-0.292583	0.262495	-1.39702
ENSG00000112378.11	2.3733	1.39672	2.38566	0.255573	PERP	0.26021	0.00411472	0.0401125	3.42394	0.746602	0.531942	1.39672
ENSG00000278704.1	6.45363	1.39626	2.38494	0.00938355	BX004987.1	0.0393976	0.00412151	0.0401551	9.31062	0.11302	0.0195306	1.39626
ENSG00000104047.14	5.95211	1.39493	2.38336	0.00606903	DTWD1	0.0457909	0.00413656	0.0402782	8.58708	-0.131308	0.0126319	-1.39493
ENSG00000172270.18	8.22292	1.39381	2.38199	0.00309517	BSG	0.0290675	0.00414962	0.0403817	11.8632	0.0833237	0.0064422	1.39381
ENSG00000128596.16	5.63448	1.39373	2.38166	0.0144324	CCDC136	0.0693189	0.00415282	0.0403892	8.12884	0.19869	0.030039	1.39373
ENSG00000166049.10	7.70768	1.39073	2.37839	0.00358378	PASD1	0.031261	0.00418414	0.04067	11.1198	0.0895295	0.00745916	1.39073
ENSG00000196182.10	7.65208	1.39057	2.37799	0.017236	STK40	0.0345678	0.00418806	0.0406844	11.0396	-0.0989898	0.0358744	-1.39057
ENSG00000114982.17	6.23518	1.38875	2.37591	0.0061048	KANSL3	0.0401689	0.00420815	0.0408556	8.99547	0.114968	0.0127063	1.38875
ENSG00000158747.13	1.96044	1.38816	2.37483	0.41934	NBL1	0.302876	0.00421859	0.0409105	2.82832	0.86663	0.872801	1.38816
ENSG00000185164.14	7.64069	1.38816	2.37482	0.0136065	NOMO2	0.040186	0.00421872	0.0409105	11.0232	0.114985	0.0283202	1.38816
ENSG00000136048.13	3.96665	1.38763	2.37403	0.195	DRAM1	0.112305	0.00422638	0.0409609	5.72267	-0.321277	0.405868	-1.38763
ENSG00000166311.9	5.18846	1.38727	2.37342	0.0517601	SMPD1	0.0755446	0.00423235	0.0409948	7.48536	0.216081	0.107732	1.38727
ENSG00000145075.11	4.24638	1.38678	2.37268	0.0552763	CCDC39	0.136187	0.0042396	0.0410412	6.12623	-0.389461	0.11505	-1.38678
ENSG00000143641.9	7.8308	1.3859	2.37154	0.00265215	GALNT2	0.0327501	0.00425072	0.0411249	11.2975	-0.0936302	0.00552011	-1.3859
ENSG00000250102.5	4.32716	1.38391	2.3693	0.0426758	RP11-314N14.1	0.0976544	0.00427265	0.041313	6.24277	0.279028	0.0888241	1.38391
ENSG00000257594.3	5.26935	1.38246	2.3676	0.0643179	GALNT4	0.142927	0.00428944	0.0414513	7.60207	0.408206	0.133869	1.38246
ENSG00000183569.17	6.14096	1.38089	2.36577	0.026237	SERHL2	0.0704505	0.0043075	0.0416016	8.85953	-0.201116	0.0546089	-1.38089
ENSG00000108639.7	8.52722	1.37989	2.36453	0.0123969	SYNGR2	0.0320732	0.0043199	0.0416972	12.3022	-0.0915307	0.0258025	-1.37989
ENSG00000269586.7	6.61715	1.37893	2.36331	0.012121	CT45A10	0.0525362	0.00433203	0.04179	9.54653	-0.149881	0.0252282	-1.37893
ENSG00000166192.14	2.84284	1.37887	2.363	0.0699263	SENP8	0.15123	0.00433507	0.0417951	4.10135	-0.431413	0.145542	-1.37887
ENSG00000107201.9	4.59055	1.37786	2.36174	0.867281	DDX58	0.0924168	0.00434771	0.0418927	6.62277	0.263551	1.80513	1.37786
ENSG00000126787.12	6.32456	1.3761	2.35973	0.0098915	DLGAP5	0.0366597	0.00436791	0.0420629	9.12441	-0.104491	0.0205879	-1.3761
ENSG00000167123.18	5.14425	1.37506	2.35843	0.071432	CERCAM	0.0740599	0.00438092	0.0421638	7.42159	0.211022	0.148676	1.37506
ENSG00000181894.14	4.77866	1.37443	2.35755	0.0521376	ZNF329	0.0877831	0.00438983	0.0422251	6.89415	0.250068	0.108518	1.37443
ENSG00000008130.15	6.88169	1.37425	2.35712	0.00665868	NADK	0.0449092	0.00439417	0.0422425	9.92819	-0.127919	0.0138592	-1.37425
ENSG00000169330.8	3.9706	1.37268	2.3553	0.102464	KIAA1024	0.118502	0.00441264	0.0423955	5.72836	-0.33738	0.213265	-1.37268
ENSG00000160208.12	8.24642	1.3724	2.35452	0.00729904	RRP1B	0.0290727	0.00442056	0.0424226	11.8971	-0.0827549	0.015192	-1.3724
ENSG00000171109.18	5.59949	1.3724	2.35459	0.00775499	MFN1	0.0513475	0.00441989	0.0424226	8.07836	-0.146162	0.016141	-1.3724
ENSG00000163466.15	7.01647	1.37204	2.35391	0.00902381	ARPC2	0.0312376	0.00442682	0.0424581	10.1226	0.088903	0.0187819	1.37204
ENSG00000134569.9	1.21122	1.37157	2.35319	0.242628	LRP4	0.271986	0.00443411	0.0425036	1.74743	0.773939	0.504998	1.37157
ENSG00000017260.19	7.48808	1.37142	2.35279	0.00902189	ATP2C1	0.0487475	0.00443825	0.0425187	10.803	0.138697	0.0187779	1.37142
ENSG00000226688.6	5.47841	1.37091	2.35203	0.0184825	ENTPD1-AS1	0.0582705	0.00444605	0.0425689	7.90368	-0.165759	0.0384689	-1.37091
ENSG00000125901.5	6.35577	1.36836	2.34898	0.0180078	MRPS26	0.0554135	0.0044773	0.0428189	9.16944	-0.157508	0.0374809	-1.36836
ENSG00000215023.2	2.122	1.36836	2.34911	0.381319	AC114730.5	0.31122	0.004476	0.0428189	3.0614	0.884644	0.793666	1.36836
ENSG00000107443.15	6.08007	1.36599	2.3462	0.0165418	CCNJ	0.0435598	0.0045061	0.0430537	8.77169	-0.123726	0.0344297	-1.36599
ENSG00000244952.2	2.06498	1.36599	2.34611	0.194149	RP11-1000B6.5	0.299925	0.00450703	0.0430537	2.97914	0.85188	0.404095	1.36599
ENSG00000099250.17	3.13441	1.36576	2.34562	0.141662	NRP1	0.206097	0.00451215	0.0430769	4.522	-0.585304	0.294851	-1.36576
ENSG00000143224.17	6.28158	1.36576	2.34538	0.0150358	PPOX	0.0648856	0.00451464	0.0430769	9.0624	-0.18426	0.0312951	-1.36576
ENSG00000087274.16	7.2854	1.36528	2.34433	0.0110898	ADD1	0.0364885	0.00452557	0.0431243	10.5106	0.103591	0.0230819	1.36528
ENSG00000158077.4	2.58488	1.36528	2.34465	0.141552	NLRP14	0.22299	0.00452225	0.0431243	3.7292	-0.63312	0.294622	-1.36528
ENSG00000269556.7	3.94338	1.36528	2.34415	0.0681654	TMEM185A	0.125017	0.00452739	0.0431243	5.68909	0.354906	0.141877	1.36528
ENSG00000154917.10	4.22599	1.36367	2.3423	0.0784927	RAB6B	0.0984784	0.00454679	0.0432843	6.09682	-0.279433	0.163372	-1.36367
ENSG00000141429.13	6.50391	1.36315	2.34153	0.0122704	GALNT1	0.0485326	0.00455485	0.0433362	9.38316	-0.137684	0.0255393	-1.36315
ENSG00000141542.10	3.2078	1.363	2.34113	0.123765	RAB40B	0.178872	0.00455899	0.0433508	4.62787	0.507396	0.257601	1.363
ENSG00000077238.13	2.3998	1.36276	2.34039	0.187156	IL4R	0.19154	0.00456679	0.0433754	3.46217	0.543226	0.389541	1.36276
ENSG00000259768.5	6.04601	1.36276	2.34045	0.0105128	RP5-991G20.1	0.0450589	0.00456612	0.0433754	8.72256	0.127794	0.021881	1.36276
ENSG00000204334.7	3.83578	1.36033	2.33772	0.0688979	ERICH2	0.116823	0.00459496	0.043618	5.53386	0.331094	0.143402	1.36033
ENSG00000113845.9	6.68988	1.36021	2.33735	0.0059286	TIMMDC1	0.0386823	0.00459887	0.0436302	9.65146	-0.10962	0.0123396	-1.36021
ENSG00000163975.11	4.11829	1.35995	2.33684	0.0564728	MELTF	0.115691	0.00460429	0.0436568	5.94144	0.327809	0.117541	1.35995
ENSG00000139734.17	6.54165	1.35891	2.3353	0.0112891	DIAPH3	0.0393354	0.00462059	0.0437614	9.4376	-0.111412	0.0234969	-1.35891
ENSG00000196663.15	2.29182	1.35891	2.33552	0.149218	TECPR2	0.22185	0.00461823	0.0437614	3.3064	0.628396	0.310577	1.35891
ENSG00000159176.13	5.24947	1.35816	2.33431	0.0442738	CSRP1	0.0765623	0.00463119	0.0438369	7.57338	0.216796	0.09215	1.35816
ENSG00000164604.12	4.09279	1.35772	2.33362	0.432127	GPR85	0.127933	0.00463853	0.0438813	5.90464	-0.362193	0.899417	-1.35772
ENSG00000121552.3	2.37843	1.35583	2.33148	0.171171	CSTA	0.252073	0.0046614	0.0440726	3.43135	0.713253	0.35627	1.35583
ENSG00000027869.11	6.52746	1.35553	2.33093	0.0252371	SH2D2A	0.0481484	0.00466733	0.0441036	9.41713	0.136218	0.0525278	1.35553
ENSG00000037280.15	1.93134	1.35476	2.32992	0.458029	FLT4	0.286053	0.00467819	0.0441812	2.78633	0.809071	0.953326	1.35476
ENSG00000010244.17	8.00008	1.35453	2.32944	0.00235425	ZNF207	0.029659	0.00468335	0.0442048	11.5417	0.0838768	0.00490006	1.35453
ENSG00000075234.16	4.94655	1.35406	2.32872	0.0215452	TTC38	0.0664133	0.00469112	0.044253	7.13637	-0.187785	0.0448435	-1.35406
ENSG00000040341.17	6.30734	1.35081	2.32523	0.0287467	STAU2	0.0628926	0.004729	0.044585	9.09957	0.177668	0.0598325	1.35081
ENSG00000169228.13	6.86987	1.35043	2.32436	0.0133428	RAB24	0.0385852	0.0047385	0.044624	9.91113	-0.108976	0.0277714	-1.35043
ENSG00000179271.2	7.36807	1.35043	2.32446	0.0174355	GADD45GIP1	0.0359663	0.00473739	0.044624	10.6299	-0.101582	0.0362896	-1.35043
ENSG00000164615.4	6.23918	1.35012	2.3238	0.0103771	CAMLG	0.0536065	0.00474463	0.0446564	9.00124	-0.151378	0.0215985	-1.35012
ENSG00000111850.10	5.7979	1.3488	2.32223	0.0108429	SMIM8	0.0634395	0.00476176	0.0447923	8.3646	-0.179072	0.0225681	-1.3488
ENSG00000168509.19	3.69448	1.347	2.32019	0.247729	HFE2	0.142636	0.00478425	0.0449785	5.33001	0.402407	0.515616	1.347
ENSG00000128039.10	5.39469	1.3465	2.31945	0.0196596	SRD5A3	0.0726336	0.00479237	0.0450293	7.78289	0.204875	0.0409188	1.3465
ENSG00000228918.3	4.13953	1.34609	2.31879	0.106059	LINC01344	0.135148	0.00479965	0.0450723	5.97207	0.381142	0.220749	1.34609
ENSG00000077721.15	6.94223	1.34499	2.31695	0.0160503	UBE2A	0.0384115	0.00482003	0.0451871	10.0155	0.108275	0.0334066	1.34499
ENSG00000158234.12	4.45274	1.34499	2.31707	0.0640305	FAIM	0.0988922	0.00481869	0.0451871	6.42395	0.278768	0.133271	1.34499
ENSG00000213115.2	4.76463	1.34499	2.31705	0.0369706	AC104131.1	0.0757195	0.00481895	0.0451871	6.8739	0.213445	0.0769495	1.34499
ENSG00000143545.8	7.29933	1.34397	2.31569	0.0146853	RAB13	0.0327967	0.00483407	0.0452932	10.5307	0.0924175	0.0305656	1.34397
ENSG00000103056.11	2.14067	1.34378	2.31503	0.150241	SMPD3	0.21021	0.00484136	0.0453131	3.08834	0.592247	0.312707	1.34378
ENSG00000173914.11	5.50508	1.34378	2.31501	0.0218436	RBM4B	0.0573399	0.00484164	0.0453131	7.94216	0.161549	0.0454646	1.34378
ENSG00000189339.11	7.25555	1.34234	2.31333	0.00556801	SLC35E2B	0.0315552	0.00486041	0.0454632	10.4675	-0.0888641	0.0115891	-1.34234
ENSG00000167522.14	6.41712	1.34198	2.31273	0.0200056	ANKRD11	0.037846	0.00486713	0.0455004	9.25795	0.106563	0.041639	1.34198
ENSG00000276718.1	2.9658	1.34075	2.31125	0.28691	RP1-102E24.10	0.191025	0.00488372	0.0456299	4.27875	-0.537659	0.597165	-1.34075
ENSG00000170270.4	5.55655	1.33943	2.30968	0.0196197	C14orf142	0.0490641	0.00490136	0.045769	8.01641	-0.138039	0.0408358	-1.33943
ENSG00000100867.14	8.28608	1.33774	2.30775	0.0455872	DHRS2	0.0799121	0.00492328	0.0459478	11.9543	-0.224714	0.0948838	-1.33774
ENSG00000182473.21	6.87386	1.33706	2.30683	0.00693293	EXOC7	0.0380543	0.00493372	0.0460195	9.91688	0.106983	0.01443	1.33706
ENSG00000277112.3	4.77377	1.33597	2.30549	0.113896	RP11-755J8.1	0.15803	0.00494889	0.046135	6.88709	0.444117	0.237059	1.33597
ENSG00000274536.5	7.68416	1.33449	2.30377	0.0340466	MIR223	0.0640971	0.0049685	0.046292	11.0859	-0.180053	0.0708635	-1.33449
ENSG00000179403.11	4.26913	1.33385	2.30289	0.218019	VWA1	0.186468	0.00497869	0.0463609	6.15905	-0.523678	0.453778	-1.33385
ENSG00000169188.4	6.47135	1.33326	2.30188	0.0174197	APEX2	0.0593661	0.00499019	0.0464239	9.33618	0.16668	0.0362568	1.33326
ENSG00000242779.6	4.4957	1.33326	2.30181	0.0346959	ZNF702P	0.0889374	0.00499103	0.0464239	6.48593	-0.249702	0.072215	-1.33326
ENSG00000229807.10	6.32298	1.33298	2.30129	0.00930522	XIST	0.0539601	0.00499698	0.0464532	9.12214	-0.151478	0.0193676	-1.33298
ENSG00000174358.15	5.92131	1.33183	2.2999	0.0880413	SLC6A19	0.0763663	0.00501308	0.0465768	8.54265	-0.214298	0.183246	-1.33183
ENSG00000272799.1	4.3619	1.33152	2.29934	0.0396111	RP11-474N24.6	0.0918075	0.00501949	0.0466103	6.2929	-0.257592	0.0824452	-1.33152
ENSG00000188186.10	6.92051	1.32963	2.29721	0.00765972	LAMTOR4	0.0378442	0.00504422	0.0468139	9.98419	0.106122	0.0159427	1.32963
ENSG00000175787.16	5.57998	1.32947	2.2968	0.015476	ZNF169	0.059315	0.00504889	0.046831	8.05021	-0.166313	0.0322113	-1.32947
ENSG00000108528.13	6.44425	1.32861	2.2957	0.00973094	SLC25A11	0.0428394	0.00506173	0.0469239	9.29709	-0.120082	0.0202537	-1.32861
ENSG00000111206.12	6.81802	1.32831	2.29517	0.00683228	FOXM1	0.0401278	0.00506794	0.0469554	9.83633	0.112465	0.0142205	1.32831
ENSG00000054965.10	4.55757	1.32802	2.29453	0.0159197	FAM168A	0.0747979	0.00507537	0.0469874	6.57519	0.209599	0.0331348	1.32802
ENSG00000168140.4	4.4646	1.32802	2.29439	0.0486693	VASN	0.108048	0.00507705	0.0469874	6.44106	0.302762	0.101299	1.32802
ENSG00000137876.9	6.80954	1.32477	2.2909	0.00754293	RSL24D1	0.0466183	0.00511798	0.0473399	9.8241	-0.130509	0.0156996	-1.32477
ENSG00000120963.11	7.26508	1.3222	2.28785	0.00583236	ZNF706	0.034427	0.00515409	0.047621	10.4813	-0.0963006	0.0121393	-1.3222
ENSG00000198182.12	4.18815	1.3222	2.28807	0.0190233	ZNF607	0.0853549	0.00515151	0.047621	6.04223	0.238772	0.0395945	1.3222
ENSG00000102897.9	5.8155	1.32213	2.28753	0.0260959	LYRM1	0.0598768	0.00515786	0.0476293	8.38999	0.167476	0.0543153	1.32213
ENSG00000174996.11	6.15138	1.32167	2.28683	0.0142371	KLC2	0.0637275	0.00516618	0.0476796	8.87457	0.178213	0.0296327	1.32167
ENSG00000136895.18	2.37471	1.32117	2.28588	0.248228	GARNL3	0.259472	0.00517753	0.047734	3.42598	0.725427	0.516654	1.32117
ENSG00000258634.3	5.82667	1.32117	2.28585	0.0105499	RP4-773N10.4	0.0485913	0.00517781	0.047734	8.40611	-0.13585	0.0219582	-1.32117
ENSG00000100504.16	5.17678	1.31853	2.28297	0.0217573	PYGL	0.067006	0.00521234	0.0480257	7.46852	0.187189	0.0452851	1.31853
ENSG00000160113.5	6.60192	1.31852	2.2825	0.011165	NR2F6	0.0421648	0.00521792	0.0480268	9.52456	-0.117777	0.0232384	-1.31852
ENSG00000271816.1	4.33561	1.31852	2.28248	0.0607734	BMS1P4	0.131125	0.00521823	0.0480268	6.25497	-0.366263	0.126492	-1.31852
ENSG00000114107.8	5.65523	1.31835	2.28207	0.0281004	CEP70	0.0551922	0.00522314	0.0480454	8.15878	0.154149	0.0584874	1.31835
ENSG00000100319.12	6.12009	1.31704	2.28028	0.0256238	ZMAT5	0.0553559	0.00524468	0.0481902	8.82942	0.154532	0.0533325	1.31704
ENSG00000162849.15	2.40961	1.31704	2.28029	0.185072	KIF26B	0.228769	0.00524452	0.0481902	3.47634	0.638634	0.385202	1.31704
ENSG00000092010.14	7.33415	1.31687	2.27976	0.958609	PSME1	0.05444	0.00525093	0.0482095	10.5809	0.151954	1.99522	1.31687
ENSG00000135525.18	4.77291	1.31687	2.27953	0.0723128	MAP7	0.0911006	0.00525373	0.0482095	6.88585	0.254266	0.15051	1.31687
ENSG00000137094.14	4.91427	1.31687	2.27939	0.0457757	DNAJB5	0.0816916	0.00525547	0.0482095	7.0898	-0.227997	0.0952761	-1.31687
ENSG00000113648.16	8.23128	1.31686	2.27914	0.00303129	H2AFY	0.0293986	0.00525848	0.0482104	11.8752	0.0820444	0.00630924	1.31686
ENSG00000164182.10	6.47808	1.3164	2.27804	0.0245792	NDUFAF2	0.0387565	0.00527184	0.048261	9.3459	-0.108128	0.0511584	-1.3164
ENSG00000198574.5	6.56998	1.3164	2.27834	0.0641597	SH2D1B	0.0490462	0.00526812	0.048261	9.47847	-0.136847	0.13354	-1.3164
ENSG00000279487.1	2.04275	1.3164	2.27797	1.07419	AC234582.1	0.504052	0.00527269	0.048261	2.94706	-1.40625	2.23579	-1.3164
ENSG00000135931.17	2.87117	1.31603	2.27727	0.187199	ARMC9	0.2164	0.00528114	0.048303	4.14222	0.603617	0.38963	1.31603
ENSG00000198547.8	3.82942	1.31603	2.27711	0.0402467	C20orf203	0.0969615	0.00528309	0.048303	5.52468	-0.27045	0.0837682	-1.31603
ENSG00000008128.22	6.71877	1.31567	2.27652	0.0132122	CDK11A	0.0470479	0.00529033	0.0483425	9.69314	-0.131207	0.0274994	-1.31567
ENSG00000149084.12	5.64219	1.31526	2.27587	0.0144669	HSD17B12	0.0554925	0.00529825	0.0483883	8.13996	0.154731	0.030111	1.31526
ENSG00000122574.10	4.73711	1.31402	2.27408	0.114592	WIPF3	0.0781824	0.00532013	0.0485267	6.8342	-0.217893	0.238509	-1.31402
ENSG00000126062.3	6.45389	1.31402	2.27412	0.00349602	TMEM115	0.0393125	0.00531966	0.0485267	9.31099	0.109564	0.00727651	1.31402
ENSG00000166128.12	5.45332	1.31402	2.27391	0.0454449	RAB8B	0.0771083	0.00532216	0.0485267	7.86748	-0.21489	0.0945876	-1.31402
ENSG00000156873.15	6.45313	1.3131	2.27275	0.00633119	PHKG2	0.0389954	0.00533638	0.0486298	9.3099	0.108641	0.0131775	1.3131
ENSG00000010818.8	2.8545	1.31308	2.27202	0.727417	HIVEP2	0.461656	0.00534537	0.0486317	4.11817	1.28592	1.51402	1.31308
ENSG00000149308.16	5.8919	1.31308	2.27228	0.0135899	NPAT	0.0588043	0.00534215	0.0486317	8.50021	0.163808	0.0282856	1.31308
ENSG00000259205.2	4.29892	1.31308	2.27209	0.0465816	PRKXP1	0.105325	0.00534454	0.0486317	6.20202	0.293382	0.0969535	1.31308
ENSG00000168884.14	5.95387	1.31278	2.27149	0.0125171	TNIP2	0.04804	0.00535198	0.0486653	8.58962	-0.133794	0.0260527	-1.31278
ENSG00000134827.7	3.87028	1.3126	2.27059	0.313606	TCN1	0.183447	0.00536303	0.0486859	5.58363	-0.510785	0.652729	-1.3126
ENSG00000181523.12	3.46013	1.3126	2.2709	0.0498694	SGSH	0.13083	0.00535925	0.0486859	4.99191	-0.36431	0.103797	-1.3126
ENSG00000228235.1	4.11484	1.3126	2.27072	0.0762374	AP001476.4	0.103532	0.00536147	0.0486859	5.93646	0.288281	0.158678	1.3126
ENSG00000143079.14	3.05493	1.30881	2.26633	0.0892578	CTTNBP2NL	0.149351	0.00541587	0.049112	4.40733	0.415374	0.185778	1.30881
ENSG00000143774.16	7.99385	1.30881	2.26644	0.0599353	GUK1	0.0411854	0.00541453	0.049112	11.5327	0.114548	0.124747	1.30881
ENSG00000128591.15	8.89749	1.30866	2.26547	0.0111603	FLNC	0.0463363	0.00542664	0.0491293	12.8364	0.128841	0.0232288	1.30866
ENSG00000147475.14	6.5997	1.30866	2.26593	0.0117362	ERLIN2	0.0480148	0.00542084	0.0491293	9.52136	-0.133524	0.0244275	-1.30866
ENSG00000213462.4	6.31386	1.30866	2.26566	0.0234992	ERV3-1	0.0703961	0.0054242	0.0491293	9.10898	0.19575	0.0489105	1.30866
ENSG00000116675.15	6.39109	1.30771	2.26429	0.00448691	DNAJC6	0.038576	0.00544145	0.0492365	9.22039	0.107228	0.00933892	1.30771
ENSG00000174446.12	6.74094	1.30761	2.26394	0.00672607	SNAPC5	0.0399218	0.00544575	0.0492486	9.72512	-0.110959	0.0139994	-1.30761
ENSG00000223812.5	5.71677	1.30663	2.26273	0.0205418	RP11-197K6.1	0.0566658	0.00546103	0.04936	8.24755	0.157446	0.042755	1.30663
ENSG00000122406.12	10.1568	1.30657	2.26244	0.00418102	RPL5	0.0301478	0.00546467	0.0493661	14.6532	-0.0837592	0.00870224	-1.30657
ENSG00000213015.8	5.88205	1.30499	2.26062	0.0137431	ZNF580	0.0559375	0.0054876	0.0495463	8.48601	-0.155334	0.0286046	-1.30499
ENSG00000169692.12	6.79829	1.30452	2.25992	0.00900029	AGPAT2	0.036658	0.00549645	0.0495993	9.80786	0.101777	0.0187329	1.30452
ENSG00000198301.11	5.96361	1.30431	2.25947	0.00901681	SDAD1	0.037971	0.00550209	0.0496233	8.60367	-0.10541	0.0187673	-1.30431
ENSG00000105419.17	3.00342	1.30429	2.25874	0.233934	MEIS3	0.242534	0.00551134	0.0496259	4.33302	0.673159	0.486904	1.30429
ENSG00000164091.11	7.38784	1.30429	2.25896	0.0125937	WDR82	0.0326906	0.00550861	0.0496259	10.6584	-0.0907387	0.0262122	-1.30429
ENSG00000274602.4	7.0067	1.30429	2.25914	0.0140352	PI4KAP1	0.0532269	0.00550627	0.0496259	10.1085	0.147748	0.0292123	1.30429
ENSG00000163217.1	3.00141	1.30319	2.25741	0.306011	BMP10	0.2091	0.00552829	0.0497516	4.33012	-0.580153	0.636921	-1.30319
ENSG00000184979.9	2.67071	1.3023	2.25629	1.2322	USP18	0.272345	0.00554261	0.0498535	3.85301	0.755399	2.56467	1.3023
ENSG00000164403.14	5.96859	1.3021	2.25585	0.0307073	SHROOM1	0.0831443	0.00554817	0.0498766	8.61085	-0.230589	0.0639131	-1.3021
ENSG00000137274.12	4.76175	1.3017	2.25521	0.0344472	BPHL	0.0987204	0.00555636	0.0499232	6.86976	-0.273739	0.0716974	-1.3017
ENSG00000150995.18	5.95014	1.30129	2.25456	0.0353539	ITPR1	0.0521805	0.00556464	0.0499705	8.58424	0.144665	0.0735845	1.30129
ENSG00000152102.17	7.90633	1.30018	2.25299	0.00571484	FAM168B	0.0332664	0.00558488	0.0500983	11.4064	0.0921881	0.0118947	1.30018
ENSG00000167969.12	7.27883	1.30018	2.25309	0.00613864	ECI1	0.0392089	0.0055836	0.0500983	10.5011	-0.108659	0.0127768	-1.30018
ENSG00000160345.12	3.6205	1.29912	2.2517	0.0572501	C9orf116	0.133988	0.0056015	0.0502203	5.22327	-0.37118	0.119159	-1.29912
ENSG00000112218.8	5.82739	1.29631	2.24865	0.0163085	GPR63	0.0484958	0.00564093	0.0505465	8.40714	0.134234	0.033944	1.29631
ENSG00000167272.10	6.62769	1.29597	2.24807	0.00882954	POP5	0.037977	0.00564843	0.0505865	9.56173	0.105102	0.0183775	1.29597
ENSG00000133805.15	4.94017	1.29577	2.24764	0.0137952	AMPD3	0.0531408	0.00565403	0.0506094	7.12715	0.147051	0.0287129	1.29577
ENSG00000163923.9	6.28353	1.29492	2.24655	0.019513	RPL39L	0.0418963	0.0056682	0.0507089	9.06522	0.115901	0.0406138	1.29492
ENSG00000115350.11	6.55994	1.29474	2.24592	0.0143303	POLE4	0.0586098	0.00567655	0.050729	9.464	0.162109	0.0298266	1.29474
ENSG00000236772.1	2.74644	1.29474	2.24605	0.109945	RP5-1184F4.5	0.204748	0.00567483	0.050729	3.96228	0.566332	0.228836	1.29474
ENSG00000186314.11	4.81973	1.29469	2.24563	0.0232493	PRELID2	0.0710338	0.00568024	0.0507347	6.9534	-0.196458	0.0483904	-1.29469
ENSG00000108443.13	6.07392	1.29424	2.24448	0.0167402	RPS6KB1	0.0515404	0.00569531	0.0507875	8.76282	-0.1425	0.0348426	-1.29424
ENSG00000160211.15	7.9038	1.29424	2.24454	0.00741736	G6PD	0.0348982	0.0056946	0.0507875	11.4028	-0.096489	0.0154383	-1.29424
ENSG00000196305.17	7.66246	1.29424	2.24459	0.00453477	IARS	0.0334161	0.00569386	0.0507875	11.0546	-0.0923924	0.00943853	-1.29424
ENSG00000184384.13	6.08976	1.29362	2.24362	0.0483649	MAML2	0.0507866	0.00570661	0.050861	8.78567	-0.140383	0.100665	-1.29362
ENSG00000250159.6	3.89408	1.29331	2.24309	0.0484007	RP11-381K20.2	0.107711	0.00571364	0.0508964	5.61797	0.297689	0.10074	1.29331
ENSG00000141837.19	4.03427	1.29323	2.24277	0.0871055	CACNA1A	0.174545	0.00571777	0.0509059	5.82022	0.482364	0.181299	1.29323
ENSG00000122694.15	5.44894	1.29052	2.23983	0.0762806	GLIPR2	0.0630817	0.00575664	0.0512245	7.86116	0.174189	0.158768	1.29052
ENSG00000141499.16	5.97228	1.28555	2.23458	0.0111551	WRAP53	0.0548885	0.00582662	0.0518149	8.61618	0.151349	0.0232179	1.28555
ENSG00000182628.12	6.92066	1.28555	2.23439	0.0193491	SKA2	0.0437871	0.00582921	0.0518149	9.98441	0.120731	0.0402727	1.28555
ENSG00000105669.13	7.58463	1.28532	2.23376	0.007487	COPE	0.039209	0.00583768	0.0518421	10.9423	0.10809	0.0155832	1.28532
ENSG00000174744.13	6.76226	1.28532	2.2337	0.00424696	BRMS1	0.0342686	0.00583851	0.0518421	9.75588	0.0944688	0.00883948	1.28532
ENSG00000132541.10	6.13635	1.28513	2.23328	0.0116823	RIDA	0.0521412	0.00584411	0.0518641	8.85289	-0.143722	0.0243151	-1.28513
ENSG00000261555.1	1.79611	1.2851	2.23301	0.231812	CTD-3229J4.1	0.340141	0.00584773	0.0518686	2.59123	-0.937496	0.482486	-1.2851
ENSG00000152926.14	6.48596	1.28481	2.2325	0.0248814	ZNF117	0.0756577	0.00585467	0.0519025	9.35727	0.208498	0.0517873	1.28481
ENSG00000125971.16	7.90848	1.28385	2.2313	0.0164828	DYNLRB1	0.0385317	0.00587082	0.0520179	11.4095	0.106152	0.0343069	1.28385
ENSG00000118096.7	4.8642	1.28266	2.22988	0.0434129	IFT46	0.0727835	0.00589004	0.0521604	7.01756	0.200434	0.0903582	1.28266
ENSG00000109790.16	6.63881	1.28191	2.22804	0.0053836	KLHL5	0.0434688	0.00591507	0.0522504	9.57778	0.119646	0.0112053	1.28191
ENSG00000115652.14	5.32945	1.28191	2.22849	0.0144169	UXS1	0.0510525	0.00590888	0.0522504	7.68877	0.140537	0.030007	1.28191
ENSG00000159216.18	6.65764	1.28191	2.22798	0.0793816	RUNX1	0.0511411	0.00591591	0.0522504	9.60495	0.140761	0.165222	1.28191
ENSG00000206573.8	6.06207	1.28191	2.22831	0.0218324	THUMPD3-AS1	0.0603676	0.00591138	0.0522504	8.74571	0.166171	0.0454413	1.28191
ENSG00000235381.1	4.17296	1.28191	2.22853	0.0423131	RP11-477D19.2	0.100679	0.00590845	0.0522504	6.0203	-0.277151	0.0880691	-1.28191
ENSG00000152291.13	8.18089	1.28076	2.2266	0.0109582	TGOLN2	0.0305925	0.0059347	0.0523885	11.8025	0.0841712	0.0228082	1.28076
ENSG00000115525.16	3.11318	1.27973	2.22462	0.0657403	ST3GAL5	0.143093	0.00596189	0.0525133	4.49136	0.393488	0.13683	1.27973
ENSG00000137941.16	4.08986	1.27973	2.22441	0.137916	TTLL7	0.218339	0.00596477	0.0525133	5.90042	0.600368	0.287054	1.27973
ENSG00000145354.9	6.32384	1.27973	2.22452	0.0163642	CISD2	0.042717	0.00596317	0.0525133	9.12338	0.117463	0.0340599	1.27973
ENSG00000147162.13	6.78931	1.27973	2.22432	0.010389	OGT	0.0504313	0.00596592	0.0525133	9.7949	-0.138668	0.0216233	-1.27973
ENSG00000152582.13	1.8618	1.27973	2.22498	0.329657	SPEF2	0.319396	0.00595693	0.0525133	2.68601	0.878384	0.686139	1.27973
ENSG00000176597.11	5.08115	1.27973	2.22419	0.0104323	B3GNT5	0.0531868	0.00596778	0.0525133	7.33055	-0.14624	0.0217134	-1.27973
ENSG00000130429.12	7.51198	1.27773	2.22196	0.013358	ARPC1B	0.0388746	0.00599848	0.0527556	10.8375	0.106822	0.0278029	1.27773
ENSG00000017483.14	7.66678	1.27505	2.21905	0.00491104	SLC38A5	0.0380046	0.00603877	0.0530818	11.0608	0.104348	0.0102217	1.27505
ENSG00000070018.8	4.09423	1.2718	2.21557	0.0181468	LRP6	0.0803554	0.00608742	0.0534812	5.90672	0.220418	0.0377702	1.2718
ENSG00000282870.1	4.33307	1.26969	2.21323	0.0281242	FRG1DP	0.0955085	0.00612024	0.0537411	6.25129	0.261814	0.0585369	1.26969
ENSG00000236371.5	4.87767	1.26786	2.21117	0.171818	CT47A1	0.221843	0.00614934	0.0539682	7.037	0.607784	0.357616	1.26786
ENSG00000181433.9	7.29276	1.26734	2.21042	0.00984231	SAGE1	0.0341057	0.00615993	0.0540326	10.5212	0.0934205	0.0204855	1.26734
ENSG00000054267.20	6.96875	1.26579	2.20862	0.0122613	ARID4B	0.0539668	0.00618556	0.0542259	10.0538	0.147749	0.0255202	1.26579
ENSG00000065717.14	3.62836	1.26579	2.20842	0.0524633	TLE2	0.132192	0.00618849	0.0542259	5.23461	0.361893	0.109195	1.26579
ENSG00000076770.14	2.85339	1.26574	2.20796	0.24976	MBNL3	0.282233	0.00619499	0.0542328	4.11657	0.77255	0.519843	1.26574
ENSG00000204291.10	3.96493	1.26574	2.2079	0.0548177	COL15A1	0.0866801	0.0061958	0.0542328	5.72018	0.237264	0.114096	1.26574
ENSG00000197780.9	6.61082	1.26437	2.20631	0.0198818	TAF13	0.0393772	0.00621857	0.0544035	9.5374	-0.107737	0.0413815	-1.26437
ENSG00000282024.1	5.04638	1.25965	2.20135	0.0360758	RP3-467D16.3	0.0743219	0.00628993	0.0549989	7.28038	-0.203068	0.075087	-1.25965
ENSG00000277738.1	5.29199	1.25892	2.2004	0.0364282	RP11-693J15.6	0.0755743	0.00630377	0.0550909	7.63473	0.206435	0.0758204	1.25892
ENSG00000123600.18	5.85406	1.25627	2.19752	0.0113379	METTL8	0.0552607	0.00634575	0.0554287	8.44562	-0.150826	0.0235984	-1.25627
ENSG00000073605.18	4.74207	1.25551	2.19653	0.693091	GSDMB	0.111569	0.00636014	0.0555252	6.84136	0.304427	1.44258	1.25551
ENSG00000198589.10	6.82197	1.25477	2.19556	0.00702064	LRBA	0.0409498	0.00637439	0.0556204	9.84202	-0.111706	0.0146125	-1.25477
ENSG00000001036.13	6.59152	1.25467	2.19478	0.00319342	FUCA2	0.0330581	0.00638585	0.0556328	9.50956	-0.0901588	0.00664669	-1.25467
ENSG00000130193.7	5.75271	1.25467	2.19511	0.0567902	THEM6	0.0827306	0.00638098	0.0556328	8.2994	-0.22565	0.118201	-1.25467
ENSG00000214960.9	5.50577	1.25467	2.19493	0.0278162	ISPD	0.0702193	0.00638363	0.0556328	7.94315	0.191516	0.0578959	1.25467
ENSG00000059588.9	4.64286	1.25393	2.19336	0.0143175	TARBP1	0.0725449	0.00640672	0.0557271	6.69823	-0.197772	0.0298001	-1.25393
ENSG00000166848.5	6.94688	1.25393	2.19374	0.00551554	TERF2IP	0.0326541	0.00640112	0.0557271	10.0222	0.0890311	0.0114799	1.25393
ENSG00000259692.5	2.56947	1.25393	2.19353	0.333355	RP11-499F3.2	0.248568	0.00640426	0.0557271	3.70696	0.677679	0.693835	1.25393
ENSG00000103742.11	1.65971	1.2504	2.18961	0.403093	IGDCC4	0.321914	0.0064624	0.056182	2.39445	0.876683	0.838986	1.2504
ENSG00000107521.18	6.25971	1.24976	2.18874	0.00665929	HPS1	0.043972	0.00647533	0.056265	9.03085	0.119722	0.0138604	1.24976
ENSG00000197557.6	4.68911	1.24945	2.18819	0.0264894	TTC30A	0.0800302	0.00648343	0.056306	6.76496	0.217864	0.0551342	1.24945
ENSG00000010404.17	5.25315	1.24936	2.18789	0.0110861	IDS	0.0608139	0.00648804	0.0563166	7.57869	0.165538	0.0230742	1.24936
ENSG00000095383.19	5.05579	1.24935	2.18764	0.0456195	TBC1D2	0.0722618	0.00649167	0.0563187	7.29397	-0.196686	0.094951	-1.24935
ENSG00000142676.12	10.589	1.24791	2.18598	0.00709469	RPL11	0.0315837	0.00651661	0.0565056	15.2766	-0.0859261	0.0147667	-1.24791
ENSG00000013392.7	4.64959	1.24576	2.18343	0.0143139	RWDD2A	0.0777085	0.00655495	0.056786	6.70794	-0.211262	0.0297925	-1.24576
ENSG00000023228.13	7.98523	1.24576	2.18338	0.00630482	NDUFS1	0.0327893	0.00655577	0.056786	11.5202	-0.0891412	0.0131227	-1.24576
ENSG00000183963.18	5.34143	1.24375	2.18114	0.0210165	SMTN	0.081333	0.00658963	0.0570495	7.70605	0.220974	0.0437431	1.24375
ENSG00000196660.10	5.65699	1.24368	2.18085	0.0836762	SLC30A10	0.0530425	0.00659406	0.0570582	8.16131	-0.144099	0.174161	-1.24368
ENSG00000236516.1	3.64475	1.24193	2.17887	0.0681149	KLF2P4	0.131896	0.00662417	0.0572889	5.25827	-0.35812	0.141772	-1.24193
ENSG00000135046.13	8.05071	1.24083	2.17754	0.00649363	ANXA1	0.0422785	0.00664441	0.0574341	11.6147	0.114751	0.0135156	1.24083
ENSG00000162139.9	5.41337	1.23901	2.1755	0.0104364	NEU3	0.0505787	0.00667581	0.0576756	7.80984	-0.1372	0.0217219	-1.23901
ENSG00000076382.16	7.01393	1.23858	2.17484	0.00405263	SPAG5	0.0335285	0.00668584	0.0577322	10.119	0.0909326	0.00843502	1.23858
ENSG00000170004.16	5.71166	1.23755	2.17359	0.0131955	CHD3	0.0466339	0.00670523	0.0578696	8.24018	0.126431	0.0274648	1.23755
ENSG00000182552.14	6.87347	1.23621	2.17202	0.0197623	RWDD4	0.0426616	0.0067294	0.058048	9.91633	-0.115611	0.0411327	-1.23621
ENSG00000165914.14	5.78733	1.23573	2.17124	0.0482577	TTC7B	0.0526006	0.00674163	0.0581127	8.34935	-0.142513	0.100442	-1.23573
ENSG00000214915.3	2.39986	1.23573	2.17109	0.271204	XX-FW80269A6.1	0.256949	0.00674388	0.0581127	3.46227	0.696136	0.564476	1.23573
ENSG00000083520.14	7.58802	1.23399	2.16913	0.00310056	DIS3	0.0316947	0.0067744	0.0583454	10.9472	-0.0858207	0.0064534	-1.23399
ENSG00000165392.9	7.52003	1.23256	2.16747	0.0101152	WRN	0.0364189	0.00680039	0.0585389	10.8491	-0.0985665	0.0210535	-1.23256
ENSG00000171621.13	1.3698	1.23223	2.16685	0.834332	SPSB1	0.366839	0.00680997	0.0585823	1.9762	0.992664	1.73655	1.23223
ENSG00000267632.1	3.39847	1.23223	2.1667	0.0521114	RP11-400F19.18	0.145106	0.00681247	0.0585823	4.90296	0.392639	0.108463	1.23223
ENSG00000117408.10	5.20236	1.23101	2.16525	0.0140527	IPO13	0.0606957	0.00683517	0.0587472	7.50542	-0.164168	0.029249	-1.23101
ENSG00000172578.11	5.27185	1.23013	2.16414	0.053012	KLHL6	0.0671161	0.00685267	0.0588672	7.60567	0.181477	0.110338	1.23013
ENSG00000174721.9	4.3839	1.22993	2.16372	0.0437242	FGFBP3	0.0888623	0.00685928	0.0588935	6.32463	-0.240248	0.0910062	-1.22993
ENSG00000108651.9	7.22384	1.22839	2.16174	0.0107838	UTP6	0.0476368	0.00689073	0.0591024	10.4218	-0.128718	0.0224452	-1.22839
ENSG00000166145.14	3.72603	1.22839	2.1618	0.0757921	SPINT1	0.125191	0.00688968	0.0591024	5.37553	0.338282	0.157751	1.22839
ENSG00000041515.15	4.96559	1.22704	2.15993	0.200305	MYO16	0.161615	0.00691942	0.0592874	7.16383	-0.436473	0.416909	-1.22704
ENSG00000144199.11	6.18482	1.22704	2.16009	0.00775578	FAHD2B	0.0437901	0.0069168	0.0592874	8.92281	-0.118269	0.0161426	-1.22704
ENSG00000254539.1	4.12953	1.2268	2.15947	0.0488132	RP4-791M13.3	0.110652	0.0069267	0.0593193	5.95766	0.298798	0.101598	1.2268
ENSG00000104765.15	6.0024	1.2263	2.15875	0.01273	BNIP3L	0.0474464	0.00693828	0.0593878	8.65964	0.128095	0.0264958	1.2263
ENSG00000267474.1	4.38159	1.22624	2.15847	0.0614832	CTC-548K16.6	0.112446	0.00694278	0.0593958	6.3213	-0.303556	0.127969	-1.22624
ENSG00000100647.7	4.18598	1.22534	2.15733	0.0247334	SUSD6	0.0783161	0.0069609	0.0595202	6.0391	-0.211352	0.0514794	-1.22534
ENSG00000237353.6	1.53567	1.22401	2.15579	0.160719	PATE4	0.263806	0.0069857	0.0597015	2.2155	0.711625	0.334515	1.22401
ENSG00000121653.11	5.39983	1.223	2.15455	0.0709508	MAPK8IP1	0.1306	0.0070056	0.0598408	7.7903	0.352172	0.147675	1.223
ENSG00000101190.12	5.88161	1.22226	2.15359	0.00823609	TCFL5	0.0474952	0.00702124	0.0599437	8.48538	-0.128039	0.0171423	-1.22226
ENSG00000151276.23	7.3026	1.22205	2.15311	0.0207037	MAGI1	0.0648998	0.00702897	0.0599725	10.5354	0.174935	0.043092	1.22205
ENSG00000241945.7	5.7391	1.22205	2.15293	0.0158949	PWP2	0.0552101	0.00703183	0.0599725	8.27976	-0.14881	0.0330831	-1.22205
ENSG00000132300.18	7.03397	1.22151	2.15217	0.00731809	PTCD3	0.0440457	0.0070441	0.0600464	10.1479	-0.118692	0.0152316	-1.22151
ENSG00000110108.9	7.2162	1.2211	2.15137	0.00681266	TMEM109	0.0344748	0.00705722	0.0601031	10.4108	0.0928797	0.0141797	1.2211
ENSG00000118369.12	5.07324	1.2211	2.15132	0.0239292	USP35	0.0813653	0.00705799	0.0601031	7.31914	0.219206	0.0498055	1.2211
ENSG00000101811.13	7.24514	1.22083	2.15083	0.0038586	CSTF2	0.0345611	0.00706601	0.0601406	10.4525	-0.0930977	0.00803117	-1.22083
ENSG00000184402.14	5.31551	1.22022	2.14999	0.0168841	SS18L1	0.0565096	0.00707966	0.060226	7.66867	-0.152185	0.0351421	-1.22022
ENSG00000110042.7	1.06316	1.21972	2.14927	0.4129	DTX4	0.423663	0.00709137	0.0602948	1.53381	1.14072	0.859397	1.21972
ENSG00000055130.15	8.31475	1.21815	2.14703	0.00457563	CUL1	0.028995	0.00712798	0.0605132	11.9956	0.0780198	0.00952357	1.21815
ENSG00000144120.12	6.33329	1.21815	2.14718	0.00860184	TMEM177	0.0424625	0.00712549	0.0605132	9.137	-0.114263	0.0179036	-1.21815
ENSG00000165684.4	6.34677	1.21815	2.14733	0.0117673	SNAPC4	0.0584567	0.00712318	0.0605132	9.15646	-0.157309	0.0244921	-1.21815
ENSG00000087269.15	7.82796	1.21724	2.14568	0.00547859	NOP14	0.0301732	0.00715022	0.0606402	11.2934	-0.0811588	0.011403	-1.21724
ENSG00000173262.11	3.65264	1.21724	2.14586	0.0411299	SLC2A14	0.0917311	0.00714732	0.0606402	5.26965	0.246748	0.0856064	1.21724
ENSG00000226091.7	2.39967	1.21691	2.14513	0.127933	LINC00937	0.19799	0.00715927	0.060686	3.46199	-0.532462	0.266275	-1.21691
ENSG00000171155.7	5.78764	1.21455	2.14255	0.0129427	C1GALT1C1	0.0488657	0.00720192	0.0610164	8.34979	0.13132	0.0269386	1.21455
ENSG00000145375.7	6.29303	1.21427	2.14204	0.0108092	SPATA5	0.0610909	0.00721038	0.0610569	9.07893	0.164149	0.022498	1.21427
ENSG00000099954.18	2.47611	1.21426	2.14182	0.318443	CECR2	0.31317	0.00721407	0.0610571	3.57226	0.841424	0.662797	1.21426
ENSG00000138614.14	6.21069	1.21379	2.14112	0.00775011	VWA9	0.0427721	0.00722562	0.0611238	8.96013	-0.114897	0.0161308	-1.21379
ENSG00000198408.13	6.6777	1.21308	2.13998	0.00582636	MGEA5	0.0429387	0.00724474	0.0612232	9.63389	-0.115307	0.0121268	-1.21308
ENSG00000198561.13	8.35938	1.21308	2.14014	0.0150089	CTNND1	0.0383811	0.00724202	0.0612232	12.06	0.103073	0.0312391	1.21308
ENSG00000198353.7	3.12986	1.21282	2.13949	0.16975	HOXC4	0.207255	0.00725283	0.0612605	4.51544	0.556481	0.353313	1.21282
ENSG00000170180.19	7.07219	1.21063	2.13708	0.0520764	GYPA	0.0633324	0.00729322	0.0615704	10.203	0.16993	0.10839	1.21063
ENSG00000127328.21	6.2778	1.21012	2.13635	0.0432453	RAB3IP	0.0766668	0.0073055	0.0616427	9.05695	0.205665	0.0900093	1.21012
ENSG00000139117.13	3.08496	1.21004	2.13605	0.0639962	CPNE8	0.156274	0.0073105	0.0616536	4.45066	0.419183	0.1332	1.21004
ENSG00000279673.1	4.36048	1.21003	2.13582	0.0393095	RP11-185E8.2	0.0921164	0.00731442	0.0616554	6.29084	0.247073	0.0818176	1.21003
ENSG00000153310.18	6.80896	1.20898	2.13455	0.00316671	FAM49B	0.0340533	0.00733581	0.0618044	9.82325	0.0913038	0.0065911	1.20898
ENSG00000177324.13	2.8458	1.2085	2.13385	0.434437	BEND2	0.257526	0.00734771	0.0618733	4.10562	0.690339	0.904224	1.2085
ENSG00000107890.16	4.07299	1.20826	2.13295	0.0251652	ANKRD26	0.0811399	0.00736284	0.0619067	5.87609	-0.217453	0.052378	-1.20826
ENSG00000188153.12	3.30971	1.20826	2.13299	0.165979	COL4A5	0.184124	0.00736217	0.0619067	4.7749	0.493453	0.345463	1.20826
ENSG00000197912.13	5.93496	1.20826	2.13306	0.0103136	SPG7	0.0470514	0.00736114	0.0619067	8.56234	0.1261	0.0214663	1.20826
ENSG00000204859.12	6.12784	1.20805	2.13253	0.0185771	ZBTB48	0.0703476	0.00737011	0.0619365	8.84061	-0.188506	0.0386657	-1.20805
ENSG00000171867.16	6.49008	1.20484	2.12909	0.0195355	PRNP	0.0491652	0.00742865	0.0623969	9.36321	-0.131615	0.0406605	-1.20484
ENSG00000130513.6	5.40062	1.20391	2.12795	0.0512168	GDF15	0.0794008	0.00744825	0.0625299	7.79144	-0.212485	0.106601	-1.20391
ENSG00000137871.19	7.22558	1.20362	2.12722	0.117318	ZNF280D	0.0545615	0.0074607	0.0625713	10.4243	0.145982	0.244182	1.20362
ENSG00000147533.16	6.6649	1.20362	2.12732	0.0226972	GOLGA7	0.0426119	0.00745892	0.0625713	9.61542	-0.114014	0.0472412	-1.20362
ENSG00000196476.11	5.26511	1.20289	2.12627	0.0223554	C20orf96	0.0633276	0.00747705	0.0626768	7.59595	-0.16939	0.0465298	-1.20289
ENSG00000007541.16	5.89719	1.20278	2.12594	0.0112728	PIGQ	0.0619639	0.00748276	0.0626931	8.50785	0.165726	0.0234628	1.20278
ENSG00000162746.14	3.79531	1.20261	2.12555	0.0346802	FCRLB	0.1048	0.00748942	0.0627173	5.47547	0.280262	0.0721824	1.20261
ENSG00000005961.17	4.47397	1.20255	2.12527	0.0764537	ITGA2B	0.0872168	0.00749426	0.0627263	6.45458	0.233222	0.159128	1.20255
ENSG00000028116.16	7.06424	1.19821	2.12071	0.0067257	VRK2	0.0368931	0.00757331	0.063356	10.1915	0.0985238	0.0139987	1.19821
ENSG00000164086.9	6.22266	1.19813	2.12042	0.00595976	DUSP7	0.04224	0.00757848	0.0633674	8.9774	0.112793	0.0124045	1.19813
ENSG00000188322.4	2.02286	1.19707	2.11914	0.261845	SBK1	0.325159	0.00760085	0.0635225	2.91836	0.867948	0.544997	1.19707
ENSG00000238178.6	2.70687	1.19694	2.11879	0.104447	RP11-431J24.2	0.204846	0.00760694	0.0635415	3.90519	0.54674	0.217392	1.19694
ENSG00000163918.10	7.31381	1.19625	2.11788	0.00711249	RFC4	0.0367838	0.00762292	0.063643	10.5516	-0.0981513	0.0148037	-1.19625
ENSG00000115255.10	5.99666	1.19514	2.11655	0.0389427	REEP6	0.0502769	0.00764627	0.0638059	8.65134	-0.134104	0.0810542	-1.19514
ENSG00000011451.17	7.26418	1.19474	2.11593	0.00764845	WIZ	0.037365	0.00765718	0.0638649	10.48	0.0996459	0.0159192	1.19474
ENSG00000068323.16	5.70384	1.19454	2.11552	0.0194021	TFE3	0.045481	0.0076645	0.0638939	8.2289	0.121275	0.0403829	1.19454
ENSG00000111640.14	11.0823	1.1938	2.11455	0.00274131	GAPDH	0.0336764	0.0076815	0.0640035	15.9884	0.089773	0.00570569	1.1938
ENSG00000157978.11	5.95814	1.19171	2.11225	0.0145478	LDLRAP1	0.0571379	0.00772234	0.0643116	8.59578	0.152214	0.0302793	1.19171
ENSG00000111271.14	4.52442	1.1917	2.11159	0.0204268	ACAD10	0.0863297	0.00773414	0.0643133	6.52736	-0.229936	0.0425157	-1.1917
ENSG00000115827.13	5.5841	1.1917	2.11195	0.0137147	DCAF17	0.0533295	0.00772766	0.0643133	8.05615	-0.142056	0.0285454	-1.1917
[truncated: 14,635 more rows]

## Sheet: PTPN2 KO IFNg vs ctrl KO IFNg
identifier	mean_obs	qval_log10	pval_log10	var_obs	ext_gene	se_b	pval	qval	mean_obs_base2	b	var_obs_base2
ENSG00000188707.5	7.11601	66.5597	70.7806	0.178225	ZBED6CL	0.0542538	1.65728e-71	2.75622e-67	10.2662	0.970115	0.370952
ENSG00000184557.4	6.36231	52.9969	56.9168	0.161101	SOCS3	0.0612729	1.21125e-57	1.00722e-53	9.17888	0.98057	0.33531
ENSG00000101347.8	6.87167	41.0605	44.8043	0.484945	SAMHD1	0.0532298	1.5694e-45	8.70024e-42	9.91373	0.753853	1.00935
ENSG00000127399.14	7.19296	39.9624	43.5813	0.149493	LRRC61	0.0596737	2.62243e-44	1.09034e-40	10.3773	0.833222	0.31115
ENSG00000166741.7	5.49887	30.78	34.302	0.509078	NNMT	0.120996	4.98906e-35	1.65946e-31	7.93319	1.49407	1.05958
ENSG00000137496.17	6.03145	29.2555	32.6983	1.5809	IL18BP	0.0890666	2.00307e-33	5.55218e-30	8.70155	1.07302	3.29044
ENSG00000138821.12	5.67308	27.6662	31.0421	0.184333	SLC39A8	0.075129	9.07709e-32	2.15659e-28	8.18453	0.88117	0.383664
ENSG00000002549.12	7.30258	23.2317	26.5407	0.207202	LAP3	0.048016	2.8791e-27	5.86528e-24	10.5354	0.519359	0.431263
ENSG00000162654.8	3.82322	23.2317	26.4984	4.07579	GBP4	0.16723	3.17404e-27	5.86528e-24	5.51574	1.80733	8.48323
ENSG00000235750.9	7.08375	19.1313	22.3522	0.169354	KIAA0040	0.0687154	4.44433e-23	7.39136e-20	10.2197	0.679833	0.352487
ENSG00000198900.5	8.89785	16.7022	19.8817	0.0372559	TOP1	0.044087	1.3131e-20	1.98529e-17	12.8369	0.410324	0.0775433
ENSG00000216490.3	8.01872	16.003	19.1447	0.377969	IFI30	0.0543232	7.16616e-20	9.93171e-17	11.5686	0.495706	0.786693
ENSG00000163322.13	7.21327	15.4612	18.5681	0.144411	FAM175A	0.0745604	2.70305e-19	3.45803e-16	10.4065	0.669567	0.300573
ENSG00000034510.5	8.77688	15.4406	18.5153	0.254929	TMSB10	0.0443485	3.05247e-19	3.62611e-16	12.6624	0.397664	0.530601
ENSG00000154451.14	4.69226	15.0266	18.0714	7.18954	GBP5	0.247229	8.48387e-19	9.40635e-16	6.7695	2.18883	14.9641
ENSG00000128016.5	5.45532	13.9099	16.9023	0.159129	ZFP36	0.100522	1.25233e-17	0	7.87037	0.859262	0.331207
ENSG00000140511.11	4.84666	13.9099	16.9004	1.6756	HAPLN3	0.176386	1.25779e-17	0	6.99225	1.50766	3.48753
ENSG00000198736.11	6.15881	13.036	16.0016	0.209077	MSRB1	0.0681265	9.96213e-17	0	8.88528	0.565806	0.435166
ENSG00000092068.19	6.61277	12.965	15.9071	0.315907	SLC7A8	0.0851718	1.23843e-16	0	9.5402	0.705167	0.65752
ENSG00000164442.9	7.35106	12.8116	15.7315	0.220962	CITED2	0.0927366	1.85564e-16	0	10.6053	0.76332	0.459904
ENSG00000006451.7	6.28823	12.3422	15.2409	0.11712	RALA	0.0817693	5.74265e-16	0	9.072	0.661894	0.24377
ENSG00000064932.15	5.6539	11.808	14.6865	0.123293	SBNO2	0.103915	0	0	8.15686	0.824852	0.256618
ENSG00000143870.12	9.04676	11.4552	14.3144	0.0355479	PDIA6	0.0441211	0	0	13.0517	0.345503	0.0739883
ENSG00000188313.12	6.96125	10.654	13.4947	0.178807	PLSCR1	0.0631242	0	0	10.043	0.479107	0.372163
ENSG00000168386.18	5.04455	9.73329	12.5563	0.182469	FILIP1L	0.123579	0	2e-10	7.27775	0.902711	0.379785
ENSG00000143226.13	7.16318	9.43065	12.2366	0.194026	FCGR2A	0.091102	0	4e-10	10.3343	0.6564	0.403841
ENSG00000139112.10	5.29878	9.11897	11.9085	0.0817734	GABARAPL1	0.0912398	0	8e-10	7.64453	0.647936	0.170201
ENSG00000132109.9	6.17302	8.93115	11.695	0.448627	TRIM21	0.065959	0	1.2e-09	8.90578	0.463904	0.933758
ENSG00000135148.11	6.89386	8.93115	11.6897	0.145888	TRAFD1	0.0532225	0	1.2e-09	9.94574	0.374234	0.303647
ENSG00000165092.12	4.76784	8.29142	11.0352	0.427882	ALDH1A1	0.149076	0	5.1e-09	6.87854	1.01643	0.89058
ENSG00000068079.7	5.47223	8.27877	11.0083	1.38404	IFI35	0.0982095	0	5.3e-09	7.89476	0.668734	2.8807
ENSG00000135363.11	7.14751	8.15092	10.8575	0.137916	LMO2	0.0586181	0	7.1e-09	10.3117	-0.396206	0.287054
ENSG00000149577.15	4.91984	8.15092	10.8533	0.0823209	SIDT2	0.099669	0	7.1e-09	7.09782	0.673535	0.17134
ENSG00000003400.14	5.7015	8.14826	10.8329	0.151216	CASP10	0.0999774	0	7.1e-09	8.22553	0.674939	0.314736
ENSG00000106125.14	6.40288	8.14826	10.8251	0.289209	FAM188B	0.09271	0	7.1e-09	9.2374	0.625635	0.601951
ENSG00000162433.14	5.8	7.9199	10.5845	0.151364	AK4	0.082866	0	1.2e-08	8.36764	0.552504	0.315045
ENSG00000112195.8	5.80321	7.86862	10.5213	0.131524	TREML2	0.0775004	0	1.35e-08	8.37226	-0.515072	0.273749
ENSG00000090339.8	5.69788	7.65042	10.2916	0.809067	ICAM1	0.0777424	1e-10	2.24e-08	8.2203	0.510588	1.68397
ENSG00000112096.16	7.35131	7.52374	10.1536	0.0263844	SOD2	0.0595602	1e-10	2.99e-08	10.6057	0.388344	0.0549158
ENSG00000175084.11	5.57814	7.31846	9.93732	0.417305	DES	0.152221	1e-10	4.8e-08	8.04756	0.981076	0.868567
ENSG00000135047.14	7.46134	7.25739	9.86553	0.0934752	CTSL	0.0488627	1e-10	5.53e-08	10.7644	0.313697	0.194556
ENSG00000122783.16	7.62312	7.14672	9.74438	0.115018	C7orf49	0.104439	2e-10	7.13e-08	10.9978	0.666045	0.239395
ENSG00000105371.8	6.56238	7.13624	9.72369	0.321162	ICAM4	0.0806669	2e-10	7.31e-08	9.46752	-0.513854	0.668456
ENSG00000168421.12	5.98557	7.05401	9.63148	0.0597651	RHOH	0.0766099	2e-10	8.83e-08	8.63536	0.48551	0.124393
ENSG00000088298.12	5.97905	6.92037	9.48808	0.0682527	EDEM2	0.0709956	3e-10	1.201e-07	8.62595	0.446303	0.142059
ENSG00000197448.13	8.16199	6.88361	9.44177	0.0969145	GSTK1	0.045008	4e-10	1.307e-07	11.7753	0.282189	0.201715
ENSG00000146859.6	5.82776	6.87859	9.42741	0.0349227	TMEM140	0.0683234	4e-10	1.323e-07	8.40768	0.428019	0.072687
ENSG00000184702.17	7.73434	6.71503	9.24627	0.101483	2019-09-05	0.0553698	6e-10	1.927e-07	11.1583	-0.343253	0.211223
ENSG00000185022.11	5.20143	6.71503	9.24575	0.177374	MAFF	0.100118	6e-10	1.927e-07	7.50407	0.620643	0.36918
ENSG00000124762.13	4.93442	6.50599	9.02794	0.132448	CDKN1A	0.110239	9e-10	3.119e-07	7.11886	0.674627	0.275673
ENSG00000101447.13	7.2111	6.50056	9.01391	0.0410527	FAM83D	0.0517758	1e-09	3.158e-07	10.4034	-0.316584	0.0854458
ENSG00000070759.16	5.28944	6.46689	8.97181	0.13824	TESK2	0.127213	1.1e-09	3.413e-07	7.63105	0.775878	0.287729
ENSG00000136732.14	8.30706	6.20211	8.69875	0.0123423	GYPC	0.0466124	2e-09	6.279e-07	11.9846	0.279568	0.0256889
ENSG00000229988.1	6.64832	6.08954	8.57807	0.148271	HBBP1	0.0856384	2.6e-09	8.137e-07	9.5915	-0.509756	0.308606
ENSG00000259241.1	3.07215	5.94899	8.42955	0.787303	RP11-313P18.2	0.297473	3.7e-09	1.1246e-06	4.43217	1.75397	1.63867
ENSG00000126767.17	7.03507	5.82519	8.29792	0.0432481	ELK1	0.0506642	5e-09	1.4956e-06	10.1495	0.296182	0.0900153
ENSG00000171617.13	4.28606	5.79071	8.25576	0.563212	ENC1	0.23208	5.5e-09	1.6191e-06	6.18348	1.35298	1.17225
ENSG00000136929.12	8.59899	5.78083	8.23832	0.0807608	HEMGN	0.0531221	5.8e-09	1.6564e-06	12.4057	-0.309335	0.168093
ENSG00000103381.11	6.53453	5.74279	8.19286	0.0598603	CPPED1	0.061143	6.4e-09	1.808e-06	9.42733	0.354971	0.124591
ENSG00000140105.17	8.48136	5.66055	8.10331	0.815506	WARS	0.107708	7.9e-09	2.185e-06	12.236	0.621579	1.69737
ENSG00000159388.5	6.17354	5.61509	8.05068	0.0476472	BTG2	0.0706855	8.9e-09	2.4261e-06	8.90653	0.406476	0.0991714
ENSG00000187134.13	6.41603	5.45598	7.88451	0.0980877	AKR1C1	0.084225	1.3e-08	3.4996e-06	9.25638	-0.478857	0.204157
ENSG00000088882.7	3.56385	5.41144	7.83301	0.388554	CPXM1	0.309616	1.47e-08	3.8776e-06	5.14154	1.75402	0.808724
ENSG00000137936.16	4.52778	5.32074	7.72993	0.137552	BCAR3	0.17587	1.86e-08	4.7781e-06	6.53221	0.989149	0.286297
ENSG00000175352.10	3.96416	5.32074	7.72875	0.208711	NRIP3	0.152636	1.87e-08	4.7781e-06	5.71908	0.858405	0.434404
ENSG00000136783.9	6.86174	5.03528	7.43665	0.118871	NIPSNAP3A	0.0539237	3.66e-08	9.2198e-06	9.8994	0.296935	0.247414
ENSG00000105835.11	7.70541	4.94462	7.33946	0.0854907	NAMPT	0.0731427	4.58e-08	1.13602e-05	11.1166	0.399873	0.177938
ENSG00000130303.12	7.23214	4.84906	7.23747	0.118135	BST2	0.0464082	5.79e-08	1.41561e-05	10.4338	0.251775	0.245883
ENSG00000173110.7	5.0543	4.66009	7.04216	0.237881	HSPA6	0.161277	9.07e-08	2.18733e-05	7.29182	0.861919	0.495117
ENSG00000103502.13	6.6786	4.62041	6.99623	0.0444828	CDIPT	0.0697903	1.009e-07	2.39655e-05	9.63518	0.371644	0.092585
ENSG00000142784.15	7.47563	4.55054	6.91413	0.0186511	WDTC1	0.0592409	1.219e-07	2.81487e-05	10.785	0.313425	0.0388199
ENSG00000267268.1	3.15695	4.55054	6.91722	0.355955	AC007204.2	0.265878	1.21e-07	2.81487e-05	4.55451	1.40702	0.740874
ENSG00000088356.5	7.0239	4.51577	6.87336	0.0345075	PDRG1	0.0565416	1.339e-07	3.04954e-05	10.1333	0.298171	0.0718227
ENSG00000125347.13	6.11469	4.51156	6.86325	3.2063	IRF1	0.0995114	1.37e-07	3.0792e-05	8.82163	0.524347	6.67349
ENSG00000174358.15	5.92131	4.50615	6.852	0.0880413	SLC6A19	0.118306	1.406e-07	3.11784e-05	8.54265	0.622818	0.183246
ENSG00000239713.7	5.40584	4.48933	6.82944	0.390348	APOBEC3G	0.0961792	1.481e-07	3.24091e-05	7.79897	0.505412	0.812459
ENSG00000047579.19	6.93822	4.4883	6.82273	0.0333981	DTNBP1	0.0546788	1.504e-07	3.24864e-05	10.0097	0.287176	0.0695137
ENSG00000110848.8	4.81054	4.48496	6.81379	0.122066	CD69	0.135781	1.535e-07	3.27369e-05	6.94015	0.712613	0.254065
ENSG00000113742.12	6.26006	4.45522	6.77851	0.0402437	CPEB4	0.0888281	1.665e-07	3.50577e-05	9.03136	0.464862	0.0837619
ENSG00000150995.18	5.95014	4.4391	6.75693	0.0353539	ITPR1	0.0808377	1.75e-07	3.63828e-05	8.58424	0.422304	0.0735845
ENSG00000133313.14	6.6123	4.40971	6.72215	0.0541245	CNDP2	0.057472	1.896e-07	3.89302e-05	9.53953	0.299386	0.112653
ENSG00000256269.6	8.41108	4.37232	6.67943	0.0328027	HMBS	0.0458869	2.092e-07	4.24306e-05	12.1346	-0.238197	0.0682745
ENSG00000154429.10	6.40907	4.23253	6.52547	0.100807	CCSAP	0.0649041	2.982e-07	5.85419e-05	9.24634	0.332606	0.209816
ENSG00000171345.13	6.58591	4.23253	6.5297	0.0134877	KRT19	0.0605084	2.953e-07	5.85419e-05	9.50146	0.310191	0.0280728
ENSG00000185338.4	4.70965	4.23253	6.52403	0.40814	SOCS1	0.128844	2.992e-07	5.85419e-05	6.79459	0.660188	0.849491
ENSG00000001617.11	3.30343	4.21473	6.50115	0.404536	SEMA3F	0.250838	3.154e-07	6.09919e-05	4.76585	1.28279	0.841988
ENSG00000223609.7	5.38341	4.17493	6.45633	0.629437	HBD	0.0964668	3.497e-07	6.68449e-05	7.76662	-0.491449	1.31009
ENSG00000159216.18	6.65764	4.07014	6.34657	0.0793816	RUNX1	0.0792275	4.502e-07	8.50871e-05	9.60495	0.399813	0.165222
ENSG00000125826.19	6.6427	4.04803	6.31955	0.114195	RBCK1	0.0620856	4.791e-07	8.95311e-05	9.5834	0.312569	0.237681
ENSG00000104112.8	6.83727	4.04679	6.3116	0.425539	SCG3	0.0844479	4.88e-07	8.97859e-05	9.86409	0.424856	0.885704
ENSG00000179152.19	6.44934	4.04679	6.30867	0.0199225	TCAIM	0.0695228	4.913e-07	8.97859e-05	9.30443	0.349678	0.0414661
ENSG00000103642.11	5.89564	4.02809	6.28053	0.16499	LACTB	0.11542	5.242e-07	9.37362e-05	8.50561	0.579091	0.343405
ENSG00000254838.5	4.23088	4.02809	6.2814	0.429487	GVINP1	0.207503	5.231e-07	9.37362e-05	6.10388	1.04117	0.89392
ENSG00000114770.16	7.22087	4.01006	6.25785	0.0199371	ABCC5	0.0637018	5.523e-07	9.77102e-05	10.4175	0.318968	0.0414964
ENSG00000174485.15	6.52267	3.99668	6.23987	0.0221936	DENND4A	0.0718548	5.756e-07	0.000100768	9.41023	0.359219	0.046193
ENSG00000112576.12	7.24996	3.97302	6.21167	0.0143818	CCND3	0.0566715	6.142e-07	0.00010641	10.4595	0.282603	0.0299339
ENSG00000168062.9	6.41665	3.92528	6.15942	0.920077	BATF2	0.0991041	6.927e-07	0.000118774	9.25727	0.491892	1.91502
ENSG00000163565.18	4.74845	3.8783	6.10799	0.312608	IFI16	0.163346	7.798e-07	0.000132343	6.85057	0.806985	0.650652
ENSG00000106789.12	7.17026	3.86271	6.08799	0.018085	CORO2A	0.0521482	8.166e-07	0.00013718	10.3445	-0.257162	0.0376416
ENSG00000128564.6	5.64176	3.8554	6.07305	0.181206	VGF	0.173248	8.452e-07	0.000139508	8.13934	0.853184	0.377157
ENSG00000163633.10	4.34837	3.8554	6.072	0.110462	C4orf36	0.131487	8.472e-07	0.000139508	6.27338	0.647464	0.229913
ENSG00000185651.14	9.81214	3.8252	6.03752	0.0304668	UBE2L3	0.0454536	9.172e-07	0.000149554	14.1559	0.223114	0.0634127
ENSG00000003436.14	6.57966	3.74198	5.95006	0.0495469	TFPI	0.0581578	1.1219e-06	0.000181141	9.49244	-0.283168	0.103125
ENSG00000164983.7	5.41635	3.71931	5.92319	0.092887	TMEM65	0.0950527	1.1935e-06	0.00019085	7.81415	0.461644	0.193332
ENSG00000142089.15	7.29266	3.70238	5.90211	1.10557	IFITM3	0.0557468	1.2528e-06	0.000198434	10.5211	0.27021	2.3011
ENSG00000198574.5	6.56998	3.6421	5.83772	0.0641597	SH2D1B	0.0759821	1.4531e-06	0.00022798	9.47847	0.36605	0.13354
ENSG00000047597.5	6.86907	3.57582	5.76736	0.0287968	XK	0.0548906	1.7086e-06	0.000265568	9.90997	0.262659	0.0599368
ENSG00000128335.13	5.21179	3.55221	5.7397	0.554972	APOL2	0.08642	1.8209e-06	0.000280409	7.51902	0.412426	1.1551
ENSG00000144118.13	6.2854	3.52538	5.70491	0.0516384	RALB	0.0651912	1.9728e-06	0.000298275	9.06791	0.310062	0.107479
ENSG00000213934.6	9.66312	3.52538	5.70491	0.0454402	HBG1	0.061658	1.9728e-06	0.000298275	13.9409	-0.293257	0.0945777
ENSG00000198729.4	5.18107	3.52507	5.70067	0.175385	PPP1R14C	0.116144	1.9922e-06	0.000298489	7.47471	-0.552174	0.365041
ENSG00000187997.11	5.02374	3.52227	5.69397	0.158809	C17orf99	0.119446	2.0232e-06	0.000300423	7.24772	-0.567499	0.330541
ENSG00000142961.14	5.71597	3.48099	5.645	0.303594	MOB3C	0.0873832	2.2646e-06	0.00033038	8.2464	0.41317	0.631891
ENSG00000238105.7	5.16015	3.48099	5.64763	0.0591081	GOLGA2P5	0.100996	2.2509e-06	0.00033038	7.44453	0.477657	0.123026
ENSG00000175040.5	7.36553	3.45661	5.6165	0.0531608	CHST2	0.0554777	2.4182e-06	0.000349451	10.6262	-0.261572	0.110647
ENSG00000177606.6	6.05591	3.45661	5.61307	0.0450609	JUN	0.0839157	2.4374e-06	0.000349451	8.73683	0.39552	0.0937883
ENSG00000115607.9	4.42627	3.44524	5.59797	1.09476	IL18RAP	0.207623	2.5236e-06	0.000358722	6.38576	0.977116	2.27861
ENSG00000101400.5	6.46632	3.44356	5.5926	0.0621604	SNTA1	0.0615119	2.5551e-06	0.000360114	9.32893	-0.289332	0.129379
ENSG00000147465.11	7.82584	3.42276	5.56813	0.0184384	STAR	0.0476119	2.7031e-06	0.000377779	11.2903	-0.223403	0.0383772
ENSG00000134321.11	2.26022	3.41651	5.55825	0.497664	RSAD2	0.321587	2.7654e-06	0.000383258	3.2608	1.50745	1.03582
ENSG00000183134.4	5.25841	3.36601	5.50414	0.235738	PTGDR2	0.114286	3.1323e-06	0.000430521	7.58628	0.532796	0.490659
ENSG00000003402.19	6.8799	3.3593	5.49297	0.0418379	CFLAR	0.073931	3.2139e-06	0.000437225	9.92559	0.344271	0.0870801
ENSG00000030110.12	7.39328	3.3593	5.49031	0.136055	BAK1	0.0564141	3.2336e-06	0.000437225	10.6662	0.26263	0.28318
ENSG00000043462.11	5.95688	3.35106	5.47644	0.21713	LCP2	0.103839	3.3385e-06	0.000445593	8.59395	0.482726	0.451928
ENSG00000149932.16	6.97709	3.35106	5.47325	0.0544199	TMEM219	0.0566696	3.3632e-06	0.000445593	10.0658	0.26336	0.113268
ENSG00000171223.5	6.71043	3.35106	5.47161	0.0433061	JUNB	0.0624279	3.3759e-06	0.000445593	9.68111	0.290072	0.090136
ENSG00000161217.11	6.56792	3.33871	5.45582	0.0385738	PCYT1A	0.0600455	3.5009e-06	0.000458453	9.47551	0.278551	0.0802864
ENSG00000182134.15	5.84542	3.32459	5.4383	0.0523948	TDRKH	0.0836461	3.645e-06	0.000473594	8.43316	0.387337	0.109053
ENSG00000050628.20	5.68029	3.31674	5.42707	0.0972978	PTGER3	0.0761902	3.7405e-06	0.000482239	8.19493	-0.352403	0.202513
ENSG00000102096.9	7.42449	3.31234	5.41932	0.0897721	PIM2	0.0464883	3.8079e-06	0.000487142	10.7113	0.21485	0.186849
ENSG00000169220.17	6.06636	3.28581	5.38945	0.0401379	RGS14	0.0761695	4.0789e-06	0.000517837	8.75191	0.350937	0.0835419
ENSG00000140284.10	6.5566	3.27814	5.37521	0.17569	SLC27A2	0.0917234	4.215e-06	0.000527059	9.45918	0.421973	0.365677
ENSG00000164506.14	7.7914	3.27814	5.378	0.0120832	STXBP5	0.0508301	4.1879e-06	0.000527059	11.2406	0.233912	0.0251495
ENSG00000134326.11	5.41723	3.2456	5.33941	0.483682	CMPK2	0.115278	4.5771e-06	0.00056807	7.81541	0.528351	1.00672
ENSG00000224389.8	4.90473	3.19785	5.28843	1.70978	C4B	0.135719	5.1472e-06	0.000634091	7.07602	0.618704	3.55869
ENSG00000128918.14	7.84307	3.19291	5.28029	0.0393989	ALDH1A2	0.0630472	5.2446e-06	0.000641349	11.3152	0.287165	0.0820036
ENSG00000100605.16	5.80224	3.16037	5.24457	0.0395313	ITPK1	0.0876573	5.6942e-06	0.000691241	8.37087	0.397739	0.0822792
ENSG00000107201.9	4.59055	3.15957	5.24061	0.867281	DDX58	0.143171	5.7463e-06	0.000692514	6.62277	0.649356	1.80513
ENSG00000135503.12	5.69331	3.11006	5.18796	0.0386651	ACVR1B	0.10447	6.487e-06	0.000776148	8.21371	0.471143	0.0804764
ENSG00000174804.3	5.91352	3.06476	5.13955	0.0328769	FZD4	0.0755713	7.2518e-06	0.000861464	8.5314	-0.339025	0.0684291
ENSG00000184584.12	6.50988	3.04967	5.12137	0.0262363	TMEM173	0.06795	7.5618e-06	0.00089192	9.39177	0.304228	0.0546075
ENSG00000066583.11	7.00225	3.04465	5.11328	0.0140439	ISOC1	0.0508463	7.7041e-06	0.0009023	10.1021	0.227448	0.0292305
ENSG00000064012.21	6.07086	3.02084	5.08642	0.128248	CASP8	0.0781398	8.1956e-06	0.000953152	8.7584	0.348504	0.266931
ENSG00000131979.18	5.20568	3.00426	5.06245	0.10754	GCH1	0.0949468	8.6606e-06	0.00099023	7.51021	0.422339	0.223831
ENSG00000152944.8	5.53735	3.00426	5.06083	0.0671629	MED21	0.0900212	8.693e-06	0.00099023	7.98871	0.400357	0.139791
ENSG00000165240.18	6.82798	3.00426	5.06333	0.0454552	ATP7A	0.0578779	8.6431e-06	0.00099023	9.85069	0.257476	0.094609
ENSG00000151632.17	5.02392	2.98159	5.03519	0.0961769	AKR1C2	0.0984414	9.2217e-06	0.00104331	7.24798	-0.436554	0.20018
ENSG00000173801.16	7.22536	2.96782	5.01848	0.0462063	JUP	0.0629982	9.5834e-06	0.0010769	10.424	-0.278853	0.0961723
ENSG00000138166.5	4.61779	2.95794	5.00568	0.101248	DUSP5	0.130547	9.8702e-06	0.00110168	6.66206	0.577016	0.210734
ENSG00000184785.5	6.26966	2.93941	4.98423	0.0340971	SMIM10	0.0653443	1.03697e-05	0.00114972	9.0452	0.288124	0.0709687
ENSG00000225217.1	4.39452	2.91658	4.95852	0.222276	HSPA7	0.169125	1.10022e-05	0.00121177	6.33995	0.743554	0.462639
ENSG00000169245.5	1.39633	2.88761	4.92668	3.66975	CXCL10	0.443143	1.18391e-05	0.00129537	2.01448	1.9412	7.6381
ENSG00000132589.15	6.95804	2.88299	4.91358	0.00724963	FLOT2	0.0494275	1.22018e-05	0.00130921	10.0383	0.216193	0.0150892
ENSG00000144354.13	7.42915	2.88299	4.9152	0.0474701	CDCA7	0.0525249	1.21562e-05	0.00130921	10.718	-0.229784	0.0988027
ENSG00000165272.14	6.77303	2.88299	4.91513	0.0299191	AQP3	0.0709078	1.21583e-05	0.00130921	9.77141	0.310202	0.0622727
ENSG00000117155.16	7.82638	2.82733	4.85512	0.0383556	SSX2IP	0.0622461	1.39598e-05	0.00148824	11.2911	0.270428	0.0798323
ENSG00000130821.15	5.68637	2.82542	4.85044	0.0262193	SLC6A8	0.0677694	1.41111e-05	0.00149479	8.20369	-0.294263	0.054572
ENSG00000187608.8	6.34626	2.81519	4.83746	0.965133	ISG15	0.0762088	1.45393e-05	0.0015304	9.15571	0.330407	2.0088
ENSG00000172216.5	6.2008	2.78705	4.80658	0.0341985	CEBPB	0.0683909	1.56108e-05	0.00163285	8.94586	0.295441	0.0711798
ENSG00000136068.14	6.41139	2.73289	4.7442	0.0422416	FLNB	0.06915	1.80219e-05	0.00184973	9.24968	0.296521	0.0879203
ENSG00000139626.15	3.35149	2.73289	4.74162	1.33455	ITGB7	0.264733	1.81292e-05	0.00184973	4.83517	1.13485	2.77769
ENSG00000147036.11	3.83722	2.73289	4.74407	0.102717	LANCL3	0.202152	1.80273e-05	0.00184973	5.53594	0.866832	0.213791
ENSG00000268916.5	5.79153	2.73289	4.74702	0.376843	CSAG3	0.109814	1.79053e-05	0.00184973	8.35541	0.471052	0.784349
ENSG00000119431.9	5.84093	2.69057	4.69664	0.0208257	HDHD3	0.0757734	2.01076e-05	0.00203908	8.42668	0.323074	0.0433459
ENSG00000139289.13	4.98478	2.68709	4.69052	0.211787	PHLDA1	0.124756	2.03929e-05	0.00205548	7.19151	0.531526	0.440807
ENSG00000168297.15	6.02374	2.66441	4.66522	0.051408	PXK	0.0803455	2.16161e-05	0.00216564	8.69041	0.341268	0.106999
ENSG00000133106.14	2.4948	2.65929	4.65749	5.89073	EPSTI1	0.413854	2.20045e-05	0.00219136	3.59923	1.7562	12.2608
ENSG00000258947.6	4.46463	2.65056	4.64617	0.084346	TUBB3	0.123693	2.25854e-05	0.00223582	6.4411	0.524168	0.175555
ENSG00000000971.15	7.36223	2.63139	4.62442	0.0569699	CFH	0.07582	2.37453e-05	0.00233673	10.6214	0.320446	0.118575
ENSG00000227070.1	4.59053	2.61459	4.60506	0.218111	RP11-191G24.1	0.171457	2.48278e-05	0.00242888	6.62273	0.722923	0.453969
ENSG00000105426.15	7.1705	2.60363	4.59155	0.0591533	PTPRS	0.10457	2.56122e-05	0.00249098	10.3448	0.44017	0.12312
ENSG00000105755.7	4.79841	2.59131	4.5767	0.0296268	ETHE1	0.123342	2.65035e-05	0.00256268	6.92264	0.518235	0.0616642
ENSG00000135677.10	6.24724	2.58489	4.56777	0.0275418	GNS	0.0689157	2.70542e-05	0.0026008	9.01287	0.289235	0.0573246
ENSG00000149131.15	3.57887	2.56153	4.5419	6.33968	SERPING1	0.374792	2.87144e-05	0.00274453	5.16322	1.56792	13.1952
ENSG00000168497.4	7.78911	2.54743	4.52531	0.022016	SDPR	0.0492845	2.98324e-05	0.0028351	11.2373	-0.20575	0.0458235
ENSG00000152332.15	8.55926	2.54677	4.52217	0.0561449	UHMK1	0.0508196	3.00488e-05	0.00283944	12.3484	0.212075	0.116858
ENSG00000164715.5	6.17421	2.54663	4.51871	0.0158716	LMTK2	0.0828542	3.02896e-05	0.00284035	8.9075	0.345608	0.0330347
ENSG00000197993.7	6.315	2.54663	4.51713	0.0591452	KEL	0.0647026	3.04e-05	0.00284035	9.11062	0.269839	0.123103
ENSG00000071909.18	5.39387	2.53515	4.4995	0.21408	MYO3B	0.148524	3.16594e-05	0.00291644	7.78172	-0.618037	0.445579
ENSG00000143416.20	7.04922	2.53515	4.49839	0.0568707	SELENBP1	0.0923778	3.17404e-05	0.00291644	10.1699	0.384348	0.118369
ENSG00000173821.19	5.09797	2.53515	4.50318	0.232905	RNF213	0.138881	3.13918e-05	0.00291644	7.35482	0.57818	0.484761
ENSG00000255545.7	5.0432	2.5321	4.49295	0.144652	RP11-627G23.1	0.11386	3.21405e-05	0.00293697	7.2758	-0.473401	0.301074
ENSG00000106034.17	8.52263	2.50321	4.46168	0.0202468	CPED1	0.050724	3.45396e-05	0.00313895	12.2956	-0.210061	0.042141
ENSG00000072274.12	7.36488	2.47668	4.43278	0.0268743	TFRC	0.0505968	3.69166e-05	0.00333674	10.6253	-0.208761	0.0559353
ENSG00000137413.15	6.39487	2.4301	4.38351	0.0371126	TAF8	0.0692109	4.13517e-05	0.00371447	9.22585	0.283751	0.0772449
ENSG00000143514.16	5.63205	2.4301	4.37686	0.0227652	TP53BP2	0.0762372	4.1989e-05	0.00371447	8.12534	-0.312287	0.0473828
ENSG00000169247.11	3.18998	2.4301	4.37701	0.41268	SH3TC2	0.374235	4.1975e-05	0.00371447	4.60217	1.53299	0.858939
ENSG00000175048.16	6.74837	2.4301	4.38011	0.0340743	ZDHHC14	0.0843411	4.16765e-05	0.00371447	9.73584	-0.345629	0.0709212
ENSG00000130513.6	5.40062	2.42237	4.36682	0.0512168	GDF15	0.123007	4.29713e-05	0.00378124	7.79144	0.503209	0.106601
ENSG00000134109.10	5.02625	2.4216	4.36376	0.154348	EDEM1	0.125141	4.32752e-05	0.00378795	7.25135	0.511733	0.321256
ENSG00000115935.17	3.48423	2.41829	4.35719	0.267317	WIPF1	0.203883	4.39354e-05	0.00381687	5.02668	0.833014	0.556386
ENSG00000147166.10	3.39359	2.41829	4.35591	0.253811	ITGB1BP2	0.239228	4.40646e-05	0.00381687	4.89592	0.977263	0.528274
ENSG00000143067.4	6.41574	2.41473	4.35009	0.0404387	ZNF697	0.0717497	4.46595e-05	0.00384835	9.25596	0.292879	0.0841679
ENSG00000171729.13	3.76499	2.39877	4.33189	0.33141	TMEM51	0.206752	4.65706e-05	0.00399235	5.43173	0.841935	0.689786
ENSG00000180644.6	5.98427	2.38823	4.31911	0.282027	PRF1	0.177334	4.79611e-05	0.00409047	8.63347	0.720923	0.587003
ENSG00000013374.15	7.51564	2.37576	4.30443	0.198275	NUB1	0.0518546	4.96105e-05	0.00420955	10.8428	0.210398	0.412684
ENSG00000196456.10	5.56339	2.37445	4.3009	0.163042	ZNF775	0.083313	5.0015e-05	0.00422234	8.02627	0.337881	0.339351
ENSG00000196565.12	10.9408	2.34305	4.2673	0.0781207	HBG2	0.0781314	5.40379e-05	0.00453891	15.7842	-0.315451	0.162598
ENSG00000052802.12	6.32493	2.32289	4.24438	0.0731233	MSMO1	0.0879318	5.69661e-05	0.00475459	9.12494	0.353929	0.152197
ENSG00000164091.11	7.38784	2.32289	4.24278	0.0125937	WDR82	0.0506441	5.71774e-05	0.00475459	10.6584	0.2038	0.0262122
ENSG00000088053.11	6.25213	2.32195	4.23968	0.12703	GP6	0.094579	5.75869e-05	0.00476481	9.01991	-0.380443	0.264397
ENSG00000111335.12	2.42183	2.29664	4.2122	1.3802	OAS2	0.490861	6.13476e-05	0.00505085	3.49396	1.96716	2.8727
ENSG00000267074.1	1.18307	2.29346	4.20688	1.05116	RP11-1094M14.5	0.611105	6.21039e-05	0.00508793	1.70681	2.44727	2.18785
ENSG00000135821.17	9.63158	2.28568	4.19696	0.0235311	GLUL	0.0641165	6.35384e-05	0.00517994	13.8954	-0.256419	0.0489769
ENSG00000272941.1	3.21548	2.27741	4.18657	0.546374	RP11-134L10.1	0.285509	6.50771e-05	0.0052795	4.63896	1.14021	1.13721
ENSG00000109572.13	7.61351	2.27733	4.18414	0.0113839	CLCN3	0.0633188	6.54431e-05	0.00528049	10.984	0.252786	0.0236942
ENSG00000120738.7	6.88775	2.27733	4.18227	0.120119	EGR1	0.153415	6.57244e-05	0.00528049	9.93692	0.612319	0.250012
ENSG00000185015.7	3.56109	2.25047	4.15333	0.180042	CA13	0.152867	7.02541e-05	0.00561729	5.13757	0.607713	0.374734
ENSG00000104497.13	4.2401	2.22037	4.12114	0.117663	SNX16	0.161087	7.56581e-05	0.00602043	6.11717	0.637544	0.244899
ENSG00000101888.11	5.72604	2.19617	4.09487	0.0267427	NXT2	0.092435	8.03763e-05	0.00636542	8.26093	0.364497	0.0556614
ENSG00000122068.12	6.51018	2.18203	4.07867	0.0299384	FYTTD1	0.0625694	8.34324e-05	0.00657614	9.39221	0.246168	0.0623128
ENSG00000095794.19	6.5482	2.16202	4.0566	0.0172259	CREM	0.0675607	8.77813e-05	0.00688628	9.44706	0.26498	0.0358535
ENSG00000068078.17	7.11743	2.15262	4.04235	0.0758099	FGFR3	0.101355	9.07084e-05	0.00703681	10.2683	-0.396724	0.157788
ENSG00000141682.11	6.01865	2.15262	4.0411	0.194648	PMAIP1	0.083013	9.09696e-05	0.00703681	8.68307	0.324871	0.405134
ENSG00000161671.16	6.94474	2.15262	4.04114	0.0136547	EMC10	0.0552399	9.09612e-05	0.00703681	10.0191	0.216182	0.0284205
ENSG00000185947.14	5.0789	2.13856	4.02502	0.0364058	ZNF267	0.079283	9.44012e-05	0.00726846	7.3273	0.309564	0.0757739
ENSG00000060491.16	6.8998	2.13577	4.02023	0.17113	OGFR	0.0617915	9.5449e-05	0.00731527	9.9543	0.241103	0.356184
ENSG00000185896.10	7.71099	2.13286	4.01532	0.0134911	LAMP1	0.0523531	9.65329e-05	0.0073644	11.1246	0.204132	0.02808
ENSG00000226004.1	5.21761	2.11072	3.9912	0.410144	RP11-10J5.1	0.169163	0.000102047	0.00774954	7.52741	0.657311	0.853661
ENSG00000118640.10	7.81404	2.1064	3.9849	0.059421	VAMP8	0.0518825	0.000103538	0.00782702	11.2733	0.201415	0.123677
ENSG00000136997.15	8.61871	2.10365	3.98018	0.0281551	MYC	0.0473152	0.00010467	0.00787678	12.4342	-0.18356	0.0586012
ENSG00000240583.10	4.84899	2.09502	3.96959	0.414876	AQP1	0.148243	0.000107254	0.00803488	6.99561	0.574227	0.86351
ENSG00000267452.1	3.4873	2.09229	3.9649	0.14359	RP11-1018N14.5	0.243909	0.000108417	0.0080856	5.03111	0.944158	0.298863
ENSG00000261150.2	6.64005	2.07583	3.9465	0.134305	EPPK1	0.125349	0.000113109	0.00839784	9.57956	0.483924	0.279538
ENSG00000106366.8	4.27289	2.07565	3.94438	0.306846	SERPINE1	0.150349	0.000113663	0.00840146	6.16448	0.580258	0.638659
ENSG00000059804.15	6.99458	2.06635	3.93316	0.0392942	SLC2A3	0.0673945	0.000116639	0.00858326	10.091	0.259677	0.0817857
ENSG00000115415.18	8.06977	2.04149	3.90638	2.14165	STAT1	0.0506829	0.000124056	0.00908888	11.6422	-0.194519	4.45756
ENSG00000104783.11	5.2607	2.01031	3.8695	0.0563075	KCNN4	0.115618	0.000135052	0.00976542	7.58959	-0.441322	0.117197
ENSG00000166501.12	6.75835	2.01031	3.87018	0.0213376	PRKCB	0.0538191	0.00013484	0.00976542	9.75024	-0.205452	0.0444114
ENSG00000171236.9	6.23331	2.01031	3.8725	0.0262088	LRG1	0.0898296	0.000134121	0.00976542	8.99276	0.343038	0.0545502
ENSG00000128294.15	5.89313	2.00018	3.85749	0.0270762	TPST2	0.0586828	0.000138838	0.00999577	8.50199	-0.223595	0.0563555
ENSG00000204277.1	3.09992	1.98655	3.84198	0.264037	RP11-219G17.4	0.277478	0.000143886	0.0103145	4.47223	1.0548	0.549559
ENSG00000058600.15	6.9731	1.97849	3.83205	0.0125972	POLR3E	0.0612731	0.000147215	0.0105079	10.0601	-0.232576	0.0262193
ENSG00000133742.13	5.62465	1.97447	3.82618	0.694786	CA1	0.126252	0.000149218	0.0106054	8.11466	-0.478795	1.44611
ENSG00000213516.9	7.13362	1.96875	3.8186	0.02776	RBMXL1	0.0752718	0.000151843	0.010746	10.2916	0.285132	0.0577788
ENSG00000162520.14	2.38032	1.96782	3.81583	0.199626	SYNC	0.334012	0.000152818	0.0107691	3.43408	1.26472	0.415495
ENSG00000126562.16	5.44482	1.96443	3.8106	0.0716127	WNK4	0.0871976	0.000154667	0.0108534	7.85522	-0.329908	0.149052
ENSG00000095739.10	6.12264	1.93806	3.7824	0.0386314	BAMBI	0.0683545	0.000165045	0.011533	8.8331	-0.25751	0.0804061
ENSG00000175073.7	6.6338	1.90869	3.75121	0.0378847	VCPIP1	0.0590192	0.000177334	0.0123399	9.57055	0.22128	0.078852
ENSG00000102145.13	8.39348	1.90474	3.74545	0.0158405	GATA1	0.0444995	0.000179702	0.0124526	12.1092	0.166694	0.03297
ENSG00000121900.18	4.29897	1.89778	3.73668	0.0842684	TMEM54	0.135306	0.000183365	0.0126537	6.20211	0.506167	0.175394
ENSG00000240065.7	5.26861	1.89555	3.73265	8.35939	PSMB9	0.257338	0.000185075	0.0127189	7.601	-0.962073	17.399
ENSG00000101000.5	4.19998	1.89413	3.72944	0.204776	PROCR	0.126388	0.000186447	0.0127605	6.0593	0.472277	0.426215
ENSG00000271736.1	4.06818	1.88832	3.72185	0.279973	RP11-85G21.3	0.189706	0.000189735	0.0129323	5.86914	-0.708042	0.582728
ENSG00000126709.14	4.22443	1.88234	3.71409	1.50913	IFI6	0.186312	0.000193157	0.0131118	6.09457	0.694534	3.14106
ENSG00000139579.12	6.83985	1.88104	3.71102	0.0168036	NABP2	0.0607723	0.000194527	0.0131511	9.86782	0.226439	0.0349745
ENSG00000089006.16	7.54463	1.86495	3.69317	0.00590102	SNX5	0.0502692	0.000202687	0.0136473	10.8846	-0.186782	0.0122822
ENSG00000272196.2	6.33974	1.84639	3.67286	0.0953049	HIST2H2AA4	0.238179	0.000212393	0.0142432	9.14631	0.882169	0.198365
ENSG00000105939.12	7.56494	1.82046	3.64518	0.097513	ZC3HAV1	0.0509562	0.00022637	0.0151195	10.9139	0.187907	0.202961
ENSG00000198915.11	6.97778	1.81319	3.63617	0.0268237	RASGEF1A	0.101051	0.000231117	0.0153749	10.0668	-0.372104	0.05583
ENSG00000005249.12	6.21057	1.81107	3.63231	0.0501275	PRKAR2B	0.0772061	0.000233179	0.0154502	8.95995	-0.284123	0.104334
ENSG00000197324.8	6.6568	1.8102	3.62971	0.0138795	LRP10	0.061148	0.000234577	0.0154811	9.60374	0.224935	0.0288883
ENSG00000131203.12	3.42452	1.78408	3.60187	8.7251	IDO1	0.518121	0.000250108	0.0164409	4.94054	1.89744	18.1602
ENSG00000125841.12	5.64714	1.78321	3.59813	0.0292588	NRSN2	0.0733804	0.000252275	0.0164735	8.1471	0.268568	0.0608983
ENSG00000272054.1	4.12924	1.78321	3.59759	0.0320095	RP11-423P10.2	0.159917	0.000252586	0.0164735	5.95723	-0.585235	0.0666235
ENSG00000095303.14	6.71173	1.77334	3.58602	0.0408027	PTGS1	0.087552	0.000259405	0.0168522	9.68298	0.319809	0.0849255
ENSG00000025772.7	7.45924	1.75856	3.56954	0.00619015	TOMM34	0.0492906	0.000269436	0.0174358	10.7614	0.179568	0.012884
ENSG00000156253.6	5.91045	1.75428	3.56357	0.0248858	RWDD2B	0.085823	0.000273165	0.0176086	8.52697	-0.312353	0.0517966
ENSG00000124882.3	2.90187	1.7473	3.55492	0.195085	EREG	0.253034	0.000278666	0.0178938	4.18652	-0.919618	0.406043
ENSG00000143819.12	5.61584	1.74493	3.55023	0.039813	EPHX1	0.0874345	0.000281688	0.0179917	8.10194	0.317526	0.0828655
ENSG00000244255.5	0.843371	1.74493	3.5492	3.65811	XXbac-BPG116M5.17	1.04415	0.000282355	0.0179917	1.21673	3.79129	7.61387
ENSG00000244731.7	5.09138	1.72797	3.53058	2.26413	C4A	0.183582	0.000294725	0.0187083	7.34531	0.664548	4.71249
ENSG00000143545.8	7.29933	1.7203	3.52126	0.0146853	RAB13	0.0508085	0.00030112	0.0190416	10.5307	0.183639	0.0305656
ENSG00000116133.11	8.78496	1.71197	3.50983	0.0130338	DHCR24	0.0442652	0.000309154	0.0194103	12.674	0.159687	0.0271282
ENSG00000116663.10	6.08672	1.71197	3.50964	0.147358	FBXO6	0.0832206	0.000309286	0.0194103	8.78128	0.30021	0.306706
ENSG00000171823.6	4.86901	1.71054	3.50658	0.0345945	FBXL14	0.0991996	0.000311475	0.0194742	7.0245	0.357671	0.072004
ENSG00000160185.14	3.36626	1.7104	3.50372	0.295415	UBASH3A	0.277443	0.000313534	0.0194803	4.85649	-0.999863	0.614867
ENSG00000166289.5	4.66393	1.7104	3.50319	0.104803	PLEKHF1	0.113119	0.000313916	0.0194803	6.72863	0.40763	0.218134
ENSG00000049323.15	4.76573	1.70812	3.49929	0.151628	LTBP1	0.106868	0.000316749	0.0195831	6.87549	-0.384853	0.315594
ENSG00000149930.17	7.28429	1.70064	3.49019	0.0135635	TAOK2	0.0612443	0.000323449	0.0199232	10.509	0.22022	0.0282307
ENSG00000144802.11	3.79125	1.69544	3.48339	0.145918	NFKBIZ	0.202917	0.000328555	0.0201631	5.46962	0.728814	0.303709
ENSG00000123342.15	3.89008	1.6916	3.47795	0.294116	MMP19	0.237106	0.000332699	0.0203424	5.6122	0.850834	0.612164
ENSG00000122574.10	4.73711	1.68475	3.4695	0.114592	WIPF3	0.12112	0.000339232	0.0206658	6.8342	-0.434013	0.238509
ENSG00000065491.8	6.79667	1.67899	3.46216	0.00938426	TBC1D22B	0.0563439	0.000345016	0.0209414	9.80552	0.20165	0.0195321
ENSG00000109846.7	3.84025	1.67728	3.45886	0.426206	CRYAB	0.265025	0.000347647	0.0210244	5.54032	-0.947979	0.887092
ENSG00000156273.15	5.50117	1.677	3.45701	0.0206085	BACH1	0.099032	0.000349131	0.0210376	7.93651	0.354121	0.042894
ENSG00000080503.21	5.87088	1.6485	3.42694	0.0525874	SMARCA2	0.157424	0.000374166	0.0224648	8.46989	-0.560063	0.109454
ENSG00000126790.11	5.36265	1.64466	3.42005	0.0443202	L3HYPDH	0.0891615	0.000380147	0.0226642	7.73667	0.316835	0.0922466
ENSG00000237943.6	6.39065	1.64466	3.41997	0.0456966	PRKCQ-AS1	0.0664606	0.000380213	0.0226642	9.21977	0.236165	0.0951116
ENSG00000154760.13	3.18915	1.6422	3.41596	0.707741	SLFN13	0.430996	0.000383746	0.0227931	4.60097	1.53047	1.47307
ENSG00000152270.8	6.2449	1.63154	3.40375	0.032924	PDE3B	0.128199	0.000394681	0.0233592	9.00949	-0.454288	0.0685271
ENSG00000168404.12	5.02238	1.62202	3.39269	0.282858	MLKL	0.121272	0.000404864	0.0238769	7.24576	0.428927	0.588732
ENSG00000152078.9	4.05282	1.62001	3.38833	0.14906	TMEM56	0.148026	0.000408951	0.0239878	5.84699	-0.52316	0.310248
ENSG00000242616.3	6.06894	1.62001	3.38761	0.0173477	GNG10	0.0850091	0.000409628	0.0239878	8.75563	0.300405	0.036107
ENSG00000198087.7	5.79876	1.60663	3.3727	0.0226761	CD2AP	0.0563008	0.000423934	0.0247384	8.36585	0.198445	0.0471973
ENSG00000073008.14	5.91845	1.59861	3.36317	0.109982	PVR	0.111154	0.000433345	0.0251992	8.53852	0.391139	0.228914
ENSG00000166349.9	5.04625	1.59368	3.35339	0.114442	RAG1	0.178921	0.000443214	0.025487	7.2802	0.628535	0.238195
ENSG00000182326.14	1.99111	1.59368	3.3522	0.276668	C1S	0.434975	0.000444425	0.025487	2.87257	1.52772	0.575847
ENSG00000184635.13	4.54748	1.59368	3.35368	0.0476541	ZNF93	0.104405	0.000442911	0.025487	6.56063	0.366784	0.0991858
ENSG00000213931.5	10.0379	1.59368	3.35308	0.187969	HBE1	0.101455	0.000443529	0.025487	14.4816	-0.356383	0.391233
ENSG00000184489.11	7.75347	1.57312	3.33015	0.0801189	PTP4A3	0.0712703	0.000467573	0.0267224	11.1859	-0.249352	0.166757
ENSG00000113263.12	1.78786	1.56288	3.31827	0.299761	ITK	0.338508	0.000480536	0.02736	2.57933	1.18186	0.623914
ENSG00000172493.20	6.56212	1.56288	3.31693	0.0599972	AFF1	0.120738	0.000482021	0.02736	9.46714	0.421442	0.124876
ENSG00000052841.14	6.30296	1.54402	3.29659	0.00864932	TTC17	0.0713007	0.000505134	0.0285744	9.09325	0.247985	0.0180024
ENSG00000129682.14	6.39849	1.53801	3.2891	0.0482206	FGF13	0.0675862	0.000513921	0.0289729	9.23107	0.234753	0.100365
ENSG00000169118.17	4.56699	1.53054	3.28017	0.032923	CSNK1G1	0.117889	0.000524608	0.0294755	6.58878	0.408824	0.0685249
ENSG00000078081.7	2.98531	1.50832	3.25638	0.305731	LAMP3	0.229745	0.00055414	0.0310226	4.3069	0.793336	0.63634
ENSG00000175567.8	6.63043	1.50832	3.25502	0.0100596	UCP2	0.0703367	0.000555873	0.0310226	9.56568	-0.242822	0.0209377
ENSG00000172183.14	3.44156	1.50727	3.25252	1.69844	ISG20	0.382391	0.000559088	0.0310976	4.96512	1.31953	3.53509
ENSG00000121691.4	6.72603	1.50663	3.25043	0.0492346	CAT	0.0501725	0.000561785	0.0311435	9.7036	-0.173066	0.102475
ENSG00000147526.19	5.72252	1.49986	3.24221	0.0375319	TACC1	0.0873558	0.000572522	0.0316333	8.25586	0.30088	0.0781178
ENSG00000267679.1	3.4693	1.49552	3.23643	0.222328	EIF5AP2	0.231008	0.000580193	0.031951	5.00514	-0.794831	0.462746
ENSG00000135845.9	6.27674	1.49506	3.23453	0.0304868	PIGC	0.0584266	0.000582729	0.0319847	9.05542	0.20096	0.0634543
ENSG00000110090.12	4.40873	1.48807	3.22611	0.067206	CPT1A	0.113033	0.00059414	0.0325038	6.36045	0.388185	0.139881
ENSG00000197019.4	5.44533	1.47101	3.20763	0.0353112	SERTAD1	0.0880339	0.000619974	0.0338058	7.85595	0.301316	0.0734956
ENSG00000121858.10	1.98903	1.46326	3.19845	3.02189	TNFSF10	0.618611	0.000633207	0.0344146	2.86957	2.11378	6.28966
ENSG00000110888.17	5.24297	1.45976	3.19354	0.0362126	CAPRIN2	0.110582	0.000640418	0.0346931	7.56401	0.377514	0.0753718
ENSG00000234745.9	3.46931	1.45273	3.1851	2.56669	HLA-B	0.332211	0.000652986	0.0352591	5.00516	1.13237	5.34224
ENSG00000196576.14	5.80823	1.45	3.18096	0.0485071	PLXNB2	0.10482	0.00065924	0.0354816	8.3795	-0.357016	0.100961
ENSG00000065154.11	7.18184	1.44982	3.17937	0.0259906	OAT	0.055072	0.000661646	0.0354962	10.3612	-0.18752	0.0540961
ENSG00000130270.16	4.9507	1.44459	3.17275	0.0884104	ATP8B3	0.156766	0.000671816	0.0359259	7.14235	-0.533135	0.184015
ENSG00000261663.1	3.54136	1.4442	3.17097	0.052863	RP11-304L19.11	0.207257	0.000674581	0.0359582	5.1091	-0.704612	0.110027
ENSG00000173281.4	4.83862	1.42154	3.14692	0.0402064	PPP1R3B	0.12011	0.000712992	0.0378842	6.98066	0.406516	0.0836844
ENSG00000134755.14	6.5349	1.41899	3.14298	0.0305032	DSC2	0.0717047	0.00071948	0.0381072	9.42786	0.242509	0.0634885
ENSG00000067221.13	5.51716	1.41181	3.13442	0.0225504	STOML1	0.111232	0.000733803	0.0387425	7.95958	0.375588	0.0469357
ENSG00000178162.8	4.45396	1.40496	3.12619	0.0139306	FAR2P2	0.100937	0.000747834	0.0393583	6.4257	-0.340299	0.0289947
ENSG00000229056.2	4.26064	1.40348	3.12334	0.12557	AC020571.3	0.145188	0.000752774	0.0394934	6.1468	0.489225	0.261357
ENSG00000241343.9	9.86381	1.39417	3.11266	0.00371773	RPL36A	0.0473063	0.000771512	0.0403491	14.2305	0.159083	0.00773797
ENSG00000127616.17	8.76829	1.39263	3.10975	0.00693534	SMARCA4	0.0505815	0.000776688	0.0404925	12.65	-0.170003	0.014435
ENSG00000169248.12	3.70125	1.38188	3.09765	0.457844	CXCL11	0.266051	0.000798638	0.0415067	5.33977	0.892141	0.952943
ENSG00000158186.12	4.01638	1.38118	3.09559	0.47518	MRAS	0.338551	0.000802434	0.0415741	5.79441	1.13481	0.989025
ENSG00000204681.10	5.91143	1.37677	3.08984	0.0154597	GABBR1	0.0770155	0.000813136	0.0419977	8.52839	-0.25787	0.0321773
ENSG00000131408.13	6.32288	1.36544	3.07716	0.0602041	NR1H2	0.0724999	0.000837222	0.0431079	9.12199	0.242163	0.125307
ENSG00000180573.9	8.04273	1.3601	3.07047	0.013502	HIST1H2AC	0.0500629	0.000850214	0.0436417	11.6032	-0.167005	0.0281027
ENSG00000179598.5	5.80868	1.35389	3.06293	0.0170701	PLD6	0.0780375	0.000865117	0.04427	8.38016	-0.259949	0.0355291
ENSG00000047621.11	4.93387	1.3179	3.0256	0.0256601	C12orf4	0.0972805	0.000942756	0.048095	7.11806	0.321714	0.0534081
ENSG00000167550.10	5.05875	1.31579	3.02216	0.154852	RHEBL1	0.115334	0.000950244	0.0483288	7.29823	0.381162	0.322305
ENSG00000183734.4	2.50279	1.30963	3.01467	1.49604	ASCL2	0.445938	0.000966781	0.0490199	3.61077	1.4716	3.11381
ENSG00000122694.15	5.44894	1.29682	3.00054	0.0762806	GLIPR2	0.0977257	0.000998748	0.0504868	7.86116	0.321604	0.158768
ENSG00000169223.14	7.57045	1.28606	2.98846	0.00916087	LMAN2	0.0519556	0.00102692	0.0517536	10.9218	0.170572	0.0190672
ENSG00000107281.9	2.70341	1.28295	2.98404	0.62292	NPDC1	0.358654	0.00103744	0.0521259	3.90019	1.17645	1.29653
ENSG00000115053.15	9.31281	1.27917	2.97895	0.00370213	NCL	0.045246	0.00104967	0.0525817	13.4355	-0.148265	0.00770551
ENSG00000162645.12	5.16415	1.2714	2.96988	2.54709	GBP2	0.222019	0.00107183	0.0535302	7.4503	0.726216	5.30143
ENSG00000265491.4	7.1347	1.26796	2.96514	0.0187678	RNF115	0.0593975	0.00108359	0.0539556	10.2932	0.194104	0.0390628
ENSG00000164975.15	6.53675	1.26368	2.95955	0.00423696	SNAPC3	0.0609843	0.00109761	0.0544906	9.43053	-0.199067	0.00881868
ENSG00000184009.9	10.2519	1.26258	2.95715	0.0293925	ACTG1	0.0777053	0.00110369	0.0546292	14.7904	0.253527	0.0611765
ENSG00000129991.12	6.22104	1.25121	2.9445	0.0762324	TNNI3	0.0792852	0.00113632	0.0560774	8.97506	0.258026	0.158668
ENSG00000196352.14	7.58487	1.23834	2.92778	0.0233916	CD55	0.0512278	0.00118091	0.0577639	10.9427	-0.166155	0.0486865
ENSG00000204439.3	7.28396	1.23834	2.92876	0.00868169	C6orf47	0.0507184	0.00117827	0.0577639	10.5085	0.164535	0.0180698
ENSG00000263753.6	7.03253	1.23834	2.92806	0.0150714	LINC00667	0.0851096	0.00118015	0.0577639	10.1458	0.276065	0.0313692
ENSG00000144711.13	6.57807	1.23155	2.91844	0.0300812	IQSEC1	0.0637355	0.00120659	0.0586747	9.49016	-0.206332	0.0626101
ENSG00000168477.17	6.88516	1.23155	2.91916	0.0214624	TNXB	0.0687789	0.0012046	0.0586747	9.93319	-0.222692	0.0446712
ENSG00000189120.4	6.10269	1.2278	2.91342	0.108863	SP6	0.0984761	0.00122061	0.0591834	8.80432	0.318474	0.226584
ENSG00000123395.14	6.04139	1.2273	2.91166	0.00873841	ATG101	0.0658003	0.00122558	0.0592516	8.71589	0.212723	0.0181879
ENSG00000250501.2	6.36701	1.2264	2.9095	0.141212	RP11-98O2.1	0.0844374	0.0012317	0.0593751	9.18565	0.272854	0.293913
ENSG00000110002.15	5.81511	1.22343	2.90527	0.0848422	VWA5A	0.106476	0.00124373	0.0597816	8.38944	0.343774	0.176588
ENSG00000067066.16	6.98826	1.21504	2.89563	0.111799	SP100	0.0670201	0.00127165	0.0609475	10.0819	0.215959	0.232695
ENSG00000117143.13	8.99283	1.20963	2.8876	0.0131084	UAP1	0.0879265	0.00129539	0.0617123	12.9739	-0.28286	0.0272835
ENSG00000160710.15	6.8023	1.20963	2.88795	0.0989386	ADAR	0.0610869	0.00129434	0.0617123	9.81364	0.196531	0.205928
ENSG00000162614.18	4.62673	1.20963	2.88648	1.65621	NEXN	0.281873	0.00129874	0.0617123	6.67496	0.906577	3.44717
ENSG00000076043.9	7.33373	1.20961	2.88514	0.00873998	REXO2	0.0506543	0.00130275	0.0617143	10.5803	-0.162873	0.0181911
ENSG00000115896.15	5.96363	1.20961	2.88399	0.0558252	PLCL1	0.0916604	0.0013062	0.0617143	8.60369	-0.294653	0.116193
ENSG00000162772.16	5.35665	1.20469	2.87784	0.160449	ATF3	0.143337	0.00132484	0.0624178	7.72801	0.460189	0.333954
ENSG00000067082.14	4.98235	1.20424	2.87615	0.0550467	KLF6	0.100659	0.00132998	0.0624828	7.18801	0.323057	0.114572
ENSG00000175854.11	7.08031	1.19727	2.86709	0.00559522	SWI5	0.0537042	0.00135803	0.063494	10.2147	0.172037	0.0116457
ENSG00000259746.1	3.47057	1.19727	2.86674	0.120272	HSPE1P3	0.224101	0.00135914	0.063494	5.00697	-0.717837	0.25033
ENSG00000115310.17	8.60792	1.18106	2.84931	0.0185955	RTN4	0.0555487	0.00141477	0.0659077	12.4186	0.17729	0.0387041
ENSG00000196776.14	6.74023	1.17097	2.83801	0.0684013	CD47	0.0905596	0.00145208	0.067457	9.72409	0.28835	0.142368
ENSG00000131943.17	5.67324	1.16388	2.8297	0.0464091	C19orf12	0.0913741	0.00148012	0.068568	8.18475	0.290437	0.0965945
ENSG00000165325.13	4.67982	1.16366	2.82828	0.104282	CCDC67	0.168807	0.00148498	0.0686021	6.75155	-0.536401	0.21705
ENSG00000127124.14	3.52972	1.15894	2.82236	0.763123	HIVEP3	0.289958	0.00150537	0.0693515	5.09231	0.920224	1.58834
ENSG00000137038.7	5.84017	1.15558	2.81779	0.0198374	TMEM261	0.080491	0.0015213	0.0698915	8.42559	-0.255204	0.0412889
ENSG00000205730.6	3.63814	1.15504	2.81605	0.131322	ITPRIPL2	0.226039	0.00152738	0.0699773	5.24873	0.716416	0.273329
ENSG00000138363.14	7.83246	1.15445	2.81427	0.00576133	ATIC	0.053211	0.00153367	0.0700726	11.2999	-0.168585	0.0119915
ENSG00000135899.16	4.8592	1.15342	2.81205	0.492003	SP110	0.165755	0.00154153	0.070239	7.01034	0.524905	1.02404
ENSG00000244682.7	4.65824	1.14919	2.80663	0.198797	FCGR2C	0.171242	0.00156088	0.0709261	6.72042	0.54166	0.41377
ENSG00000159110.19	5.98591	1.14717	2.80342	0.099174	IFNAR2	0.103595	0.00157246	0.0712578	8.63584	0.32746	0.206418
ENSG00000143627.17	7.85311	1.14268	2.79775	0.0290229	PKLR	0.0660005	0.00159311	0.0719972	11.3296	-0.208375	0.0604075
ENSG00000278535.4	6.54865	1.1369	2.79079	0.0253476	DHRS11	0.0617624	0.00161884	0.0729621	9.4477	-0.194705	0.0527578
ENSG00000110852.4	4.55311	1.1367	2.78942	0.495993	CLEC2B	0.119501	0.00162399	0.0729962	6.56874	0.376616	1.03234
ENSG00000257702.3	5.31959	1.12286	2.7744	0.0218561	LBX2-AS1	0.0921869	0.00168111	0.07536	7.67454	0.289601	0.0454906
ENSG00000261524.1	5.43675	1.11549	2.76587	0.0585036	ABCB10P3	0.177992	0.00171449	0.0766496	7.84357	0.558128	0.121768
ENSG00000277791.4	8.09542	1.11419	2.7634	0.0148704	PSMB3	0.0472296	0.00172424	0.0768789	11.6792	0.148019	0.0309508
ENSG00000083799.17	5.41204	1.11232	2.7578	0.107769	CYLD	0.12369	0.00174662	0.0772114	7.80792	0.38718	0.224307
ENSG00000147454.13	6.99462	1.11232	2.76006	0.0125305	SLC25A37	0.0497781	0.00173755	0.0772114	10.0911	-0.155894	0.0260806
ENSG00000168610.14	7.52946	1.11232	2.7569	0.0280513	STAT3	0.0489442	0.00175027	0.0772114	10.8627	0.153177	0.0583852
ENSG00000204427.11	7.03436	1.11232	2.75901	0.0316938	ABHD16A	0.0553987	0.00174177	0.0772114	10.1484	0.173457	0.0659665
ENSG00000159593.14	7.0457	1.11047	2.75122	0.00555861	NAE1	0.0541202	0.0017733	0.0775416	10.1648	-0.169168	0.0115695
ENSG00000160932.10	7.43419	1.11047	2.75209	0.12201	LY6E	0.0697412	0.00176974	0.0775416	10.7253	0.218037	0.253947
ENSG00000180185.11	5.67488	1.11047	2.75046	0.0248814	FAHD1	0.111425	0.0017764	0.0775416	8.18711	0.348233	0.0517873
ENSG00000238045.9	4.55357	1.11047	2.75207	0.036938	AC009133.12	0.129481	0.00176981	0.0775416	6.56942	0.404804	0.0768817
ENSG00000124216.3	5.46853	1.11	2.74772	0.0253313	SNAI1	0.0867247	0.00178763	0.077624	7.88943	-0.270878	0.0527237
ENSG00000135317.12	6.71994	1.11	2.74863	0.0106948	SNX14	0.0853996	0.00178392	0.077624	9.69482	-0.266791	0.0222598
ENSG00000010030.13	4.05564	1.1075	2.74409	1.72371	ETV7	0.214984	0.00180266	0.0780731	5.85105	0.670955	3.58768
ENSG00000095380.10	7.5778	1.10028	2.73349	0.00687929	NANS	0.0472564	0.00184717	0.0793808	10.9325	0.147145	0.0143183
ENSG00000163218.14	2.56714	1.10028	2.73405	1.56045	PGLYRP4	0.45422	0.00184482	0.0793808	3.7036	1.4145	3.24786
ENSG00000233338.1	4.05074	1.10028	2.7351	0.0959772	TLR8-AS1	0.204902	0.00184034	0.0793808	5.84399	-0.638241	0.199764
ENSG00000160588.9	3.59332	1.09574	2.72782	0.0719718	MPZL3	0.186938	0.00187145	0.0802167	5.18407	-0.581359	0.1498
ENSG00000231925.11	6.59416	1.08386	2.71483	0.441722	TAPBP	0.0619841	0.00192828	0.08244	9.51336	0.192217	0.919387
ENSG00000232783.5	3.08277	1.07406	2.70391	0.31359	FRG2FP	0.335923	0.00197738	0.0843226	4.4475	1.03922	0.652697
ENSG00000049249.8	1.8836	1.07206	2.69752	0.278525	TNFRSF9	0.398144	0.0020067	0.0847111	2.71745	1.22996	0.579712
ENSG00000123159.15	6.3828	1.07206	2.69902	0.0246095	GIPC1	0.0907324	0.00199976	0.0847111	9.20844	0.280387	0.0512215
ENSG00000196911.10	5.46324	1.07206	2.69748	0.0271845	KPNA5	0.102103	0.00200687	0.0847111	7.8818	0.315419	0.0565809
ENSG00000277147.4	4.2414	1.07206	2.6983	0.102743	LINC00869	0.148683	0.00200308	0.0847111	6.11905	0.459396	0.213845
ENSG00000185222.7	6.65647	1.07199	2.69631	0.00445903	TCEAL9	0.0581907	0.00201228	0.0847248	9.60326	0.179717	0.00928088
ENSG00000035403.16	8.30797	1.06834	2.6901	0.0136524	VCL	0.0580534	0.00204124	0.0854398	11.9859	-0.179046	0.0284157
ENSG00000185885.15	9.19285	1.06834	2.68937	0.0903215	IFITM1	0.0678146	0.00204468	0.0854398	13.2625	0.209118	0.187992
ENSG00000267169.1	3.5966	1.06834	2.69078	0.0699131	CTB-55O6.12	0.214081	0.00203807	0.0854398	5.1888	0.660359	0.145515
ENSG00000274422.1	5.06069	1.06208	2.68202	0.0291752	LL22NC03-2H8.5	0.134936	0.00207959	0.0866811	7.30103	-0.415416	0.0607243
ENSG00000097021.19	7.355	1.0601	2.67895	0.0210416	ACOT7	0.0656243	0.00209433	0.0870772	10.611	0.201894	0.0437954
ENSG00000281005.1	2.55842	1.05566	2.67344	0.325486	LINC00921	0.55667	0.00212111	0.0879706	3.69102	-1.7105	0.677457
ENSG00000168078.9	7.3672	1.05443	2.67101	0.0987001	PBK	0.0665748	0.00213297	0.0882199	10.6286	0.204456	0.205431
ENSG00000171103.10	5.14153	1.05443	2.67005	0.0267928	TRMT61B	0.124363	0.00213773	0.0882199	7.41766	-0.381843	0.0557657
ENSG00000184500.14	5.71448	1.05065	2.66519	0.0171473	PROS1	0.0639311	0.00216178	0.0889915	8.24425	0.19608	0.0356899
ENSG00000082781.11	5.33871	1.04961	2.6628	0.135712	ITGB5	0.128102	0.00217369	0.0892053	7.70214	-0.392686	0.282467
ENSG00000151689.12	4.10283	1.04961	2.662	0.0604813	INPP1	0.161273	0.0021777	0.0892053	5.91913	0.49428	0.125884
ENSG00000035928.14	6.11097	1.04608	2.65595	0.0128627	RFC1	0.0801119	0.00220824	0.0899336	8.81627	-0.245198	0.0267719
ENSG00000169877.9	4.50379	1.04608	2.6562	0.294734	AHSP	0.16201	0.00220697	0.0899336	6.49759	-0.495892	0.613451
ENSG00000173221.13	5.22565	1.04608	2.65421	0.336968	GLRX	0.180152	0.00221711	0.0899336	7.53902	0.551175	0.701355
ENSG00000182307.12	7.38635	1.04608	2.65527	0.0187767	C8orf33	0.068154	0.00221174	0.0899336	10.6562	-0.208566	0.0390813
ENSG00000147251.15	8.11945	1.04412	2.6512	0.0232072	DOCK11	0.0455988	0.00223255	0.0903394	11.7139	-0.139414	0.0483028
ENSG00000225986.1	4.00659	1.04135	2.64737	0.0318221	UBXN10-AS1	0.166243	0.00225232	0.0909181	5.78029	0.507836	0.0662335
ENSG00000076716.8	1.12202	1.04035	2.64531	2.98135	GPC4	0.435605	0.00226301	0.0911285	1.61873	1.33005	6.20529
ENSG00000166803.10	7.38168	1.03952	2.64344	0.0440017	KIAA0101	0.0827143	0.00227281	0.0913021	10.6495	0.252448	0.0915837
ENSG00000174718.11	6.27031	1.03871	2.64158	0.0418067	KIAA1551	0.0757802	0.00228254	0.091472	9.04615	-0.231188	0.0870152
ENSG00000120833.13	7.73893	1.03486	2.63668	0.0350432	SOCS2	0.0537205	0.00230842	0.092287	11.1649	0.163707	0.0729379
ENSG00000087095.12	6.0665	1.03136	2.63164	0.0155815	NLK	0.0755593	0.00233539	0.0930327	8.75211	0.229994	0.0324308
ENSG00000139651.10	5.38253	1.03136	2.63094	0.0133278	ZNF740	0.105449	0.00233916	0.0930327	7.76536	-0.320924	0.02774
ENSG00000214367.7	6.82871	1.03136	2.62986	0.0135373	HAUS3	0.0557868	0.00234499	0.0930327	9.85175	0.16974	0.0281761
ENSG00000238118.1	2.71845	1.03136	2.62903	0.720333	SLC25A24P2	0.677744	0.00234945	0.0930327	3.92189	2.06176	1.49928
ENSG00000153721.18	6.65674	1.02565	2.62126	0.0163135	CNKSR3	0.059765	0.0023919	0.0942646	9.60365	-0.181488	0.0339545
ENSG00000168894.9	7.25273	1.02565	2.62167	0.0268423	RNF181	0.0571059	0.00238962	0.0942646	10.4635	0.17343	0.0558686
ENSG00000128228.4	7.83422	1.02091	2.61549	0.00812774	SDF2L1	0.0531069	0.00242386	0.0952985	11.3024	0.161057	0.0169168
ENSG00000179918.18	8.03672	1.01161	2.60516	0.00684643	SEPHS2	0.045828	0.00248222	0.0973625	11.5945	0.138653	0.0142499
ENSG00000090905.18	5.4015	1.00733	2.59986	0.0119384	TNRC6A	0.0984159	0.00251268	0.0983255	7.79272	-0.297394	0.0248483
ENSG00000100911.14	7.65538	1.00725	2.59702	0.667461	PSME2	0.0495994	0.00252917	0.0983454	11.0444	0.149782	1.38923
ENSG00000137509.10	5.09247	1.00725	2.59672	0.0252073	PRCP	0.0823755	0.00253093	0.0983454	7.34689	-0.248743	0.0524656
ENSG00000272799.1	4.3619	1.00725	2.59789	0.0396111	RP11-474N24.6	0.142228	0.00252414	0.0983454	6.2929	-0.429589	0.0824452
ENSG00000173193.13	6.65457	1.00508	2.59354	1.30371	PARP14	0.125196	0.00254953	0.0988375	9.60051	0.377767	2.7135
ENSG00000138434.16	8.05767	0.998724	2.58617	0.026088	SSFA2	0.0985752	0.00259314	0.100294	11.6248	-0.296934	0.0542987
ENSG00000140545.14	6.80279	0.996624	2.58307	0.0345927	MFGE8	0.0560569	0.00261177	0.10078	9.81436	-0.168736	0.0720001
ENSG00000187091.13	6.80213	0.993257	2.57869	0.0813581	PLCD1	0.0876375	0.00263821	0.101565	9.8134	-0.263528	0.169336
ENSG00000115414.18	6.29287	0.990041	2.57409	0.249986	FN1	0.123239	0.00266629	0.10232	9.07869	0.370187	0.520314
ENSG00000146054.17	5.34082	0.990041	2.57347	0.0512047	TRIM7	0.156225	0.00267011	0.10232	7.70518	0.4692	0.106576
ENSG00000149084.12	5.64219	0.989783	2.57221	0.0144669	HSD17B12	0.0859685	0.00267786	0.10238	8.13996	0.258119	0.030111
ENSG00000124657.1	4.88954	0.979505	2.56094	0.0552287	OR2B6	0.11328	0.00274829	0.104832	7.05411	-0.339226	0.114951
ENSG00000137312.14	7.55272	0.96665	2.54709	0.0130486	FLOT1	0.0476595	0.00283735	0.107982	10.8963	0.142256	0.027159
ENSG00000111247.14	6.64177	0.966313	2.54491	0.00460079	RAD51AP1	0.061453	0.00285162	0.108065	9.58205	0.183333	0.00957595
ENSG00000160216.18	6.84718	0.966313	2.54477	0.0121099	AGPAT3	0.0564179	0.00285255	0.108065	9.87839	0.168306	0.0252052
ENSG00000101109.11	6.38403	0.960802	2.53827	0.0276358	STK4	0.0994131	0.00289556	0.109445	9.2102	0.296113	0.0575202
ENSG00000120526.10	7.33927	0.953536	2.53002	0.0285931	NUDCD1	0.0566326	0.0029511	0.111292	10.5883	0.168357	0.0595127
ENSG00000121104.7	6.44734	0.935274	2.51077	0.0476356	FAM117A	0.0768686	0.00308482	0.116071	9.30154	0.227466	0.0991473
ENSG00000140464.19	7.05478	0.933638	2.50522	0.164316	PML	0.0602385	0.00312448	0.11651	10.1779	0.178018	0.342003
ENSG00000163131.10	5.16953	0.933638	2.50661	0.782904	CTSS	0.125572	0.00311455	0.11651	7.45806	0.371217	1.62951
ENSG00000182541.17	5.27045	0.933638	2.50678	0.0192817	LIMK2	0.0922598	0.00311331	0.11651	7.60365	0.27275	0.0401322
ENSG00000260521.2	3.81551	0.933638	2.50616	0.0467035	CTD-2576F9.1	0.185134	0.00311773	0.11651	5.50462	0.547236	0.0972072
ENSG00000119714.10	4.93818	0.930515	2.50113	0.113468	GPR68	0.126474	0.00315409	0.11735	7.12429	0.373391	0.236169
ENSG00000169871.12	5.46536	0.929273	2.49891	0.160687	TRIM56	0.0941857	0.0031702	0.117687	7.88485	0.277917	0.334449
ENSG00000116678.18	7.18892	0.929012	2.49768	0.0318808	LEPR	0.0572209	0.00317919	0.117757	10.3714	-0.168794	0.0663556
ENSG00000099785.10	3.89058	0.914291	2.482	0.0774448	2019-03-02	0.180303	0.00329612	0.121817	5.61292	0.529854	0.161191
ENSG00000186314.11	4.81973	0.913829	2.48057	0.0232493	PRELID2	0.110045	0.00330696	0.121947	6.9534	0.323276	0.0483904
ENSG00000144468.16	5.16191	0.91323	2.47901	0.0299993	RHBDD1	0.108224	0.00331887	0.122115	7.44706	0.317806	0.0624395
ENSG00000228265.5	3.36867	0.912271	2.47709	0.0721643	RALY-AS1	0.223333	0.00333357	0.122385	4.85996	0.655521	0.150201
ENSG00000121594.11	4.50088	0.910593	2.47278	0.234274	CD80	0.144173	0.00336684	0.122859	6.4934	0.422729	0.487611
ENSG00000128655.16	5.17168	0.910593	2.47388	0.122248	PDE11A	0.137996	0.00335831	0.122859	7.46115	-0.404725	0.254443
ENSG00000198879.11	6.34318	0.910593	2.47255	0.0199269	SFMBT2	0.0886713	0.00336863	0.122859	9.15127	0.259978	0.0414752
ENSG00000147905.17	6.45735	0.909301	2.4703	0.0280795	ZCCHC7	0.0650608	0.00338608	0.123225	9.31598	-0.190649	0.0584438
ENSG00000198130.15	5.5609	0.907355	2.46741	0.0417426	HIBCH	0.0963961	0.00340873	0.123778	8.02269	0.282272	0.0868817
ENSG00000011258.15	6.01991	0.90709	2.46431	0.0148869	MBTD1	0.0687456	0.00343315	0.123854	8.68489	-0.201152	0.0309852
ENSG00000137502.9	2.81518	0.90709	2.46506	0.156788	RAB30	0.276014	0.00342724	0.123854	4.06145	0.807774	0.326333
ENSG00000158008.9	1.94108	0.90709	2.46519	0.231479	EXTL1	0.414119	0.0034262	0.123854	2.80039	1.21199	0.481794
ENSG00000109079.9	4.89879	0.906344	2.46262	0.024397	TNFAIP1	0.104001	0.00344651	0.124067	7.06746	0.304184	0.0507792
ENSG00000011405.13	5.8482	0.904127	2.45924	0.0398131	PIK3C2A	0.135411	0.00347342	0.124702	8.43716	0.395726	0.0828657
ENSG00000272769.1	5.36564	0.904127	2.45853	0.0351366	RP11-725P16.2	0.092341	0.00347914	0.124702	7.74098	0.26981	0.0731322
ENSG00000136738.14	5.61487	0.902709	2.45617	0.00718304	STAM	0.0733855	0.00349804	0.12511	8.10055	-0.2143	0.0149505
ENSG00000110921.12	6.31311	0.899519	2.45112	0.00721593	MVK	0.0678998	0.00353899	0.126032	9.1079	0.198035	0.015019
ENSG00000114127.10	4.89045	0.899519	2.45205	0.151471	XRN1	0.142295	0.00353145	0.126032	7.05542	0.415109	0.315267
ENSG00000121060.15	5.91629	0.89857	2.44869	0.159795	TRIM25	0.0808212	0.00355883	0.126308	8.5354	0.23558	0.332592
ENSG00000169756.16	6.5913	0.89857	2.44739	0.0238561	LIMS1	0.0592776	0.00356952	0.126308	9.50924	-0.172729	0.0496534
ENSG00000196683.10	8.16014	0.89857	2.44799	0.029811	TOMM7	0.081068	0.00356462	0.126308	11.7726	0.236258	0.0620477
ENSG00000146085.7	6.72741	0.896972	2.44487	0.00773966	MUT	0.0591615	0.00359029	0.126773	9.7056	0.172283	0.0161091
ENSG00000213889.10	4.79114	0.895199	2.44217	0.0615226	PPM1N	0.151068	0.00361264	0.127292	6.91215	0.439629	0.128051
ENSG00000112033.13	6.16637	0.887356	2.4325	0.0368083	PPARD	0.0803	0.00369406	0.129612	8.89619	0.233125	0.0766116
ENSG00000127995.16	4.40422	0.887356	2.43305	0.0809903	CASD1	0.183267	0.00368933	0.129612	6.35394	-0.532128	0.168571
ENSG00000267002.2	7.26836	0.885327	2.42864	0.0261582	RP11-242D8.1	0.0576676	0.00372702	0.130219	10.486	0.167258	0.054445
ENSG00000274213.1	2.84543	0.885327	2.42915	0.152623	RP11-670E13.6	0.311781	0.00372261	0.130219	4.10509	0.904401	0.317664
ENSG00000100099.20	6.56029	0.878392	2.42079	0.0110958	HPS4	0.0678647	0.00379497	0.132315	9.4645	0.196449	0.0230944
ENSG00000163602.9	7.08322	0.87837	2.41986	0.0124171	RYBP	0.0529495	0.00380311	0.132321	10.2189	-0.153238	0.0258445
ENSG00000115594.11	3.95488	0.877055	2.41673	0.384469	IL1R1	0.236198	0.00383061	0.132723	5.70568	0.683033	0.800222
ENSG00000168591.15	6.41598	0.877055	2.41675	0.0217542	TMUB2	0.0706714	0.00383045	0.132723	9.2563	0.204367	0.0452785
ENSG00000111837.11	4.11823	0.875041	2.41303	0.0294608	MAK	0.183047	0.00386338	0.13334	5.94135	0.528843	0.0613187
ENSG00000153922.10	6.30449	0.875041	2.41291	0.0151028	CHD1	0.0758202	0.00386445	0.13334	9.09545	-0.219046	0.0314345
ENSG00000116668.12	4.82525	0.870965	2.40704	0.056657	SWT1	0.218773	0.00391707	0.134597	6.96137	0.631108	0.117924
ENSG00000189171.14	5.96568	0.870965	2.40718	0.0201759	S100A13	0.087993	0.00391581	0.134597	8.60666	0.253848	0.0419935
ENSG00000106665.15	2.56032	0.86622	2.4014	0.130508	CLIP2	0.297153	0.00396829	0.136075	3.69376	0.856001	0.271636
ENSG00000162174.12	5.15773	0.864713	2.39896	0.0320148	ASRGL1	0.107958	0.00399065	0.136549	7.44103	0.310801	0.0666347
ENSG00000198598.6	4.44443	0.864713	2.3981	0.0520514	MMP17	0.154996	0.00399851	0.136549	6.41195	-0.446122	0.108338
ENSG00000102858.12	5.4809	0.860494	2.39299	0.0222938	MGRN1	0.0829864	0.00404583	0.137882	7.90727	0.23855	0.0464016
ENSG00000165572.7	5.73874	0.858488	2.3901	0.0187944	KBTBD6	0.0782383	0.00407289	0.13852	8.27925	0.224736	0.0391181
ENSG00000105610.4	7.90888	0.854605	2.38444	0.0117748	KLF1	0.0507503	0.00412627	0.139764	11.4101	-0.145569	0.0245077
ENSG00000111906.17	7.68349	0.854605	2.38468	0.0123814	HDDC2	0.0466271	0.00412398	0.139764	11.0849	-0.133751	0.0257703
ENSG00000097033.14	8.37725	0.851113	2.38007	0.0127573	SH3GLB1	0.0570695	0.00416806	0.140892	12.0858	0.163513	0.0265527
ENSG00000130396.20	7.30892	0.848693	2.37676	0.0194932	MLLT4	0.0640898	0.00419987	0.141679	10.5445	0.183473	0.0405726
ENSG00000161533.11	4.77793	0.837254	2.36445	0.0236397	ACOX1	0.109183	0.0043207	0.145461	6.89309	0.31158	0.049203
ENSG00000005187.11	7.24666	0.836681	2.36299	0.121739	ACSM3	0.114757	0.00433517	0.145653	10.4547	-0.327365	0.253384
ENSG00000141458.12	5.75998	0.833797	2.35923	0.016223	NPC1	0.076259	0.00437287	0.146623	8.30989	0.217333	0.0337661
ENSG00000102226.9	5.47057	0.829956	2.35277	0.0166161	USP11	0.0765277	0.0044384	0.147926	7.89236	0.217736	0.0345841
ENSG00000157500.10	4.03113	0.829956	2.35293	0.039865	APPL1	0.127812	0.00443677	0.147926	5.81569	0.363666	0.0829739
ENSG00000214107.7	7.34232	0.829956	2.35405	0.00833704	MAGEB1	0.050479	0.00442537	0.147926	10.5927	-0.14367	0.0173525
ENSG00000123815.11	4.98641	0.829895	2.35184	0.0368281	ADCK4	0.114052	0.00444792	0.147947	7.19387	0.324422	0.0766529
ENSG00000113916.17	3.85176	0.823087	2.34417	0.119152	BCL6	0.180625	0.00452723	0.150284	5.55692	0.512774	0.247999
ENSG00000073737.16	3.0612	0.823078	2.34329	1.36667	DHRS9	0.365514	0.00453635	0.150287	4.41638	1.03741	2.84455
ENSG00000140022.9	6.85826	0.822203	2.34155	0.0226477	STON2	0.068971	0.00455456	0.15059	9.89438	0.195668	0.0471383
ENSG00000103876.11	7.0634	0.819699	2.33819	0.0436119	FAH	0.0592557	0.00459001	0.151461	10.1903	-0.167959	0.0907725
ENSG00000128536.15	3.38321	0.818588	2.33596	0.364389	CDHR3	0.281666	0.00461356	0.151849	4.88094	0.797917	0.758427
ENSG00000162144.9	6.73219	0.818588	2.33536	0.0124802	CYB561A3	0.0726362	0.00462003	0.151849	9.71249	-0.205735	0.025976
ENSG00000121211.7	6.51082	0.817534	2.33344	0.0218475	MND1	0.0639017	0.0046404	0.152218	9.39312	-0.180905	0.0454727
ENSG00000260629.1	4.80552	0.81734	2.33239	0.154724	BGLT3	0.182133	0.00465163	0.152286	6.9329	-0.515476	0.322038
ENSG00000153214.9	4.43553	0.816236	2.32958	0.0330273	TMEM87B	0.130836	0.00468183	0.152674	6.39912	0.370022	0.0687419
ENSG00000167202.11	3.91648	0.816236	2.33014	0.0561771	TBC1D2B	0.145227	0.00467581	0.152674	5.65029	0.410784	0.116925
ENSG00000107290.13	7.23601	0.810777	2.32327	0.0285721	SETX	0.0546137	0.00475035	0.154605	10.4394	0.154201	0.059469
ENSG00000186523.14	4.42678	0.804482	2.31613	0.0257703	FAM86B1	0.155204	0.00482914	0.156862	6.3865	0.437399	0.0536376
ENSG00000261840.2	3.72445	0.803556	2.31436	0.138146	RP11-146F11.1	0.312553	0.00484889	0.157197	5.37325	-0.880431	0.287533
ENSG00000112208.11	7.54122	0.801399	2.31135	0.00822834	BAG2	0.0487042	0.00488254	0.15798	10.8797	-0.137087	0.0171262
ENSG00000170345.9	3.27137	0.795745	2.30486	0.150447	FOS	0.266047	0.00495614	0.16005	4.7196	0.747559	0.313136
ENSG00000120963.11	7.26508	0.790758	2.29903	0.00583236	ZNF706	0.053334	0.00502312	0.161898	10.4813	-0.149631	0.0121393
ENSG00000143322.19	5.94792	0.789373	2.29648	0.00808605	ABL2	0.0764434	0.00505261	0.162415	8.58103	0.214321	0.0168301
ENSG00000213064.9	4.60195	0.789373	2.29596	0.0192729	SFT2D2	0.117863	0.0050587	0.162415	6.63922	0.330402	0.040114
ENSG00000111300.9	7.31595	0.78657	2.29148	0.012168	NAA25	0.0889454	0.00511111	0.163467	10.5547	0.249042	0.025326
ENSG00000145439.11	5.31705	0.78657	2.29201	0.0150372	CBR4	0.0889918	0.00510496	0.163467	7.67088	-0.249207	0.0312979
ENSG00000080819.6	5.67011	0.784882	2.28896	0.0151655	CPOX	0.0883791	0.00514088	0.164103	8.18024	-0.247291	0.0315649
ENSG00000059378.12	6.09843	0.776136	2.27938	0.317867	PARP12	0.0832761	0.00525553	0.167442	8.79817	0.232419	0.661599
ENSG00000085276.17	6.06288	0.77578	2.2782	0.0223221	MECOM	0.0764004	0.00526991	0.167579	8.74689	-0.213161	0.0464604
ENSG00000168118.11	5.85941	0.771145	2.27273	0.0170463	RAB4A	0.0849396	0.00533665	0.169377	8.45334	0.23664	0.0354795
ENSG00000112077.15	8.84005	0.77094	2.27087	0.0403554	RHAG	0.0441872	0.00535954	0.169457	12.7535	-0.123043	0.0839944
ENSG00000130726.11	8.68724	0.77094	2.27138	0.00891413	TRIM28	0.0601759	0.00535331	0.169457	12.533	-0.167588	0.0185536
ENSG00000261553.5	3.48602	0.760911	2.26002	0.366357	RP11-29G8.3	0.562933	0.00549517	0.173416	5.02927	1.56297	0.762524
ENSG00000161526.14	6.82054	0.757988	2.25545	0.00495414	SAP30BP	0.0648147	0.00555328	0.174587	9.83996	0.179735	0.0103114
ENSG00000283632.1	5.61111	0.757988	2.25552	0.0898216	EXOC3L2	0.121301	0.00555235	0.174587	8.09512	0.33638	0.186952
ENSG00000180357.9	6.99987	0.757605	2.25343	0.0193441	ZNF609	0.0545255	0.00557919	0.174741	10.0987	0.15112	0.0402623
ENSG00000214872.8	2.15881	0.757605	2.2539	5.01258	SMTNL1	0.499111	0.0055731	0.174741	3.11451	1.38348	10.433
ENSG00000148225.15	3.90948	0.75361	2.24862	0.0484317	WDR31	0.218884	0.00564136	0.176356	5.64019	0.605857	0.100804
ENSG00000129538.13	5.11947	0.748731	2.24292	0.0668542	RNASE1	0.149625	0.00571581	0.178348	7.38584	0.413513	0.139148
ENSG00000064115.10	5.84718	0.74703	2.23717	0.0787271	TM7SF3	0.135537	0.00579208	0.179048	8.43569	0.373991	0.16386
ENSG00000130489.13	5.67954	0.74703	2.23717	0.00943911	SCO2	0.080836	0.005792	0.179048	8.19384	0.223053	0.0196463
ENSG00000165029.15	0.425145	0.74703	2.23826	0.362587	ABCA1	0.431371	0.00577753	0.179048	0.613354	1.19065	0.754678
ENSG00000181444.12	5.01928	0.74703	2.23864	0.0407217	ZNF467	0.11534	0.00577245	0.179048	7.24129	-0.31839	0.0847569
ENSG00000278829.1	5.3619	0.74703	2.23872	0.0621975	RP11-358B23.7	0.104431	0.00577133	0.179048	7.73559	-0.288283	0.129456
ENSG00000197093.10	2.63612	0.746033	2.23536	0.148023	GAL3ST4	0.357938	0.00581617	0.17946	3.80311	0.987183	0.30809
ENSG00000121316.10	5.7624	0.745982	2.23253	0.0308896	PLBD1	0.0971352	0.00585421	0.179481	8.31338	0.267689	0.0642926
ENSG00000130429.12	7.51198	0.745982	2.2321	0.013358	ARPC1B	0.0602242	0.00586002	0.179481	10.8375	0.165949	0.0278029
ENSG00000198113.2	7.15722	0.745982	2.2324	0.00730766	TOR4A	0.0626986	0.00585601	0.179481	10.3257	0.172781	0.0152099
ENSG00000272991.1	1.56204	0.745982	2.23447	1.36477	AF129408.17	0.793165	0.00582816	0.179481	2.25355	-2.18699	2.8406
ENSG00000144712.11	3.82612	0.745178	2.23012	0.0172945	CAND2	0.129113	0.00588681	0.179813	5.51992	0.355579	0.0359963
ENSG00000235244.3	6.40774	0.745178	2.2297	0.0870108	DANT2	0.0881767	0.00589251	0.179813	9.24441	0.242812	0.181102
ENSG00000068796.16	6.80862	0.743231	2.22596	0.0152771	KIF2A	0.0534828	0.00594349	0.180622	9.82276	0.147125	0.0317972
ENSG00000116514.16	6.34471	0.743231	2.22692	0.0767271	RNF19B	0.0777358	0.0059304	0.180622	9.15349	0.213898	0.159697
ENSG00000240399.1	2.10389	0.743231	2.22537	0.189766	RP1-228P16.1	0.435292	0.00595157	0.180622	3.03527	-1.19724	0.394973
ENSG00000260075.1	1.02253	0.742887	2.22423	3.12496	NSFP1	1.61563	0.00596715	0.180764	1.4752	4.44232	6.5042
ENSG00000144909.7	5.51502	0.741242	2.2218	0.00709962	OSBPL11	0.085267	0.00600071	0.181451	7.9565	0.234292	0.0147769
ENSG00000110713.15	6.82759	0.740693	2.22046	0.0134994	NUP98	0.062157	0.00601923	0.18168	9.85013	-0.170729	0.0280972
ENSG00000047648.21	7.9068	0.739404	2.21485	0.0211197	ARHGAP6	0.0543901	0.00609751	0.18222	11.4071	-0.149164	0.043958
ENSG00000092010.14	7.33415	0.739404	2.21455	0.958609	PSME1	0.0843382	0.00610176	0.18222	10.5809	0.231277	1.99522
ENSG00000108239.8	4.42013	0.739404	2.21447	0.0139036	TBC1D12	0.109009	0.00610285	0.18222	6.37689	0.298926	0.0289384
ENSG00000169946.13	4.96265	0.739404	2.21616	0.106914	ZFPM2	0.129131	0.00607918	0.18222	7.15959	-0.354269	0.222528
ENSG00000172273.12	5.6799	0.739404	2.21705	0.0206604	HINFP	0.0950498	0.00606661	0.18222	8.19437	0.260832	0.043002
ENSG00000213225.7	5.12977	0.739404	2.21542	0.0134917	NOC2LP1	0.111209	0.00608954	0.18222	7.40069	0.305038	0.0280812
ENSG00000130589.16	5.21768	0.736035	2.21032	1.01303	HELZ2	0.195447	0.00616142	0.183639	7.52753	0.535341	2.1085
ENSG00000110917.7	6.31429	0.735719	2.20923	0.0151781	MLEC	0.0665712	0.00617695	0.183773	9.1096	0.182288	0.0315912
ENSG00000196338.12	3.26578	0.729451	2.20218	0.126441	NLGN3	0.252557	0.00627796	0.186444	4.71153	-0.690212	0.26317
ENSG00000074842.7	6.67032	0.725984	2.19724	0.00641711	MYDGF	0.0557732	0.0063498	0.187939	9.62324	0.152213	0.0133564
ENSG00000205663.5	5.91308	0.725984	2.19717	0.00945491	RP11-706O15.5	0.072514	0.00635089	0.187939	8.53077	-0.197898	0.0196792
ENSG00000159023.19	9.25493	0.723699	2.19296	0.0258222	EPB41	0.0648481	0.00641275	0.18893	13.352	0.176769	0.0537456
ENSG00000174839.12	3.70038	0.723699	2.19188	0.0732572	DENND6A	0.210158	0.0064286	0.18893	5.33852	0.572696	0.152475
ENSG00000250102.5	4.32716	0.723699	2.1918	0.0426758	RP11-314N14.1	0.151286	0.00642983	0.18893	6.24277	-0.412256	0.0888241
ENSG00000267767.2	3.20082	0.723699	2.19254	0.138242	CTC-523E23.4	0.334986	0.00641891	0.18893	4.61781	-0.91303	0.287732
ENSG00000056972.18	5.57673	0.723645	2.19098	0.0291789	TRAF3IP2	0.0867577	0.00644198	0.188953	8.04552	0.236362	0.0607321
ENSG00000169432.14	5.78501	0.716723	2.18329	0.287334	SCN9A	0.103591	0.00655702	0.191989	8.34601	0.281617	0.598049
ENSG00000134324.11	5.52157	0.7117	2.17722	0.0389719	LPIN1	0.0963685	0.00664943	0.194222	7.96594	0.261535	0.0811148
ENSG00000241106.6	4.35394	0.7117	2.17674	0.449682	HLA-DOB	0.168915	0.00665665	0.194222	6.28141	0.45836	0.935954
ENSG00000272335.1	4.5754	0.709988	2.17427	0.0348601	RP11-53O19.3	0.131609	0.00669468	0.19499	6.60091	-0.35688	0.0725567
ENSG00000244733.5	4.68683	0.709874	2.1734	0.0271297	RP11-506M13.3	0.128786	0.00670816	0.195041	6.76167	-0.349139	0.0564669
ENSG00000070214.15	3.10077	0.709195	2.17196	0.123101	SLC44A1	0.273995	0.00673041	0.195346	4.47346	0.742497	0.256219
ENSG00000231721.6	3.23008	0.70911	2.17112	0.0540018	LINC-PINT	0.219618	0.00674347	0.195384	4.66003	-0.595	0.112398
ENSG00000151883.17	2.72772	0.708618	2.16987	0.114552	PARP8	0.329048	0.00676288	0.195606	3.93527	0.891161	0.238425
ENSG00000187098.14	5.25242	0.708558	2.1683	0.0267038	MITF	0.108073	0.00678733	0.195633	7.57765	-0.292563	0.0555805
ENSG00000281852.1	4.66781	0.708558	2.16868	0.106873	LINC00891	0.141054	0.00678138	0.195633	6.73422	-0.381888	0.222441
ENSG00000073331.17	2.93457	0.702314	2.15887	0.350781	ALPK1	0.257601	0.00693637	0.198466	4.23368	0.695493	0.730105
ENSG00000087157.18	5.94371	0.702314	2.15861	0.0193505	PGS1	0.0896655	0.00694049	0.198466	8.57496	0.242069	0.0402755
ENSG00000100403.11	8.3152	0.702314	2.15831	0.0223527	ZC3H7B	0.0447102	0.0069453	0.198466	11.9963	0.120693	0.0465242
ENSG00000236539.3	3.87665	0.702314	2.16096	0.0417766	HNRNPA1P54	0.1823	0.00690296	0.198466	5.59282	0.492482	0.0869524
ENSG00000268416.1	6.8164	0.702314	2.15837	0.0786097	CTD-2626G11.2	0.0817685	0.00694436	0.198466	9.83399	-0.220734	0.163616
ENSG00000158470.5	7.34743	0.70201	2.15726	0.0157809	B4GALT5	0.0504198	0.0069621	0.198605	10.6001	0.136065	0.0328459
ENSG00000100106.19	4.3668	0.701816	2.15632	0.0311744	TRIOBP	0.12533	0.00697715	0.198693	6.29996	0.338131	0.0648854
ENSG00000231663.1	4.09664	0.695994	2.14976	0.0484579	RP5-827C21.4	0.160279	0.00708343	0.201375	5.9102	0.431615	0.100859
ENSG00000182827.8	6.53129	0.695285	2.14831	0.00821414	ACBD3	0.0706656	0.00710712	0.201704	9.42266	0.190216	0.0170966
ENSG00000271013.1	3.73747	0.692036	2.14432	0.0941961	LRRC37A9P	0.225016	0.00717272	0.203219	5.39204	0.605003	0.196057
ENSG00000278133.1	5.10384	0.691307	2.14285	0.0140283	RP11-196G11.5	0.10125	0.007197	0.20356	7.36329	-0.272118	0.0291981
ENSG00000167526.13	10.0321	0.691236	2.14204	0.00913872	RPL13	0.0464522	0.00721043	0.203594	14.4732	0.124816	0.0190211
ENSG00000272398.5	4.63474	0.684756	2.13482	1.15604	CD24	0.185099	0.00733124	0.206654	6.68652	-0.496327	2.40614
ENSG00000108622.10	6.98218	0.68147	2.13007	0.0173973	ICAM2	0.062073	0.00741196	0.208223	10.0732	0.166216	0.0362102
ENSG00000132463.13	7.95551	0.68147	2.13076	0.0125672	GRSF1	0.0514848	0.0074002	0.208223	11.4774	-0.137891	0.026157
ENSG00000104805.15	7.25928	0.680522	2.12765	0.0242156	NUCB1	0.0822681	0.00745326	0.208679	10.4729	0.22014	0.0504016
ENSG00000112245.9	6.11581	0.680522	2.12814	0.017645	PTP4A1	0.128154	0.00744493	0.208679	8.82325	-0.342974	0.0367257
ENSG00000112561.17	3.52407	0.679763	2.12616	0.110907	TFEB	0.286275	0.00747886	0.209043	5.08416	-0.76571	0.230839
ENSG00000234261.3	4.34512	0.67818	2.12312	0.130268	RP11-146I2.1	0.138086	0.00753141	0.209807	6.26869	-0.369018	0.271136
ENSG00000265790.1	4.04524	0.67818	2.12355	0.0286753	RNASEH1P1	0.162794	0.00752396	0.209807	5.83604	-0.435103	0.059684
ENSG00000152527.13	3.15693	0.677349	2.1209	0.310267	PLEKHH2	0.274538	0.00756999	0.210209	4.55448	0.733201	0.64578
ENSG00000184792.15	7.01984	0.677349	2.12036	0.0539128	OSBP2	0.0708747	0.00757953	0.210209	10.1275	-0.189253	0.112213
ENSG00000213762.11	3.8368	0.677349	2.12012	0.0270326	ZNF134	0.146563	0.00758375	0.210209	5.53533	-0.391331	0.0562649
ENSG00000234864.1	2.84129	0.676304	2.11835	0.139227	AL022344.5	0.319575	0.00761469	0.210715	4.09912	-0.852848	0.289783
ENSG00000119403.13	7.58518	0.676143	2.11746	0.021232	PHF19	0.0478334	0.00763018	0.210793	10.9431	-0.12762	0.0441916
ENSG00000070190.12	4.90758	0.671906	2.11111	0.0921452	DAPP1	0.179654	0.00774266	0.21286	7.08014	0.478435	0.191788
ENSG00000130962.17	4.71296	0.671906	2.11107	0.0714117	PRRG1	0.161475	0.00774338	0.21286	6.79937	0.430017	0.148634
ENSG00000198561.13	8.35938	0.671906	2.11115	0.0150089	CTNND1	0.0594598	0.00774191	0.21286	12.06	0.158349	0.0312391
ENSG00000155254.12	3.87707	0.670175	2.10862	0.0699182	MARVELD1	0.144951	0.00778717	0.21371	5.59343	-0.385737	0.145526
ENSG00000101084.16	7.69312	0.669494	2.10722	0.0106972	C20orf24	0.051388	0.00781225	0.214045	11.0988	0.136696	0.0222648
ENSG00000207652.1	4.14843	0.66924	2.10625	0.0251588	MIR621	0.157435	0.0078297	0.214171	5.98492	-0.418672	0.0523648
ENSG00000116237.15	7.43457	0.668798	2.1051	0.0137451	ICMT	0.0567665	0.00785056	0.214389	10.7258	0.15091	0.0286086
ENSG00000129355.6	4.84392	0.667599	2.10319	0.0435985	CDKN2D	0.123435	0.0078852	0.214982	6.98831	0.327961	0.0907445
ENSG00000164659.14	5.12999	0.663089	2.09797	0.0309586	KIAA1324L	0.0967445	0.00798058	0.217226	7.40101	-0.256653	0.0644362
ENSG00000127838.13	6.55756	0.661006	2.09517	0.0062164	PNKD	0.0734667	0.00803206	0.21827	9.46056	-0.19474	0.0129386
ENSG00000137494.13	5.54048	0.657424	2.09088	0.00922454	ANKRD42	0.106519	0.00811181	0.220077	7.99322	-0.281997	0.0191997
ENSG00000238033.1	4.86483	0.656308	2.08906	0.178542	AC002480.2	0.17763	0.00814595	0.220644	7.01847	0.470003	0.371611
ENSG00000185201.16	6.98703	0.655176	2.08722	0.0806527	IFITM2	0.195629	0.00818051	0.22122	10.0802	-0.517346	0.167868
ENSG00000069399.13	2.83577	0.654279	2.08562	0.447223	BCL3	0.266987	0.00821076	0.221677	4.09115	0.70572	0.930836
ENSG00000205155.7	6.81103	0.654277	2.08491	0.0217007	PSENEN	0.0608924	0.00822413	0.221678	9.82624	0.160922	0.0451672
ENSG00000243323.5	5.54394	0.652976	2.0822	0.0414148	PTPRVP	0.123265	0.00827555	0.222343	7.99822	-0.325496	0.0861995
ENSG00000272416.1	2.8939	0.652976	2.08256	0.152812	CTD-2081C10.7	0.333358	0.00826884	0.222343	4.17502	-0.880362	0.318059
ENSG00000021300.13	1.63276	0.648403	2.07617	0.704885	PLEKHB1	0.510715	0.00839134	0.224697	2.35557	1.3462	1.46713
ENSG00000101146.12	7.81456	0.648403	2.07589	0.00490846	RAE1	0.0582336	0.00839671	0.224697	11.274	-0.153486	0.0102163
ENSG00000107833.10	7.02042	0.648403	2.07517	0.00965326	NPM3	0.0617864	0.00841075	0.224697	10.1283	-0.162815	0.020092
ENSG00000121797.9	4.15081	0.648403	2.07483	0.245434	CCRL2	0.152356	0.00841719	0.224697	5.98835	0.401438	0.510839
ENSG00000023318.7	7.58168	0.647873	2.06784	0.0159177	ERP44	0.0484723	0.00855377	0.224971	10.9381	0.127453	0.0331307
ENSG00000054116.11	7.6381	0.647873	2.0667	0.00726759	TRAPPC3	0.0661852	0.00857626	0.224971	11.0194	0.173968	0.0151265
ENSG00000087266.15	4.11937	0.647873	2.07168	0.176078	SH3BP2	0.20841	0.00847857	0.224971	5.94299	0.548617	0.366483
ENSG00000117228.9	2.84287	0.647873	2.06916	8.67177	GBP1	0.534524	0.00852792	0.224971	4.10139	1.40602	18.0491
ENSG00000132964.11	6.549	0.647873	2.067	0.0221707	CDK8	0.0867866	0.00857043	0.224971	9.4482	-0.228139	0.0461454
ENSG00000140374.15	8.10252	0.647873	2.06816	0.00601902	ETFA	0.0532908	0.00854757	0.224971	11.6895	-0.140136	0.0125278
ENSG00000173511.9	6.33037	0.647873	2.06895	0.013824	VEGFB	0.0701783	0.00853194	0.224971	9.1328	-0.184587	0.0287728
ENSG00000180881.19	3.33681	0.647873	2.06881	0.0598483	CAPS2	0.234097	0.00853482	0.224971	4.814	0.615709	0.124566
ENSG00000185561.9	3.78625	0.647873	2.07053	0.134315	TLCD2	0.196721	0.00850097	0.224971	5.46241	0.517671	0.279558
ENSG00000187630.15	5.01325	0.647873	2.06713	0.0216549	DHRS4L2	0.106775	0.0085678	0.224971	7.23259	-0.280695	0.0450719
ENSG00000225541.1	5.26095	0.647873	2.07201	0.0729125	AC002480.5	0.107908	0.00847215	0.224971	7.58995	0.284083	0.151758
ENSG00000083635.7	5.95873	0.647256	2.06455	0.00656561	NUFIP1	0.072878	0.00861894	0.225291	8.59662	-0.191437	0.0136655
ENSG00000106346.11	6.62788	0.647256	2.06335	0.023125	USP42	0.0713905	0.00864264	0.225291	9.56201	0.187463	0.0481317
ENSG00000183762.12	4.37027	0.647256	2.06371	0.0397586	KREMEN1	0.122387	0.00863557	0.225291	6.30496	0.321406	0.0827523
ENSG00000233828.3	3.2758	0.647256	2.06435	0.055571	CTC-242N15.1	0.224552	0.0086228	0.225291	4.72598	-0.589822	0.115664
ENSG00000123685.8	3.05535	0.646686	2.0621	0.445503	BATF3	0.347576	0.00866755	0.225587	4.40794	0.91235	0.927256
ENSG00000283312.1	2.46393	0.645628	2.06037	0.100324	RP11-562I5.1	0.366924	0.0087023	0.226137	3.5547	-0.962638	0.208811
ENSG00000010671.15	6.50344	0.645441	2.05945	0.00958128	BTK	0.0542461	0.00872071	0.226234	9.38248	0.142277	0.0199422
ENSG00000034677.12	5.06008	0.645441	2.05775	0.0650059	RNF19A	0.121124	0.00875495	0.226234	7.30016	0.317524	0.135301
ENSG00000124571.17	6.94843	0.645441	2.05546	0.00405909	XPO5	0.0548558	0.00880125	0.226234	10.0245	-0.143704	0.00844847
ENSG00000141255.12	3.10034	0.645441	2.05598	0.650403	SPATA22	0.369408	0.00879053	0.226234	4.47284	0.967883	1.35373
ENSG00000175711.8	4.82986	0.645441	2.05816	0.0281919	B3GNTL1	0.118017	0.00874658	0.226234	6.96802	0.309418	0.0586777
ENSG00000179388.8	1.56141	0.645441	2.05594	0.268284	EGR3	0.492694	0.0087915	0.226234	2.25264	1.29089	0.558399
ENSG00000260630.6	4.21769	0.645441	2.05582	0.0618095	SNAI3-AS1	0.223402	0.00879397	0.226234	6.08483	0.585304	0.128648
ENSG00000100852.12	6.60215	0.643316	2.05218	0.0262777	ARHGAP5	0.0812124	0.00886798	0.227344	9.52489	0.212541	0.0546936
ENSG00000124588.19	7.40778	0.643316	2.05154	0.0132969	NQO2	0.0524872	0.00888094	0.227344	10.6872	0.137338	0.0276758
ENSG00000273730.1	2.84649	0.643316	2.04838	0.0440869	RNA5-8S5	0.171905	0.00894579	0.227344	4.10662	0.449379	0.091761
ENSG00000274917.1	2.84653	0.643316	2.04902	0.0440794	RNA5-8S5	0.171903	0.00893259	0.227344	4.10667	0.449462	0.0917456
ENSG00000275215.1	2.84662	0.643316	2.04919	0.0440733	RNA5-8S5	0.171898	0.00892919	0.227344	4.1068	0.449472	0.0917327
ENSG00000275757.1	2.84638	0.643316	2.04824	0.0440908	RNA5-8S5	0.17191	0.00894869	0.227344	4.10646	0.449374	0.0917693
ENSG00000276700.1	2.84643	0.643316	2.04799	0.0440872	RNA5-8S5	0.171908	0.00895379	0.227344	4.10653	0.449335	0.0917618
ENSG00000278189.1	2.84656	0.643316	2.04907	0.044076	RNA5-8S5	0.171901	0.00893156	0.227344	4.10672	0.449464	0.0917384
ENSG00000115758.12	9.02403	0.642754	2.046	0.0311386	ODC1	0.0520617	0.00899503	0.227639	13.0189	-0.135998	0.064811
ENSG00000153233.12	4.85812	0.642754	2.04413	0.0564599	PTPRR	0.152648	0.00903383	0.227639	7.00878	0.39853	0.117514
ENSG00000248302.3	4.61894	0.642754	2.04502	0.0388492	BNIP3P41	0.172209	0.00901534	0.227639	6.66373	-0.44972	0.0808595
ENSG00000277739.1	2.84655	0.642754	2.04457	0.0440432	RNA5-8S5	0.171902	0.00902467	0.227639	4.10671	0.448856	0.0916702
ENSG00000278233.1	2.84658	0.642754	2.04608	0.0440354	RNA5-8S5	0.171901	0.00899337	0.227639	4.10674	0.449057	0.0916539
ENSG00000160310.16	7.41786	0.641778	2.0425	0.00830667	PRMT2	0.0553846	0.00906786	0.228151	10.7017	0.144525	0.0172892
ENSG00000132530.16	3.42946	0.641603	2.04166	2.1546	XAF1	0.203055	0.00908525	0.228243	4.94767	0.529737	4.48451
ENSG00000135766.8	7.1709	0.641363	2.04077	0.0203508	EGLN1	0.0813687	0.009104	0.228369	10.3454	-0.21222	0.0423576
ENSG00000110107.8	7.71343	0.641107	2.03986	0.00341114	PRPF19	0.0453384	0.00912312	0.228504	11.1281	0.118216	0.00709985
ENSG00000125898.12	5.42955	0.635929	2.03403	0.0219513	FAM110A	0.0936696	0.00924643	0.231244	7.83319	0.243804	0.0456887
ENSG00000111490.12	2.48277	0.634654	2.0321	0.181723	TBC1D30	0.344403	0.00928757	0.231924	3.58189	0.895891	0.378233
ENSG00000106560.10	2.4789	0.633936	2.02878	0.991926	GIMAP2	0.338899	0.0093588	0.232308	3.5763	0.880683	2.06456
ENSG00000142409.5	6.7408	0.633936	2.02968	0.0104581	ZNF787	0.0578232	0.00933943	0.232308	9.72492	0.150304	0.0217671
ENSG00000174243.9	6.96782	0.633936	2.03049	0.0123263	DDX23	0.0518933	0.00932199	0.232308	10.0524	0.134923	0.0256557
ENSG00000259192.1	2.68215	0.633936	2.02881	0.106356	AC109631.1	0.319732	0.00935817	0.232308	3.86952	-0.830883	0.221366
ENSG00000170689.9	8.44122	0.631489	2.02504	0.0188697	HOXB9	0.0446118	0.00943979	0.233621	12.1781	-0.115799	0.0392747
ENSG00000171310.10	5.82876	0.631489	2.02555	0.0580058	CHST11	0.107711	0.00942862	0.233621	8.40913	0.27963	0.120731
ENSG00000260267.1	4.39432	0.631172	2.02408	0.0203262	RP11-452L6.5	0.140914	0.00946073	0.233791	6.33966	0.365663	0.0423063
ENSG00000100234.11	1.70114	0.630873	2.02313	0.479025	TIMP3	0.554653	0.00948131	0.233952	2.45423	-1.43888	0.997027
ENSG00000165782.10	5.43773	0.630584	2.0222	0.0121847	TMEM55B	0.102131	0.00950169	0.234108	7.84499	0.264873	0.0253609
ENSG00000141933.9	5.05173	0.630078	2.02105	0.05925	TPGS1	0.170864	0.00952687	0.234381	7.28811	0.442972	0.123321
ENSG00000196843.15	5.59572	0.624667	2.01449	0.0252027	ARID5A	0.0904833	0.00967195	0.237319	8.07291	0.234111	0.0524562
ENSG00000240098.3	2.33974	0.624667	2.01436	0.187894	RN7SL351P	0.399378	0.00967484	0.237319	3.37553	-1.03329	0.391077
ENSG00000150764.13	4.79711	0.624534	2.01167	0.0395611	DIXDC1	0.141481	0.00973491	0.237392	6.92076	0.365745	0.0823412
ENSG00000203666.12	6.26902	0.624534	2.01288	0.0145366	EFCAB2	0.0794806	0.00970778	0.237392	9.04429	0.205542	0.0302561
ENSG00000261914.2	1.42192	0.624534	2.01222	4.5139	RPL23AP84	1.91834	0.0097226	0.237392	2.05139	-4.95994	9.39509
ENSG00000280339.1	2.25516	0.624534	2.01267	0.308	RP11-736K20.4	0.461689	0.00971239	0.237392	3.25351	-1.19388	0.641062
ENSG00000255198.4	5.18506	0.624037	2.01053	0.0208085	SNHG9	0.118211	0.00976035	0.237664	7.48046	0.305481	0.0433102
ENSG00000177469.12	8.37749	0.623795	2.00966	0.00803638	PTRF	0.044792	0.00978008	0.237796	12.0862	-0.115721	0.0167267
ENSG00000067560.10	7.80518	0.617562	2.00207	0.0044082	RHOA	0.0453872	0.00995239	0.241234	11.2605	0.116985	0.00917509
ENSG00000130528.11	5.57056	0.617562	2.00223	0.0699434	HRC	0.0844341	0.00994885	0.241234	8.03662	-0.217638	0.145578
ENSG00000133131.14	4.70004	0.617562	2.00026	0.129572	MORC4	0.159567	0.009994	0.241234	6.78073	-0.411051	0.269687
ENSG00000179583.18	1.77889	0.617562	2.00096	0.604678	CIITA	0.571399	0.00997801	0.241234	2.5664	1.47226	1.25856
ENSG00000260000.2	4.43363	0.617562	2.00044	0.0272573	RP3-467N11.1	0.13454	0.00998993	0.241234	6.39638	0.3466	0.0567325
ENSG00000084070.11	8.53246	0.617545	1.99961	0.00590615	SMAP2	0.051737	0.0100089	0.241243	12.3097	-0.13325	0.0122929
ENSG00000074201.8	7.95226	0.616513	1.99795	0.0049906	CLNS1A	0.0459899	0.0100472	0.241817	11.4727	-0.118387	0.0103873
ENSG00000023734.10	7.44935	0.61544	1.99625	0.0041211	STRAP	0.046947	0.0100867	0.242415	10.7471	-0.120787	0.00857753
ENSG00000247934.4	3.9042	0.613894	1.99345	0.0585911	RP11-967K21.1	0.191497	0.0101519	0.24328	5.63257	-0.492265	0.12195
ENSG00000261889.1	2.78867	0.613894	1.9936	0.126213	RP11-473M20.16	0.309545	0.0101485	0.24328	4.0232	0.795757	0.262695
ENSG00000137497.17	6.68296	0.612181	1.9911	0.00828549	NUMA1	0.0600829	0.0102071	0.244241	9.64148	0.154337	0.0172452
ENSG00000184047.15	7.10774	0.612181	1.99049	0.00334094	DIABLO	0.0546717	0.0102214	0.244241	10.2543	-0.14041	0.00695374
ENSG00000133422.12	5.70981	0.610373	1.9851	0.00773459	MORC2	0.0793178	0.010349	0.24526	8.23751	-0.203366	0.0160985
ENSG00000156650.12	6.10532	0.610373	1.98707	0.0170168	KAT6B	0.0750826	0.0103021	0.24526	8.80812	-0.192626	0.0354181
ENSG00000162367.11	7.14939	0.610373	1.98617	0.0107429	TAL1	0.0736543	0.0103236	0.24526	10.3144	0.188908	0.02236
ENSG00000170876.7	6.90438	0.610373	1.98571	0.00986995	TMEM43	0.0522338	0.0103346	0.24526	9.96091	0.13395	0.020543
ENSG00000185215.8	6.78995	0.610373	1.98495	0.0998032	TNFAIP2	0.100732	0.0103525	0.24526	9.79583	0.258258	0.207727
ENSG00000205045.8	3.37792	0.610373	1.98784	0.299582	SLFN12L	0.316106	0.010284	0.24526	4.87331	0.811169	0.623542
ENSG00000142798.17	4.71376	0.607737	1.97985	0.0982815	HSPG2	0.147145	0.0104749	0.246753	6.80052	-0.376654	0.20456
ENSG00000157613.10	4.56054	0.607737	1.98104	0.160052	CREB3L1	0.110914	0.0104463	0.246753	6.57947	-0.284017	0.333128
ENSG00000173786.16	5.73446	0.607737	1.97991	0.0340547	CNP	0.0637241	0.0104734	0.246753	8.27308	0.163121	0.0708805
ENSG00000267776.1	1.85889	0.607737	1.98141	0.462937	AC006116.24	0.473756	0.0104373	0.246753	2.68181	-1.21329	0.963543
ENSG00000023330.14	6.95817	0.607011	1.97851	0.0188756	ALAS1	0.0565241	0.0105073	0.247166	10.0385	0.144627	0.0392871
ENSG00000147872.9	5.76548	0.605085	1.97597	0.0197163	PLIN2	0.0779143	0.0105689	0.248264	8.31783	-0.199199	0.0410369
ENSG00000160796.16	5.92586	0.603077	1.97335	0.0192263	NBEAL2	0.0823003	0.0106329	0.249415	8.54921	0.210239	0.040017
ENSG00000229688.7	4.03043	0.60227	1.97193	0.0317237	ISPD-AS1	0.138263	0.0106677	0.249879	5.81468	0.353041	0.0660287
ENSG00000138449.10	5.90691	0.602108	1.97116	0.0101647	SLC40A1	0.0718915	0.0106867	0.249972	8.52187	-0.183523	0.0211566
ENSG00000274012.1	4.47975	0.599743	1.96818	0.0869855	RN7SL2	0.160139	0.0107602	0.251338	6.46291	0.408417	0.181049
ENSG00000159256.12	5.79143	0.599719	1.96755	0.0203028	MORC3	0.085842	0.0107759	0.251351	8.35527	0.218887	0.0422576
ENSG00000067369.13	5.37919	0.598275	1.96549	0.0140832	TP53BP1	0.0778645	0.0108269	0.252189	7.76053	0.198417	0.0293124
ENSG00000275895.5	8.13151	0.597711	1.96432	0.0124945	U2AF1L5	0.0652899	0.0108562	0.252516	11.7313	-0.166313	0.0260056
ENSG00000143164.15	6.58826	0.59761	1.96362	0.0127883	DCAF6	0.0568133	0.0108739	0.252575	9.50485	-0.144688	0.0266171
ENSG00000116977.18	6.89348	0.596757	1.95999	0.0168013	LGALS8	0.0802752	0.010965	0.253071	9.94519	0.204205	0.0349697
ENSG00000128609.14	8.18442	0.596757	1.96127	0.00634978	NDUFA5	0.0464415	0.0109327	0.253071	11.8076	-0.118186	0.0132162
ENSG00000162194.12	5.01832	0.596757	1.96024	0.0278275	LBHD1	0.111536	0.0109587	0.253071	7.23991	0.283749	0.0579193
ENSG00000177324.13	2.8458	0.596757	1.95914	0.434437	BEND2	0.398957	0.0109866	0.253071	4.10562	1.0146	0.904224
ENSG00000198547.8	3.82942	0.596757	1.96197	0.0402467	C20orf203	0.150212	0.010915	0.253071	5.52468	-0.382351	0.0837682
ENSG00000214029.4	5.30423	0.596757	1.95951	0.0153383	ZNF891	0.0936	0.0109771	0.253071	7.65238	-0.238065	0.0319247
ENSG00000243989.8	7.12506	0.596457	1.95824	0.0196397	ACY1	0.0773176	0.0110094	0.253247	10.2793	-0.196572	0.0408775
ENSG00000005175.9	6.26834	0.59612	1.95498	0.00697267	RPAP3	0.0688421	0.0110922	0.253443	9.04331	-0.174844	0.0145127
ENSG00000139428.11	6.65289	0.59612	1.95543	0.00690828	MMAB	0.0696593	0.0110808	0.253443	9.59808	0.176944	0.0143787
ENSG00000139549.2	3.63114	0.59612	1.95652	0.436286	DHH	0.205124	0.011053	0.253443	5.23863	0.521224	0.908073
ENSG00000167895.14	3.67552	0.59612	1.95491	0.135855	TMC8	0.264827	0.0110941	0.253443	5.30266	-0.672588	0.282763
ENSG00000186152.6	3.71402	0.59612	1.95538	0.0688355	LILRP1	0.203315	0.011082	0.253443	5.35821	-0.516442	0.143272
ENSG00000169548.3	6.7855	0.596083	1.95427	0.00727157	ZNF280A	0.0563831	0.0111103	0.253464	9.7894	-0.143169	0.0151348
ENSG00000170364.12	5.714	0.595197	1.95279	0.0113332	SETMAR	0.0901919	0.0111483	0.253982	8.24356	-0.228909	0.0235886
ENSG00000132274.15	4.18826	0.592975	1.94998	1.03462	TRIM22	0.318406	0.0112208	0.255285	6.04238	0.807397	2.15343
ENSG00000126106.13	4.51407	0.592846	1.94925	0.0608102	TMEM53	0.156884	0.0112395	0.255361	6.51242	0.397725	0.126568
ENSG00000237036.4	3.9227	0.591698	1.94751	0.0435533	ZEB1-AS1	0.168516	0.0112846	0.256037	5.65926	0.426978	0.0906505
ENSG00000113615.12	6.86417	0.589968	1.94407	0.0249685	SEC24A	0.0582722	0.0113744	0.257058	9.90291	0.147486	0.0519687
ENSG00000150175.13	2.18282	0.589968	1.94342	0.215537	FRMPD2B	0.510449	0.0113915	0.257058	3.14915	1.29167	0.448611
ENSG00000169228.13	6.86987	0.589968	1.9451	0.0133428	RAB24	0.059776	0.0113475	0.257058	9.91113	0.151341	0.0277714
ENSG00000196428.12	5.60376	0.589968	1.94344	0.0115171	TSC22D2	0.0902002	0.011391	0.257058	8.08452	-0.228249	0.0239714
ENSG00000170921.14	5.40838	0.589232	1.94209	0.0898208	TANC2	0.201397	0.0114263	0.257495	7.80264	0.50941	0.18695
ENSG00000119950.20	5.34664	0.587858	1.93896	0.0189923	MXI1	0.0910648	0.0115091	0.25831	7.71357	-0.230107	0.03953
ENSG00000127311.9	4.69735	0.587858	1.9392	0.0765168	HELB	0.12926	0.0115028	0.25831	6.77684	0.326647	0.15926
ENSG00000152518.7	7.41844	0.587858	1.93988	0.00717156	ZFP36L2	0.0496899	0.0114847	0.25831	10.7025	0.125596	0.0149267
ENSG00000124532.14	7.56826	0.587677	1.93772	0.00742741	MRS2	0.0504195	0.0115421	0.258418	10.9187	-0.127352	0.0154592
ENSG00000262664.2	5.28181	0.587677	1.93761	0.0274307	OVCA2	0.14234	0.011545	0.258418	7.62005	0.359517	0.0570933
ENSG00000272468.1	5.03431	0.587204	1.93655	0.0350072	RP1-86C11.7	0.125014	0.0115731	0.2587	7.26298	-0.315647	0.072863
ENSG00000169071.14	4.88876	0.585693	1.93428	0.0166314	ROR2	0.0923965	0.0116339	0.259602	7.05299	0.233122	0.034616
ENSG00000175538.10	3.85799	0.585693	1.93387	0.0905698	KCNE3	0.168783	0.0116447	0.259602	5.5659	-0.425796	0.188509
ENSG00000230987.2	2.42974	0.585312	1.93291	0.602546	RP11-113I24.1	0.441834	0.0116705	0.259829	3.50537	1.11429	1.25412
ENSG00000164695.4	5.74184	0.585154	1.93217	0.0176637	CHMP4C	0.0783802	0.0116904	0.259923	8.28373	0.197624	0.0367646
ENSG00000130066.16	6.58027	0.584209	1.93065	0.0537392	SAT1	0.0862189	0.0117315	0.26049	9.49333	0.217282	0.111851
ENSG00000006007.11	6.75563	0.579349	1.92521	0.0173825	GDE1	0.0643845	0.0118794	0.263422	9.74631	0.161973	0.0361795
ENSG00000167699.13	6.34111	0.577944	1.92322	0.0185622	GLOD4	0.0838939	0.0119338	0.264275	9.14829	-0.210917	0.0386348
ENSG00000164649.19	3.88077	0.576116	1.92082	0.180826	CDCA7L	0.242195	0.0120001	0.26539	5.59877	0.608428	0.376365
ENSG00000140830.8	5.50699	0.575716	1.91984	0.0286974	TXNL4B	0.0896714	0.0120271	0.265634	7.9449	0.225196	0.0597299
ENSG00000160219.11	6.52804	0.575192	1.91874	0.0151488	GAB3	0.0756905	0.0120576	0.265955	9.41798	-0.190018	0.0315302
ENSG00000071127.16	7.34179	0.573744	1.91672	0.0179774	WDR1	0.0719047	0.0121139	0.266843	10.592	0.180395	0.0374177
ENSG00000205133.11	3.54823	0.573452	1.91585	0.090235	TRIQK	0.219559	0.0121381	0.267023	5.11901	0.550676	0.187812
ENSG00000169059.12	6.35327	0.572845	1.91465	0.0657879	VCX3A	0.0997117	0.0121716	0.267396	9.16583	0.24999	0.136929
ENSG00000254470.2	6.66994	0.572845	1.91409	0.0126095	AP5B1	0.0610539	0.0121872	0.267396	9.62269	0.153042	0.026245
ENSG00000125354.22	7.44947	0.572281	1.91164	0.0684694	2019-09-06	0.0594042	0.0122562	0.267744	10.7473	0.148789	0.14251
ENSG00000168807.16	3.08042	0.572281	1.91207	0.0491399	SNTB2	0.195673	0.0122441	0.267744	4.4441	0.490168	0.102278
ENSG00000184979.9	2.67071	0.572281	1.91199	1.2322	USP18	0.421915	0.0122466	0.267744	3.85301	1.05688	2.56467
ENSG00000198690.9	6.33656	0.572281	1.91124	0.0157945	FAN1	0.0932074	0.0122675	0.267744	9.14172	0.233424	0.0328743
ENSG00000153395.9	5.84064	0.570448	1.90884	0.0594501	LPCAT1	0.157743	0.0123355	0.268876	8.42626	0.394735	0.123738
ENSG00000165168.7	3.41879	0.566495	1.90402	0.0781462	CYBB	0.242586	0.0124734	0.271334	4.93227	0.606091	0.162651
ENSG00000280374.1	3.32688	0.566495	1.90375	0.102596	RP11-337N6.3	0.235343	0.012481	0.271334	4.79967	-0.587946	0.21354
ENSG00000196116.7	5.3962	0.562656	1.89935	0.0894119	TDRD7	0.0834181	0.0126082	0.273744	7.78507	0.208099	0.186099
ENSG00000163002.12	5.70946	0.562652	1.8978	0.00572858	NUP35	0.0742553	0.0126531	0.273746	8.23701	-0.185147	0.0119233
ENSG00000254999.3	7.91503	0.562652	1.89822	0.006501	BRK1	0.0467196	0.0126409	0.273746	11.419	0.116506	0.013531
ENSG00000263266.2	4.89901	0.562652	1.89764	0.0574701	RPS7P1	0.15592	0.0126577	0.273746	7.06778	-0.388749	0.119617
ENSG00000074696.12	7.47849	0.561168	1.8956	0.00674467	HACD3	0.0484076	0.0127176	0.274683	10.7892	-0.120611	0.0140381
ENSG00000023608.4	5.34766	0.558974	1.89213	0.0133879	SNAPC1	0.0990174	0.0128194	0.276074	7.71504	-0.246429	0.0278653
ENSG00000156239.11	6.85157	0.558974	1.89171	0.0185749	N6AMT1	0.0772854	0.0128318	0.276074	9.88473	-0.192317	0.0386612
ENSG00000250959.2	4.14894	0.558974	1.89208	0.155679	GLUD1P3	0.334947	0.012821	0.276074	5.98565	-0.833584	0.324025
ENSG00000204524.6	3.90012	0.558034	1.89021	0.0355046	ZNF805	0.177884	0.0128762	0.276673	5.62668	0.442429	0.0738981
ENSG00000132386.10	6.42021	0.554584	1.8862	0.0199591	SERPINF1	0.0673357	0.0129957	0.278879	9.2624	0.167254	0.0415424
ENSG00000086300.15	4.71597	0.553375	1.88443	0.0392524	SNX10	0.104113	0.0130487	0.279657	6.80371	0.258454	0.0816986
ENSG00000136897.7	7.18372	0.55245	1.88295	0.00415142	MRPL50	0.0528582	0.0130934	0.280253	10.3639	-0.131153	0.00864063
ENSG00000100427.15	2.44981	0.552264	1.87942	0.303795	MLC1	0.332119	0.0132002	0.280373	3.53433	0.823099	0.632309
ENSG00000126088.13	8.94834	0.552264	1.88207	0.023655	UROD	0.0544854	0.0131198	0.280373	12.9097	-0.135151	0.0492347
ENSG00000162714.12	7.8475	0.552264	1.88052	0.0155778	ZNF496	0.0638999	0.0131667	0.280373	11.3215	0.158423	0.0324231
ENSG00000170581.13	6.16592	0.552264	1.88042	0.213806	STAT2	0.0657896	0.0131698	0.280373	8.89554	0.163102	0.445008
ENSG00000254781.1	3.75778	0.552264	1.87974	0.109128	GVINP2	0.190437	0.0131904	0.280373	5.42133	-0.472015	0.227136
ENSG00000260121.1	5.11572	0.552264	1.88071	0.0372868	RP5-1142A6.9	0.101391	0.0131612	0.280373	7.38042	-0.251387	0.0776075
ENSG00000185909.14	5.8071	0.552246	1.87847	0.0432563	KLHDC8B	0.0791151	0.013229	0.280385	8.37788	-0.196011	0.0900323
ENSG00000228600.1	3.48939	0.552246	1.87829	0.0878584	POLR2CP1	0.217042	0.0132344	0.280385	5.03413	0.537698	0.182866
ENSG00000003509.15	5.69991	0.551992	1.8774	0.00613454	NDUFAF7	0.0841921	0.0132619	0.280548	8.22323	-0.208515	0.0127682
ENSG00000222041.10	7.02687	0.551992	1.87694	0.00370982	LINC00152	0.0524183	0.0132759	0.280548	10.1376	0.129802	0.0077215
ENSG00000105202.7	8.79881	0.55147	1.87586	0.00790475	FBL	0.0554866	0.0133088	0.280886	12.694	-0.137351	0.0164527
ENSG00000108813.10	4.14105	0.551459	1.87115	0.42581	DLX4	0.188724	0.013454	0.280893	5.97427	0.466435	0.886267
ENSG00000122591.11	5.71278	0.551459	1.87516	0.0130631	FAM126A	0.0763215	0.0133302	0.280893	8.2418	0.188882	0.0271892
ENSG00000123908.11	4.88468	0.551459	1.87037	0.0338288	AGO2	0.125486	0.013478	0.280893	7.0471	-0.310062	0.0704102
ENSG00000144655.14	6.21891	0.551459	1.87124	0.0222728	CSRNP1	0.066185	0.013451	0.280893	8.97199	0.163583	0.0463579
ENSG00000149541.9	7.02697	0.551459	1.87349	0.00743589	B3GAT3	0.065511	0.0133816	0.280893	10.1378	0.162038	0.0154768
ENSG00000165506.14	6.19424	0.551459	1.87099	0.00705942	DNAAF2	0.0664138	0.013459	0.280893	8.9364	-0.164134	0.0146933
ENSG00000243414.5	2.68386	0.551459	1.87084	1.47488	TICAM2	1.0695	0.0134637	0.280893	3.87199	2.64301	3.06977
ENSG00000261799.1	3.6043	0.551459	1.87069	0.050132	RP11-283I3.6	0.204603	0.0134683	0.280893	5.1999	-0.505602	0.104343
ENSG00000274602.4	7.0067	0.551459	1.87383	0.0140352	PI4KAP1	0.0824588	0.0133712	0.280893	10.1085	-0.203981	0.0292123
ENSG00000281026.1	2.94576	0.551459	1.87274	0.0778545	N4BP2L2-IT2	0.283227	0.0134048	0.280893	4.24984	-0.700372	0.162044
ENSG00000249700.8	3.76004	0.549085	1.86746	0.127168	SRD5A3-AS1	0.189304	0.0135688	0.282432	5.42459	0.467293	0.264684
ENSG00000021355.12	6.71846	0.548801	1.86663	0.0226661	SERPINB1	0.080825	0.0135947	0.282617	9.69268	0.19946	0.0471765
ENSG00000144130.11	2.96775	0.548791	1.86608	0.354648	NT5DC4	0.363451	0.013612	0.282624	4.28155	-0.896758	0.738153
ENSG00000198026.7	5.68217	0.541235	1.85798	0.00747625	ZNF335	0.065555	0.0138682	0.287584	8.19764	0.161309	0.0155608
ENSG00000008394.12	6.30656	0.540316	1.85652	0.0497965	MGST1	0.103622	0.0139149	0.288193	9.09844	0.254852	0.103645
ENSG00000086544.2	5.46625	0.538956	1.85354	0.0163045	ITPKC	0.0828629	0.0140107	0.289097	7.88613	0.203593	0.0339357
ENSG00000185710.9	4.49523	0.538956	1.85425	0.233734	SMG1P4	0.490193	0.0139877	0.289097	6.48525	-1.20469	0.486486
ENSG00000272462.2	5.16371	0.538956	1.85356	0.0152434	U91328.19	0.100716	0.01401	0.289097	7.44966	-0.247459	0.0317272
ENSG00000159873.9	6.63408	0.538301	1.85235	0.00938275	CCDC117	0.0872437	0.0140493	0.289533	9.57096	-0.214271	0.019529
ENSG00000082996.19	5.01148	0.537454	1.84989	0.0161393	RNF13	0.128666	0.0141291	0.290099	7.23004	-0.315742	0.0335918
ENSG00000149124.10	1.23903	0.537454	1.85032	0.383874	GLYAT	0.493165	0.0141151	0.290099	1.78754	-1.21039	0.798982
ENSG00000197410.12	4.91782	0.537454	1.85073	0.0902261	DCHS2	0.107981	0.0141017	0.290099	7.09492	0.265057	0.187794
ENSG00000061273.17	6.0608	0.531758	1.84353	0.0521383	HDAC7	0.0680692	0.0143375	0.293929	8.74388	-0.166681	0.108519
ENSG00000084652.15	8.0705	0.531758	1.84146	0.0125642	TXLNA	0.0492241	0.0144059	0.293929	11.6433	0.12045	0.0261507
ENSG00000103343.12	5.94081	0.531758	1.84193	0.0101926	ZNF174	0.0798004	0.0143902	0.293929	8.57077	-0.195301	0.0212146
ENSG00000110324.10	4.66655	0.531758	1.84009	0.242967	IL10RA	0.226844	0.0144514	0.293929	6.7324	0.554826	0.505704
ENSG00000115464.14	5.59706	0.531758	1.84206	0.00910679	USP34	0.0743836	0.0143859	0.293929	8.07485	-0.182052	0.0189546
ENSG00000158985.13	5.12585	0.531758	1.84053	0.0307969	CDC42SE2	0.073796	0.0144367	0.293929	7.39504	0.180521	0.0640997
ENSG00000170089.15	6.55824	0.531758	1.84254	0.017626	RP11-423H2.1	0.0723337	0.0143701	0.293929	9.46155	-0.177064	0.0366862
ENSG00000242180.3	6.29691	0.531758	1.83992	0.0201082	OR51B5	0.0675849	0.014457	0.293929	9.08452	-0.165293	0.0418526
ENSG00000006606.8	3.91376	0.531703	1.83867	0.203505	CCL26	0.246863	0.0144987	0.293966	5.64636	-0.603498	0.423568
ENSG00000107371.12	7.20661	0.531703	1.83828	0.00509233	EXOSC3	0.0586259	0.0145118	0.293966	10.3969	-0.143301	0.010599
ENSG00000263513.5	6.73664	0.531703	1.83879	0.0239306	FAM72C	0.0937071	0.0144946	0.293966	9.71892	0.229092	0.0498084
ENSG00000112812.15	5.25375	0.530375	1.83581	0.0162824	PRSS16	0.0932267	0.0145946	0.294866	7.57956	0.227686	0.0338897
ENSG00000178719.16	6.73615	0.530375	1.83568	0.034648	GRINA	0.0794374	0.014599	0.294866	9.71821	0.194	0.0721153
ENSG00000279669.1	6.88278	0.530375	1.83537	0.0551146	RP11-717F1.1	0.0813562	0.0146094	0.294866	9.92976	0.198665	0.114714
ENSG00000198133.8	1.83318	0.529918	1.83438	1.75459	TMEM229B	0.327537	0.0146426	0.295177	2.64472	0.79955	3.65196
ENSG00000136867.10	4.03821	0.525945	1.82988	0.0911807	SLC31A2	0.259647	0.0147951	0.29789	5.82591	0.632853	0.189781
ENSG00000131188.11	4.06336	0.525945	1.82883	0.0481893	PRR7	0.16363	0.0148309	0.29789	5.86219	0.398681	0.1003
ENSG00000133317.14	4.9822	0.525945	1.82932	0.026638	LGALS12	0.127937	0.0148143	0.29789	7.1878	-0.311768	0.0554436
ENSG00000134812.7	2.25386	0.523884	1.8252	0.158865	GIF	0.34872	0.0149554	0.299306	3.25164	0.848594	0.330657
ENSG00000175643.8	6.1165	0.523884	1.82603	0.0557403	RMI2	0.0871701	0.0149271	0.299306	8.82424	0.212185	0.116016
ENSG00000176142.12	5.48271	0.523884	1.82542	0.0107748	TMEM39A	0.106711	0.0149479	0.299306	7.90988	0.259695	0.0224264
ENSG00000128872.9	4.0727	0.523586	1.82438	0.118835	TMOD2	0.197961	0.0149837	0.299512	5.87567	0.481593	0.24734
ENSG00000025156.12	6.88492	0.522425	1.82228	0.0111108	HSF2	0.0813575	0.0150563	0.300313	9.93284	-0.197782	0.0231258
ENSG00000130024.14	7.44031	0.522425	1.82212	0.00842083	PHF10	0.049759	0.0150621	0.300313	10.7341	-0.120958	0.0175269
ENSG00000178295.14	5.5477	0.522425	1.82166	0.0131645	GEN1	0.0901717	0.015078	0.300313	8.00364	0.219162	0.0274002
ENSG00000122644.12	7.41454	0.521153	1.81972	0.0136082	ARL4A	0.0754059	0.0151455	0.301194	10.6969	-0.183152	0.0283236
ENSG00000177731.15	6.12652	0.521153	1.81912	0.0242236	FLII	0.0919957	0.0151665	0.301194	8.8387	-0.2234	0.0504182
ENSG00000233627.2	2.9092	0.521153	1.81883	1.3222	C4A-AS1	0.262969	0.0151765	0.301194	4.19709	0.638525	2.75198
ENSG00000071462.11	7.23222	0.520799	1.81796	0.00772991	WBSCR22	0.0515613	0.015207	0.30144	10.4339	0.125161	0.0160888
ENSG00000229776.1	2.90926	0.52073	1.81737	1.32241	C4B-AS1	0.263109	0.0152276	0.301488	4.19717	0.638544	2.75243
ENSG00000004864.13	5.66904	0.519973	1.8161	0.00460652	SLC25A13	0.0702717	0.0152723	0.302014	8.17869	-0.170469	0.00958787
ENSG00000130522.5	6.96495	0.519627	1.81472	0.0287789	JUND	0.0828673	0.0153208	0.302255	10.0483	0.200929	0.0598995
ENSG00000226268.3	5.25662	0.519627	1.81477	0.0272525	RP11-61N20.3	0.147999	0.015319	0.302255	7.5837	-0.35886	0.0567225
ENSG00000143771.11	6.33079	0.518874	1.81345	0.0206799	CNIH4	0.0804616	0.0153656	0.302779	9.1334	0.19501	0.0430426
ENSG00000166579.15	5.25583	0.517791	1.80974	0.0162314	NDEL1	0.0947254	0.0154974	0.303535	7.58255	-0.229287	0.0337834
ENSG00000169607.12	5.02627	0.517791	1.81154	0.0170429	CKAP2L	0.0895197	0.0154335	0.303535	7.25137	-0.216821	0.0354725
ENSG00000182196.13	8.02279	0.517791	1.81049	0.0113174	ARL6IP4	0.0503924	0.0154707	0.303535	11.5744	0.122008	0.0235556
ENSG00000214049.6	5.72926	0.517791	1.80985	0.05156	UCA1	0.0723127	0.0154936	0.303535	8.26557	0.175042	0.107315
ENSG00000266602.1	4.8768	0.517791	1.80929	0.01599	RP11-476K15.1	0.11194	0.0155135	0.303535	7.03574	0.270913	0.0332811
ENSG00000283236.1	3.26426	0.517791	1.81101	0.0674976	AC074141.3	0.236958	0.0154522	0.303535	4.70934	-0.573818	0.140487
ENSG00000268089.2	5.31207	0.517559	1.80855	0.142602	GABRQ	0.125365	0.0155401	0.303698	7.6637	-0.303326	0.296807
ENSG00000007944.14	7.039	0.517524	1.808	0.0142739	MYLIP	0.0545156	0.0155596	0.303722	10.1551	0.131878	0.0297092
ENSG00000151458.11	6.31726	0.515214	1.80518	0.0200368	ANKRD50	0.0872528	0.0156609	0.305342	9.11389	-0.210866	0.041704
ENSG00000134575.9	5.61068	0.514542	1.8037	0.0350758	ACP2	0.0779769	0.0157143	0.305815	8.0945	0.188352	0.0730057
ENSG00000169570.9	4.32252	0.514542	1.80349	0.0245542	DTWD2	0.145049	0.0157219	0.305815	6.23608	0.350339	0.0511064
ENSG00000185684.12	5.89064	0.513197	1.80113	0.013405	EP400NL	0.0867422	0.0158076	0.306763	8.49839	-0.209337	0.0279008
ENSG00000226539.1	3.33938	0.513197	1.80127	0.0845463	AC012512.1	0.232909	0.0158025	0.306763	4.81771	-0.562113	0.175972
ENSG00000239335.4	3.82424	0.511671	1.7991	0.0359105	LLPH-AS1	0.181434	0.0158817	0.307843	5.51721	0.437549	0.074743
ENSG00000108828.15	6.39885	0.51033	1.79624	0.00593254	VAT1	0.0549381	0.0159866	0.308795	9.23159	-0.132358	0.0123478
ENSG00000130700.6	2.7698	0.51033	1.79693	0.101918	GATA5	0.3037	0.0159613	0.308795	3.99598	0.731857	0.212128
ENSG00000234608.7	6.07906	0.51033	1.79637	0.0118432	MAPKAPK5-AS1	0.0829878	0.0159818	0.308795	8.77024	-0.199945	0.0246501
ENSG00000105640.12	10.1228	0.507932	1.79089	0.00248803	RPL18A	0.0468419	0.0161848	0.310505	14.604	0.112642	0.00517851
ENSG00000164054.15	7.45272	0.507932	1.79083	0.0466097	SHISA5	0.0499777	0.0161871	0.310505	10.752	0.12018	0.097012
ENSG00000168701.18	6.54738	0.507932	1.79091	0.0171935	TMEM208	0.0603441	0.0161842	0.310505	9.44587	0.145112	0.0357861
ENSG00000183508.4	6.3556	0.507932	1.79332	0.0516102	FAM46C	0.0869173	0.0160948	0.310505	9.16919	0.209189	0.10742
ENSG00000233056.2	3.23967	0.507932	1.7922	0.0515833	ERVH48-1	0.234938	0.016136	0.310505	4.67385	0.56522	0.107364
ENSG00000260644.6	5.07619	0.507932	1.7928	0.0111283	HERC2P5	0.103471	0.0161138	0.310505	7.32339	-0.248986	0.0231621
ENSG00000273002.1	4.53113	0.507106	1.7895	0.0214853	RP11-336K24.12	0.132331	0.0162366	0.311096	6.53704	-0.318064	0.0447188
ENSG00000099860.8	3.03338	0.506259	1.78752	0.202789	GADD45B	0.238559	0.0163111	0.311703	4.37625	0.57299	0.422079
ENSG00000113810.15	7.50661	0.506259	1.78716	0.00481936	SMC4	0.0543684	0.0163245	0.311703	10.8298	-0.13057	0.0100309
ENSG00000139436.20	6.67672	0.506259	1.78745	0.0066858	GIT2	0.0644676	0.0163138	0.311703	9.63247	0.15484	0.0139156
ENSG00000100577.18	5.09383	0.505394	1.7848	0.0121115	GSTZ1	0.102635	0.0164134	0.312324	7.34885	-0.246283	0.0252085
ENSG00000131389.16	6.75265	0.505394	1.78515	0.0371537	SLC6A6	0.0897086	0.0164003	0.312324	9.74202	-0.21529	0.0773305
ENSG00000137193.13	7.99338	0.505394	1.78519	0.0379579	PIM1	0.0467076	0.0163986	0.312324	11.532	0.112095	0.0790043
ENSG00000108852.14	1.76629	0.504964	1.78387	0.248777	MPP2	0.404631	0.0164485	0.312633	2.54822	0.970633	0.517798
ENSG00000090539.15	1.80727	0.504908	1.78283	1.41455	CHRD	0.506498	0.0164882	0.312674	2.60735	1.21454	2.9442
ENSG00000256268.1	2.29299	0.504908	1.78329	0.210633	RP11-221N13.3	0.427829	0.0164705	0.312674	3.30809	1.02607	0.438405
ENSG00000196220.15	4.23472	0.504703	1.78213	0.200543	SRGAP3	0.330521	0.0165148	0.312822	6.10941	0.792369	0.417404
ENSG00000139880.19	5.90553	0.503255	1.7792	0.031198	CDH24	0.0749234	0.0166266	0.313867	8.51988	0.179431	0.0649345
ENSG00000205758.11	5.83079	0.503255	1.77947	0.0157006	CRYZL1	0.0956555	0.0166163	0.313867	8.41205	-0.229104	0.0326787
ENSG00000213071.10	3.9145	0.503255	1.77924	0.244747	LPAL2	0.29039	0.016625	0.313867	5.64743	-0.695455	0.509408
ENSG00000226715.2	3.33827	0.502037	1.77749	0.127993	RP11-411H5.1	0.20677	0.0166922	0.314748	4.8161	0.494887	0.266401
ENSG00000140455.16	6.1345	0.499992	1.77446	0.00513568	USP3	0.0686414	0.016809	0.316234	8.85021	-0.164112	0.0106892
ENSG00000179097.5	5.79555	0.499992	1.77449	0.017219	HTR1F	0.0757088	0.0168076	0.316234	8.36121	-0.181012	0.035839
ENSG00000221823.10	6.463	0.494228	1.7682	0.00602168	PPP3R1	0.0627298	0.0170529	0.320459	9.32414	-0.149646	0.0125333
ENSG00000099622.13	7.62803	0.493077	1.76654	0.0110483	CIRBP	0.0692291	0.0171182	0.321309	11.0049	0.165053	0.0229955
ENSG00000123739.10	7.17953	0.493077	1.76607	0.010943	PLA2G12A	0.0978703	0.0171367	0.321309	10.3579	-0.233299	0.0227763
ENSG00000076662.9	5.45618	0.492672	1.76381	0.102514	ICAM3	0.173201	0.0172264	0.321609	7.87161	-0.412537	0.21337
ENSG00000110047.17	6.33818	0.492672	1.76389	0.0164283	EHD1	0.0737978	0.017223	0.321609	9.14407	0.17578	0.0341934
ENSG00000179841.8	3.27086	0.492672	1.76323	0.0500557	AKAP5	0.23595	0.0172494	0.321609	4.71885	0.561879	0.104184
ENSG00000231605.5	2.64708	0.492672	1.76334	0.113576	LINC01363	0.335266	0.0172449	0.321609	3.81893	-0.798417	0.236393
ENSG00000257108.1	3.82687	0.492672	1.76361	0.0523283	NHLRC4	0.182086	0.0172341	0.321609	5.521	-0.433669	0.108915
ENSG00000125375.14	4.65472	0.490233	1.75933	0.0323575	ATP5S	0.142181	0.0174049	0.32342	6.71534	0.338112	0.067348
ENSG00000143126.7	6.42914	0.490233	1.75955	0.0262298	CELSR2	0.0617043	0.0173962	0.32342	9.27529	-0.146747	0.0545939
ENSG00000146842.16	5.83263	0.490233	1.76023	0.0048741	TMEM209	0.0586661	0.0173689	0.32342	8.41471	-0.139555	0.0101448
ENSG00000187479.5	3.62039	0.487856	1.75647	0.100638	C11orf96	0.288862	0.01752	0.325195	5.22312	0.686224	0.209465
ENSG00000116679.15	7.49452	0.486712	1.75484	0.00518425	IVNS1ABP	0.0505973	0.0175858	0.326053	10.8123	-0.12013	0.0107903
ENSG00000120318.15	5.99187	0.4854	1.75304	0.110436	ARAP3	0.133858	0.0176587	0.327039	8.64444	-0.317604	0.229859
ENSG00000106462.10	8.53723	0.483962	1.75112	0.00644974	EZH2	0.0450524	0.017737	0.328124	12.3166	0.106822	0.0134243
ENSG00000163683.11	2.28426	0.483265	1.74962	0.161468	SMIM14	0.363631	0.0177983	0.328651	3.2955	0.861727	0.336075
ENSG00000181873.12	6.95416	0.483265	1.74946	0.0197921	IBA57	0.127401	0.017805	0.328651	10.0327	0.301896	0.0411947
ENSG00000102158.19	6.7544	0.48048	1.74495	0.0229725	MAGT1	0.0688213	0.0179909	0.330765	9.74453	0.162818	0.0478143
ENSG00000136152.14	4.85005	0.48048	1.74608	0.0221641	COG3	0.141217	0.0179439	0.330765	6.99714	0.334229	0.0461316
ENSG00000160325.14	3.84159	0.48048	1.74475	0.145389	CACFD1	0.311459	0.0179991	0.330765	5.54224	0.736798	0.302608
ENSG00000188223.9	3.48587	0.48048	1.74523	1.32588	AC002398.9	1.04666	0.0179793	0.330765	5.02904	-2.47645	2.75964
ENSG00000171552.12	7.49029	0.477536	1.74133	0.00544157	BCL2L1	0.0466211	0.0181415	0.333015	10.8062	0.110153	0.0113259
ENSG00000117616.17	7.16572	0.475351	1.73841	0.00790231	RSRP1	0.0549753	0.0182639	0.334695	10.3379	-0.129754	0.0164476
ENSG00000163554.12	6.27182	0.475351	1.73818	0.103492	SPTA1	0.0678293	0.0182733	0.334695	9.04832	-0.160079	0.215405
ENSG00000175792.11	7.52693	0.475102	1.73746	0.00299754	RUVBL1	0.0464977	0.0183039	0.334887	10.8591	-0.109707	0.00623899
ENSG00000148334.14	7.13272	0.474823	1.7367	0.00631822	PTGES2	0.0642467	0.0183358	0.335102	10.2903	-0.151543	0.0131505
ENSG00000184154.13	4.61081	0.471453	1.73285	0.0572013	LRTOMT	0.192302	0.018499	0.337713	6.652	-0.452962	0.119057
ENSG00000089053.12	7.91609	0.471452	1.73142	0.00341178	ANAPC5	0.0502574	0.0185599	0.337713	11.4205	-0.118319	0.00710117
ENSG00000134852.14	4.4377	0.471452	1.73192	0.0171548	CLOCK	0.126993	0.0185386	0.337713	6.40225	0.299028	0.0357054
ENSG00000277075.2	4.97238	0.471452	1.73148	0.0209466	HIST1H2AE	0.106838	0.0185577	0.337713	7.17362	-0.251529	0.0435975
ENSG00000260877.2	3.48268	0.470464	1.72996	0.0482781	RP11-211G23.2	0.212985	0.0186226	0.338483	5.02444	-0.501153	0.100485
ENSG00000025708.13	3.1	0.469879	1.72843	0.119175	TYMP	0.309472	0.0186884	0.338939	4.47236	0.727782	0.248047
ENSG00000166321.13	4.97541	0.469879	1.72856	0.0462295	NUDT13	0.189709	0.0186826	0.338939	7.178	-0.446157	0.0962207
ENSG00000119326.14	5.98139	0.469818	1.72738	0.0265849	CTNNAL1	0.0598971	0.0187336	0.338987	8.62932	-0.140806	0.055333
ENSG00000163635.17	4.36093	0.469818	1.72744	0.0402878	ATXN7	0.160734	0.0187309	0.338987	6.29149	0.377861	0.0838538
ENSG00000172380.5	4.68342	0.469818	1.72695	0.156165	GNG12	0.104401	0.0187522	0.338987	6.75675	0.245387	0.325038
ENSG00000081019.13	6.45776	0.469705	1.72589	0.00875653	RSBN1	0.0906741	0.0187978	0.339075	9.31657	0.21304	0.0182256
ENSG00000089195.14	6.70201	0.469705	1.72615	0.00710597	TRMT6	0.0625701	0.0187868	0.339075	9.66895	0.147023	0.0147902
ENSG00000141744.3	5.28187	0.46943	1.72515	0.221975	PNMT	0.109097	0.0188301	0.339289	7.62013	-0.256255	0.462013
ENSG00000163154.5	3.04661	0.468207	1.72309	0.302564	TNFAIP8L2	0.346122	0.0189193	0.340246	4.39533	0.81239	0.629747
ENSG00000172936.12	6.3479	0.468207	1.72271	0.0760719	MYD88	0.0630708	0.0189359	0.340246	9.15808	0.148014	0.158334
ENSG00000173875.13	4.55521	0.468207	1.72237	0.0208147	ZNF791	0.134745	0.018951	0.340246	6.57177	-0.316178	0.043323
ENSG00000259728.5	1.56556	0.468207	1.72205	0.159275	LINC00933	0.429069	0.0189651	0.340246	2.25862	1.00669	0.33151
ENSG00000255298.2	3.22767	0.468017	1.72139	0.0534375	OR8G5	0.24293	0.0189938	0.340395	4.65654	0.569829	0.111223
ENSG00000135250.16	5.39084	0.467988	1.72089	0.0142738	SRPK2	0.0756878	0.0190156	0.340418	7.77734	-0.177505	0.0297091
ENSG00000100580.7	7.06654	0.467646	1.72008	0.00554396	TMED8	0.0527806	0.019051	0.340686	10.1949	-0.123746	0.011539
ENSG00000174885.12	3.38772	0.466189	1.71769	0.0958028	NLRP6	0.329851	0.0191562	0.341831	4.88745	0.77267	0.199401
ENSG00000197343.10	7.1561	0.466189	1.71776	0.00607011	ZNF655	0.0535076	0.0191531	0.341831	10.3241	0.125344	0.0126341
ENSG00000232265.7	4.38533	0.465656	1.71669	0.0458735	XXyac-YX155B6.5	0.140994	0.0192003	0.342251	6.32669	-0.330154	0.0954797
ENSG00000152465.17	5.04067	0.465579	1.71615	0.0155817	NMT2	0.107495	0.0192242	0.342311	7.27215	-0.251662	0.0324313
ENSG00000116793.15	6.7047	0.461821	1.71193	0.0134574	PHTF1	0.0683346	0.0194121	0.345286	9.67284	0.159734	0.0280099
ENSG00000184384.13	6.08976	0.461058	1.7107	0.0483649	MAML2	0.0786783	0.019467	0.345893	8.78567	0.183829	0.100665
ENSG00000076706.15	5.77626	0.461057	1.70909	0.0808085	MCAM	0.0723083	0.0195394	0.345894	8.33339	-0.168846	0.168192
ENSG00000133731.9	5.69259	0.461057	1.71005	0.021657	IMPA1	0.0786821	0.0194961	0.345894	8.21268	0.183794	0.0450761
ENSG00000185269.11	4.62613	0.461057	1.70885	0.101031	NOTUM	0.143083	0.0195503	0.345894	6.67409	-0.33408	0.210282
ENSG00000272986.1	1.77475	0.461057	1.70936	0.39602	RP11-46J23.1	0.518235	0.019527	0.345894	2.56042	-1.21024	0.824264
ENSG00000162852.13	7.01067	0.459501	1.70683	0.0104625	CNST	0.0629872	0.0196413	0.347136	10.1143	-0.146957	0.0217762
ENSG00000075340.22	6.06474	0.45927	1.70614	0.0469035	ADD2	0.0807171	0.0196727	0.347321	8.74957	-0.188275	0.0976236
ENSG00000206899.1	1.00343	0.457866	1.70427	3.66662	RNU6-36P	1.55657	0.0197573	0.348445	1.44764	3.62824	7.6316
ENSG00000227630.2	3.15142	0.456995	1.70294	0.206966	LINC01132	0.257921	0.0198179	0.349144	4.54654	0.600899	0.430773
ENSG00000102317.17	7.89092	0.454069	1.69864	0.00548046	RBM3	0.0674096	0.0200153	0.351505	11.3842	0.156799	0.0114069
ENSG00000151692.14	3.58196	0.454069	1.69874	0.0923788	RNF144A	0.139724	0.0200104	0.351505	5.16768	0.32502	0.192274
ENSG00000169372.12	6.10518	0.454069	1.69953	0.0384393	CRADD	0.0846174	0.0199743	0.351505	8.80792	0.19689	0.0800064
ENSG00000129667.12	2.60778	0.450838	1.69495	0.174867	RHBDF2	0.301287	0.0201861	0.35413	3.76223	0.69985	0.363963
ENSG00000008869.11	4.58855	0.450701	1.69435	0.00904265	HEATR5B	0.0989932	0.0202138	0.354241	6.61988	-0.229897	0.0188211
ENSG00000187486.5	3.16435	0.450683	1.69388	0.176914	KCNJ11	0.242417	0.0202359	0.354256	4.56519	0.56288	0.368223
ENSG00000102524.11	1.52096	0.44921	1.69195	0.37437	TNFSF13B	0.46769	0.020326	0.355459	2.19428	1.08517	0.779201
ENSG00000113597.17	5.66221	0.449006	1.69009	0.0113095	TRAPPC13	0.09012	0.0204133	0.355626	8.16884	-0.208958	0.0235393
ENSG00000140600.16	4.68619	0.449006	1.68992	0.0469633	SH3GL3	0.129209	0.0204211	0.355626	6.76074	-0.299573	0.0977479
ENSG00000163357.10	2.85467	0.449006	1.69122	0.0695414	DCST1	0.31019	0.02036	0.355626	4.11841	0.719532	0.144741
ENSG00000234593.2	4.82341	0.449006	1.69068	0.0903976	RP4-704D23.1	0.134954	0.0203854	0.355626	6.95871	-0.312983	0.188151
ENSG00000231808.2	1.97161	0.447896	1.68836	0.310382	LINC01388	0.485661	0.0204948	0.356537	2.84444	-1.12536	0.646019
ENSG00000124570.17	7.82092	0.447104	1.68633	0.0500685	SERPINB6	0.0683043	0.0205907	0.357187	11.2832	-0.158152	0.104211
ENSG00000159377.10	8.80272	0.447104	1.6862	0.0108695	PSMB4	0.0461449	0.0205966	0.357187	12.6996	0.106839	0.0226233
ENSG00000215068.7	5.39814	0.447104	1.68624	0.0989114	AC025171.1	0.154325	0.020595	0.357187	7.78787	0.357313	0.205871
ENSG00000196455.7	5.02662	0.444265	1.68291	0.0242557	PIK3R4	0.121043	0.0207533	0.35953	7.25188	-0.279905	0.0504851
ENSG00000100815.12	4.72213	0.444106	1.68154	0.0199081	TRIP11	0.131367	0.020819	0.359661	6.81259	-0.303622	0.041436
ENSG00000115616.2	2.49468	0.444106	1.6796	0.137035	SLC9A2	0.274224	0.0209123	0.359661	3.59907	0.633338	0.28522
ENSG00000168509.19	3.69448	0.444106	1.68143	0.247729	HFE2	0.220971	0.0208242	0.359661	5.33001	-0.510698	0.515616
ENSG00000180900.17	6.79203	0.444106	1.68044	0.00773393	SCRIB	0.0832897	0.0208718	0.359661	9.79883	-0.192424	0.0160972
ENSG00000188811.13	6.4065	0.444106	1.67986	0.0173737	NHLRC3	0.10479	0.0208999	0.359661	9.24262	0.242042	0.0361611
ENSG00000198155.5	3.70697	0.444106	1.68013	0.311177	ZNF876P	0.2303	0.0208866	0.359661	5.34803	-0.532001	0.647674
ENSG00000226210.3	4.97047	0.444106	1.68053	0.0431122	WASH7P	0.114331	0.0208675	0.359661	7.17088	-0.264146	0.0897324
ENSG00000110013.12	5.26538	0.441831	1.67674	0.0242057	SIAE	0.0986302	0.0210503	0.36155	7.59633	0.227548	0.0503809
ENSG00000127252.5	4.05356	0.441831	1.67643	0.0402374	HRASLS	0.192685	0.0210656	0.36155	5.84805	-0.444487	0.0837489
ENSG00000173991.5	3.03157	0.440125	1.67427	0.045031	TCAP	0.247347	0.0211704	0.362974	4.37363	-0.570118	0.0937261
ENSG00000114395.10	5.31563	0.439971	1.67367	0.0233544	CYB561D2	0.0979968	0.0211997	0.363102	7.66884	0.225825	0.0486091
ENSG00000229186.4	1.80862	0.439113	1.67237	2.14111	ADAM1A	1.19693	0.0212635	0.36382	2.60929	-2.75686	4.45645
ENSG00000065717.14	3.62836	0.438431	1.67056	0.0524633	TLE2	0.204791	0.0213522	0.364392	5.23461	-0.471368	0.109195
ENSG00000132963.7	8.10568	0.438431	1.67099	0.0242942	POMP	0.0588358	0.0213307	0.364392	11.694	0.135445	0.0505652
ENSG00000267697.1	2.84718	0.438431	1.67034	0.903119	LUZP6	0.718018	0.0213627	0.364392	4.10761	-1.65253	1.87972
ENSG00000078140.13	7.21667	0.437818	1.66929	0.00719609	UBE2K	0.0727929	0.0214148	0.364907	10.4115	-0.167467	0.0149777
ENSG00000162496.8	5.93012	0.437454	1.66848	0.023776	DHRS3	0.0702063	0.0214547	0.365213	8.55536	-0.161466	0.0494867
ENSG00000100583.4	2.03912	0.436912	1.66668	0.266078	SAMD15	0.43296	0.0215438	0.365669	2.94183	0.995079	0.553806
ENSG00000139194.7	4.66196	0.436912	1.66643	0.0954144	RBP5	0.111813	0.0215562	0.365669	6.72579	-0.256956	0.198593
ENSG00000146414.15	7.26806	0.436912	1.66598	0.0115227	SHPRH	0.0774607	0.0215786	0.365669	10.4856	-0.177982	0.023983
ENSG00000188343.12	4.52397	0.436912	1.66572	0.0221039	FAM92A1	0.147482	0.0215914	0.365669	6.52671	0.338837	0.0460063
ENSG00000271503.5	2.50274	0.436912	1.66718	0.525639	CCL5	0.393287	0.021519	0.365669	3.61069	0.904068	1.09405
ENSG00000279164.1	4.77919	0.436429	1.66479	0.125079	RP4-737E23.5	0.17318	0.0216374	0.366076	6.89491	-0.397737	0.260335
ENSG00000104825.16	6.10296	0.435163	1.66309	0.015132	NFKBIB	0.067365	0.0217227	0.367144	8.80471	0.154615	0.0314953
ENSG00000104960.15	7.1285	0.435064	1.66255	0.00677866	PTOV1	0.0581968	0.0217497	0.367228	10.2842	-0.133545	0.0141089
ENSG00000115486.11	5.66923	0.432196	1.65924	0.0502255	GGCX	0.0782947	0.0219161	0.369661	8.17897	0.179437	0.104538
ENSG00000119408.16	4.78628	0.432003	1.6586	0.11781	NEK6	0.189094	0.0219481	0.369826	6.90514	-0.433265	0.245207
ENSG00000138050.14	5.92651	0.431965	1.65813	0.0103035	THUMPD2	0.0792288	0.0219722	0.369858	8.55015	0.181501	0.0214453
ENSG00000136444.9	6.04851	0.431619	1.65734	0.0157118	RSAD1	0.0662525	0.022012	0.370153	8.72616	-0.151729	0.032702
ENSG00000011028.13	5.89712	0.431412	1.65312	0.270211	MRC2	0.130296	0.0222272	0.370329	8.50774	-0.297917	0.562408
ENSG00000070961.15	6.27487	0.431412	1.65178	0.0161478	ATP2B1	0.089402	0.0222955	0.370329	9.05273	-0.20431	0.0336094
ENSG00000078269.13	6.73978	0.431412	1.65298	0.0299544	SYNJ2	0.0851864	0.0222342	0.370329	9.72345	0.194765	0.0623461
ENSG00000084774.13	6.24126	0.431412	1.65111	0.00921838	CAD	0.0729139	0.0223302	0.370329	9.00424	-0.166587	0.0191868
ENSG00000087253.12	4.72519	0.431412	1.64931	0.246217	LPCAT2	0.153768	0.0224226	0.370329	6.81701	0.351073	0.512469
ENSG00000131016.16	4.30975	0.431412	1.6497	0.0789993	AKAP12	0.201156	0.0224029	0.370329	6.21765	0.459332	0.164427
ENSG00000138433.15	5.58393	0.431412	1.65407	0.0643112	CIR1	0.0684143	0.0221786	0.370329	8.05591	0.156484	0.133855
ENSG00000138678.10	4.51246	0.431412	1.65444	0.260508	GPAT3	0.130447	0.0221592	0.370329	6.5101	0.298414	0.542214
ENSG00000151014.5	5.61339	0.431412	1.65146	0.0749827	NOCT	0.126907	0.0223121	0.370329	8.09841	0.289984	0.156067
ENSG00000151914.19	5.6434	0.431412	1.64887	0.0509517	DST	0.110986	0.0224455	0.370329	8.1417	0.253351	0.106049
ENSG00000155097.11	6.81658	0.431412	1.64931	0.0103942	ATP6V1C1	0.0786997	0.0224231	0.370329	9.83425	-0.179681	0.0216341
ENSG00000160145.15	4.27534	0.431412	1.64929	0.0512017	KALRN	0.199523	0.022424	0.370329	6.16802	0.455533	0.10657
ENSG00000167657.12	5.65429	0.431412	1.64898	0.00944117	DAPK3	0.0756297	0.0224399	0.370329	8.15742	0.17265	0.0196506
ENSG00000180884.9	5.9918	0.431412	1.65648	0.0198506	ZNF792	0.084343	0.0220555	0.370329	8.64433	-0.193096	0.0413165
ENSG00000213626.11	4.05515	0.431412	1.65516	0.059728	LBH	0.165468	0.0221226	0.370329	5.85035	-0.378634	0.124316
ENSG00000226085.3	4.13698	0.431412	1.65524	0.144257	UQCRFS1P1	0.247068	0.0221185	0.370329	5.96841	0.565371	0.300253
ENSG00000243554.1	3.22047	0.431412	1.65491	0.0587959	AC004967.7	0.242765	0.0221356	0.370329	4.64615	0.555455	0.122376
ENSG00000248671.7	3.4927	0.431412	1.65106	0.0356596	ALG1L9P	0.198463	0.0223325	0.370329	5.0389	0.453422	0.0742208
ENSG00000283117.1	5.23874	0.431412	1.65313	0.0107209	CTD-2060L22.1	0.0966379	0.0222262	0.370329	7.55791	0.220961	0.0223142
ENSG00000112137.17	5.47916	0.430037	1.6469	0.00923758	PHACTR1	0.086163	0.0225477	0.371503	7.90476	-0.196539	0.0192268
ENSG00000233461.5	4.54072	0.430037	1.64663	0.0292044	RP11-295G20.2	0.123647	0.0225614	0.371503	6.55088	-0.282012	0.0607851
ENSG00000270074.1	1.74086	0.429705	1.64587	0.52234	RP11-351I21.11	0.655332	0.022601	0.371788	2.51152	-1.49423	1.08718
ENSG00000235655.3	7.17771	0.429248	1.64499	0.0377157	H3F3AP4	0.159447	0.0226472	0.372179	10.3552	-0.363432	0.0785002
ENSG00000143363.15	6.45478	0.42869	1.644	0.0119717	PRUNE1	0.0640876	0.0226987	0.372658	9.31228	-0.146022	0.0249174
ENSG00000104093.13	5.48401	0.428512	1.64327	0.0224954	DMXL2	0.089668	0.0227369	0.372811	7.91175	0.204248	0.0468212
ENSG00000247903.1	4.6894	0.428512	1.64296	0.0773707	RP11-421F16.3	0.129371	0.0227529	0.372811	6.76537	0.294649	0.161037
ENSG00000148218.15	4.50535	0.427928	1.64195	0.0172496	ALAD	0.101968	0.0228059	0.373312	6.49985	0.232148	0.0359027
ENSG00000216895.9	5.07917	0.427462	1.64106	0.0255537	AC009403.2	0.12924	0.0228528	0.373713	7.32769	-0.294137	0.0531867
ENSG00000108518.7	9.58907	0.427003	1.64017	0.0244624	PFN1	0.057109	0.0228995	0.374108	13.8341	0.129929	0.0509154
ENSG00000006757.11	7.15877	0.426501	1.63925	0.0277675	PNPLA4	0.077634	0.0229485	0.374541	10.3279	-0.176562	0.0577943
ENSG00000099330.8	5.38412	0.426496	1.63881	0.0317658	OCEL1	0.111489	0.0229713	0.374545	7.76764	-0.253515	0.0661164
ENSG00000143774.16	7.99385	0.424031	1.63592	0.0599353	GUK1	0.0638041	0.0231247	0.376677	11.5327	0.144923	0.124747
ENSG00000171204.12	7.26763	0.423132	1.6346	0.00468797	TMEM126B	0.0565678	0.0231953	0.377457	10.485	0.12842	0.0097574
ENSG00000214960.9	5.50577	0.421938	1.63298	0.0278162	ISPD	0.108783	0.0232819	0.378496	7.94315	0.246805	0.0578959
ENSG00000157540.19	6.46829	0.421677	1.6323	0.00565288	DYRK1A	0.0660458	0.0233187	0.378724	9.33177	0.149803	0.0117657
ENSG00000095002.13	7.7307	0.41973	1.62983	0.0172244	MSH2	0.0484709	0.0234513	0.380426	11.153	-0.109835	0.0358503
ENSG00000137203.10	4.18047	0.41973	1.6295	0.0492088	TFAP2A	0.233674	0.0234693	0.380426	6.03115	0.529437	0.102422
ENSG00000134899.18	5.59353	0.41752	1.62673	0.0130588	ERCC5	0.0945023	0.0236192	0.382366	8.06976	-0.213884	0.0271802
ENSG00000186298.11	8.40369	0.41752	1.62602	0.00760272	PPP1CC	0.0484364	0.0236579	0.382366	12.124	0.109594	0.0158241
ENSG00000197653.15	2.18856	0.41752	1.62642	0.576726	DNAH10	0.698846	0.0236361	0.382366	3.15743	-1.58148	1.20038
ENSG00000269609.5	5.95602	0.417345	1.62543	0.00998272	RPARP-AS1	0.0680162	0.0236905	0.382521	8.59273	-0.15386	0.0207777
ENSG00000049541.10	7.10331	0.41605	1.62371	0.00486326	RFC2	0.0531864	0.0237843	0.383663	10.2479	0.120233	0.0101222
ENSG00000264707.1	3.95658	0.415338	1.62258	0.0349659	L3MBTL4-AS1	0.171741	0.0238464	0.384293	5.70815	0.388064	0.0727769
ENSG00000279092.1	4.71265	0.415086	1.6219	0.0190079	RP11-1H8.5	0.138168	0.0238834	0.384516	6.79892	-0.312121	0.0395625
ENSG00000005059.15	4.19786	0.414263	1.61857	0.0620996	CCDC109B	0.184541	0.0240675	0.385245	6.05623	0.416335	0.129252
ENSG00000111907.20	6.95365	0.414263	1.61893	0.0589271	TPD52L1	0.0719604	0.0240474	0.385245	10.032	-0.162369	0.122649
ENSG00000138709.17	6.80175	0.414263	1.61857	0.00483154	LARP1B	0.0560388	0.0240677	0.385245	9.81286	-0.126426	0.0100562
ENSG00000144043.11	6.48496	0.414263	1.62046	0.00334428	TEX261	0.056928	0.023963	0.385245	9.35582	0.128528	0.00696069
ENSG00000278974.1	5.28408	0.414263	1.61949	0.0184184	RP11-756P10.6	0.117029	0.0240165	0.385245	7.62331	-0.264119	0.0383355
ENSG00000279467.1	2.74521	0.414263	1.61976	0.100014	KB-1125A3.12	0.323171	0.0240016	0.385245	3.9605	0.729431	0.208167
ENSG00000117475.13	5.93648	0.414054	1.61775	0.011183	BLZF1	0.0677211	0.0241128	0.38543	8.56453	0.152733	0.0232759
ENSG00000168803.14	6.49352	0.414054	1.61752	0.00875983	ADAL	0.0670479	0.0241256	0.38543	9.36816	-0.151201	0.0182324
ENSG00000067182.7	6.13317	0.413841	1.61535	0.0696062	TNFRSF1A	0.107457	0.0242466	0.385619	8.84829	0.242122	0.144876
ENSG00000069998.12	6.23768	0.413841	1.61519	0.0207684	CECR5	0.0809164	0.0242556	0.385619	8.99908	-0.182309	0.0432267
ENSG00000104728.15	4.90559	0.413841	1.61657	0.0348492	ARHGEF10	0.163073	0.0241787	0.385619	7.07727	-0.367613	0.072534
ENSG00000137310.11	6.85264	0.413841	1.61481	0.0147003	TCF19	0.0550484	0.0242766	0.385619	9.88627	0.124009	0.0305967
ENSG00000175104.14	6.02016	0.413841	1.61539	0.0248794	TRAF6	0.118365	0.0242445	0.385619	8.68526	0.266705	0.0517833
ENSG00000184678.10	7.01186	0.413841	1.6149	0.0485377	HIST2H2BE	0.0799623	0.0242716	0.385619	10.116	-0.180139	0.101025
ENSG00000204613.10	2.93898	0.412947	1.6135	0.219949	TRIM10	0.325701	0.0243498	0.386414	4.24005	0.733337	0.457794
ENSG00000077092.18	1.9494	0.412857	1.61217	0.184936	RARB	0.408402	0.0244246	0.386494	2.81238	-0.919061	0.384919
ENSG00000135002.11	5.90222	0.412857	1.61259	0.0185534	RFK	0.101099	0.024401	0.386494	8.51511	-0.22755	0.0386164
ENSG00000273373.1	4.92552	0.412857	1.61231	0.0278947	RP5-1074L1.4	0.123891	0.0244171	0.386494	7.10602	-0.278818	0.0580591
ENSG00000127603.23	7.55587	0.412661	1.61146	0.0104288	MACF1	0.0578128	0.0244645	0.386668	10.9008	-0.130065	0.0217062
ENSG00000156675.15	7.56896	0.412661	1.60996	0.0174861	RAB11FIP1	0.0565761	0.0245492	0.386668	10.9197	0.127207	0.0363949
ENSG00000162542.13	3.21228	0.412661	1.6095	0.301014	TMCO4	0.279915	0.0245751	0.386668	4.63434	0.629253	0.62652
ENSG00000170606.13	8.75064	0.412661	1.60994	0.00237997	HSPA4	0.0467546	0.0245505	0.386668	12.6245	-0.105123	0.0049536
ENSG00000214788.2	2.78599	0.412661	1.61094	0.235743	OOSP1	0.326235	0.0244943	0.386668	4.01933	-0.733796	0.490669
ENSG00000256802.2	1.34078	0.412661	1.60956	0.662517	RP11-680F8.1	0.54741	0.0245717	0.386668	1.93433	1.23062	1.37894
ENSG00000101150.17	8.16344	0.412522	1.6077	0.00306775	TPD52L2	0.0471135	0.0246775	0.386792	11.7774	-0.105836	0.00638513
ENSG00000108018.15	4.49901	0.412522	1.6065	0.12755	SORCS1	0.157349	0.0247458	0.386792	6.4907	0.353302	0.265479
ENSG00000121964.14	5.7968	0.412522	1.6081	0.0322843	GTDC1	0.144413	0.024655	0.386792	8.36302	0.324463	0.0671955
ENSG00000124733.3	7.63517	0.412522	1.60762	0.00472483	MEA1	0.0479633	0.0246821	0.386792	11.0152	0.107742	0.00983411
ENSG00000165359.14	7.1301	0.412522	1.60752	0.030575	INTS6L	0.0646211	0.0246875	0.386792	10.2866	-0.145156	0.0636378
ENSG00000198553.8	2.54341	0.412522	1.60675	0.274163	KCNRG	0.544378	0.0247314	0.386792	3.66936	-1.22244	0.570634
ENSG00000273802.2	6.33084	0.412522	1.60676	0.0266974	HIST1H2BG	0.0659263	0.024731	0.386792	9.13347	-0.148043	0.0555672
ENSG00000137076.19	6.20514	0.411863	1.60539	0.0108024	TLN1	0.0745709	0.0248088	0.38738	8.95212	-0.167365	0.0224838
ENSG00000185220.11	6.314	0.411863	1.60502	0.0194664	PGBD2	0.0776191	0.0248299	0.38738	9.10917	0.17418	0.0405168
ENSG00000100918.12	3.08987	0.409723	1.60248	0.24691	REC8	0.280356	0.024976	0.389293	4.45774	-0.628496	0.51391
ENSG00000124380.10	6.71319	0.407206	1.59934	0.0113671	SNRNP27	0.0574443	0.0251571	0.391556	9.68508	0.128617	0.0236591
ENSG00000145075.11	4.24638	0.407206	1.59908	0.0552763	CCDC39	0.21098	0.0251722	0.391556	6.12623	0.47233	0.11505
ENSG00000178163.7	7.44919	0.407206	1.59874	0.00963961	ZNF518B	0.0692527	0.0251918	0.391556	10.7469	-0.155019	0.0200636
ENSG00000124019.9	5.51167	0.406385	1.59711	0.017501	FAM124B	0.0864283	0.0252867	0.392297	7.95166	-0.19334	0.0364261
ENSG00000228175.3	4.43136	0.406385	1.5975	0.0184083	GEMIN8P4	0.135895	0.025264	0.392297	6.39311	0.304043	0.0383144
ENSG00000166311.9	5.18846	0.405875	1.59619	0.0517601	SMPD1	0.117033	0.02534	0.392758	7.48536	0.261707	0.107732
ENSG00000104312.7	5.97433	0.405082	1.595	0.0227835	RIPK2	0.0687224	0.0254099	0.393475	8.61914	0.153602	0.0474208
ENSG00000230658.1	4.48484	0.404936	1.59445	0.0144284	KLHL7-AS1	0.131838	0.0254422	0.393608	6.47025	-0.294609	0.0300309
ENSG00000242950.6	5.35553	0.400607	1.58971	0.0147549	ERVW-1	0.115243	0.0257209	0.397551	7.72639	0.257039	0.0307105
ENSG00000133641.17	6.96572	0.400387	1.58869	0.00566271	C12orf29	0.0645254	0.0257818	0.397752	10.0494	-0.143858	0.0117862
ENSG00000183723.12	5.15089	0.400387	1.58871	0.0224341	CMTM4	0.0863252	0.0257804	0.397752	7.43117	-0.192462	0.0466935
ENSG00000101391.20	6.56566	0.400254	1.58815	0.00900384	CDK5RAP1	0.0742332	0.0258137	0.397875	9.47224	-0.165466	0.0187403
ENSG00000236772.1	2.74644	0.3994	1.58689	0.109945	RP5-1184F4.5	0.317194	0.0258884	0.398657	3.96228	-0.70667	0.228836
ENSG00000172339.9	3.21064	0.399223	1.58632	0.173725	ALG14	0.355228	0.025923	0.39882	4.63197	-0.791221	0.361586
ENSG00000104643.9	5.43954	0.397779	1.58447	0.0138788	MTMR9	0.0958874	0.0260333	0.400148	7.8476	-0.213418	0.028887
ENSG00000145779.7	6.47847	0.39719	1.58336	0.0220844	TNFAIP8	0.0717906	0.0261003	0.400691	9.34645	-0.159714	0.0459657
ENSG00000167863.11	7.87555	0.39719	1.58228	0.00261734	ATP5H	0.0464756	0.026165	0.400691	11.362	0.10335	0.00544765
ENSG00000179271.2	7.36807	0.39719	1.5827	0.0174355	GADD45GIP1	0.0557188	0.0261395	0.400691	10.6299	0.123926	0.0362896
ENSG00000198911.11	6.43563	0.39719	1.58251	0.00754473	SREBF2	0.0626269	0.0261511	0.400691	9.28465	0.13928	0.0157034
ENSG00000100591.7	7.93652	0.396877	1.58077	0.00398043	AHSA1	0.0573608	0.0262562	0.40098	11.45	-0.127479	0.00828473
ENSG00000117139.16	5.60452	0.396877	1.58096	0.00557624	KDM5B	0.0620771	0.0262448	0.40098	8.08561	-0.137971	0.0116062
ENSG00000178966.16	6.24683	0.396877	1.58152	0.00715831	RMI1	0.0735006	0.0262109	0.40098	9.01226	-0.163397	0.0148991
ENSG00000132535.18	4.57539	0.396505	1.57968	0.0203169	DLG4	0.126562	0.0263223	0.401324	6.6009	-0.281147	0.0422871
ENSG00000173933.19	7.28384	0.396505	1.57882	0.0047159	RBM4	0.0508344	0.0263743	0.401324	10.5084	0.112886	0.00981553
ENSG00000223799.1	2.1389	0.396505	1.5788	0.272316	IL10RB-AS1	0.457398	0.0263753	0.401324	3.08578	1.01572	0.566789
ENSG00000267520.2	5.74061	0.396505	1.57884	0.0288548	RP11-373L24.1	0.12153	0.0263732	0.401324	8.28195	-0.269879	0.0600576
ENSG00000188419.13	4.40071	0.395966	1.57787	0.0370505	CHM	0.119526	0.0264322	0.401822	6.34888	0.265324	0.0771158
ENSG00000081041.8	2.95388	0.394675	1.57597	0.0639112	CXCL2	0.23413	0.0265481	0.403018	4.26155	-0.519324	0.133023
ENSG00000172007.5	4.11636	0.394675	1.57578	0.0188873	RAB33B	0.133015	0.0265593	0.403018	5.93865	0.295019	0.0393115
ENSG00000163900.10	6.26911	0.39388	1.57459	0.00849178	TMEM41A	0.0580494	0.0266324	0.403757	9.04442	0.128688	0.0176745
ENSG00000178809.11	2.70101	0.39388	1.5742	0.125361	TRIM73	0.399833	0.0266566	0.403757	3.89674	0.886235	0.260922
ENSG00000163297.16	7.03848	0.391658	1.57158	0.0760096	ANTXR2	0.107821	0.0268177	0.405828	10.1544	-0.238733	0.158204
ENSG00000147130.14	7.66281	0.391475	1.57027	0.0448512	ZMYM3	0.0631022	0.0268988	0.405999	11.0551	0.139644	0.0933519
ENSG00000168646.12	3.50054	0.391475	1.57081	0.0698247	AXIN2	0.212312	0.0268653	0.405999	5.05021	0.469946	0.145331
ENSG00000173898.11	5.03291	0.391475	1.57021	0.0471034	SPTBN2	0.158921	0.0269022	0.405999	7.26095	-0.351683	0.0980395
ENSG00000213676.10	6.8599	0.390371	1.56871	0.0144145	ATF6B	0.0549723	0.0269952	0.407033	9.89675	0.121576	0.0300018
ENSG00000135549.14	6.229	0.389809	1.56776	0.0125359	PKIB	0.0791597	0.0270546	0.407559	8.98654	0.175001	0.0260919
ENSG00000128342.4	2.98937	0.389045	1.56621	0.524275	LIF	0.472345	0.0271514	0.408277	4.31276	1.04357	1.09121
ENSG00000242852.6	0.497405	0.389045	1.56626	0.898198	ZNF709	0.876086	0.0271484	0.408277	0.717603	1.9356	1.86948
ENSG00000276728.1	3.41546	0.388609	1.56538	0.073303	AC142472.6	0.238839	0.0272032	0.408688	4.92747	-0.527497	0.152571
ENSG00000132357.13	5.89711	0.387608	1.56399	0.0487146	CARD6	0.0771899	0.0272906	0.40963	8.50773	0.170384	0.101393
ENSG00000169689.14	7.65789	0.385763	1.56167	0.0143904	STRA13	0.0560304	0.0274368	0.411374	11.048	0.123561	0.0299517
ENSG00000259959.1	4.15454	0.385763	1.56136	0.0491741	RP11-121C2.2	0.172077	0.0274563	0.411374	5.99373	-0.379424	0.102349
ENSG00000188021.8	6.69533	0.384891	1.5601	0.010769	UBQLN2	0.0575114	0.0275362	0.412201	9.65932	0.126745	0.0224142
ENSG00000141232.4	5.69369	0.383847	1.5585	0.0104763	TOB1	0.0949744	0.0276373	0.413193	8.21426	-0.209171	0.0218051
ENSG00000165704.14	6.94593	0.383847	1.55827	0.0109169	HPRT1	0.0715464	0.0276522	0.413193	10.0209	-0.157558	0.0227221
ENSG00000157764.12	6.48878	0.383676	1.55771	0.00438645	BRAF	0.0617774	0.027688	0.413356	9.36133	-0.136014	0.00912982
ENSG00000213638.5	4.57824	0.383192	1.55684	0.0310071	ADAT3	0.162447	0.0277437	0.413816	6.605	0.357528	0.0645371
ENSG00000186231.16	3.11905	0.383025	1.55628	0.15213	KLHL32	0.34045	0.0277793	0.413976	4.49984	-0.749122	0.316638
ENSG00000136717.14	4.02644	0.382923	1.55545	0.0672902	BIN1	0.255693	0.0278322	0.414073	5.80892	0.562434	0.140056
ENSG00000169330.8	3.9706	0.382923	1.5554	0.102464	KIAA1024	0.183582	0.0278356	0.414073	5.72836	-0.403806	0.213265
ENSG00000156140.9	6.33131	0.381591	1.55368	0.0190864	ADAMTS3	0.0784541	0.0279461	0.415345	9.13414	0.172445	0.0397258
ENSG00000135974.9	7.14107	0.381301	1.55277	0.0107972	C2orf49	0.0701146	0.0280046	0.415622	10.3024	0.154057	0.0224729
ENSG00000142528.15	6.85636	0.381301	1.55246	0.0060116	ZNF473	0.0680836	0.0280245	0.415622	9.89164	0.149576	0.0125124
ENSG00000226332.2	2.89556	0.381301	1.55223	0.076954	RP11-157P1.4	0.289509	0.0280397	0.415622	4.17741	0.635973	0.16017
ENSG00000135750.14	4.49066	0.378503	1.54904	0.0431115	KCNK1	0.134251	0.0282461	0.418309	6.47865	-0.294526	0.089731
ENSG00000114062.18	7.25501	0.377387	1.54754	0.00745541	UBE3A	0.0714075	0.028344	0.419385	10.4668	-0.15656	0.0155175
ENSG00000125931.10	3.26543	0.377171	1.54694	0.102395	CITED1	0.246787	0.0283833	0.419594	4.71102	-0.540943	0.213122
ENSG00000123144.10	7.76678	0.376356	1.54458	0.0154218	C19orf43	0.0644356	0.0285377	0.420381	11.2051	0.141102	0.0320985
ENSG00000167536.13	6.73897	0.376356	1.5448	0.00855004	DHRS13	0.0629272	0.0285233	0.420381	9.72227	0.137811	0.0177958
ENSG00000175170.14	2.79188	0.376356	1.54506	0.114584	FAM182B	0.303237	0.0285065	0.420381	4.02783	-0.664163	0.238492
ENSG00000236618.2	5.21756	0.376356	1.54563	0.0187801	PITPNA-AS1	0.0967404	0.028469	0.420381	7.52734	0.211935	0.0390882
ENSG00000245694.9	6.1207	0.375825	1.54336	0.00582475	CRNDE	0.0648355	0.0286178	0.420897	8.83031	-0.141906	0.0121235
ENSG00000281103.1	6.72389	0.375825	1.54328	0.0109588	TRG-AS1	0.0732267	0.0286233	0.420897	9.70053	-0.160267	0.0228092
ENSG00000186654.20	5.67815	0.375773	1.54284	0.0223307	PRR5	0.106883	0.028652	0.420947	8.19184	-0.233885	0.0464783
ENSG00000105889.14	5.64953	0.375705	1.54163	0.0170661	STEAP1B	0.0834597	0.0287325	0.421013	8.15055	0.182538	0.0355208
ENSG00000166012.15	8.08477	0.375705	1.54188	0.00365324	TAF1D	0.0506506	0.028716	0.421013	11.6639	-0.110791	0.00760373
ENSG00000271109.1	4.06884	0.375705	1.54164	0.0713487	CTC-523E23.11	0.168768	0.0287318	0.421013	5.87009	-0.369121	0.148503
ENSG00000138772.12	4.49026	0.375123	1.5405	0.223419	ANXA3	0.145229	0.0288071	0.421577	6.47807	0.317488	0.465017
ENSG00000283172.1	2.20151	0.375123	1.54028	0.232595	hsa-mir-548d-1	0.487002	0.0288217	0.421577	3.17611	1.06454	0.484115
ENSG00000078668.13	7.67806	0.373055	1.53517	0.0044966	VDAC3	0.0466989	0.029163	0.423589	11.0771	-0.101863	0.00935909
ENSG00000095383.19	5.05579	0.373055	1.5354	0.0456195	TBC1D2	0.111948	0.0291477	0.423589	7.29397	-0.244212	0.094951
ENSG00000145391.13	2.5393	0.373055	1.53541	0.134639	SETD7	0.304856	0.0291464	0.423589	3.66343	0.665044	0.280234
ENSG00000166165.12	8.30183	0.373055	1.5372	0.0150016	CKB	0.0645411	0.0290269	0.423589	11.977	-0.140901	0.0312239
ENSG00000166233.13	6.02834	0.373055	1.53529	0.0110866	ARIH1	0.0827787	0.029155	0.423589	8.69706	0.180572	0.0230753
ENSG00000168334.8	2.86015	0.373055	1.537	0.733366	XIRP1	0.460911	0.0290405	0.423589	4.12632	1.00614	1.5264
ENSG00000196593.9	3.41251	0.373055	1.53611	0.111278	ANKRD20A19P	0.269004	0.0291001	0.423589	4.92321	-0.587001	0.23161
ENSG00000215196.4	2.25448	0.373055	1.53574	0.299528	AC091878.1	0.507643	0.0291246	0.423589	3.25253	-1.10757	0.623427
ENSG00000179528.15	4.03758	0.373021	1.53475	0.105966	LBX2	0.259397	0.0291907	0.423622	5.825	0.565719	0.220555
ENSG00000141013.15	4.91264	0.372756	1.53269	0.0594026	GAS8	0.139652	0.0293299	0.423881	7.08745	0.304304	0.123639
ENSG00000155629.14	3.65694	0.372756	1.53115	0.0541295	PIK3AP1	0.204284	0.0294344	0.423881	5.27585	0.444852	0.112663
ENSG00000156928.4	6.49531	0.372756	1.53272	0.00723698	MALSU1	0.0724891	0.0293281	0.423881	9.37075	-0.157957	0.0150628
ENSG00000213465.7	7.18033	0.372756	1.53246	0.0204387	ARL2	0.0587405	0.0293455	0.423881	10.359	0.127985	0.0425405
ENSG00000214401.4	2.75676	0.372756	1.53109	0.141514	KANSL1-AS1	0.312774	0.0294379	0.423881	3.97716	-0.681087	0.294543
ENSG00000232884.7	6.07081	0.372756	1.53326	0.0301217	AF127936.3	0.0875158	0.0292914	0.423881	8.75832	0.190744	0.0626943
ENSG00000239382.10	5.74961	0.372756	1.5331	0.0132586	ALKBH6	0.0891489	0.029302	0.423881	8.29493	0.194291	0.0275959
ENSG00000250563.1	3.14621	0.372756	1.53115	0.20582	KNOP1P5	0.270904	0.029434	0.423881	4.53903	-0.589926	0.428388
ENSG00000271425.6	6.26967	0.372756	1.53134	0.0166997	NBPF10	0.0799043	0.0294213	0.423881	9.04522	-0.174015	0.0347582
ENSG00000080802.18	6.47179	0.372186	1.5294	0.0105318	CNOT4	0.0675494	0.0295532	0.424438	9.33682	0.146989	0.0219205
ENSG00000166902.4	7.6157	0.372186	1.5298	0.0145909	MRPL16	0.0474557	0.0295256	0.424438	10.9871	-0.103282	0.0303691
ENSG00000214114.8	6.55906	0.372186	1.5297	0.00833555	MYCBP	0.0876159	0.0295323	0.424438	9.46273	-0.190679	0.0173494
ENSG00000278600.1	5.12505	0.371607	1.52844	0.0177258	RP11-81A1.6	0.104606	0.0296181	0.425004	7.39388	-0.227535	0.036894
ENSG00000105058.11	6.86973	0.371191	1.52721	0.00824704	FAM32A	0.0517708	0.0297023	0.425411	9.91092	0.112552	0.0171651
ENSG00000112893.9	5.80595	0.371191	1.52764	0.0117492	MAN2A1	0.0802015	0.0296727	0.425411	8.37622	0.174393	0.0244544
ENSG00000138468.15	6.64823	0.371191	1.52671	0.0110856	SENP7	0.0832511	0.0297366	0.425411	9.59137	-0.180953	0.0230733
ENSG00000164062.12	7.24061	0.371191	1.52616	0.00490858	APEH	0.0610537	0.0297744	0.425411	10.446	-0.132674	0.0102166
ENSG00000244115.1	5.03729	0.371191	1.52647	0.040664	DNAJC25-GNG10	0.185313	0.0297532	0.425411	7.26728	0.402753	0.0846367
ENSG00000254537.1	1.89061	0.370955	1.52555	0.439527	RP1-130L23.1	0.547484	0.0298162	0.425643	2.72758	-1.18942	0.914818
ENSG00000205220.11	7.19841	0.370207	1.52443	0.324982	PSMB10	0.0725494	0.0298933	0.426377	10.3851	0.157541	0.676407
ENSG00000187024.13	4.67741	0.369738	1.52321	0.0314436	PTRH1	0.134551	0.0299769	0.426837	6.74807	0.292029	0.0654457
ENSG00000229922.5	2.24294	0.369738	1.52349	0.656539	RP11-240M16.1	0.506246	0.0299579	0.426837	3.23588	1.09888	1.3665
ENSG00000050405.13	6.27372	0.369491	1.51963	0.0354873	LIMA1	0.0678982	0.0302251	0.42708	9.05106	0.147144	0.0738622
ENSG00000072694.20	4.9617	0.369491	1.52101	0.193241	FCGR2B	0.159628	0.0301292	0.42708	7.15822	0.346135	0.402205
ENSG00000144362.11	5.41768	0.369491	1.51981	0.0240623	PHOSPHO2	0.118753	0.0302128	0.42708	7.81606	0.257372	0.0500825
ENSG00000162851.7	7.30373	0.369491	1.52211	0.0110267	TFB2M	0.0505477	0.0300528	0.42708	10.5371	-0.109658	0.0229506
ENSG00000168827.14	7.72915	0.369491	1.52178	0.00491363	GFM1	0.0539675	0.0300763	0.42708	11.1508	0.11706	0.0102271
ENSG00000170271.10	5.15695	0.369491	1.51989	0.0691091	FAXDC2	0.127787	0.0302075	0.42708	7.4399	-0.276961	0.143842
ENSG00000188599.17	6.41644	0.369491	1.52014	0.0207687	NPIPP1	0.0661135	0.0301899	0.42708	9.25697	-0.143307	0.0432272
ENSG00000272142.1	2.99128	0.369491	1.52222	0.101384	RP11-428J1.5	0.273292	0.0300454	0.42708	4.3155	-0.592905	0.211018
ENSG00000277912.1	1.94168	0.369491	1.52098	0.200999	MIR8089	0.490441	0.0301313	0.42708	2.80126	-1.06345	0.418354
ENSG00000272449.1	2.6887	0.367658	1.51743	0.115802	RP3-395M20.12	0.33121	0.0303787	0.428886	3.87897	0.717108	0.241027
ENSG00000110651.11	7.43804	0.367329	1.51537	0.00480747	CD81	0.0498707	0.0305234	0.429211	10.7308	0.107882	0.0100061
ENSG00000148200.16	6.30098	0.367329	1.51559	0.00937705	NR6A1	0.0693328	0.0305079	0.429211	9.09039	0.149997	0.0195171
ENSG00000166510.13	3.50294	0.367329	1.5149	0.235751	CCDC68	0.280058	0.0305566	0.429211	5.05368	0.60571	0.490686
ENSG00000188175.9	3.90523	0.367329	1.51542	0.211962	HEPACAM2	0.190644	0.0305199	0.429211	5.63406	-0.412416	0.441171
ENSG00000250303.3	5.99095	0.367329	1.51525	0.0152634	RP11-356J5.12	0.0789195	0.0305315	0.429211	8.64311	-0.170713	0.0317688
ENSG00000260916.6	5.9822	0.367329	1.51526	0.037072	CCPG1	0.094771	0.0305311	0.429211	8.63049	-0.205002	0.0771605
ENSG00000058063.15	6.92709	0.367327	1.5132	0.0195546	ATP11B	0.0836031	0.0306759	0.429214	9.99368	0.180687	0.0407004
ENSG00000077274.8	3.23815	0.367327	1.51311	0.35099	CAPN6	0.268033	0.0306828	0.429214	4.67166	0.579263	0.73054
ENSG00000078902.15	4.91432	0.367327	1.51289	0.0290673	TOLLIP	0.115667	0.0306983	0.429214	7.08987	0.249951	0.0604998
ENSG00000163535.17	5.18968	0.367327	1.51249	0.0157669	SGO2	0.0709568	0.030726	0.429214	7.48712	0.15331	0.0328166
ENSG00000169627.7	6.66312	0.367327	1.51394	0.025309	BOLA2B	0.089285	0.0306237	0.429214	9.61285	0.193028	0.0526773
ENSG00000231312.6	4.60012	0.367327	1.51239	0.0353872	AC007246.3	0.150679	0.0307334	0.429214	6.63656	0.325543	0.0736538
ENSG00000240731.1	4.16327	0.367327	1.51233	0.0320465	RP5-890O3.9	0.154668	0.0307374	0.429214	6.00633	-0.334154	0.0667006
ENSG00000203709.10	0.414751	0.366236	1.51088	0.2393	C1orf132	0.419811	0.0308405	0.430293	0.598359	0.906424	0.498071
ENSG00000116833.13	2.0615	0.365856	1.51013	0.370472	NR5A2	0.408661	0.0308934	0.43067	2.97412	0.882071	0.771089
ENSG00000198959.11	7.28554	0.365495	1.50941	0.0948117	TGM2	0.102563	0.030945	0.431027	10.5108	0.221309	0.197338
ENSG00000107731.12	3.62249	0.364612	1.50816	0.104696	UNC5B	0.202878	0.031034	0.431905	5.22615	-0.437534	0.217911
ENSG00000137460.8	3.23892	0.363899	1.50709	0.204401	FHDC1	0.251246	0.031111	0.432615	4.67278	0.541598	0.425434
ENSG00000100319.12	6.12009	0.363309	1.50553	0.0256238	ZMAT5	0.085757	0.0312224	0.433203	8.82942	-0.18474	0.0533325
ENSG00000128965.11	5.84792	0.363309	1.50505	0.133168	CHAC1	0.134767	0.0312575	0.433203	8.43677	0.290258	0.277172
ENSG00000198455.4	4.77523	0.363309	1.50516	0.0424392	ZXDB	0.117964	0.0312489	0.433203	6.88921	0.254082	0.0883317
ENSG00000258038.5	4.34575	0.363309	1.50594	0.0223299	CTD-2384A14.1	0.147067	0.0311935	0.433203	6.26959	0.31687	0.0464768
ENSG00000227195.9	5.30566	0.363266	1.50464	0.0524678	MIR663AHG	0.193328	0.0312866	0.433246	7.65445	0.416315	0.109205
ENSG00000204272.12	3.80849	0.363034	1.50405	0.0573545	LINC01420	0.179709	0.0313294	0.433477	5.49448	0.386888	0.119376
ENSG00000055118.14	9.35097	0.361702	1.50235	0.014822	KCNH2	0.0615809	0.0314518	0.434808	13.4906	-0.13248	0.0308499
ENSG00000196502.11	4.0356	0.361539	1.50183	0.0538623	SULT1A1	0.20728	0.0314897	0.434972	5.82214	0.445824	0.112107
ENSG00000046651.14	7.39056	0.361332	1.50126	0.0141695	OFD1	0.0680342	0.0315309	0.435179	10.6623	0.146294	0.029492
ENSG00000101638.13	0.871529	0.36129	1.50086	0.357463	ST8SIA5	0.552574	0.0315601	0.435221	1.25735	1.188	0.744013
ENSG00000138798.11	1.90495	0.361238	1.50045	0.289244	EGF	0.428679	0.0315901	0.435273	2.74825	0.92147	0.602024
ENSG00000272097.1	2.66208	0.360962	1.49981	0.170721	RP11-421M1.8	0.395999	0.0316364	0.43555	3.84057	-0.850993	0.355332
ENSG00000162704.15	8.51306	0.360745	1.49924	0.00790599	ARPC5	0.0548334	0.0316784	0.435767	12.2817	0.117807	0.0164553
ENSG00000088727.12	5.35106	0.360174	1.49831	0.0244384	KIF9	0.100907	0.0317463	0.436341	7.71994	0.216707	0.0508653
ENSG00000105479.15	2.36833	0.359722	1.4975	0.201052	CCDC114	0.413359	0.0318056	0.436795	3.41678	-0.887417	0.418463
ENSG00000119537.15	5.00807	0.358407	1.49582	0.052956	KDSR	0.116112	0.0319284	0.43812	7.22511	0.249095	0.110221
ENSG00000175198.15	5.41427	0.358365	1.49542	0.0286328	PCCA	0.145861	0.0319578	0.438162	7.81114	-0.312863	0.0595954
ENSG00000135249.7	5.81241	0.35795	1.49465	0.00874575	RINT1	0.0654695	0.0320147	0.438581	8.38553	-0.140381	0.0182031
ENSG00000105699.16	7.50046	0.357279	1.49326	0.0277894	LSR	0.0886172	0.0321171	0.439259	10.8209	0.189902	0.05784
ENSG00000110079.16	2.98241	0.357279	1.49345	0.289838	MS4A4A	0.370736	0.0321033	0.439259	4.30271	-0.794532	0.603259
ENSG00000120217.13	2.11569	0.356859	1.49213	3.86919	CD274	0.6173	0.032201	0.439684	3.05229	1.3222	8.05322
ENSG00000125875.13	7.00574	0.356859	1.49229	0.00390836	TBC1D20	0.0608077	0.032189	0.439684	10.1071	0.130253	0.00813474
ENSG00000087085.13	4.53573	0.356317	1.49122	0.283964	ACHE	0.155517	0.0322689	0.440233	6.54368	0.332972	0.591035
ENSG00000181929.11	6.78128	0.356317	1.49088	0.00854086	PRKAG1	0.0612779	0.0322942	0.440233	9.78332	-0.131181	0.0177767
ENSG00000188000.3	2.94831	0.355609	1.48981	0.077037	OR7D2	0.280137	0.0323734	0.440952	4.25351	0.599429	0.160342
ENSG00000072062.13	6.3478	0.353507	1.4857	0.00880248	PRKACA	0.0633746	0.0326813	0.443091	9.15794	0.135367	0.0183212
ENSG00000073921.17	8.3223	0.353507	1.48352	0.0288712	PICALM	0.0464243	0.0328459	0.443091	12.0065	0.0990676	0.0600916
ENSG00000095596.11	2.67831	0.353507	1.48611	0.274618	CYP26A1	0.41252	0.0326508	0.443091	3.86399	-0.881288	0.571581
ENSG00000099219.13	6.34979	0.353507	1.48608	0.0140846	ERMP1	0.0626329	0.032653	0.443091	9.16081	-0.133804	0.0293152
ENSG00000108176.14	4.98114	0.353507	1.48346	0.0503915	DNAJC12	0.0958564	0.0328502	0.443091	7.18627	0.204549	0.104883
ENSG00000113504.20	3.06266	0.353507	1.48424	1.79059	SLC12A7	0.335426	0.0327913	0.443091	4.41848	0.71601	3.72687
ENSG00000149743.13	5.66233	0.353507	1.48518	0.00880046	TRPT1	0.0861791	0.0327205	0.443091	8.16901	-0.184035	0.018317
ENSG00000157240.3	5.48243	0.353507	1.48636	0.0292748	FZD1	0.0857156	0.0326318	0.443091	7.90948	-0.183139	0.0609317
ENSG00000159840.15	6.83235	0.353507	1.48574	0.0709257	ZYX	0.0814324	0.0326787	0.443091	9.857	0.17394	0.147623
ENSG00000167508.11	6.82088	0.353507	1.48544	0.00696684	MVD	0.066209	0.032701	0.443091	9.84045	0.141405	0.0145006
ENSG00000181381.13	4.13512	0.353507	1.48412	0.261158	DDX60L	0.19647	0.0328004	0.443091	5.96571	0.419368	0.543565
ENSG00000234231.3	5.95165	0.353507	1.48479	0.00959566	AC093616.4	0.0873058	0.0327502	0.443091	8.58642	0.186409	0.0199721
ENSG00000280281.1	2.35496	0.352059	1.48166	0.0912513	RP11-340L3.1	0.393999	0.0329866	0.444571	3.39748	-0.840103	0.189928
ENSG00000135426.15	2.59091	0.351708	1.48096	0.0779193	TESPA1	0.303045	0.03304	0.44493	3.73789	-0.64597	0.162179
ENSG00000170846.16	7.27022	0.348777	1.47768	0.00862163	AC093323.3	0.0629062	0.0332907	0.447943	10.4887	-0.1339	0.0179448
ENSG00000120675.5	3.19243	0.348636	1.47613	0.221421	DNAJC15	0.495571	0.0334093	0.448089	4.60571	1.05414	0.460858
ENSG00000123965.13	3.37741	0.348636	1.47622	0.0591672	PMS2P5	0.2388	0.0334027	0.448089	4.87257	-0.507978	0.123149
ENSG00000133466.13	3.09361	0.348636	1.47663	0.114722	C1QTNF6	0.363704	0.033371	0.448089	4.46314	0.773813	0.238779
ENSG00000174137.12	3.62246	0.348636	1.4762	0.16774	FAM53A	0.367672	0.0334039	0.448089	5.22611	-0.782111	0.349129
ENSG00000068976.13	3.07809	0.348474	1.47511	0.249897	PYGM	0.473265	0.0334879	0.448256	4.44075	-1.00625	0.520128
ENSG00000088833.17	7.18553	0.348474	1.47455	0.0105782	NSFL1C	0.0536146	0.0335309	0.448256	10.3665	0.113967	0.0220171
ENSG00000141503.15	6.82602	0.348474	1.47447	0.0331668	MINK1	0.0717268	0.0335378	0.448256	9.84786	-0.152462	0.0690324
ENSG00000160049.11	7.27969	0.348474	1.47416	0.0113802	DFFA	0.0521796	0.0335613	0.448256	10.5024	0.110897	0.0236864
ENSG00000279407.1	3.82922	0.348474	1.4756	0.0300173	AC007191.4	0.186325	0.0334506	0.448256	5.52439	0.396244	0.0624772
ENSG00000283683.1	5.40408	0.348474	1.47387	0.101694	RP3-454G6.2	0.131042	0.0335835	0.448256	7.79644	0.27847	0.211662
ENSG00000039319.16	6.45591	0.346911	1.47127	0.0184703	ZFYVE16	0.144285	0.0337857	0.449872	9.31391	-0.306263	0.0384435
ENSG00000153037.13	7.2362	0.346911	1.47194	0.0236157	SRP19	0.061661	0.0337332	0.449872	10.4396	0.130921	0.049153
ENSG00000237756.1	1.99243	0.346911	1.47143	0.402759	RP11-77M5.1	0.595071	0.0337728	0.449872	2.87447	-1.2632	0.838289
ENSG00000006740.16	1.96295	0.346294	1.46901	0.386477	ARHGAP44	0.483197	0.0339617	0.450512	2.83193	1.02463	0.804401
ENSG00000056586.15	6.36475	0.346294	1.47004	0.0108929	RC3H2	0.106099	0.0338814	0.450512	9.1824	-0.225087	0.0226721
ENSG00000110906.12	5.41402	0.346294	1.46985	0.0204815	KCTD10	0.0963713	0.0338958	0.450512	7.81078	0.204433	0.0426296
ENSG00000163689.19	4.24102	0.346294	1.46891	0.0481744	C3orf67	0.175354	0.0339692	0.450512	6.1185	-0.371827	0.100269
ENSG00000214212.8	2.23218	0.346294	1.46909	0.7722	C19orf38	0.445697	0.0339555	0.450512	3.22036	0.945145	1.60723
ENSG00000073417.14	6.6361	0.345353	1.46567	0.0251065	PDE8A	0.090722	0.034224	0.451489	9.57387	-0.192097	0.0522559
ENSG00000100523.14	5.50047	0.345353	1.46576	0.026114	DDHD1	0.132111	0.0342166	0.451489	7.93551	-0.279745	0.0543528
ENSG00000106780.8	6.01696	0.345353	1.46626	0.00481637	MEGF9	0.0705858	0.0341777	0.451489	8.68064	-0.149499	0.0100246
ENSG00000112977.15	7.0598	0.345353	1.46556	0.014661	DAP	0.0532929	0.0342329	0.451489	10.1851	0.112838	0.0305149
ENSG00000160799.11	6.31336	0.345353	1.46681	0.01715	CCDC12	0.0675918	0.0341339	0.451489	9.10826	0.143192	0.0356955
ENSG00000169925.16	4.48677	0.345353	1.466	0.0417195	BRD3	0.136006	0.0341979	0.451489	6.47305	-0.288023	0.0868337
ENSG00000198873.11	3.58743	0.345353	1.46728	0.140521	GRK5	0.245063	0.0340974	0.451489	5.17556	0.519268	0.292475
ENSG00000204389.9	9.17604	0.345126	1.46498	0.0104198	HSPA1A	0.0678994	0.034278	0.451725	13.2382	-0.143728	0.0216874
ENSG00000171953.15	5.14958	0.344896	1.46401	0.0220431	ATPAF2	0.118042	0.0343551	0.451964	7.42928	-0.249763	0.0458798
ENSG00000180354.15	5.42979	0.344896	1.4639	0.0303481	MTURN	0.125935	0.034364	0.451964	7.83353	0.266449	0.0631655
ENSG00000281028.1	4.19779	0.344896	1.46372	0.0775714	RP11-717K11.2	0.426103	0.0343776	0.451964	6.05614	-0.901469	0.161455
ENSG00000167900.11	7.05817	0.344643	1.46292	0.00810588	TK1	0.0593135	0.0344412	0.452228	10.1828	0.12544	0.0168713
ENSG00000188536.12	7.96175	0.344643	1.46278	0.0895897	HBA2	0.103547	0.0344521	0.452228	11.4864	-0.218975	0.186469
ENSG00000106351.12	5.68565	0.344302	1.4621	0.0665704	AGFG2	0.114591	0.0345063	0.452583	8.20265	0.242258	0.138558
ENSG00000144381.16	8.894	0.343874	1.46133	0.00307918	HSPD1	0.0442902	0.0345676	0.453029	12.8313	-0.0936025	0.00640892
ENSG00000138185.17	3.54531	0.342233	1.45901	0.024953	ENTPD1	0.150209	0.0347531	0.454744	5.1148	-0.317125	0.0519363
ENSG00000164068.15	5.36969	0.342233	1.45907	0.0166899	RNF123	0.112746	0.034748	0.454744	7.74682	-0.23804	0.0347379
ENSG00000105404.10	4.59479	0.340485	1.45662	0.0285189	RABAC1	0.125355	0.0349448	0.456578	6.62888	0.264373	0.0593584
ENSG00000241738.1	1.93054	0.340485	1.45658	0.288183	ZNF90P1	0.506276	0.0349482	0.456578	2.78517	-1.06771	0.599815
ENSG00000114125.13	6.9321	0.340198	1.45595	0.00693821	RNF7	0.0549831	0.0349988	0.45688	10.0009	0.115925	0.014441
ENSG00000196782.12	2.33253	0.339798	1.45521	0.123519	MAML3	0.312332	0.0350585	0.457301	3.36513	0.658296	0.257089
ENSG00000089041.16	2.65822	0.339741	1.45293	0.46511	P2RX7	0.443589	0.035243	0.45736	3.835	0.934001	0.968065
ENSG00000116209.11	7.83405	0.339741	1.45376	0.0135319	TMEM59	0.0751266	0.0351753	0.45736	11.3021	0.158242	0.028165
ENSG00000119715.14	6.78719	0.339741	1.45229	0.14874	ESRRB	0.0765353	0.0352945	0.45736	9.79185	0.161104	0.309584
ENSG00000138386.16	4.97532	0.339741	1.45258	0.0111135	NAB1	0.101419	0.0352708	0.45736	7.17786	0.213512	0.0231312
ENSG00000145911.5	5.76677	0.339741	1.45201	0.0198393	N4BP3	0.0777567	0.0353175	0.45736	8.31969	-0.163654	0.0412929
ENSG00000169442.8	7.18261	0.339741	1.45133	0.0256406	CD52	0.0633979	0.0353727	0.45736	10.3623	-0.133393	0.0533675
ENSG00000177034.14	2.64003	0.339741	1.45108	0.119079	MTX3	0.339767	0.0353931	0.45736	3.80876	0.714813	0.247847
ENSG00000183688.4	5.4102	0.339741	1.45289	0.0570621	FAM101B	0.130027	0.0352464	0.45736	7.80527	-0.273774	0.118767
ENSG00000197183.13	5.29229	0.339741	1.454	0.0157425	NOL4L	0.0935828	0.0351564	0.45736	7.63516	-0.197137	0.0327659
ENSG00000204472.12	4.82902	0.339741	1.45111	0.231238	AIF1	0.157224	0.0353908	0.45736	6.9668	0.330776	0.481292
ENSG00000272841.1	4.74469	0.339741	1.4537	0.0666836	RP3-428L16.2	0.130601	0.0351807	0.45736	6.84514	-0.275082	0.138793
ENSG00000278050.1	2.27543	0.339741	1.45471	1.00801	NEAT1_2	0.768668	0.0350987	0.45736	3.28275	1.61975	2.09805
[truncated: 15,347 more rows]

## Sheet: PTPN2 KO vs control KO
identifier	mean_obs	qval_log10	pval_log10	var_obs	ext_gene	se_b	pval	qval	mean_obs_base2	b	var_obs_base2
[truncated: 16,634 more rows]
